# Supplementary material for: The genome-wide impact of trisomy 21 on DNA methylation and its implications for hematopoiesis
Source: Nat Commun. 2021 Feb 5;12:821. doi: 10.1038/s41467-021-21064-z (PMC7865055; doi:10.1038/s41467-021-21064-z)
Supplement: Supplementary file 5 — Supplementary Data 1 [file 41467_2021_21064_MOESM5_ESM.xlsx]

## Sheet: Sheet1
Supplementary Data 1 - Somatic GATA1 mutations detected across 184 newborns with Down syndrome by targeted sequencing.
Study ID	Sex	Mutation number	Start (hg19)	End (hg19)	Ref	Alt	VAF (adjusted for sex)	CADD Phred score	Func.refGene	Exon	ExonicFunc.refGene	Nucleotide	AminoAcid
198197	M		48649672	48649672	A	G	0.0096	3.8	exonic	2	synonymous SNV	c.A156G	p.T52T
198168	M		48649565	48649565	C	T	0.0097	35	exonic	2	stopgain	c.C49T	p.Q17X
198294	M	3	48650241	48650241	C	-	0.0101	0.2	intronic	NA		c.220-10del	noncoding
198262	M		48649719	48649719	C	T	0.0105	22.4	exonic	2	nonsynonymous SNV	c.C203T	p.A68V
198066	M		48649547	48649547	A	G	0.0108	14.8	exonic	2	nonsynonymous SNV	c.A31G	p.T11A
198130	M		48649567	48649567	G	A	0.0122	9.6	exonic	2	synonymous SNV	c.G51A	p.Q17Q
198294	M	2	48649726	48649726	A	G	0.0143	10.7	exonic	2	synonymous SNV	c.A210G	p.R70R
198114	F		48649660	48649660	T	C	0.0158	0.4	exonic	2	synonymous SNV	c.T144C	p.T48T
198089	F		48649689	48649689	-	ATCACCGCTGCAGCTGC	0.0186	22.1	exonic	2	frameshift insertion	c.173_174insATCACCGCTGCAGCTGC	p.A58fs
198162	M		48649616	48649616	T	-	0.022	24.9	exonic	2	frameshift deletion	c.100delT	p.F34fs
198407	F		48649486	48649486	C	T	0.0226	10.8	intronic	NA		c.1-31C>T	noncoding
198053	M		48649618	48649618	C	-	0.0243	23.7	exonic	2	frameshift deletion	c.102delC	p.F34fs
198107	F		48649518	48649518	T	A	0.0282	21.4	exonic	2	loss of M1/nonsynonymous SNV	c.T2A	p.M1K
198074	F		48649555	48649555	-	C	0.0296	23.8	exonic	2	frameshift insertion	c.40dupC	p.E13fs
198069	F		48649497	48649497	G	A	0.0322	23.4	splicing	NA	splicing	c.1-20G>A	noncoding
198455	F	2	48649482	48649491	CCTTCTGTCC	-	0.0374	10.9	intronic	NA		c.1-25_35del	noncoding
198183	F	2	48649554	48649567	AGCCCCTCCCCCAG	-	0.0572	25.1	exonic	2	frameshift deletion	c.38_51del	p.E13fs
198112	F		48649698	48649701	CCTA	TC-C	0.0574	24.4	exonic	2	frameshift insertion/deletion	c.C182_185delCCTAinsTCC	p.Y62fs
198294	M	1	48649705	48649705	C	G	0.0583	35	exonic	2	stopgain	c.C189G	p.Y63X
198122	F		48649668	48649668	-	GGAG	0.0588	17.1	exonic	2	frameshift insertion	c.152_153insGGAG	p.S51fs
198277	F		48649711	48649711	-	TCAGTGCCTACTACAGGGAC	0.0666	24.4	exonic	2	frameshift insertion	c.195_196insTCAGTGCCTACTACAGGGAC	p.D65fs
198135	F		48649520	48649520	G	T	0.0698	35	exonic	2	stopgain	c.G4T	p.E2X
198345	M		48649711	48649711	-	CCTACTACAGGGAC	0.1901	24.4	exonic	2	frameshift insertion	c.195_196insCCTACTACAGGGAC	p.D65fs
198183	F	1*	48649664	48649664	C	T	0.1926	6.7	exonic	2	nonsynonymous SNV	c.C148T/c.T171C on same allele	p.P50S/p.A57A on same allele
198183	F	1*	48649687	48649687	T	C	0.1926	5.1	exonic	2	synonymous SNV	c.C148T/c.T171C on same allele	p.P50S/p.A57A on same allele
198120	M		48649737	48649737	-	G	0.2236	21.7	splicing	NA	splicing	c.220+1->G	noncoding
198010	F		48649666	48649666	G	-	0.4406	18.6	exonic	2	frameshift deletion	c.150delG	p.P50fs
198455	F	1	48649689	48649689	-	TTCACCGCTGCAGCTGC	0.5242	22.1	exonic	2	frameshift insertion	c.173_174insTTCACCGCTGCAGCTGC	p.A58fs
198458	F		48649736	48649736	G	C	0.573	22.9	exonic	2	splicing	c.G220C	p.V74L
198389	F		48649737	48649737	G	C	0.6266	23.6	splicing	NA	splicing	c.220+1G>C	noncoding
198097	M		48649672	48649694	AGCCACCGCTGCAGCTGCGGCAC	-	0.6771	23.9	exonic	2	frameshift deletion	c.156_178del	p.T52fs
198193	F		48649692	48649708	CACTGGCCTACTACAGG	-	0.689	24.5	exonic	2	frameshift deletion	c.176_192del	p.A59fs
198113	F		48649710	48649765	ACGCTGAGGCCTACAGACACTCCCCAGGTAACTCCATTGAGTGGCTGTCTTGGCAT	-	0.7166	22.5	exonic	2	frameshift deletion/splicing	c.194_249del	p.D65fs
198437	M		48649554	48649555	AG	-	0.7439	23.7	exonic	2	frameshift deletion	c.38_39del	p.E13fs
198001	M		48649517	48649517	A	G	0.9611	19.4	exonic	2	loss of M1/nonsynonymous SNV	c.A1G	p.M1V
Abbreviations: VAF, variant allele frequency; CADD, Combined Annotation Dependent Depletion score.
*Coding and silent mutations on same strand.
