# Supplementary material for: The genome-wide impact of trisomy 21 on DNA methylation and its implications for hematopoiesis
Source: Nat Commun. 2021 Feb 5;12:821. doi: 10.1038/s41467-021-21064-z (PMC7865055; doi:10.1038/s41467-021-21064-z)
Supplement: Supplementary file 6 — Supplementary Data 2 [file 41467_2021_21064_MOESM6_ESM.xlsx]

## Sheet: EWAS_autosomes
Supplementary Data 2a - Differentially methylated autosomal CpG probes associated with Down syndrome (DS) at epigenome-wide significance. P-values and beta coefficients were generated from linear regression tests in R, testing the association of each CpG beta-value with DS status, adjusting for covariates: sex, plate, the first ten ReFACToR principal components (PCs), and the first ten EPISTRUCTU…
CpG	chr	pos (hg19)	strand	UCSC_RefGene_Name	beta_overall	p_val_overall	beta_Latinos	p_val_Latinos	beta_non-Latino_whites	p_val_non-Latino_whites	beta_high_nRBC_cluster_removed	p_val_high_nRBC_cluster_removed	beta_GATA1_mutations_removed	p_val_GATA1_mutations_removed	beta_overall_adjusted_birthweight_gestationalage	p_val_overall_adjusted_birthweight_gestationalage	AddressA	AddressB	ProbeSeqA	ProbeSeqB	Type	NextBase	Color	Probe_rs	Probe_maf	CpG_rs	CpG_maf	SBE_rs	SBE_maf	Islands_Name	Relation_to_Island	Forward_Sequence	SourceSeq	UCSC_RefGene_Name	UCSC_RefGene_Accession	UCSC_RefGene_Group	Phantom4_Enhancers	Phantom5_Enhancers	DMR	X450k_Enhancer	HMM_Island	Regulatory_Feature_Name	Regulatory_Feature_Group	GencodeBasicV12_NAME	GencodeBasicV12_Accession	GencodeBasicV12_Group	GencodeCompV12_NAME	GencodeCompV12_Accession	GencodeCompV12_Group
cg07741821	chr7	26577897	+	KIAA0087	-0.28868	1.26353e-39	-0.309421	3.73962e-25	-0.321588	2.0861e-14	-0.294716	1.90384e-38	-0.290886	2.37715e-37	-0.270284	4.94267e-34	9746270		TAATTCCTAATCATAACTTCAACCCCTTTAATTCACTAAATCCTTATTCC		II			NA	NA	NA	NA	NA	NA		OpenSea	CTGTCCCCTTCTTCCTTCTCCTCTCCGTTTTCTAGCCTCACAGCTGGGCACAGGAAAACA[CG]GAATAAGGACCCAGTGAACTAAAGGGGCTGAAGCCATGACTAGGAATCATATGCATGAAG	CGGAATAAGGACCCAGTGAACTAAAGGGGCTGAAGCCATGACTAGGAATC	KIAA0087	NR_022006	Body
cg02993069	chr1	36786777	+	C1orf113;C1orf113	0.197549	1.13846e-25	0.182128	1.00256e-15	0.174059	4.89849e-05	0.198655	3.4669e-24	0.203065	2.04325e-24	0.190313	7.0732e-23	12774265		TACTAAACAAAATTTACTTTCTCRCRTTTCCCAAAATCRTATACAAAAAC		II			NA	NA	NA	NA	NA	NA	chr1:36786500-36789402	Island	CAGACCTACTGAGGGTGGGCCTGGGAAGGGACCGCGGCCTGACCTGGCTGGGGCCACCCA[CG]TCCTTGCACACGACTTTGGGAAACGCGAGAAAGTAAACTCTGCCTAGCACGGCGCCACGC	GCTAGGCAGAGTTTACTTTCTCGCGTTTCCCAAAGTCGTGTGCAAGGACG	C1orf113;C1orf113	NM_001162530;NM_024676	3'UTR;3'UTR				TRUE	1:36558857-36560002			SH3D21;SH3D21;SH3D21	ENST00000474766.1;ENST00000505871.1;ENST00000426732.2	5'UTR;3'UTR;3'UTR	SH3D21;SH3D21;SH3D21;SH3D21	ENST00000480549.1;ENST00000474766.1;ENST00000505871.1;ENST00000453908.2	3'UTR;5'UTR;3'UTR;3'UTR
cg12477880	chr21	36259241	+	RUNX1;RUNX1;RUNX1	0.382631	2.31556e-25	0.404128	3.92549e-17	0.445408	6.59939e-08	0.403209	3.5216e-26	0.391614	7.46358e-25	0.397919	2.18267e-26	52687139	65733554	AACCAACAAACTAAAAAACAACAACCACAACATAATAAAAATACTAACCA	AACCGACAAACTAAAAAACGACGACCGCAACATAATAAAAATACTAACCG	I	A	Red	NA	NA	NA	NA	NA	NA	chr21:36258952-36259472	Island	TAGGCAGCACGGAGCAGAGGAAGTTGGGGCTGTCGGTGCGCACCAGCTCGCCCGGGTGGT[CG]GCCAGCACCTCCACCATGCTGCGGTCGCCGCTCCTCAGCTTGCCGGCCAGGGCAGCGCCG	CGGCCAGCACCTCCACCATGCTGCGGTCGCCGCTCCTCAGCTTGCCGGCC	RUNX1;RUNX1;RUNX1	NM_001001890;NM_001122607;NM_001754	1stExon;1stExon;Body					21:35180642-35181494			RUNX1;RUNX1;RUNX1	ENST00000399240.1;ENST00000344691.4;ENST00000431176.1	1stExon;1stExon;5'UTR	RUNX1;RUNX1;RUNX1;RUNX1	ENST00000399240.1;ENST00000344691.4;ENST00000482318.1;ENST00000431176.1	1stExon;1stExon;3'UTR;5'UTR
cg08882472	chr6	56607099	-	DST;DST;DST;DST	0.157373	6.14192e-25	0.150251	2.29942e-12	0.155256	1.93819e-07	0.149154	2.37972e-23	0.145555	2.14291e-23	0.156947	4.48782e-23	67734210		TATATATAATACTACTAACCCATACAACACATCAATCCCACCAACTTTAC		II			NA	NA	NA	NA	NA	NA		OpenSea	GAAAGTGATAGTATATGTGATACTACTAACCCATACAGCACATCAGTCCCACCAGCTTTG[CG]TTCCAATCTTGATCATTTTTCATGAGCTGCCCCATCATTCTGCAGGAAATCTGTGCAGCA	CGCAAAGCTGGTGGGACTGATGTGCTGTATGGGTTAGTAGTATCACATAT	DST;DST;DST;DST	NM_001144770;NM_183380;NM_001144771;NM_001144769	Body;Body;Body;Body				TRUE		6:56607012-56607137	Unclassified_Cell_type_specific				DST;DST;DST;DST	ENST00000523967.1;ENST00000521821.1;ENST00000517937.1;ENST00000522538.1	3'UTR;3'UTR;3'UTR;5'UTR
cg24942416	chr11	124621829	+	VSIG2	-0.175069	7.3332e-24	-0.164405	8.97043e-13	-0.187485	9.70587e-10	-0.17673	1.17135e-22	-0.177263	7.60653e-23	-0.164501	1.19238e-20	62663231	35764835	ATAAAACTACCATAAACACCAAAAACCCTAAAACACCTAAAATAAAACCA	ATAAAACTACCGTAAACGCCAAAAACCCTAAAACGCCTAAAATAAAACCG	I	A	Red	NA	NA	NA	NA	NA	NA		OpenSea	CTCGCTCGCCGGCTTGGGGGTCTCTCTCCTACGCCCTCCGGGCCTTGGACACCCCCTCTC[CG]GCCTCACCTCAGGCGCCTTAGGGCCCCTGGCGCCCACGGCAGCCTCATCTGGCCTGGCGG	CGGCCTCACCTCAGGCGCCTTAGGGCCCCTGGCGCCCACGGCAGCCTCAT	VSIG2	NM_014312	Body				TRUE	11:124126964-124127356
cg07841633	chr10	85363826	+		-0.328512	4.21301e-23	-0.344309	6.01052e-15	-0.355691	9.64065e-07	-0.318542	5.52587e-20	-0.305842	4.69755e-19	-0.307681	1.76714e-19	49654978		AAACTAAATCCTCTATATTTATTCTCAAATCACTATTCTTCCCACCCTCC		II			NA	NA	NA	NA	NA	NA		OpenSea	CATTGGTAAACCCTAGCTGGAAGCCCAGTGTTGAAAGCCTGGGAAATGCAGTCCTTGAAA[CG]GAGGGTGGGAAGAACAGTGATCTGAGAACAAACACAGAGGATTTAGTCTTTACCCTGGTT	CGGAGGGTGGGAAGAACAGTGATCTGAGAACAAACACAGAGGATTTAGTC
cg00994804	chr21	36259383	-	RUNX1;RUNX1;RUNX1	0.388409	9.36098e-22	0.411463	6.80403e-14	0.470543	3.19396e-08	0.409762	2.89668e-22	0.394125	9.30208e-21	0.401492	2.4196e-22	30636970	10776981	CATCTTACCTAAACTCAACACAATAAAAAACAACATAAAACAACAACTCA	CATCTTACCTAAACTCAACGCGATAAAAAACGACGTAAAACGACGACTCG	I	T	Red	NA	NA	NA	NA	NA	NA	chr21:36258952-36259472	Island	CAACGCCTCGCTCATCTTGCCTGGGCTCAGCGCGGTGGAAGGCGGCGTGAAGCGGCGGCT[CG]TGCTGGCATCTACGGGGATACGCATCACAACAAGCCGATTGAGTTAGGACCCTGCAAACA	CGAGCCGCCGCTTCACGCCGCCTTCCACCGCGCTGAGCCCAGGCAAGATG	RUNX1;RUNX1;RUNX1	NM_001001890;NM_001122607;NM_001754	1stExon;1stExon;Body				TRUE	21:35180642-35181494			RUNX1;RUNX1;RUNX1;RUNX1	ENST00000399240.1;ENST00000344691.4;ENST00000325074.5;ENST00000431176.1	1stExon;1stExon;ExonBnd;5'UTR	RUNX1;RUNX1;RUNX1;RUNX1;RUNX1;RUNX1	ENST00000399240.1;ENST00000344691.4;ENST00000325074.5;ENST00000482318.1;ENST00000431176.1;ENST00000475045.1	1stExon;1stExon;ExonBnd;3'UTR;5'UTR;3'UTR
cg11218872	chr3	193988737	+		-0.120858	1.04765e-21	-0.134903	2.65433e-15	-0.0902522	0.000223417	-0.10544	7.09054e-17	-0.118715	1.06357e-20	-0.111847	3.73067e-19	36743830		AAAAAAACAACCTAAAAACCTCTACRAATTCTATTAACAAAACAAAAACC		II			NA	NA	NA	NA	NA	NA	chr3:193987425-193987758	S_Shore	AGAGTCAAGCTGTGCAGAGGCCCGGGGCAGCTCAGATGCTTGGGTGGGGGTGGCGAGGCA[CG]GCTCCTGCCCTGTCAACAGAACCCGCAGAGGTCTTCAGGCTGCCCCCTTGAGAGCAGACT	CGGCTCCTGCCCTGTCAACAGAACCCGCAGAGGTCTTCAGGCTGCCCCCT							TRUE
cg02451831	chr7	26578098	-	KIAA0087	-0.158544	2.67381e-21	-0.160282	4.93414e-12	-0.219824	9.50189e-11	-0.181369	8.54778e-25	-0.167307	1.27739e-22	-0.156469	1.24601e-19	52708118		AATATATCCAAATCACAAAAAACTACCTCTCCAAACAAAAAAACTAATCC		II			rs61730016	0.01282	NA	NA	NA	NA		OpenSea	GTTCAGGCTCCAATGTATCCAGGTCACAGGAGGCTGCCTCTCCAGGCAGAGAAACTGATC[CG]TCCCTATCAGTGCCAGGCAGAGGGCAGGGGATTTCGCACCTGAGCAAGGGTTGGGATGAC	CGGATCAGTTTCTCTGCCTGGAGAGGCAGCCTCCTGTGACCTGGATACAT	KIAA0087	NR_022006	Body								KIAA0087	ENST00000242109.3	1stExon	KIAA0087	ENST00000242109.3	1stExon
cg13382072	chr19	1851882	-		0.179889	4.06743e-21	0.203114	4.04128e-16	0.169471	4.07813e-06	0.192778	3.30027e-22	0.17692	7.14903e-19	0.18236	1.60091e-20	57781943		RCTAAAATCCACAATAATTTTTTCCTAAAAAAAACCTCAAAACTCTCACC		II			NA	NA	NA	NA	NA	NA	chr19:1851578-1852203	Island	CTCTGGGGAGCGCTGGAGTCCACAGTGGTTTTTTCCTGGGGAGGGCCTCAAAGCTCTCAC[CG]CCCCCTCTTCCCTATTCCCACTAGGGGAGCTGGCATACAGTAGGCGCTCAATACAGGAGC	CTGGAGTCCACAGTGGTTTTTTCCTGGGGAGGGCCTCAAAGCTCTCACCG								19:1802402-1803296	19:1851730-1852585	Gene_Associated_Cell_type_specific
cg24020235	chr8	37575051	+	LOC101929622	0.187598	7.30229e-21	0.171716	1.78095e-10	0.144559	0.000142409	0.154163	3.08919e-15	0.170062	6.34968e-18	0.194895	9.47218e-21	18698256		ACTCTATTTTTAAAACAATAAAATAAATTCTATTCATCTCCTAAAAAAAC		II			NA	NA	NA	NA	NA	NA		OpenSea	TGACTGGGTGGTTCCTCCTCTGCCAAGAGAGAAGTATGTTTCCCCCATTCCGGAACTCAA[CG]CTTTCTTAGGAGATGAACAGAATTCACCTTATTGTTCTAAAAACAGAGTCCCAGGCAACA	CGCTTTCTTAGGAGATGAACAGAATTCACCTTATTGTTCTAAAAACAGAG	LOC101929622	NR_125820	TSS200								RP11-863K10.2	ENST00000523507.1	TSS200	RP11-863K10.2	ENST00000523507.1	TSS200
cg17239923	chr11	128556611	-		0.232188	1.20942e-20	0.213188	3.68366e-10	0.326936	2.30442e-10	0.246531	2.8168e-22	0.251997	3.12135e-23	0.225576	1.37453e-18	88709241	28635848	TCAAACAATCCCCAACACATCATCTTACATCAAAATAAAACATAACAACA	TCAAACAATCCCCGACACGTCGTCTTACATCAAAATAAAACATAACAACG	I	T	Red	rs79811806	0.02882	NA	NA	NA	NA	chr11:128560103-128560537	N_Shelf	ACCCACGATGTTTCAGACAGTCCCCGACACGTCGTCTTACATCAAGGTAAGACATGGCAG[CG]TCTTTAAACAGGTGATGACCCCCAGCTTCTACCCCACCCGGGCCTATGGTCCCTTTTCCC	CGCTGCCATGTCTTACCTTGATGTAAGACGACGTGTCGGGGACTGTCTGA						CDMR	TRUE	11:128061344-128062335	11:128556585-128557287	Promoter_Associated_Cell_type_specific	RP11-744N12.3;RP11-744N12.3;RP11-744N12.3;FLI1;FLI1	ENST00000501648.2;ENST00000501648.2;ENST00000572256.1;ENST00000527767.2;ENST00000525560.1	1stExon;5'UTR;TSS1500;5'UTR;5'UTR	RP11-744N12.3;RP11-744N12.3;RP11-744N12.3;FLI1;FLI1	ENST00000501648.2;ENST00000501648.2;ENST00000572256.1;ENST00000527767.2;ENST00000525560.1	1stExon;5'UTR;TSS1500;5'UTR;5'UTR
cg19030331	chr11	7519636	+	OLFML1	0.165102	6.05252e-20	0.166788	2.42114e-13	0.130954	0.000298761	0.165215	1.80777e-18	0.157461	2.45887e-17	0.163287	1.43904e-18	58635261		CRATATCTCAACATAACATACAAAATACTTAATCAACTTCCTCTCTTATC		II			NA	NA	NA	NA	NA	NA		OpenSea	TCTAAAACTTGCGGGAAGCCATGGCAGGTTTGGTGACTAGTGACTAGTGTGATGAGGAAG[CG]ACAAGAGAGGAAGTTGATCAAGCACTCTGCATGCTATGCTGAGATATCGGAAACTTATTC	GATATCTCAGCATAGCATGCAGAGTGCTTGATCAACTTCCTCTCTTGTCG	OLFML1	NM_198474	Body								CTD-2516F10.2	ENST00000530201.1	3'UTR	CTD-2516F10.2	ENST00000530201.1	3'UTR
cg03142697	chr21	36258497	-	RUNX1;RUNX1;RUNX1	0.395569	2.15011e-19	0.43316	4.90397e-14	0.403469	8.70468e-06	0.413191	1.26031e-20	0.410116	4.78103e-20	0.416746	2.93197e-20	91688147		TACCCCTAACTTAATCTAAATAAACTAATAATAACATTCAAAACRATTCC		II			NA	NA	NA	NA	NA	NA	chr21:36258952-36259472	N_Shore	TCACCTTTCGCTACCCCTGGCTTAATCTAGGTGAGCTGATGATAGCATTCAGAACGGTTC[CG]GGAAAAGAAACAGGATTCGATACTTGCGGCTTCTGGCAGGAGCAGGCTAAAAAGCTCAGA	ACCCCTGGCTTAATCTAGGTGAGCTGATGATAGCATTCAGAACGGTTCCG	RUNX1;RUNX1;RUNX1	NM_001001890;NM_001122607;NM_001754	Body;Body;Body		chr21:36257911-36257911			21:35180217-35180396			RUNX1	ENST00000431176.1	5'UTR	RUNX1;RUNX1	ENST00000482318.1;ENST00000431176.1	3'UTR;5'UTR
cg24999883	chr14	99880641	+	SETD3;SETD3	-0.0671554	2.85403e-19	-0.118298	3.61267e-20	-0.00348862	0.340839	-0.0759778	8.72252e-21	-0.0738003	5.00213e-20	-0.0714893	4.5547e-19	86647388		AAACCCTCTCAAAAAACCTATACRATACATCATAACATAAAATACAAAAC		II			NA	NA	NA	NA	NA	NA		OpenSea	CGATGAGCACTGGATCTAAGCAGAAACGCAGAGCCGCCCAAGCCAGGTCCATCCTGGCCC[CG]CTCTGCACCTCATGCCATGATGTACCGCACAGGCCTTCTGAGAGGGTTCAAATCCCATGT	AACCCTCTCAGAAGGCCTGTGCGGTACATCATGGCATGAGGTGCAGAGCG	SETD3;SETD3	NM_032233;NM_199123	Body;Body					14:98950257-98950422						SETD3;SETD3;SETD3;SETD3	ENST00000489770.1;ENST00000357563.4;ENST00000446066.1;ENST00000453764.1	TSS1500;3'UTR;3'UTR;3'UTR
cg12679760	chr1	36786615	+	C1orf113;C1orf113	0.182869	9.10006e-19	0.172472	1.09091e-11	0.174312	0.000137585	0.186981	9.80427e-19	0.191659	8.9787e-19	0.174237	1.99228e-16	44786124		CACCTAAACCTAATCRAAAATAAAATAAAAACTTTATCAAAAAACCACTC		II			NA	NA	NA	NA	NA	NA	chr1:36786500-36789402	Island	GAAGGAGCAGCGCCGGCGGCTGGAGGTGAGGCGCGGGTCCCGGCGGGAGGGGGCTGACGG[CG]AGTGGCCCCCTGACAAAGTCTCCACCTCACTCCCGACCAGGTCCAGGTGATGCAGGGGAC	ACCTGGACCTGGTCGGGAGTGAGGTGGAGACTTTGTCAGGGGGCCACTCG	C1orf113;C1orf113	NM_024676;NM_001162530	Body;Body					1:36558857-36560002			SH3D21	ENST00000474766.1	5'UTR	SH3D21;SH3D21	ENST00000480549.1;ENST00000474766.1	3'UTR;5'UTR
cg23719650	chr3	193988507	-		-0.107074	1.11397e-18	-0.12845	8.66338e-16	-0.0740545	0.00491504	-0.0981833	2.68359e-15	-0.106074	2.95133e-18	-0.0977138	3.2392e-16	76688992		ATTACCCTAAATCRCTAAAACCTAATACCCCAAAATATATTAACTAACTC		II			rs112489170	0.04479	NA	NA	NA	NA	chr3:193987425-193987758	S_Shore	TGCTTCATTTCATTGCCCTGGGTCGCTAGAGCCTAGTGCCCCAGGGTGTGTTGACTGGCT[CG]CTCCTTTCCTGCCGGATCATCCTGCTTCTTCAAGCTCCACCCATCTCAGGATCAGCCTTC	TTGCCCTGGGTCGCTAGAGCCTAGTGCCCCAGGGTGTGTTGACTGGCTCG					chr3:193988501-193988501		TRUE
cg11972401	chr2	10830636	-	NOL10	0.0578761	2.09506e-18	0.103392	5.89548e-20	0.00556869	0.143149	0.0674947	5.16362e-21	0.064147	1.97798e-19	0.0617581	2.84825e-18	96737985	26758217	ATTAACATCCCAAACAACAAAAAAAAACTTTCAAATCTCTACCCAAACCA	ATTAACATCCCGAACGACAAAAAAAAACTTTCGAATCTCTACCCAAACCG	I	A	Red	NA	NA	NA	NA	NA	NA	chr2:10829724-10830241	S_Shore	GCTCTCCCTGCTGTTAGCATCCCGAGCGGCAGGAGGAGGCTTTCGAGTCTCTGCCCAGGC[CG]AGATGTCATCCTCCCGGGCGGGGGCGAGGCAGTTCAGCGAGTGAACCCAGCGAATGAAGG	CGGCCTGGGCAGAGACTCGAAAGCCTCCTCCTGCCGCTCGGGATGCTAAC	NOL10	NM_024894	TSS1500					2:10748070-10748168	2:10830497-10830747	Promoter_Associated_Cell_type_specific	NOL10;NOL10;NOL10	ENST00000381685.5;ENST00000345985.3;ENST00000542668.1	TSS1500;TSS1500;TSS1500	NOL10;NOL10;NOL10	ENST00000381685.5;ENST00000345985.3;ENST00000542668.1	TSS1500;TSS1500;TSS1500
cg23565347	chr1	151672762	+	CELF3;CELF3;CELF3;CELF3;CELF3	-0.0920343	2.15464e-18	-0.151573	1.89415e-20	-0.0140197	0.285848	-0.107193	1.38948e-22	-0.101763	8.17599e-20	-0.0944556	2.09121e-17	7662143		ACACTAAAACAATTCACCTTAAACACTACTTTCTTCATAAAAATCTTAAC		II			NA	NA	NA	NA	NA	NA		OpenSea	TGAAAGGTTTAAGTGCCATAAGGACTAGAAAAGGAAGGAGAAAGACCTGTGGATGAGGGC[CG]TTAAGATTTTCATGAAGAAAGTAGTGTTTAAGGTGAACTGTTTTAGTGTGAGAAGGATTT	CACTAAAACAGTTCACCTTAAACACTACTTTCTTCATGAAAATCTTAACG	CELF3;CELF3;CELF3;CELF3;CELF3	NM_001172649;NM_001172648;NM_007185;NM_001291107;NM_001291106	3'UTR;3'UTR;3'UTR;3'UTR;3'UTR								RP11-98D18.1	ENST00000457548.1	TSS1500	RP11-98D18.1	ENST00000457548.1	TSS1500
cg19765472	chr11	128556341	+	FLI1	0.206718	2.42392e-18	0.180167	1.43105e-08	0.292714	1.99583e-09	0.212063	2.17997e-18	0.21989	5.4009e-20	0.199883	2.562e-16	8712958		AAAAAATCCRAATAATTAAATATTAAACACTCTCCCTACRCCTCAATCCC		II			NA	NA	NA	NA	NA	NA	chr11:128560103-128560537	N_Shelf	AGACCCAATGGTGTGAGGTGGCTCTCAGTTCTCACCGTCCCCTGGCCTGAAGCCCGGGGA[CG]GGACTGAGGCGTAGGGAGAGTGCTCAACACCCAACCACTCGGACCCTCCCTCGCCGGACT	CGGGACTGAGGCGTAGGGAGAGTGCTCAACACCCAACCACTCGGACCCTC	FLI1	NM_001271012	TSS200			CDMR	TRUE	11:128061344-128062335			RP11-744N12.3;FLI1;RP11-744N12.3;FLI1	ENST00000501648.2;ENST00000525560.1;ENST00000572256.1;ENST00000527767.2	1stExon;TSS200;TSS200;5'UTR	RP11-744N12.3;FLI1;RP11-744N12.3;FLI1	ENST00000501648.2;ENST00000525560.1;ENST00000572256.1;ENST00000527767.2	1stExon;TSS200;TSS200;5'UTR
cg04599341	chr16	2029855	+	NOXO1;NOXO1;NOXO1	0.19878	2.74712e-18	0.211174	2.01376e-12	0.160651	0.000587019	0.178496	3.37357e-14	0.193284	2.94568e-16	0.199475	2.61131e-17	50669287	27711821	ACTAATAACTAATAAAAAACAAAAACCAACAAACCACCTAATTTCCAACA	ACTAATAACTAATAAAAAACGAAAACCGACAAACCGCCTAATTTCCAACG	I	C	Grn	NA	NA	NA	NA	NA	NA	chr16:2028987-2030710	Island	GCTCCCTAGGGACGGGCCTCCCTCCCGGCCTTGGCCCGGGGCCGCCTCCTCCAGGTAGGG[CG]CTGGAAACCAGGCGGTCTGCCGGTCTTCGTTCTCCACCAGCCACCAGCCTGTGCGCAAGA	GCTGGTGGCTGGTGGAGAACGAAGACCGGCAGACCGCCTGGTTTCCAGCG	NOXO1;NOXO1;NOXO1	NM_172167;NM_144603;NM_172168	Body;Body;Body					16:1968003-1970977			TBL3	ENST00000568546.1	3'UTR	NOXO1;TBL3	ENST00000569739.1;ENST00000568546.1	TSS1500;3'UTR
cg16831070	chr17	37721046	-		-0.0611799	3.52229e-18	-0.110029	5.47345e-20	-0.00588279	0.101643	-0.0717667	2.70167e-21	-0.0685235	1.09288e-19	-0.0653885	4.01832e-18	81647599		TCTTAAATTCCCTTAACACCTACCTTAAAAAACTCTTAAAAAAATTATCC		II			NA	NA	NA	NA	NA	NA		OpenSea	CTGAAACCCTGTCTTGGGTTCCCTTAGCACCTGCCTTAGAGAGCTCTTAGAGGGATTATC[CG]CAGCCTGAAGAAAGAAGGTTACAACTGAGGAAGAACTTCTGAACAGGGAAGAGTGGAAGA	CTTGGGTTCCCTTAGCACCTGCCTTAGAGAGCTCTTAGAGGGATTATCCG											CDK12	ENST00000559545.1	5'UTR	CDK12;CDK12	ENST00000559545.1;ENST00000558240.1	5'UTR;5'UTR
cg06758350	chr21	36259460	+	RUNX1;RUNX1;RUNX1;RUNX1;RUNX1	0.282601	6.80639e-18	0.307715	8.79297e-13	0.343161	1.04924e-06	0.305656	1.02789e-19	0.294634	2.13736e-18	0.298731	6.64575e-19	70744847	71754568	TATATATTAATCTCCCAAAAACTACTTACTAAAAATCCACACCCCTATCA	TATATATTAATCTCCCGAAAACTACTTACTAAAAATCCGCGCCCCTATCG	I	C	Grn	NA	NA	NA	NA	NA	NA	chr21:36258952-36259472	Island	GGATACGCATCACAACAAGCCGATTGAGTTAGGACCCTGCAAACAGCTCCTACCAGACGG[CG]ACAGGGGCGCGGATCTTCAGCAAGCAGCTCCCGGGAGACCAACATACACGTTCAGGGGCC	TGTATGTTGGTCTCCCGGGAGCTGCTTGCTGAAGATCCGCGCCCCTGTCG	RUNX1;RUNX1;RUNX1;RUNX1;RUNX1	NM_001122607;NM_001001890;NM_001001890;NM_001122607;NM_001754	5'UTR;1stExon;5'UTR;1stExon;Body				TRUE	21:35180642-35181494			RUNX1;RUNX1;RUNX1;RUNX1;RUNX1	ENST00000399240.1;ENST00000344691.4;ENST00000399240.1;ENST00000344691.4;ENST00000431176.1	1stExon;1stExon;5'UTR;5'UTR;5'UTR	RUNX1;RUNX1;RUNX1;RUNX1;RUNX1;RUNX1;RUNX1	ENST00000399240.1;ENST00000344691.4;ENST00000399240.1;ENST00000344691.4;ENST00000482318.1;ENST00000431176.1;ENST00000475045.1	1stExon;1stExon;5'UTR;5'UTR;3'UTR;5'UTR;3'UTR
cg11151981	chr3	16560711	+		-0.0623106	8.3659e-18	-0.110258	3.07669e-19	0.000653369	0.904032	-0.0695245	1.52571e-19	-0.0690503	5.99883e-19	-0.065821	1.74208e-17	42639526		AATATCTATTTATTCCCTACTATATCCCCTATTCCTAACACACAATAAAC		II			NA	NA	NA	NA	NA	NA		OpenSea	TATAAAGAGCTGTTATTTACTCATTCATTTAAGGAGTATTTATTTAGGATCTATTCTGTG[CG]CTCACTGTGTGCTAGGAATAGGGGATACAGCAGGGAATAAACAGACACTGTTCCCGACCT	CGCTCACTGTGTGCTAGGAATAGGGGATACAGCAGGGAATAAACAGACAC
cg08620751	chr19	1851750	+		0.134244	2.17837e-17	0.148918	5.53544e-12	0.119481	1.65823e-05	0.145808	3.31736e-18	0.131384	3.12515e-15	0.129982	1.4402e-15	28797599		AATAAAACCRAACAAACCACTCCTACACACCTACTAAACCCTAAAACTTC		II			NA	NA	NA	NA	NA	NA	chr19:1851578-1852203	Island	GCCGGCGCCGGCCGCGCGATACGAGAGGCCGACCACCCCCTTCCCCGGGCGGGCAGCAGG[CG]AAGCCCCAGGGCTCAGCAGGTGTGTAGGAGTGGCCTGCCCGGCCCCATCCCAGCCCCGCC	ATGGGGCCGGGCAGGCCACTCCTACACACCTGCTGAGCCCTGGGGCTTCG								19:1802402-1803296	19:1851730-1852585	Gene_Associated_Cell_type_specific
cg08849601	chr2	135183637	-	MGAT5	-0.0703231	2.40622e-17	-0.126537	3.2621e-20	-0.00337466	0.626387	-0.0781193	2.93328e-19	-0.0810158	5.81095e-20	-0.0748808	2.77284e-17	92622449		CAAAAAAACCTTCACTTATTCCTAAAAAACTTTTATACAAAAAACTACCC		II			NA	NA	NA	NA	NA	NA		OpenSea	ATTCTGTCCCCCAAAGAGGCCTTCACTTGTTCCTAAAGAACTTTTATGCAGAAAACTGCC[CG]CTCTCCCAGCCCCCAGTCCACATTAACAGCTGTCACTTCAGAGGCTGTCAGGACTCTGAA	CGGGCAGTTTTCTGCATAAAAGTTCTTTAGGAACAAGTGAAGGCCTCTTT	MGAT5	NM_002410	Body
cg02680932	chr1	110437204	+		-0.0738432	2.65145e-17	-0.129885	1.53659e-19	0.00421299	0.609226	-0.0873663	8.35176e-22	-0.0852424	6.91571e-20	-0.0790527	2.47718e-17	6763169		TCAATATACTTCCCTTACTTTAATTTTCATCTTAACATTTATCACTCCCC		II			NA	NA	NA	NA	NA	NA		OpenSea	GGAGGTCTCATTCTAGTGATGGAGATAGAGAAACACATGCACAACCTACAACATATCAGT[CG]GGGAGTGATAAATGCCAAGATGAAAATTAAAGCAAGGGAAGCACATTGAGAGTGATGGCG	CGGGGAGTGATAAATGCCAAGATGAAAATTAAAGCAAGGGAAGCACATTG											RP11-195M16.3	ENST00000565955.1	TSS1500	RP11-195M16.3	ENST00000565955.1	TSS1500
cg22539182	chr10	850393	-		-0.140315	2.73999e-17	-0.15051	1.08019e-10	-0.1435	1.80548e-05	-0.141737	1.46757e-16	-0.151885	1.99444e-18	-0.139553	4.91765e-16	84607268		ACACAAATAAACCCRACCCTAACTCCTCAAAAAAAACCCTATAAACCTAC		II			NA	NA	NA	NA	NA	NA	chr10:851100-851525	N_Shore	GGCATGATGTGACACAGATGAGCCCGGCCCTGGCTCCTCAGGGAGGACCCTGTAGACCTA[CG]CCGGGGATGGTGGGTGCCCTGAGGAAGGGTAACCTCCCCAGCAGGTCCCTCCACCAGGCG	CACAGATGAGCCCGGCCCTGGCTCCTCAGGGAGGACCCTGTAGACCTACG							TRUE		10:850372-850887	Unclassified
cg11075561	chr6	36088380	+		-0.229285	3.01148e-17	-0.198253	2.6998e-08	-0.187515	0.000734966	-0.255303	1.4373e-18	-0.236338	1.0957e-16	-0.223165	5.84923e-16	23671124		TAATCCRATAATCCCATAACCATCAATTTAATAAAAACRCRAAAACAACC		II			NA	NA	NA	NA	NA	NA		OpenSea	CTGGAAACTTTTCTTTATTGATACAGATGATGAGCAATGCGGTGATAAGTGTGTATCCCC[CG]GCTGTTTTCGCGTTTTCACTAAATTGATGGCTATGGGATTACCGGATTAACAAGGTGCAC	AATCCGGTAATCCCATAGCCATCAATTTAGTGAAAACGCGAAAACAGCCG							TRUE		6:36088373-36088671	Unclassified_Cell_type_specific
cg04131721	chr10	121013657	+	GRK5	-0.0856234	3.44996e-17	-0.13973	3.34635e-17	-0.0104484	0.227727	-0.0933917	7.05918e-19	-0.0961653	6.33078e-20	-0.0914413	2.57582e-17	54682279		ACCCCCTACAACTCAAATACTAAATAATTCTAAAAACATTTTTCAAAAAC		II			NA	NA	NA	NA	NA	NA		OpenSea	ACACATGAGGCCTGCTGGGCCGGTGACTGTCCCCTAAAGTGGGACTCTTGTAATTCTAAG[CG]CCTTTGAAAAATGCTTTCAGAATCATCCAGTACTTGAGTTGTAGGGGGCCTGAAAGGTCA	CGCCTTTGAAAAATGCTTTCAGAATCATCCAGTACTTGAGTTGTAGGGGG	GRK5	NM_005308	Body				TRUE				GRK5	ENST00000457057.2	5'UTR	GRK5	ENST00000457057.2	5'UTR
cg05042697	chr2	10830656	-	NOL10	0.0328706	4.89631e-17	0.05757	2.96606e-18	-0.000150996	0.964906	0.0378219	5.27999e-19	0.0365908	2.84156e-18	0.0345835	1.57425e-16	44794157	60710944	AAAAAAACTTTCAAATCTCTACCCAAACCAAAATATCATCCTCCCAAACA	AAAAAAACTTTCGAATCTCTACCCAAACCGAAATATCATCCTCCCGAACG	I	A	Red	NA	NA	NA	NA	NA	NA	chr2:10829724-10830241	S_Shore	CCCGAGCGGCAGGAGGAGGCTTTCGAGTCTCTGCCCAGGCCGAGATGTCATCCTCCCGGG[CG]GGGGCGAGGCAGTTCAGCGAGTGAACCCAGCGAATGAAGGCGACCAGGGTGCGAATTCCG	GAGGAGGCTTTCGAGTCTCTGCCCAGGCCGAGATGTCATCCTCCCGGGCG	NOL10	NM_024894	TSS1500					2:10748070-10748168	2:10830497-10830747	Promoter_Associated_Cell_type_specific	NOL10;NOL10;NOL10	ENST00000381685.5;ENST00000345985.3;ENST00000542668.1	TSS1500;TSS1500;TSS1500	NOL10;NOL10;NOL10	ENST00000381685.5;ENST00000345985.3;ENST00000542668.1	TSS1500;TSS1500;TSS1500
cg08118908	chr16	15787920	+	NDE1;NDE1	-0.0894923	5.83468e-17	-0.096533	8.58565e-13	-0.139169	2.15426e-09	-0.102044	1.34928e-20	-0.100617	5.48311e-20	-0.0875753	3.12088e-15	95700910	47624933	TACATTAACATCACTAAATCCAAAACCACAAAACAAAAAAAACACTAACA	TACGTTAACATCGCTAAATCCAAAACCACGAAACAAAAAAAACACTAACG	I	C	Grn	NA	NA	NA	NA	NA	NA		OpenSea	GGTGTGTGATGCGGTTAACTACGGAAAGAAATAGGGTAGCTTTTGGGATCCGAGGAAAGG[CG]TCAGTGTCCCTCCTGTCCCGTGGTTTTGGATCTAGCGATGTTAACGCACAGACATGACTA	TGCGTTAACATCGCTAGATCCAAAACCACGGGACAGGAGGGACACTGACG	NDE1;NDE1	NM_017668;NM_001143979	Body;Body					16:15695411-15695468
cg12868449	chr13	99483755	-	DOCK9-AS1;DOCK9;DOCK9	-0.121527	9.1344e-17	-0.133396	1.42468e-11	-0.161289	8.86322e-08	-0.13473	3.37573e-19	-0.125267	6.37457e-17	-0.120797	5.18633e-16	43655156		TAAAATTACAACACTTAAAAATCTCRTAACACAAAACCRCACACATATCC		II			NA	NA	NA	NA	NA	NA		OpenSea	GGAGCTCAGCTTGGAGTTACAGCACTTGAGAATCTCGTAACACAGAGCCGCACACATGTC[CG]CTCTCCCTTCATAGAATGTTGAGGGAAACTAGACAGGATGAGAGGAAGCAGCAGATAAAC	GGAGTTACAGCACTTGAGAATCTCGTAACACAGAGCCGCACACATGTCCG	DOCK9-AS1;DOCK9;DOCK9	NR_046663;NM_001130048;NM_015296	TSS1500;Body;Body								DOCK9;DOCK9-AS1	ENST00000448493.2;ENST00000439367.1	3'UTR;TSS1500	DOCK9;DOCK9-AS1	ENST00000448493.2;ENST00000439367.1	3'UTR;TSS1500
cg11434705	chr19	1851995	-		0.174301	1.41698e-16	0.208001	8.28131e-13	0.156859	9.30187e-05	0.190511	6.86871e-18	0.172466	5.29308e-15	0.174531	1.57266e-15	34718585	15687181	AAAACCTAAAAAACAACCAAAAAACCCTCCATAAAAAAACCTATCCCACA	AAAACCTAAAAAACGACCGAAAAACCCTCCGTAAAAAAACCTATCCCGCG	I	C	Grn	NA	NA	NA	NA	NA	NA	chr19:1851578-1852203	Island	TACAGGAGCACAGGAGCCTGGGAGGCGGCCGGGGGACCCTCCGTGGAGGAGCCTGTCCCG[CG]CCGGCGAGCAGCCCCGGGGGCGCAGGCTCCCCCATCCCCTGCGGCACCGGAAGGGGCGGG	GGAGCCTGGGAGGCGGCCGGGGGACCCTCCGTGGAGGAGCCTGTCCCGCG								19:1802402-1803296	19:1851730-1852585	Gene_Associated_Cell_type_specific
cg07574178	chr5	80484747	-	RASGRF2	-0.0627244	1.55023e-16	-0.106976	1.37245e-17	-0.00103182	0.886977	-0.073548	6.694e-21	-0.0757926	1.65564e-21	-0.0655445	6.36836e-16	7644988		AAACCAACTATTAAAATACAAACCRCTCAAAATATAAAACATAAAAACCC		II			NA	NA	NA	NA	NA	NA		OpenSea	CTCCATCTTGCAGGCCAACTGTTGAGATGCAGACCGCTCAAAATGTGAAACATAAAAACC[CG]CTTCTGACTCAGGACAGTGAGAATAGCACATGTCAACACTGCCAATGCTTTCCCTGTTTC	CGGGTTTTTATGTTTCACATTTTGAGCGGTCTGCATCTCAACAGTTGGCC	RASGRF2	NM_006909	Body
cg01521436	chr2	113542384	+	IL1A;IL1A	0.108329	1.66682e-16	0.118379	1.39114e-10	0.0836492	0.00252279	0.10372	1.62274e-13	0.103308	8.36309e-15	0.10206	5.26534e-14	50681573		ATTATTAATAAATTCCTCTCCAAATCTAACCCCTTAACTTCRAATTTCAC		II			NA	NA	NA	NA	NA	NA		OpenSea	TAGTCTTAGAAAAAGGGAAGCGCGGGAAACTTATCAAGTTTCTAGGAGGAAGGGAGAAAT[CG]TGAAATCCGAAGTCAAGGGGCTAGATTTGGAGAGGAATTTATTAATAATAATAGTTCTAA	CGTGAAATCCGAAGTCAAGGGGCTAGATTTGGAGAGGAATTTATTAATAA	IL1A;IL1A	NM_000575;NM_000575	5'UTR;1stExon				TRUE				IL1A	ENST00000263339.3	TSS1500	IL1A	ENST00000263339.3	TSS1500
cg21731862	chr10	15894004	-	FAM188A	-0.0694633	1.79453e-16	-0.126106	2.33924e-18	0.00247863	0.621588	-0.0815551	3.90141e-19	-0.0779892	7.86584e-18	-0.0724749	1.02669e-15	85718136		ACCTATAACCTCAATACTCACTATTCTCTCTACATAAAAATACTCTTTCC		II			NA	NA	NA	NA	NA	NA		OpenSea	CCAGAGACTTTACCTGTAGCCTCAATGCTCACTGTTCTCTCTACATAAAAATGCTCTTTC[CG]CTACTCTCCATATAGATAAATCCTTATTTTTCAGGTCTCAGTTTAGGTGTTAATTCCTCA	CCTGTAGCCTCAATGCTCACTGTTCTCTCTACATAAAAATGCTCTTTCCG	FAM188A	NM_024948	Body								FAM188A	ENST00000477891.1	3'UTR	FAM188A	ENST00000477891.1	3'UTR
cg01376763	chr16	81925132	+	PLCG2	-0.0807317	2.04069e-16	-0.14243	3.01804e-18	-0.00227734	0.764059	-0.0953013	3.92404e-20	-0.094386	1.78299e-19	-0.087772	3.76921e-17	20733229		AAAAAATCCAATAATAAAACAAAAAATTATTCATATCCTACATATCCACC		II			NA	NA	NA	NA	NA	NA		OpenSea	TTTAGTTCCTCACGTACCTGTTTTCACGAGAAAACAGCATCTGGGATGAGAAGTATGACG[CG]GTGGACATGCAGGACATGAACAACCCCCTGTCTCATTACTGGATCTCCTCGTCACATAAC	GGAGATCCAGTAATGAGACAGGGGGTTGTTCATGTCCTGCATGTCCACCG	PLCG2	NM_002661	Body					16:80482458-80482697	16:81923918-81925235	Gene_Associated				PLCG2;PLCG2;PLCG2	ENST00000562605.1;ENST00000563375.1;ENST00000567980.1	5'UTR;TSS200;5'UTR
cg08898211	chr2	110970909	-	LINC00116	-0.0566502	2.57674e-16	-0.100464	1.59431e-17	-0.00470533	0.318855	-0.066672	3.04483e-19	-0.0643102	3.79128e-18	-0.0613138	1.10941e-16	3666302		TACCATATTAAACAACCCAAATCTAAAAATCATACTATACCAAAACTAAC		II			rs73954638	0.046203	NA	NA	NA	NA	chr2:110969852-110970222	S_Shore	GGACCAGTGGCTACCATATTGGACAACCCAGGTCTGGGGGTCATGCTGTACCAGAACTAA[CG]TGGGGTCAAAATTGTTGGGATAGGAAACAAACAAACACATTTCTAATGATGAAAGTCATT	ACCATATTGGACAACCCAGGTCTGGGGGTCATGCTGTACCAGAACTAACG	LINC00116	NR_027063	Body						2:110970876-110971103	Unclassified_Cell_type_specific	LINC00116;LINC00116	ENST00000426713.1;ENST00000414416.2	TSS1500;3'UTR	LINC00116;LINC00116	ENST00000426713.1;ENST00000414416.2	TSS1500;3'UTR
cg16932827	chr3	193988639	+		-0.0956462	2.93277e-16	-0.109594	6.53497e-12	-0.0832945	0.000125949	-0.0846508	3.65337e-13	-0.086842	5.50669e-14	-0.0874814	4.294e-14	77742339		ACAACTTAACTCTAATAAAAATAACTCCAAAATAAAACTTACTAAACCCC		II			NA	NA	NA	NA	NA	NA	chr3:193987425-193987758	S_Shore	GCAGGCCTGACCCCACTGCTCTACAGGAGGAAAAGGCGCTCTGCGCTTTGTGGCCGGATC[CG]GGGTTCAGCAAGTCTCATCCTGGAGCTACCTCCATCAGAGTCAAGCTGTGCAGAGGCCCG	CGGGGTTCAGCAAGTCTCATCCTGGAGCTACCTCCATCAGAGTCAAGCTG							TRUE
cg11673291	chr1	36787145	+		0.166218	3.45203e-16	0.163385	8.97346e-10	0.15225	0.000375123	0.171915	3.05395e-16	0.173569	6.12984e-16	0.165212	2.43941e-15	23703245		AAAAACAAAAATCCCTCTAAACRAACAAAAAAACCAACTAAAAAAAATCC		II			NA	NA	NA	NA	NA	NA	chr1:36786500-36789402	Island	CCTAGATTCCGGAATCCAGCTGTGCGCCGGGGAGGAGCCGGGCGGGCCTTCTCGCCAGCT[CG]GACCCCTCCCAGCTGGCCTCCCTGTCCGCTCAGAGGGACTCCTGCCCTCTCGCTTGAACG	CGGACCCCTCCCAGCTGGCCTCCCTGTCCGCTCAGAGGGACTCCTGCCCT							TRUE	1:36558857-36560002			SH3D21	ENST00000474766.1	5'UTR	SH3D21;SH3D21	ENST00000480549.1;ENST00000474766.1	3'UTR;5'UTR
cg05289022	chr2	98377864	-	TMEM131	-0.153666	3.87017e-16	-0.167485	3.57152e-12	-0.142034	7.60823e-05	-0.156619	2.64856e-15	-0.155162	3.36704e-15	-0.148953	4.12214e-15	51703992	42686596	ATTACTACCTCTTAAACAACAACAAAAAAAACCTAACCCTAAACTAACCA	ATTACTACCTCTTAAACAACGACGAAAAAAACCTAACCCTAAACTAACCG	I	A	Red	NA	NA	NA	NA	NA	NA		OpenSea	CCAGCCTCAGTGGTTACTGCCTCTTGGGCAACGGCGGGGAGGACCTGACCCTAGGCTGGC[CG]GTGACGCGATGCACAGAAACCCACGCCACGGCGAGGCACACGGTGAGAGTGCCATCCGTG	CGGCCAGCCTAGGGTCAGGTCCTCCCCGCCGTTGCCCAAGAGGCAGTAAC	TMEM131	NM_015348	Body					2:97744147-97744414	2:98377570-98378141	Gene_Associated				TMEM131;TMEM131;TMEM131;TMEM131	ENST00000485245.1;ENST00000485245.1;ENST00000469447.1;ENST00000465767.1	3'UTR;1stExon;TSS1500;TSS1500
cg14886629	chr3	10333655	+	GHRL;GHRL;GHRL;GHRL;GHRL;GHRL;GHRLOS;GHRL;GHRLOS;GHRLOS;GHRL;GHRL;GHRL;GHRL;GHRLOS;GHRL	-0.13361	4.01336e-16	-0.150498	2.7472e-11	-0.165081	6.30182e-07	-0.140548	1.66268e-16	-0.127975	6.834e-14	-0.132812	4.58163e-15	46686931		CCATCACCTAACCCCAAACCACCTTCTTATATTTTTATTATAACCCCATC		II			NA	NA	NA	NA	NA	NA		OpenSea	GGCGTGGGTAGAGTACATCAGGGCAGCATGGAGAAGGCTGGGTGGCTTGGGGGAGGGTGG[CG]ATGGGGTCATAACAAAAACATAAGAAGGTGGTTTGGGGCCAGGTGATGGATGCCTTGGGA	CATCACCTGGCCCCAAACCACCTTCTTATGTTTTTGTTATGACCCCATCG	GHRL;GHRL;GHRL;GHRL;GHRL;GHRL;GHRLOS;GHRL;GHRLOS;GHRLOS;GHRL;GHRL;GHRL;GHRL;GHRLOS;GHRL	NR_024137;NR_024134;NM_001134941;NR_024136;NR_024133;NR_024132;NR_024146;NR_024135;NR_024145;NR_004431;NM_001134945;NM_001134946;NR_024138;NM_001134944;NR_024144;NM_016362	Body;Body;TSS1500;Body;Body;Body;Body;Body;Body;Body;Body;Body;Body;Body;Body;TSS1500								GHRLOS;GHRL;GHRL;GHRL;GHRL	ENST00000439539.1;ENST00000430179.1;ENST00000429122.1;ENST00000335542.8;ENST00000449554.2	5'UTR;5'UTR;5'UTR;5'UTR;TSS1500	GHRLOS;GHRL;GHRL;GHRL;GHRL;GHRL;GHRL	ENST00000439539.1;ENST00000430179.1;ENST00000429122.1;ENST00000425479.1;ENST00000335542.8;ENST00000449554.2;ENST00000491589.1	5'UTR;5'UTR;5'UTR;5'UTR;5'UTR;TSS1500;TSS1500
cg20866256	chr12	2902218	-		-0.14076	4.25557e-16	-0.152407	1.82705e-10	-0.141642	0.00018796	-0.151287	3.94936e-16	-0.139456	9.60989e-15	-0.134533	4.05218e-14	35660283		AAAATTAACTAACCTACCCCAATTTAAACAACTAACATAACACATAAACC		II			NA	NA	NA	NA	NA	NA	chr12:2903389-2905189	N_Shore	ATCGAGACATGAAGATTAACTAACCTGCCCCAATTTAAACAGCTAACATAACACATGGGC[CG]CCCAACGTCCCTTACTCCAAAGCACATGCTCATTCCACTAGGGTATTAGGCTATGTGTTA	CGGCCCATGTGTTATGTTAGCTGTTTAAATTGGGGCAGGTTAGTTAATCT											CBX3P4	ENST00000540428.1	3'UTR	CBX3P4	ENST00000540428.1	3'UTR
cg02705918	chr12	114087236	-		0.159592	4.48439e-16	0.174498	2.70356e-11	0.137879	0.000638817	0.157144	8.38348e-14	0.150366	3.27762e-13	0.157515	3.16911e-15	65671294	48779142	AATAAAAATAATTCTTATAACCACTTCACCACTAACAACAACCAACCCCA	AATAAAAATAATTCTTATAACCGCTTCACCACTAACGACGACCAACCCCG	I	T	Red	NA	NA	NA	NA	NA	NA		OpenSea	TGTGGAAGAAGAGATAAAAGTAATTCTTATGGCCGCTTCACCACTGGCGACGGCCAGCCC[CG]TCCCCCTCCTGCTGCATTTCCCTGGTCCGGCCAGATAAAGGGTTAGGCCTAAGCACATGT	CGGGGCTGGCCGTCGCCAGTGGTGAAGCGGCCATAAGAATTACTTTTATC								12:112571592-112571649
cg06721796	chr20	44037519	+	DBNDD2;DBNDD2;SYS1-DBNDD2;DBNDD2;DBNDD2;DBNDD2;DBNDD2	0.089863	8.5107e-16	0.0876897	1.5499e-08	0.0952849	4.53751e-05	0.079778	1.01197e-16	0.0826874	2.51196e-15	0.0913101	3.55417e-15	11717867		AAAAAATTAATAAAAAATCTTCRCAAAACAAAAACACATCTACTACATCC		II			NA	NA	NA	NA	NA	NA	chr20:44034458-44035954	S_Shore	CATCCATGGAAGTGAATGTGGACACACTGGAGCAAGTAGAACTTATTGACCTTGGGGACC[CG]GATGCAGCAGATGTGTTCTTGCCTTGCGAAGATCCTCCACCAACCCCCCAGTCGTCTGGT	GGGGGTTGGTGGAGGATCTTCGCAAGGCAAGAACACATCTGCTGCATCCG	DBNDD2;DBNDD2;SYS1-DBNDD2;DBNDD2;DBNDD2;DBNDD2;DBNDD2	NM_001048221;NM_001048222;NR_003189;NM_001048224;NM_001048223;NM_001048225;NM_001048226	Body;Body;Body;Body;Body;Body;Body			CDMR					TP53TG5;SYS1-DBNDD2;SYS1-DBNDD2	ENST00000494455.1;ENST00000458187.1;ENST00000475242.1	TSS1500;3'UTR;5'UTR	TP53TG5;TP53TG5;SYS1-DBNDD2;SYS1-DBNDD2;SYS1-DBNDD2;SYS1-DBNDD2	ENST00000468375.1;ENST00000494455.1;ENST00000458187.1;ENST00000452133.1;ENST00000419593.1;ENST00000475242.1	TSS1500;TSS1500;3'UTR;3'UTR;3'UTR;5'UTR
cg11197061	chr3	96988343	-	EPHA6	0.224215	9.44279e-16	0.193603	4.72355e-08	0.295621	3.77268e-07	0.215103	5.21054e-14	0.240603	4.20446e-17	0.230771	9.24471e-16	21796873		ACACATTCTAATTTCTTACACCTAAAATAAACCCTAAACAACTTCATTTC		II			NA	NA	NA	NA	NA	NA		OpenSea	CTCATTAAAATGCACATTCTGATTTCTTACACCTGGGGTGGACCCTGAACAGCTTCATTT[CG]AACAAAAATCCCCAGTGTTTCTGATGCTGCTACCCTTTGAGTAGCAAAGTTCTATTGCAA	CACATTCTGATTTCTTACACCTGGGGTGGACCCTGAACAGCTTCATTTCG	EPHA6	NM_001080448	Body				TRUE
cg08730778	chr16	15787957	+	NDE1;NDE1	-0.0911227	9.73632e-16	-0.1022	1.80562e-12	-0.110823	2.5321e-06	-0.107302	2.22582e-19	-0.100846	3.64798e-18	-0.091954	7.71881e-15	83774276		AAAAAAACATATAACTCACCAACCTATAATCATATCTATACRTTAACATC		II			NA	NA	NA	NA	NA	NA		OpenSea	AGCTTTTGGGATCCGAGGAAAGGCGTCAGTGTCCCTCCTGTCCCGTGGTTTTGGATCTAG[CG]ATGTTAACGCACAGACATGACTATAGGTTGGTGAGTTACATGCTCTTCCCTTTGCACACC	GAAGAGCATGTAACTCACCAACCTATAGTCATGTCTGTGCGTTAACATCG	NDE1;NDE1	NM_017668;NM_001143979	Body;Body					16:15695411-15695468
cg02325250	chr5	131409289	+	CSF2	-0.110541	1.33039e-15	-0.112551	1.70629e-08	-0.123198	2.10486e-05	-0.113466	2.90535e-14	-0.103618	5.97138e-13	-0.112801	6.04006e-15	34643856		CCTAAATAATCAAACTTAAAAATTTTCATTAATAAACCTTTCCAAAAACC		II			NA	NA	NA	NA	NA	NA		OpenSea	CCCATTCAGACTGCCCAGGGAGGGCTGGAGAGCCCTCAGGAAGGCGGGTGGGTGGGCTGT[CG]GTTCTTGGAAAGGTTCATTAATGAAAACCCCCAAGCCTGACCACCTAGGGAAAAGGCTCA	CGGTTCTTGGAAAGGTTCATTAATGAAAACCCCCAAGCCTGACCACCTAG	CSF2	NM_000758	TSS200				TRUE				CSF2	ENST00000296871.2	TSS200	CSF2	ENST00000296871.2	TSS200
cg12306427	chr6	13428245	+	GFOD1;GFOD1	-0.141879	1.55465e-15	-0.132221	2.17807e-08	-0.18154	9.3863e-07	-0.133943	1.04148e-12	-0.131812	9.97778e-13	-0.13055	9.21676e-13	95781542		TTATATTAATATAACTCRAAACACTATCAAACCTTTATACCCAACCAAAC		II			NA	NA	NA	NA	NA	NA		OpenSea	GAGAAAAATCGCAAGTCCCCGATGGAAAGGTGTTGATGGCTCTCTTTTCAAACACCTCCA[CG]CCTGGCTGGGCACAAAGGCCTGACAGTGCCCCGAGCTACATCAACACAAGCTGGGTTCAA	CGCCTGGCTGGGCACAAAGGCCTGACAGTGCCCCGAGCTACATCAACACA	GFOD1;GFOD1	NM_018988;NM_001242628	Body;5'UTR						6:13428095-13428846	Unclassified
cg17831791	chr10	126712230	+	CTBP2;CTBP2;CTBP2	-0.0777394	1.70597e-15	-0.143056	6.48699e-19	0.00672917	0.413935	-0.0884418	1.60302e-17	-0.08675	7.77371e-17	-0.0846214	4.61688e-16	3633130		AACTCCTATTTCTAATCCAATTTACTAACCAAACAATCCAAAATAACAAC		II			NA	NA	NA	NA	NA	NA	chr10:126712013-126712231	Island	TGTCTGTGTCACCGGGGCTGGTGGGCCGCACTGGGGTCCCCGCAGCATACGCCTTCCTCA[CG]TTGTCACTCTGGACTGCTTGGCCAGCAAACTGGACTAGAAATAGGAGCCTATTGTGTGTA	GCTCCTATTTCTAGTCCAGTTTGCTGGCCAAGCAGTCCAGAGTGACAACG	CTBP2;CTBP2;CTBP2	NM_001329;NM_022802;NM_001083914	Body;Body;Body					10:126702004-126702221						CTBP2;CTBP2	ENST00000493552.1;ENST00000460976.1	3'UTR;3'UTR
cg24179825	chr13	99483743	-	DOCK9-AS1;DOCK9;DOCK9	-0.125302	1.89355e-15	-0.119505	3.64219e-09	-0.175172	1.73728e-07	-0.134419	1.60434e-16	-0.122542	3.5181e-14	-0.123977	2.18164e-14	37802154		TAAAACTCAACTTAAAATTACAACACTTAAAAATCTCRTAACACAAAACC		II			NA	NA	NA	NA	NA	NA		OpenSea	CTCCGTCCTGATGGAGCTCAGCTTGGAGTTACAGCACTTGAGAATCTCGTAACACAGAGC[CG]CACACATGTCCGCTCTCCCTTCATAGAATGTTGAGGGAAACTAGACAGGATGAGAGGAAG	CGGCTCTGTGTTACGAGATTCTCAAGTGCTGTAACTCCAAGCTGAGCTCC	DOCK9-AS1;DOCK9;DOCK9	NR_046663;NM_001130048;NM_015296	TSS1500;Body;Body								DOCK9;DOCK9-AS1	ENST00000448493.2;ENST00000439367.1	3'UTR;TSS1500	DOCK9;DOCK9-AS1	ENST00000448493.2;ENST00000439367.1	3'UTR;TSS1500
cg21585414	chr21	31121163	+	GRIK1-AS1;GRIK1-AS1;GRIK1;GRIK1	-0.111893	1.95561e-15	-0.126087	7.8449e-12	-0.0982811	0.000111227	-0.115501	1.09354e-14	-0.106151	2.53187e-13	-0.108179	7.5079e-14	76807246		CCAAAAATCTATAATTTTAATTTTCTTATCTACATTTTTCTTTCCTACCC		II			NA	NA	NA	NA	NA	NA		OpenSea	AGCAAAGAACGATCAACAAATTAACACCCTTTTCATATTTTTTGTGACAGCTACCTGGAA[CG]GGCAGGAAAGAAAAATGCAGATAAGAAAATTAAAACCACAGACTCCTGGGCAGCGAACAA	CGGGCAGGAAAGAAAAATGCAGATAAGAAAATTAAAACCACAGACTCCTG	GRIK1-AS1;GRIK1-AS1;GRIK1;GRIK1	NR_027021;NR_027021;NM_175611;NM_000830	ExonBnd;Body;Body;Body								GRIK1-AS1;GRIK1-AS1;GRIK1-AS1;GRIK1	ENST00000309331.4;ENST00000423221.1;ENST00000455392.2;ENST00000472429.1	TSS200;TSS200;5'UTR;3'UTR	GRIK1-AS1;GRIK1-AS1;GRIK1-AS1;GRIK1	ENST00000309331.4;ENST00000423221.1;ENST00000455392.2;ENST00000472429.1	TSS200;TSS200;5'UTR;3'UTR
cg14909179	chr11	882687	+	CHID1;CHID1;CHID1;CHID1;CHID1	-0.256152	2.18392e-15	-0.193149	1.17017e-05	-0.324805	2.70585e-07	-0.238173	2.58821e-12	-0.272191	1.06498e-15	-0.26178	2.76988e-15	53632122		TTACTTTATTTCTAAAAAACATCTTTCCTAACTATAAAATTCTAACTATC		II			NA	NA	NA	NA	NA	NA	chr11:881368-881666	S_Shore	GCGGTGAAACGCTGTCCGAATGAGAGGGCGGCCACATGCTTAAGGTGCCAGTGAAAAAAC[CG]ACAGCCAGAATTCTACAGCCAGGAAAGATGTCCTCCAGAAATAAAGTAAAGTAATGCCAA	TACTTTATTTCTGGAGGACATCTTTCCTGGCTGTAGAATTCTGGCTGTCG	CHID1;CHID1;CHID1;CHID1;CHID1	NM_001142677;NM_023947;NM_001142675;NM_001142674;NM_001142676	Body;Body;Body;Body;Body					11:872628-872688			CHID1	ENST00000526714.1	3'UTR	CHID1;CHID1;CHID1	ENST00000528534.1;ENST00000526714.1;ENST00000524832.1	3'UTR;3'UTR;3'UTR
cg23198222	chr22	45071416	-	PRR5;PRR5;PRR5;PRR5;PRR5	-0.104868	2.31367e-15	-0.175325	1.74291e-15	-0.00894705	0.498784	-0.100408	7.07659e-13	-0.100533	4.75927e-13	-0.106477	3.44498e-14	16801533		AACTACACAATATCTATCCCATAACTATTCTATCATTTATCTTAAAACCC		II			NA	NA	NA	NA	NA	NA		OpenSea	GAGTTTTCAGCAGCTGCACAGTATCTGTCCCATGGCTGTTCTGTCATTTGTCTTGGAGCC[CG]CCTTTCAGTGGGGCCTCCACATGCACAATGACGTGGAAAGCTGTGTGACCCCAGGCAGGG	CGGGCTCCAAGACAAATGACAGAACAGCCATGGGACAGATACTGTGCAGC	PRR5;PRR5;PRR5;PRR5;PRR5	NM_015366;NM_001017530;NM_001198721;NM_001017528;NM_001017529	TSS1500;TSS1500;TSS1500;5'UTR;5'UTR											PRR5;PRR5	ENST00000492475.1;ENST00000432186.1	TSS1500;5'UTR
cg20418711	chr21	36259179	-	RUNX1;RUNX1;RUNX1	0.224017	2.67151e-15	0.245422	1.46445e-10	0.291308	1.00356e-06	0.247263	2.90491e-17	0.236814	5.16351e-16	0.239753	1.11406e-16	60776142		RAACCAATACCTTAAAAACRATAAACAAAATCTTATTACAACRCCAATAC		II			NA	NA	NA	NA	NA	NA	chr21:36258952-36259472	Island	CCACCCTCTCCGGGCCAGTACCTTGAAAGCGATGGGCAGGGTCTTGTTGCAGCGCCAGTG[CG]TAGGCAGCACGGAGCAGAGGAAGTTGGGGCTGTCGGTGCGCACCAGCTCGCCCGGGTGGT	CGCACTGGCGCTGCAACAAGACCCTGCCCATCGCTTTCAAGGTACTGGCC	RUNX1;RUNX1;RUNX1	NM_001122607;NM_001001890;NM_001754	1stExon;1stExon;Body					21:35180642-35181494			RUNX1;RUNX1;RUNX1	ENST00000399240.1;ENST00000344691.4;ENST00000431176.1	1stExon;1stExon;5'UTR	RUNX1;RUNX1;RUNX1;RUNX1	ENST00000399240.1;ENST00000344691.4;ENST00000482318.1;ENST00000431176.1	1stExon;1stExon;3'UTR;5'UTR
cg11824827	chr16	31075547	-	ZNF668	-0.134359	3.26994e-15	-0.146787	5.3627e-11	-0.153622	3.63844e-05	-0.140094	1.50013e-15	-0.140229	1.58201e-15	-0.129794	1.97714e-13	16790278		TCTTATAAACCTTAAAACATAACRAACACRCATAAAACCTAAACTTAACC		II			NA	NA	NA	NA	NA	NA	chr16:31075084-31075756	Island	CTCGGGTGCCGTCTTGTAGGCCTTGGGGCATAGCGGACACGCATAGGGCCTAGGCTTGGC[CG]CGGAGCCTGACACCTTCTCCCCACTGGCTTCCTCTGCCTTAGCTTCTGTCTCTGGCTTTG	CTTGTAGGCCTTGGGGCATAGCGGACACGCATAGGGCCTAGGCTTGGCCG	ZNF668	NM_024706	Body					16:30982647-30983243	16:31075301-31076087	Gene_Associated_Cell_type_specific	AC135050.5	ENST00000568708.1	TSS1500	AC135050.5	ENST00000568708.1	TSS1500
cg08900851	chr3	130558275	+		0.138442	3.63185e-15	0.135868	1.33224e-08	0.145922	4.54708e-05	0.126131	3.20189e-13	0.131715	9.84578e-14	0.14547	4.75496e-16	80713935		ATTATTATTTCTCAACTCCAAACTCAAAATTCTATTCTCTACTTAACAAC		II			NA	NA	NA	NA	NA	NA		OpenSea	ATTGGCAAAGGCTAATGGGGAACAGCTGGCAAAGCAGAAAAAAAGTGTGTAGAATCCCAG[CG]TTGCTAAGTAGAGAACAGAATTTTGAGTCTGGAGTTGAGAAACAATAACTTAATAATTGG	TTATTGTTTCTCAACTCCAGACTCAAAATTCTGTTCTCTACTTAGCAACG							TRUE
cg17238473	chr2	98378600	+	TMEM131	-0.0868767	7.66442e-15	-0.0787303	1.9729e-07	-0.050225	0.00844805	-0.0784738	1.43196e-11	-0.086835	5.83493e-14	-0.0847753	8.20353e-14	51707208		TTATAAACTTTCTCTACAAACCCTCAACRCAAACATTTTCTTAAAACAAC		II			NA	NA	NA	NA	NA	NA		OpenSea	GCCACAAAGGGGCAGGGGGCAGCTGGGGGAGACGGGGAAGCAGGTGTCGGTGAGGTCTGG[CG]TTGTTTTAAGAAAATGTCTGCGTTGAGGGTTTGCAGAGAAAGTTTATAAAGACTATCAGT	TATAAACTTTCTCTGCAAACCCTCAACGCAGACATTTTCTTAAAACAACG	TMEM131	NM_015348	Body											TMEM131;TMEM131;TMEM131	ENST00000485245.1;ENST00000485245.1;ENST00000465767.1	3'UTR;1stExon;TSS1500
cg19896824	chr11	128555529	+		0.220841	8.06112e-15	0.194019	4.1377e-07	0.308643	4.41221e-07	0.220858	1.40207e-13	0.225044	3.68799e-14	0.208514	1.599e-12	96773347		CACACTAATACAAAAACAAAATATATTCCTCRAACCCAAAAATTCCCTTC		II			NA	NA	NA	NA	NA	NA		OpenSea	ACCGGTGGGGTCGCTGGGGTTGGGGGAGAGACTGAAGAAAGTGCGCCTGGGCGGAGGCGG[CG]AAGGGAATCTCTGGGCCCGAGGAATATACCTTGTCCCTGCACTAGTGTGTGTTCTCTTGT	ACACTAGTGCAGGGACAAGGTATATTCCTCGGGCCCAGAGATTCCCTTCG						CDMR	TRUE	11:128060690-128060759			RP11-744N12.3;FLI1;RP11-744N12.3;FLI1	ENST00000501648.2;ENST00000525560.1;ENST00000572256.1;ENST00000527767.2	3'UTR;TSS1500;3'UTR;5'UTR	RP11-744N12.3;FLI1;RP11-744N12.3;FLI1	ENST00000501648.2;ENST00000525560.1;ENST00000572256.1;ENST00000527767.2	3'UTR;TSS1500;3'UTR;5'UTR
cg12732514	chr17	77726237	-		0.121358	1.24253e-14	0.12934	5.85772e-10	0.126312	1.71268e-06	0.1255	7.98284e-15	0.124323	2.02024e-14	0.117728	3.38915e-13	92654523		CCCCAACTATAAACCRTCAACCAAACTTTATAAATCRACACTAATAACTC		II			NA	NA	NA	NA	NA	NA	chr17:77721246-77722497	S_Shelf	GTTTTTCTGGGCCCCAGCTGTGGGCCGTCAACCAAACTTTGTGAATCGACACTGGTGACT[CG]ACATGGAAAATGACTCTCCGTCATCCGATTCAAACGTCATCAGATTGCTTTTGGTGTGGG	CGAGTCACCAGTGTCGATTCACAAAGTTTGGTTGACGGCCCACAGCTGGG
cg25589972	chr14	99829252	+		-0.0898274	1.27597e-14	-0.159308	1.26501e-18	-0.0102501	0.46524	-0.0954365	2.73873e-16	-0.086192	6.0596e-13	-0.0920056	9.98e-14	44702127		ATCCTTAATAATAACTATCCTATACTCTACAAATATTTATCTACTTCCCC		II			NA	NA	NA	NA	NA	NA		OpenSea	CTGGAGACATTTTTGGTTGTCACACAGGAGGAATGCTACTGGCGGCCACTGGGCACAGGA[CG]GGGAAGCAGATAAATATCTGCAGAGCACAGGACAGCCACCACCAAGGATTACCCAGCCCC	CGGGGAAGCAGATAAATATCTGCAGAGCACAGGACAGCCACCACCAAGGA							TRUE
cg05725197	chr2	237734577	-		-0.14417	2.56589e-14	-0.144013	5.03919e-09	-0.154929	1.18209e-05	-0.152745	9.24298e-15	-0.149857	8.09526e-15	-0.141116	1.60651e-13	10705905		CTCRCACTCTTCATCTAATTTAACACTTATAAAACTTTAACAAAATCCAC		II			NA	NA	NA	NA	NA	NA		OpenSea	CAGTGTCTGTCCTCGCACTCTTCATCTGATTTGGCACTTGTAGGGCTTTGGCAGAATCCA[CG]TCTATACCTGATAGTACATCTGGGAGGTCTTCTACAGTCCATGTGGCTAAACCGTCATTT	CGTGGATTCTGCCAAAGCCCTACAAGTGCCAAATCAGATGAAGAGTGCGA
cg17709804	chr11	128555749	+		0.127943	3.15493e-14	0.0960842	1.80421e-05	0.112886	0.000657037	0.111435	1.82697e-10	0.128506	1.82477e-13	0.122667	1.31738e-12	37700892	3609855	TACCTCTACATAAATAAATCTCTCCCTAACTTAACCCAATCTAACAACCA	TACCTCTACGTAAATAAATCTCTCCCTAACTTAACCCAATCTAACGACCG	I	T	Red	NA	NA	NA	NA	NA	NA		OpenSea	AGCTGTGAGCCGCCACGTTAAAGATGGTTAAGAGAAGGAAGGAAAGGAAGAGGAGAGATA[CG]GCCGCCAGACTGGGCTAAGTCAGGGAGAGACCCACTCACGCAGAGGCACCTGGCAACCTA	CGGCCGCCAGACTGGGCTAAGTCAGGGAGAGACCCACTCACGCAGAGGCA						CDMR		11:128060914-128061000	11:128555698-128556157	Unclassified_Cell_type_specific	RP11-744N12.3;FLI1;RP11-744N12.3;FLI1	ENST00000501648.2;ENST00000525560.1;ENST00000572256.1;ENST00000527767.2	3'UTR;TSS1500;3'UTR;5'UTR	RP11-744N12.3;FLI1;RP11-744N12.3;FLI1	ENST00000501648.2;ENST00000525560.1;ENST00000572256.1;ENST00000527767.2	3'UTR;TSS1500;3'UTR;5'UTR
cg14937633	chr21	36259397	+	RUNX1;RUNX1;RUNX1;RUNX1	0.207478	3.451e-14	0.215875	1.39906e-09	0.276494	2.09362e-06	0.222888	8.42564e-16	0.220048	2.95437e-15	0.225291	9.65665e-16	32767200		AACTATTTACAAAATCCTAACTCAATCRACTTATTATAATACRTATCCCC		II			NA	NA	NA	NA	NA	NA	chr21:36258952-36259472	Island	TCTTGCCTGGGCTCAGCGCGGTGGAAGGCGGCGTGAAGCGGCGGCTCGTGCTGGCATCTA[CG]GGGATACGCATCACAACAAGCCGATTGAGTTAGGACCCTGCAAACAGCTCCTACCAGACG	CGGGGATACGCATCACAACAAGCCGATTGAGTTAGGACCCTGCAAACAGC	RUNX1;RUNX1;RUNX1;RUNX1	NM_001122607;NM_001001890;NM_001754;NM_001754	1stExon;1stExon;ExonBnd;Body				TRUE	21:35180642-35181494			RUNX1;RUNX1;RUNX1;RUNX1	ENST00000399240.1;ENST00000344691.4;ENST00000325074.5;ENST00000431176.1	1stExon;1stExon;ExonBnd;5'UTR	RUNX1;RUNX1;RUNX1;RUNX1;RUNX1;RUNX1	ENST00000399240.1;ENST00000344691.4;ENST00000325074.5;ENST00000482318.1;ENST00000431176.1;ENST00000475045.1	1stExon;1stExon;ExonBnd;3'UTR;5'UTR;3'UTR
cg24436531	chr11	128556352	+	FLI1	0.213128	3.76689e-14	0.184933	1.00478e-06	0.29907	6.65612e-07	0.215374	1.9117e-13	0.220832	1.75709e-14	0.202278	2.9186e-12	35743271	16785923	ATCCAACAAAAAAAAATCCAAATAATTAAATATTAAACACTCTCCCTACA	ATCCGACGAAAAAAAATCCGAATAATTAAATATTAAACACTCTCCCTACG	I	C	Grn	NA	NA	NA	NA	NA	NA	chr11:128560103-128560537	N_Shelf	TGTGAGGTGGCTCTCAGTTCTCACCGTCCCCTGGCCTGAAGCCCGGGGACGGGACTGAGG[CG]TAGGGAGAGTGCTCAACACCCAACCACTCGGACCCTCCCTCGCCGGACTAGGCGGATCTG	GTCCGGCGAGGGAGGGTCCGAGTGGTTGGGTGTTGAGCACTCTCCCTACG	FLI1	NM_001271012	TSS200			CDMR	TRUE	11:128061344-128062335			RP11-744N12.3;FLI1;RP11-744N12.3;FLI1	ENST00000501648.2;ENST00000525560.1;ENST00000572256.1;ENST00000527767.2	1stExon;TSS200;TSS200;5'UTR	RP11-744N12.3;FLI1;RP11-744N12.3;FLI1	ENST00000501648.2;ENST00000525560.1;ENST00000572256.1;ENST00000527767.2	1stExon;TSS200;TSS200;5'UTR
cg03847470	chr11	128556580	+	FLI1;FLI1	0.1863	3.85416e-14	0.157801	2.23316e-06	0.274741	3.74315e-08	0.200279	6.78416e-15	0.202445	1.62006e-15	0.178722	2.41887e-12	41795918		TCATCACCTATTTAAAAACRCTACCATATCTTACCTTAATATAAAACRAC		II			NA	NA	NA	NA	NA	NA	chr11:128560103-128560537	N_Shelf	GCTGGTTCTTGGGCGTTCCCGACCCTTAGCTACCCACGATGTTTCAGACAGTCCCCGACA[CG]TCGTCTTACATCAAGGTAAGACATGGCAGCGTCTTTAAACAGGTGATGACCCCCAGCTTC	CGTCGTCTTACATCAAGGTAAGACATGGCAGCGTCTTTAAACAGGTGATG	FLI1;FLI1	NM_001271012;NM_001271012	1stExon;5'UTR			CDMR	TRUE	11:128061344-128062335			RP11-744N12.3;FLI1;RP11-744N12.3;RP11-744N12.3;FLI1;FLI1	ENST00000501648.2;ENST00000525560.1;ENST00000501648.2;ENST00000572256.1;ENST00000527767.2;ENST00000525560.1	1stExon;1stExon;5'UTR;TSS1500;5'UTR;5'UTR	RP11-744N12.3;FLI1;RP11-744N12.3;RP11-744N12.3;FLI1;FLI1	ENST00000501648.2;ENST00000525560.1;ENST00000501648.2;ENST00000572256.1;ENST00000527767.2;ENST00000525560.1	1stExon;1stExon;5'UTR;TSS1500;5'UTR;5'UTR
cg08853223	chr12	132021299	-		-0.0684804	3.95772e-14	-0.0635881	5.39106e-08	-0.0204684	0.209516	-0.0605957	2.86659e-11	-0.0688649	8.91593e-14	-0.0608531	6.94541e-11	51631218		ACTACTTTAAAAATAAAACATCRTCCACAAAATCTATATATAATACTACC		II			NA	NA	NA	NA	NA	NA		OpenSea	ACACACTCCTGGCTGCTTTGGAAGTGGGGCATCGTCCACAGGGTCTATGTATGGTGCTGC[CG]CCCTGAGCCTCTGCCCTCTGCTCCCCCGGCAAGGAAGGCCAGGAGCGAGGTGGAGAGATG	CTGCTTTGGAAGTGGGGCATCGTCCACAGGGTCTATGTATGGTGCTGCCG
cg09547880	chr2	113542393	+	IL1A;IL1A	0.0894915	4.478e-14	0.0956677	4.57477e-09	0.0933451	0.000342522	0.0882123	3.56037e-12	0.0875558	7.253e-13	0.0860238	2.44285e-12	6730934		AAAACTATTATTATTAATAAATTCCTCTCCAAATCTAACCCCTTAACTTC		II			NA	NA	NA	NA	NA	NA		OpenSea	AAAAAGGGAAGCGCGGGAAACTTATCAAGTTTCTAGGAGGAAGGGAGAAATCGTGAAATC[CG]AAGTCAAGGGGCTAGATTTGGAGAGGAATTTATTAATAATAATAGTTCTAATAGTAGCTG	GAACTATTATTATTAATAAATTCCTCTCCAAATCTAGCCCCTTGACTTCG	IL1A;IL1A	NM_000575;NM_000575	5'UTR;1stExon				TRUE				IL1A	ENST00000263339.3	TSS1500	IL1A	ENST00000263339.3	TSS1500
cg13112407	chr2	97204931	+	ARID5A	-0.068329	4.77371e-14	-0.0799283	2.3895e-10	-0.0751207	3.37692e-05	-0.0612701	9.1523e-11	-0.0674964	5.43873e-13	-0.0665577	1.23519e-12	8640350		CAAATTAATCACTAATTCTATATCTCCCTTTCCCCATCTACAAAATAAAC		II			NA	NA	NA	NA	NA	NA	chr2:97202313-97203787	S_Shore	AAGCCTCCTTTCTCTTCTCACTTTTTTCTGCTGAGAACATTGGGCACATTGAGTCTAGCA[CG]CCCATCTTGTAGATGGGGAAAGGGAGATACAGAACCAGTGACCAACTTGGTAAGAGGTGC	CGCCCATCTTGTAGATGGGGAAAGGGAGATACAGAACCAGTGACCAACTT	ARID5A	NM_212481	Body			CDMR					ARID5A	ENST00000454558.1	5'UTR	ARID5A;ARID5A;ARID5A	ENST00000470579.1;ENST00000467498.1;ENST00000454558.1	5'UTR;5'UTR;5'UTR
cg26974661	chr21	36258596	-	RUNX1;RUNX1;RUNX1	0.319089	4.87305e-14	0.360002	5.15243e-11	0.338805	0.000149182	0.332228	5.61293e-15	0.339029	1.77459e-15	0.344737	2.42368e-15	47775292		AAAAAACTCAAAAAACTCTTCAAAAAACTTTTACAAACTTAACTACRCCC		II			NA	NA	NA	NA	NA	NA	chr21:36258952-36259472	N_Shore	AGGAGCAGGCTAAAAAGCTCAGAGAACTCTTCAGAAAACTTTTGCAAACTTAACTACGCC[CG]CTGTGGACTTTGGACATGCTAATTCCTATAGGGCGGTTAGAGAAGGGGAAAAAAAATCCC	CGGGCGTAGTTAAGTTTGCAAAAGTTTTCTGAAGAGTTCTCTGAGCTTTT	RUNX1;RUNX1;RUNX1	NM_001122607;NM_001001890;NM_001754	Body;Body;Body		chr21:36257911-36257911						RUNX1	ENST00000431176.1	5'UTR	RUNX1;RUNX1	ENST00000482318.1;ENST00000431176.1	3'UTR;5'UTR
cg18077307	chr2	98377791	-	TMEM131	-0.232514	6.22693e-14	-0.249353	5.95148e-11	-0.286537	3.48905e-06	-0.251527	1.06351e-14	-0.23745	9.72886e-14	-0.233514	1.0147e-13	13738954	9684964	CTTCCCTACCAAAACACAACAAAATACTCCTATAACAAAACCCAAAAACA	CTTCCCTACCAAAACACGACGAAATACTCCTATAACAAAACCCAAAAACG	I	A	Red	NA	NA	NA	NA	NA	NA		OpenSea	TCAGGGAGTCTCCTTCCCTGCCAGGACACGGCGAGGTGCTCCTGTGGCAAGGCCCAGAAG[CG]GGGTGGCTCCCCCAGCCTCAGTGGTTACTGCCTCTTGGGCAACGGCGGGGAGGACCTGAC	CTTCCCTGCCAGGACACGGCGAGGTGCTCCTGTGGCAAGGCCCAGAAGCG	TMEM131	NM_015348	Body					2:97744147-97744414	2:98377570-98378141	Gene_Associated				TMEM131;TMEM131;TMEM131;TMEM131	ENST00000485245.1;ENST00000485245.1;ENST00000469447.1;ENST00000465767.1	3'UTR;1stExon;TSS1500;TSS200
cg09777776	chr19	24269890	-	ZNF254	0.0664289	8.97048e-14	0.11561	1.44607e-16	0.00712523	0.559262	0.0770921	7.93725e-16	0.0752084	2.5048e-15	0.0692035	1.41662e-13	87678966		TTCAACCTAAAATATAATCACATCTTCTATCACTCAAAATCTAAATAAAC		II			NA	NA	NA	NA	NA	NA		OpenSea	GTCACTCTTTCTTCAGCCTAGGGTGTGATCACATCTTCTATCACTCAGGGTCTGAGTAGG[CG]GGGCCTTAAACGTTATCCAACTAGGGACGTTGGGCTGGGAACTGTCCAATCAGGCACACA	TCAGCCTAGGGTGTGATCACATCTTCTATCACTCAGGGTCTGAGTAGGCG	ZNF254	NM_203282	TSS200	low-CpG:24061717-24061901					19:24269683-24270693	Promoter_Associated	ZNF254;ZNF254;ZNF254	ENST00000392281.1;ENST00000339642.6;ENST00000342944.6	TSS200;TSS200;5'UTR	ZNF254;ZNF254;ZNF254	ENST00000392281.1;ENST00000339642.6;ENST00000342944.6	TSS200;TSS200;5'UTR
cg26037180	chr14	88199948	+		-0.254779	9.61038e-14	-0.221992	9.99016e-06	-0.283057	2.06905e-06	-0.274046	1.46322e-14	-0.267196	2.79649e-14	-0.241198	2.57729e-12	85697283		CTATTAAATTCCTATCAACAACCTCAAATTATAAATAAACTTCCCACCAC		II			NA	NA	NA	NA	NA	NA		OpenSea	TTTTTCAACTTCTGGTTCCAGAATTTGGAACCAGAGAGGTGGCTACGGAGTCTACCTGTT[CG]TGGTGGGAAGCTCACCCATAACCTGAGGCTGCTGACAGGAATTCAACAGAGCAGAGATTC	CGTGGTGGGAAGCTCACCCATAACCTGAGGCTGCTGACAGGAATTCAACA											RP11-1152H15.1;RP11-1152H15.1	ENST00000556168.1;ENST00000554305.1	3'UTR;3'UTR	RP11-1152H15.1;RP11-1152H15.1	ENST00000556168.1;ENST00000554305.1	3'UTR;3'UTR
cg02869559	chr21	36259067	+	RUNX1;RUNX1;RUNX1	0.228822	1.04249e-13	0.242498	2.06261e-09	0.328572	2.01648e-06	0.248225	3.84324e-15	0.247549	4.59238e-15	0.245689	6.33246e-15	64774532	8633881	AAAAAACAAACAAAAACCAACAAAACCAAAAAAAATCCACAAAAACAACA	AAAAAACAAACGAAAACCGACGAAACCGAAAAAAATCCGCGAAAACAACG	I	A	Red	NA	NA	NA	NA	NA	NA	chr21:36258952-36259472	Island	AGGAAGACCGACCCGGGGCTGCGGGGGCCCCTTTCCAGAATCCGGCCCCGCCCGCCTGGC[CG]CTGCCCTCGCGGATCTCCCCCGGCCTCGCCGGCCTCCGCCTGTCCTCCCACCACCCTCTC	GGAGGACAGGCGGAGGCCGGCGAGGCCGGGGGAGATCCGCGAGGGCAGCG	RUNX1;RUNX1;RUNX1	NM_001001890;NM_001122607;NM_001754	Body;Body;Body					21:35180642-35181494			RUNX1	ENST00000431176.1	5'UTR	RUNX1;RUNX1	ENST00000482318.1;ENST00000431176.1	3'UTR;5'UTR
cg13746740	chr11	128554939	+		0.164954	1.04681e-13	0.132757	4.86165e-06	0.237352	3.6696e-07	0.175437	8.36418e-14	0.166868	8.48853e-13	0.156265	1.14741e-11	75651100		AATCCCACTCCCTCTTCCTTTCTCTTTCCCTTTCTTATAATTTAATTTCC		II			NA	NA	NA	NA	NA	NA		OpenSea	ACTGGTGGCTGTCCTGTAAGAATAATTCATCAGACAGCAGTTGGAATATTGATAAGAAAG[CG]GAAATCAAATTACAAGAAAGGGAAAGAGAAAGGAAGAGGGAGTGGGACCCAGAGAGCTGG	GTCCCACTCCCTCTTCCTTTCTCTTTCCCTTTCTTGTAATTTGATTTCCG						RDMR	TRUE				RP11-744N12.3;FLI1;FLI1;RP11-744N12.3	ENST00000501648.2;ENST00000527767.2;ENST00000525560.1;ENST00000572256.1	3'UTR;TSS200;TSS1500;3'UTR	RP11-744N12.3;FLI1;FLI1;RP11-744N12.3	ENST00000501648.2;ENST00000527767.2;ENST00000525560.1;ENST00000572256.1	3'UTR;TSS200;TSS1500;3'UTR
cg16735956	chr6	36932863	+		-0.0899969	1.34007e-13	-0.10408	2.88525e-11	-0.0958865	0.000347809	-0.0767247	7.05593e-10	-0.0832796	4.22211e-11	-0.0774109	2.45971e-10	48789221		ACCTAATATACATTTCTAACCTTATATCCCAAACAAACCTAAATAACAAC		II			NA	NA	NA	NA	NA	NA	chr6:36929837-36930135	S_Shelf	GGGGCCTAGGTAGGTTTGGAGCCCAGGATCAAAGCATGGCATGCGGCCTCTTCACGGGGG[CG]CTGCTATCCAGGCCTGTCTGGGACACAAGGTCAGAAATGTACATCAGGCAAGGCTCTGCC	CCTGATGTACATTTCTGACCTTGTGTCCCAGACAGGCCTGGATAGCAGCG
cg10820980	chr13	99483730	-	DOCK9-AS1;DOCK9;DOCK9	-0.134187	1.36318e-13	-0.136758	1.61623e-08	-0.161027	3.67933e-05	-0.144028	3.87995e-14	-0.13238	4.63299e-12	-0.135975	7.34493e-14	7797955		ACCTCCRTCCTAATAAAACTCAACTTAAAATTACAACACTTAAAAATCTC		II			NA	NA	NA	NA	NA	NA		OpenSea	GCAGCTGGGAGGCCTCCGTCCTGATGGAGCTCAGCTTGGAGTTACAGCACTTGAGAATCT[CG]TAACACAGAGCCGCACACATGTCCGCTCTCCCTTCATAGAATGTTGAGGGAAACTAGACA	CGAGATTCTCAAGTGCTGTAACTCCAAGCTGAGCTCCATCAGGACGGAGG	DOCK9-AS1;DOCK9;DOCK9	NR_046663;NM_001130048;NM_015296	TSS1500;Body;Body								DOCK9;DOCK9-AS1	ENST00000448493.2;ENST00000439367.1	3'UTR;TSS1500	DOCK9;DOCK9-AS1	ENST00000448493.2;ENST00000439367.1	3'UTR;TSS1500
cg00173498	chr8	61912461	+		0.0599029	1.74209e-13	0.0766144	9.58188e-12	0.00805902	0.603981	0.0380323	3.43838e-06	0.0471043	1.49009e-08	0.060827	7.0082e-13	85638458		TCAACCTCCCTAAAACAAACAACAAAAAATTATTAAACTTTCTCTTACCC		II			NA	NA	NA	NA	NA	NA		OpenSea	GATGGGTGGGAGGGAGGTACAGGGAGAAAGGTTCACAGGGGAGAAACGACTGGGTGAAAG[CG]GGTAAGAGAAAGTCTAACAACTTTCTGTTGTCTGTTTTAGGGAGGCTGAAGGGATAGGCA	CGGGTAAGAGAAAGTCTAACAACTTTCTGTTGTCTGTTTTAGGGAGGCTG
cg07741929	chr21	45249962	+		-0.101275	1.97778e-13	-0.108463	3.68101e-09	-0.0986963	0.000287662	-0.0960498	1.83841e-12	-0.0859374	5.01831e-11	-0.0925458	5.78082e-11	2747859		ACAAAATTTTCTAACAACCTTCCTAACATATAAAAACAACTACRTTTCAC		II			NA	NA	NA	NA	NA	NA	chr21:45246251-45246490	S_Shelf	TTGGGTGATGGACGTGGAGAGGGAACCCCAGTGTCAGCGGTGCCTGTGACCCTCAGGCAA[CG]TGAAACGCAGCTGCTTCCACATGCCAGGAAGGCTGTTAGAAAATCCTGCATGTCTGCCGG	CGTGAAACGCAGCTGCTTCCACATGCCAGGAAGGCTGTTAGAAAATCCTG
cg16026943	chr15	75641093	+	NEIL1;NEIL1;NEIL1	0.213876	2.05081e-13	0.216237	7.04066e-09	0.342515	1.21538e-08	0.237768	2.90396e-17	0.231987	2.67843e-16	0.230747	3.08933e-16	75686273	77610246	TCAAAAAATCAAATAAACATATAACCAACTACAACTAACAAAAAAATACA	TCGAAAAATCAAATAAACATATAACCAACTACGACTAACAAAAAAATACG	I	A	Red	NA	NA	NA	NA	NA	NA	chr15:75639595-75640743	S_Shore	CAGCGCCCTGGGCTTTCCAGGCACCTGTCCGGGTAGGGGATTGAGGGCCGTGGCCAGGCC[CG]CACTTTCCTGCCAGCCGCAGCTGGCCACATGCCCATCTGACCCTCCGAGTTCTCCTCTAA	TCGGAGGGTCAGATGGGCATGTGGCCAGCTGCGGCTGGCAGGAAAGTGCG	NEIL1;NEIL1;NEIL1	NM_024608;NR_046311;NM_001256552	5'UTR;Body;Body					15:73426259-73428664			NEIL1;NEIL1;NEIL1;NEIL1;NEIL1	ENST00000355059.4;ENST00000564784.1;ENST00000569035.1;ENST00000336572.3;ENST00000567959.1	5'UTR;5'UTR;5'UTR;TSS200;5'UTR	NEIL1;NEIL1;NEIL1;NEIL1;NEIL1;NEIL1;NEIL1;NEIL1;NEIL1;NEIL1;NEIL1;NEIL1;NEIL1;NEIL1;NEIL1;NEIL1;NEIL1;NEIL1;NEIL1	ENST00000564500.1;ENST00000355059.4;ENST00000566752.1;ENST00000566313.1;ENST00000568059.1;ENST00000568881.1;ENST00000564951.1;ENST00000568519.1;ENST00000567657.1;ENST00000564784.1;ENST00000569035.1;ENST00000565051.1;ENST00000564257.1;ENST00000567005.1;ENST00000569506.1;ENST00000336572.3;ENST00000564738.1;ENST00000561643.1;ENST00000567959.1	5'UTR;5'UTR;5'UTR;5'UTR;5'UTR;5'UTR;5'UTR;5'UTR;5'UTR;5'UTR;5'UTR;5'UTR;5'UTR;5'UTR;5'UTR;TSS200;TSS200;5'UTR;5'UTR
cg10542562	chr11	128556382	-		0.174986	2.13055e-13	0.162624	3.48668e-07	0.242948	3.15867e-06	0.183073	1.93252e-13	0.175438	5.76785e-13	0.16329	3.59894e-11	83701552	46762184	CCAAAAACAAAACTAAAACATAAAAAAAATACTCAACACCCAACCACTCA	CCGAAAACGAAACTAAAACGTAAAAAAAATACTCAACACCCAACCACTCG	I	A	Red	NA	NA	NA	NA	NA	NA	chr11:128560103-128560537	N_Shelf	CTGGCCTGAAGCCCGGGGACGGGACTGAGGCGTAGGGAGAGTGCTCAACACCCAACCACT[CG]GACCCTCCCTCGCCGGACTAGGCGGATCTGAGCTTCCCAAACCCCTACAGTCTCTCCATC	CCGGGGACGGGACTGAGGCGTAGGGAGAGTGCTCAACACCCAACCACTCG						CDMR	TRUE	11:128061344-128062335	11:128556356-128556504	Unclassified_Cell_type_specific	RP11-744N12.3;FLI1;RP11-744N12.3;FLI1	ENST00000501648.2;ENST00000525560.1;ENST00000572256.1;ENST00000527767.2	1stExon;TSS200;TSS200;5'UTR	RP11-744N12.3;FLI1;RP11-744N12.3;FLI1	ENST00000501648.2;ENST00000525560.1;ENST00000572256.1;ENST00000527767.2	1stExon;TSS200;TSS200;5'UTR
cg18062916	chr6	8839870	+		-0.0868333	2.2161e-13	-0.14258	2.12316e-20	0.00385266	0.699515	-0.106008	1.62941e-17	-0.0987027	3.55173e-15	-0.091743	6.2563e-14	29791894		CAAACCCAAACATATATTACTATTTCCTACATACTTACCATATACCATAC		II			rs73399906	0.024703	NA	NA	NA	NA		OpenSea	GGTTGTGGTAAGGCTGGAATAAGTTAATGCATGTAGCATGTTGAGAAGGCACTGTCTAAG[CG]CATGGCACATGGTAAGCATGTAGGAAACAGCAACACATGCCTGGGTCTGAGTTCTGCTCT	CGCATGGCACATGGTAAGCATGTAGGAAACAGCAACACATGCCTGGGTCT
cg03335125	chr1	46088541	-	CCDC17	-0.207185	2.89314e-13	-0.228203	1.19534e-09	-0.0978429	0.111897	-0.182965	4.73896e-10	-0.207621	1.57479e-12	-0.201398	8.34046e-12	66650555	90604836	AACTCAACAAATTCCTAAAATAACAAACAACACACAAAAAAACAATAACA	AACTCAACGAATTCCTAAAATAACAAACGACGCGCAAAAAAACGATAACG	I	C	Grn	NA	NA	NA	NA	NA	NA	chr1:46088194-46089142	Island	CCTCTCGCCGGGAGCTCAGCGGGTTCCTGGGGTGGCAGGCGACGCGCAGGGAGACGGTAA[CG]CATCAGAGGCCCCGGGGCTGCAGCCAGCCCGCCCCTCCCACCCCGGAGCCGCATGTTCCG	AGCTCAGCGGGTTCCTGGGGTGGCAGGCGACGCGCAGGGAGACGGTAACG	CCDC17	NM_001114938	Body					1:45860782-45861713			CCDC17	ENST00000464739.1	TSS200	CCDC17;CCDC17;CCDC17;CCDC17;CCDC17	ENST00000464739.1;ENST00000372044.3;ENST00000482416.1;ENST00000491755.1;ENST00000525599.1	TSS200;3'UTR;3'UTR;3'UTR;3'UTR
cg12329423	chr4	7628455	-	SORCS2	0.23552	2.98523e-13	0.24905	2.05106e-08	0.189379	0.000741332	0.204573	1.0571e-10	0.201143	1.69681e-10	0.207474	2.33294e-10	55710896		TTTATCTTATTCATAAAACTCACTACCATCTAAAATAATCRTATTCCTAC		II			rs2884800	0.000416	NA	NA	NA	NA		OpenSea	AATTACCTGATTTTATCTTGTTCATGGAACTCACTACCATCTGAAATGATCGTGTTCCTG[CG]TTTGTTTTCCTTCCTGTCTTTTGCACTCAGCTGTAAGGCCATGGGAGGGTGATTTCATCC	CGCAGGAACACGATCATTTCAGATGGTAGTGAGTTCCATGAACAAGATAA	SORCS2	NM_020777	Body								SORCS2	ENST00000511199.1	5'UTR	SORCS2	ENST00000511199.1	5'UTR
cg22488975	chr1	184724009	+	EDEM3;EDEM3	0.0143509	3.28568e-13	0.0265607	2.33097e-16	0.00158893	0.50378	0.0183929	1.37084e-18	0.0175586	2.72108e-17	0.0150556	8.16041e-13	38704548	16809564	CCCTACCCAAAAATAACATTAAAAAAACAATTTCCTAAACTACAACACCA	CCCTACCCGAAAATAACGTTAAAAAAACGATTTCCTAAACTACGACACCG	I	A	Red	NA	NA	NA	NA	NA	NA	chr1:184723252-184724438	Island	AGCGCCAGCGCTGCCACCGCCCTCCGCCCTCAGTATCCCGGAGCGCCTCCCCCAGCTTTC[CG]GTGTCGTAGTCTAGGAAACCGCCTCCCCAACGTTACTTCCGGGTAGGGCCGAAGCCGTAG	CGGTGTCGTAGTCTAGGAAACCGCCTCCCCAACGTTACTTCCGGGTAGGG	EDEM3;EDEM3	NM_025191;NM_025191	1stExon;5'UTR	high-CpG:182990241-182990665				1:182989876-182991148	1:184723405-184724487	NonGene_Associated	EDEM3;EDEM3;EDEM3	ENST00000318130.7;ENST00000318130.7;ENST00000367512.3	1stExon;5'UTR;TSS1500	EDEM3;EDEM3;EDEM3;EDEM3	ENST00000318130.7;ENST00000318130.7;ENST00000367512.3;ENST00000474725.1	1stExon;5'UTR;TSS1500;TSS200
cg13461447	chr1	1714001	+		-0.156903	3.29372e-13	-0.139947	1.36445e-07	-0.166148	4.82456e-05	-0.135232	4.54668e-10	-0.136577	3.84553e-10	-0.145295	1.9311e-11	65601582	13805861	CACCTATCACAAATAAACACAAACAATAAAATAACCTACAACTCACTCCA	CACCTATCGCAAATAAACACAAACAATAAAATAACCTACAACTCGCTCCG	I	A	Red	NA	NA	NA	NA	NA	NA	chr1:1713639-1714141	Island	GGGCGACCCCGCGCCGCTTGGTCAAAGGAGGTCCGAGGCCCTGCAGGAACAGCCCACAGC[CG]GAGCGAGCTGCAGGTCACTCCACTGCCTGTGTCCACCTGCGACAGGTGCGCCCGCGCAAG	CACCTGTCGCAGGTGGACACAGGCAGTGGAGTGACCTGCAGCTCGCTCCG							TRUE	1:1703474-1703979	1:1713952-1714722	Unclassified
cg11763830	chr17	72231400	-	TTYH2	0.133009	3.45104e-13	0.13233	1.15582e-08	0.144077	3.94253e-05	0.147625	2.45227e-14	0.141701	9.66022e-14	0.131438	5.65177e-12	73800264	18624834	TCCCCATAACACAAAAAACACCATTAACCTCCAAAAATAAAATCTAATCA	TCCCCATAACACAAAAAACACCGTTAACCTCCGAAAATAAAATCTAATCG	I	A	Red	NA	NA	NA	NA	NA	NA		OpenSea	GCTGATGTGAAGTCCCCATAACACAGAGAACACCGTTGGCCTCCGAGAGTGGAATCTAAT[CG]GCCTTGCTGATCTCACTGTGGGAAGTTTCTGCCTCTTCTTCTGTGTCGTTTTTATCTCCC	TCCCCATAACACAGAGAACACCGTTGGCCTCCGAGAGTGGAATCTAATCG	TTYH2	NM_032646	Body					17:69742913-69743082
cg12172721	chr14	61822809	+	PRKCH	0.129262	5.06628e-13	0.160161	1.08362e-10	0.0925021	0.00553266	0.12174	1.91252e-11	0.117724	8.73992e-11	0.119182	1.37197e-10	99752291		CCTCTTTCACCCTAAATAAATTATCATCTTTCCATAAAAAAATACCAAAC		II			NA	NA	NA	NA	NA	NA		OpenSea	CACCCCTTTGAAGCATCCAGAGAACCGGAAGAGCAGGAACTGCCTGTCAGACTGACTGAG[CG]CTTGGCATTCTTTCATGGAAAGATGACAACTCATCCAGGGTGAAAGAGGAAGTGGAGGGG	CTCTTTCACCCTGGATGAGTTGTCATCTTTCCATGAAAGAATGCCAAGCG	PRKCH	NM_006255	Body		chr14:61822624-61822624		TRUE				PRKCH	ENST00000555082.1	5'UTR	PRKCH;PRKCH;PRKCH;PRKCH;PRKCH;PRKCH;PRKCH;PRKCH	ENST00000555185.1;ENST00000556778.1;ENST00000555542.1;ENST00000555906.1;ENST00000555082.1;ENST00000553831.1;ENST00000553726.1;ENST00000553265.1	5'UTR;5'UTR;5'UTR;5'UTR;5'UTR;5'UTR;5'UTR;5'UTR
cg25552887	chr16	66751144	-		-0.11294	5.31018e-13	-0.0949604	1.11864e-05	-0.134777	2.03694e-06	-0.120856	3.5937e-13	-0.115638	3.32726e-12	-0.112851	3.49864e-12	49788570		CACTATAAACCAACAAAATATACTATTCATCTCCAATAAAAATATCAACC		II			NA	NA	NA	NA	NA	NA		OpenSea	TTCGGCCGTCTCACTGTGAGCCAGCAGGGTGTGCTGTTCATCTCCAGTGGGAGTGTCAGC[CG]CTTCCTTCCTCCAGCTCTCACCATCACTGCTACTGGCCTGTCATCTGTCTCCTGGTCAGA	CGGCTGACACTCCCACTGGAGATGAACAGCACACCCTGCTGGCTCACAGT									16:66750881-66751430	Unclassified
cg20606301	chr17	9571882	+	USP43;USP43	-0.141052	5.80682e-13	-0.128178	1.58334e-06	-0.18411	1.47064e-05	-0.149493	2.28704e-13	-0.162457	5.55697e-16	-0.137471	1.28104e-11	22797184		CAATCATCCCRACTATTTCTTCAAAATCCCTATCCCTAATAAAACAAAAC		II			NA	NA	NA	NA	NA	NA		OpenSea	TGAAACTAAGCTGCTTTCCACTGGTGAAGAAAAATCTATAGCACTTGACAAGTTCTCTCA[CG]CTCTGCCTCACCAGGGACAGGGACCCTGAAGAAACAGCCGGGATGACTGCGGGCTCTTCG	CGCTCTGCCTCACCAGGGACAGGGACCCTGAAGAAACAGCCGGGATGACT	USP43;USP43	NM_153210;NM_001267576	Body;Body								USP43;USP43;USP43	ENST00000575346.1;ENST00000570827.1;ENST00000574408.1	TSS1500;5'UTR;5'UTR	USP43;USP43;USP43	ENST00000575346.1;ENST00000570827.1;ENST00000574408.1	TSS1500;5'UTR;5'UTR
cg21929875	chr11	124622096	-	VSIG2;VSIG2	-0.154235	5.89443e-13	-0.151638	6.39652e-08	-0.179275	4.02782e-06	-0.157939	8.82918e-13	-0.154654	2.31454e-12	-0.142566	7.24605e-11	4777433		CRTCCTATCCTACTCCTACCAAATAAACRATCAAAATCRATCTAAATATC		II			NA	NA	NA	NA	NA	NA		OpenSea	CCGCGTCCGGCCGTCCTGTCCTGCTCCTGCCAGGTGGGCGGTCAAGGTCGGTCTGGGTGT[CG]GGCAGGGAAGGGAGCACCCAAGGGCAGCCGCCCGGGCTGGGCAGGAGCGAGACTGGTATC	GTCCTGTCCTGCTCCTGCCAGGTGGGCGGTCAAGGTCGGTCTGGGTGTCG	VSIG2;VSIG2	NM_014312;NM_014312	5'UTR;1stExon			RDMR	TRUE	11:124126964-124127356			VSIG2;ESAM;VSIG2;VSIG2	ENST00000326621.5;ENST00000442070.2;ENST00000326621.5;ENST00000403470.1	1stExon;3'UTR;5'UTR;TSS200	VSIG2;ESAM;VSIG2;VSIG2	ENST00000326621.5;ENST00000442070.2;ENST00000326621.5;ENST00000403470.1	1stExon;3'UTR;5'UTR;TSS200
cg21999471	chr11	128555317	-		0.283293	6.88937e-13	0.212333	5.02984e-05	0.438542	3.81656e-07	0.292089	4.05084e-12	0.282543	1.26065e-11	0.268022	8.22858e-11	83711942	35753207	TAAATACCCACTTACATCCAATCCTCTAAAAACAATACAAAATCAAAACA	TAAATACCCACTTACGTCCGATCCTCTAAAAACGATACAAAATCGAAACG	I	C	Grn	NA	NA	NA	NA	NA	NA		OpenSea	GGGTGCCTAAGGTGAGTGCCCACTTGCGTCCGATCCTCTGGGGGCGATGCAGGGTCGGGG[CG]CCTCAGTGTGTCTCGCTGCTTGTTCTGGTTGCAGTCGGGAAATGTGGGACTTTGGGGTCT	CGCCCCGACCCTGCATCGCCCCCAGAGGATCGGACGCAAGTGGGCACTCA						RDMR	TRUE	11:128060435-128060565			RP11-744N12.3;FLI1;RP11-744N12.3;FLI1	ENST00000501648.2;ENST00000525560.1;ENST00000572256.1;ENST00000527767.2	3'UTR;TSS1500;3'UTR;5'UTR	RP11-744N12.3;FLI1;RP11-744N12.3;FLI1	ENST00000501648.2;ENST00000525560.1;ENST00000572256.1;ENST00000527767.2	3'UTR;TSS1500;3'UTR;5'UTR
cg10490842	chr22	51016604	-	CPT1B;CPT1B;CPT1B;CHKB-CPT1B;CPT1B;CPT1B;CPT1B;CPT1B	0.271734	6.9324e-13	0.234226	3.72102e-06	0.30995	3.66329e-06	0.252273	2.2901e-10	0.270964	1.02232e-11	0.269807	3.77742e-12	2694171		ACTATAATACAAAAAATTTAAACCTTAAAAACTCCAAAAACCCCAAAAAC		II			rs73445517	0.04897	NA	NA	NA	NA	chr22:51016253-51017020	Island	TGGGCACAGCCACTGTGGTGCAGGGGATTTGGGCCTTGAAAGCTCCAGGAGCCCCAAGGA[CG]GCGAAGGGCAGCCTGGAGTTGGGGGGCGTCAGCGAGGGCGCGGGCAGGGGAGAGAGGCGC	CTGTGGTGCAGGGGATTTGGGCCTTGAAAGCTCCAGGAGCCCCAAGGACG	CPT1B;CPT1B;CPT1B;CHKB-CPT1B;CPT1B;CPT1B;CPT1B;CPT1B	NM_152246;NM_001145135;NM_001145137;NR_027928;NM_152245;NM_001145136;NM_004377;NM_001145134	5'UTR;5'UTR;TSS200;Body;5'UTR;5'UTR;5'UTR;5'UTR					22:49363077-49363870	22:51016564-51016973	Unclassified_Cell_type_specific	CHKB-CPT1B;CPT1B;CHKB-CPT1B;CPT1B;CPT1B;CPT1B;CPT1B	ENST00000453634.1;ENST00000434492.2;ENST00000452668.1;ENST00000312108.7;ENST00000395650.2;ENST00000440709.1;ENST00000405237.3	3'UTR;5'UTR;3'UTR;5'UTR;5'UTR;5'UTR;TSS200	CHKB-CPT1B;CPT1B;CPT1B;CPT1B;CHKB-CPT1B;CPT1B;CPT1B;CPT1B;CPT1B;CPT1B;CPT1B;CPT1B;CHKB-CPT1B	ENST00000453634.1;ENST00000434492.2;ENST00000460853.1;ENST00000476790.1;ENST00000452668.1;ENST00000417176.1;ENST00000312108.7;ENST00000395650.2;ENST00000440709.1;ENST00000405237.3;ENST00000461117.1;ENST00000417176.1;ENST00000492556.1	3'UTR;5'UTR;3'UTR;TSS1500;3'UTR;5'UTR;5'UTR;5'UTR;5'UTR;TSS200;TSS1500;1stExon;3'UTR
cg03920999	chr3	10334760	+	GHRLOS;GHRL;GHRL;GHRLOS;GHRLOS;GHRL;GHRL;GHRL;GHRL;GHRL;GHRLOS;GHRL;GHRL;GHRL	-0.0527965	7.02203e-13	-0.0485057	9.92301e-07	-0.0386786	0.00761923	-0.0443935	8.09734e-09	-0.0480636	5.66537e-10	-0.0533992	3.98118e-12	52649889		TCTTAATTCAAATTTACTATATCCTCCAACCRACATCTCTCCTCTATTCC		II			NA	NA	NA	NA	NA	NA		OpenSea	GGACGGAAGAACCATGGCGGGAGGAGTCATCCGGAAGCTACCTCGCTGCCCTGTCAGTTA[CG]GAACAGAGGAGAGATGCCGGCTGGAGGACACAGCAAATTTGAACCAAGAGGAGCTTGGAG	CGGAACAGAGGAGAGATGCCGGCTGGAGGACACAGCAAATTTGAACCAAG	GHRLOS;GHRL;GHRL;GHRLOS;GHRLOS;GHRL;GHRL;GHRL;GHRL;GHRL;GHRLOS;GHRL;GHRL;GHRL	NR_024146;NR_024132;NM_001134946;NR_004431;NR_024145;NR_024136;NR_024133;NR_024137;NM_001134944;NR_024134;NR_024144;NM_001134945;NR_024138;NR_024135	Body;TSS200;TSS200;Body;Body;TSS200;TSS200;TSS200;TSS200;TSS200;Body;TSS200;TSS200;TSS200								GHRL;GHRL;GHRL	ENST00000430179.1;ENST00000429122.1;ENST00000335542.8	TSS200;TSS200;TSS200	GHRL;GHRL;GHRL;GHRL	ENST00000430179.1;ENST00000429122.1;ENST00000425479.1;ENST00000335542.8	TSS200;TSS200;TSS200;TSS200
cg13860849	chr11	66084469	-	CD248	0.106781	7.49897e-13	0.136128	1.33634e-12	0.109147	0.00107036	0.104935	1.87542e-11	0.095388	7.62502e-10	0.0956544	3.10132e-10	22743209	96751833	ACAAAACTCAACAACCCAAAAATCCTAACCCAATATAAACCCTACAACCA	ACGAAACTCAACAACCCAAAAATCCTAACCCAATATAAACCCTACGACCG	I	C	Grn	NA	NA	NA	NA	NA	NA	chr11:66083955-66084535	Island	GCCGCAGGCGGCACGGGGCTCAGCAGCCCAGGGGTCCTGGCCCAGTGTGGGCCCTGCGGC[CG]CCCAGGCCAGCAACAGGCGCAGCAGCATCGCGATGCCCCCGGACTGGTCCGGCCCCGGGC	CGGCCGCAGGGCCCACACTGGGCCAGGACCCCTGGGCTGCTGAGCCCCGT	CD248	NM_020404	1stExon				TRUE	11:65840060-65841164			RP11-867G23.13;CD248	ENST00000534065.1;ENST00000311330.3	5'UTR;1stExon	RP11-867G23.13;CD248	ENST00000534065.1;ENST00000311330.3	5'UTR;1stExon
cg06977984	chr15	52944386	-	FAM214A;FAM214A;FAM214A	0.172847	7.71651e-13	0.159835	4.90909e-07	0.212744	3.22386e-05	0.167814	7.46282e-11	0.185319	4.00304e-13	0.167651	2.41712e-11	88640475		CCACTACAACTTCCTATCTACTTAACAACACTATCATATTTTCTTTACTC		II			NA	NA	NA	NA	NA	NA		OpenSea	GCTCGCTAGGTCCACTACAGCTTCCTGTCTACTTGGCAGCACTGTCATGTTTTCTTTGCT[CG]TCTTACAAACTCAGCTGTGTTTAGGCAACTTGAAAGGAAAGAACAGTAGACTGATAATGG	CGAGCAAAGAAAACATGACAGTGCTGCCAAGTAGACAGGAAGCTGTAGTG	FAM214A;FAM214A;FAM214A	NM_001286495;NR_104457;NM_019600	TSS200;Body;Body				TRUE		15:52944228-52944453	Unclassified_Cell_type_specific	FAM214A	ENST00000546305.2	TSS200	FAM214A;FAM214A	ENST00000546305.2;ENST00000399202.4	TSS200;5'UTR
cg02197978	chr16	15796887	-	NDE1;NDE1	-0.0701479	7.98797e-13	-0.0775295	2.05985e-08	-0.0531924	0.00561343	-0.058756	5.53081e-09	-0.0657711	2.13143e-10	-0.0718324	2.93849e-12	1603203		TATAAACAATTAATTTCACCTCTCTAAACCTCAATTTCTACATTCATAAC		II			NA	NA	NA	NA	NA	NA		OpenSea	GGCTGTGGGGTTGTAGGCAATTGATTTCACCTCTCTAGGCCTCAGTTTCTGCATTCATGA[CG]TTAACCCTGACTTCAGAGAATCTTTGGGACGATGAAGCAAAACCCAGCCTTCCCCAACTC	CGTCATGAATGCAGAAACTGAGGCCTAGAGAGGTGAAATCAATTGCCTAC	NDE1;NDE1	NM_001143979;NM_017668	Body;Body											NDE1	ENST00000572967.1	3'UTR
cg03868978	chr21	42537294	+		-0.0722231	8.28374e-13	-0.0777052	1.0778e-09	-0.091818	4.79551e-05	-0.0744809	6.09792e-13	-0.0776202	1.50776e-13	-0.0639382	4.57356e-10	37785566		ATAACCRAACCTATATTAAATAAATCATAAAATATTTATTTTCCTTTATC		II			NA	NA	NA	NA	NA	NA	chr21:42539367-42540872	N_Shelf	ACTCCCTTCTATTAAAAGGACTATGTGCAAACAGGCATGCCTGGAGGAAGCCAAGGACCA[CG]ATAAAGGAAAACAAACACCTTATGATTCATCTAACATAGGCCCGGTTACAATCGCAGGTG	TAACCGGGCCTATGTTAGATGAATCATAAGGTGTTTGTTTTCCTTTATCG														TMPRSS3	ENST00000553129.1	3'UTR
cg23497527	chr2	223269304	+		0.0665054	8.41758e-13	0.0741099	6.84752e-10	0.0666804	0.000793304	0.0555477	8.78275e-09	0.0634952	2.73727e-12	0.063279	6.08324e-11	16610297		ATAAATCACCACAAAATCCCRTAATTCCTTTATTTTCTAATTACCTAAAC		II			NA	NA	NA	NA	NA	NA		OpenSea	AGAAGCTCATTACCCATTTGAAAGACTAGGGGGACCGTTAATTATGGAATCCACTGCTGA[CG]TTTAGGTAATCAGAAAATAAAGGAATCACGGGATCCTGTGGTGATTCACAGGAAGTGGGT	TGAATCACCACAGGATCCCGTGATTCCTTTATTTTCTGATTACCTAAACG					chr2:223269091-223269091						Y_RNA	ENST00000363952.1	TSS1500	Y_RNA	ENST00000363952.1	TSS1500
cg07746249	chr10	68721801	-	LOC101928961;LRRTM3;CTNNA3;CTNNA3	-0.162364	8.69131e-13	-0.178274	1.19962e-08	-0.160178	0.000107625	-0.157149	3.67521e-11	-0.161436	6.45011e-12	-0.155516	1.54691e-11	66760947		AAATCTCTCATTTTACTAACCATATTACCACTACTCTAATTTAAACCACC		II			rs116554394	0.02563	NA	NA	NA	NA		OpenSea	AAATGTAACTTAAGTCTCTCATTTTACTAACCATATTGCCACTACTCTGGTTTAAGCCAC[CG]TTATTCCTGTCTTGGTTTATTGAAGTAAGGCTTCCACCTTCACCTCATCTCAAAATGTGG	CGGTGGCTTAAACCAGAGTAGTGGCAATATGGTTAGTAAAATGAGAGACT	LOC101928961;LRRTM3;CTNNA3;CTNNA3	NR_111911;NM_178011;NM_013266;NM_001127384	Body;Body;Body;Body		chr10:68721315-68721315						CTNNA3	ENST00000494580.1	3'UTR	CTNNA3	ENST00000494580.1	3'UTR
cg06687305	chr1	46088486	-	CCDC17	-0.221779	9.55008e-13	-0.240015	3.15342e-09	-0.124572	0.0606987	-0.204806	3.47373e-10	-0.221181	8.3073e-12	-0.215252	2.76631e-11	26768227		CAAAATTCCCRAATTAACCTTTTACACTAAAAAATAAAATTCTACCTCTC		II			NA	NA	NA	NA	NA	NA	chr1:46088194-46089142	Island	ATTTCGGCAGCCAGAGTTCCCGGGTTGGCCTTTTGCACTGGAGAATAAAGTTCTGCCTCT[CG]CCGGGAGCTCAGCGGGTTCCTGGGGTGGCAGGCGACGCGCAGGGAGACGGTAACGCATCA	AGAGTTCCCGGGTTGGCCTTTTGCACTGGAGAATAAAGTTCTGCCTCTCG	CCDC17	NM_001114938	Body					1:45860782-45861713			CCDC17;CCDC17	ENST00000464739.1;ENST00000421127.2	TSS200;ExonBnd	CCDC17;CCDC17;CCDC17;CCDC17;CCDC17;CCDC17	ENST00000464739.1;ENST00000372044.3;ENST00000372044.3;ENST00000482416.1;ENST00000491755.1;ENST00000525599.1	TSS200;ExonBnd;3'UTR;3'UTR;3'UTR;3'UTR
cg18891081	chr2	47382427	-	C2orf61;C2orf61;C2orf61;C2orf61	-0.088667	1.02977e-12	-0.0958015	8.3945e-09	-0.0656211	0.00450319	-0.0648398	5.44865e-08	-0.0715142	1.78228e-09	-0.0934853	6.23121e-13	68695140		CTAACTAATCCATAATAACCTCCTCTCTCTCTAAACTAAACCTAAACTCC		II			NA	NA	NA	NA	NA	NA		OpenSea	GGTGGCGACGGCTGGCTGGTCCATGGTGGCCTCCTCTCTCTCTAGGCTGAACCTGAGCTC[CG]GTTGCTAGGAGGCGGGTGTGGCCCGTGGGCTCCCGAGCGCGCGCGCCTGGGACCGCTCCG	CGGAGCTCAGGTTCAGCCTAGAGAGAGAGGAGGCCACCATGGACCAGCCA	C2orf61;C2orf61;C2orf61;C2orf61	NM_001163561;NM_173649;NM_001163561;NM_173649	1stExon;1stExon;5'UTR;5'UTR					2:47235673-47236072			C2orf61;C2orf61;C2orf61;CALM2	ENST00000445927.2;ENST00000445927.2;ENST00000294947.2;ENST00000422269.1	1stExon;5'UTR;TSS200;3'UTR	C2orf61;C2orf61;C2orf61;CALM2	ENST00000445927.2;ENST00000445927.2;ENST00000294947.2;ENST00000422269.1	1stExon;5'UTR;TSS200;3'UTR
cg17349315	chr12	48188182	-	HDAC7;HDAC7;HDAC7	-0.0775737	1.06667e-12	-0.146872	2.4456e-17	-0.00114515	0.921127	-0.0967353	8.71831e-17	-0.0881141	3.90398e-14	-0.0820022	1.41094e-12	50697109		ACTAATACACTAAATCTTAATTCCCACAATAAAAACATTCTACTAAACAC		II			NA	NA	NA	NA	NA	NA		OpenSea	AGCTCCGGCAAGCTAATGCACTGGGTCTTGATTCCCACAGTGAGAGCATTCTGCTGGACA[CG]CTGGAGCCTGGCTCCATCCCACCTCTGGCCCTAGCCACCTTTCTGGATAGAGGGGAGACA	CTAATGCACTGGGTCTTGATTCCCACAGTGAGAGCATTCTGCTGGACACG	HDAC7;HDAC7;HDAC7	NM_015401;NM_001098416;NM_001308090	Body;Body;Body											HDAC7;HDAC7;HDAC7;HDAC7;HDAC7	ENST00000477937.2;ENST00000459625.1;ENST00000548938.1;ENST00000470668.1;ENST00000477203.2	TSS1500;TSS1500;TSS1500;3'UTR;3'UTR
cg24421519	chr21	34763007	+		-0.0618199	1.09755e-12	-0.0782979	3.21444e-10	-0.0343807	0.0160796	-0.0471849	1.82669e-09	-0.0408027	3.32215e-07	-0.0552159	1.00486e-09	90663205		TCAAAACATTCTCTACAAATACAATCTTAACTTTACAAAACCCTAAACAC		II			NA	NA	NA	NA	NA	NA		OpenSea	TTGAGGGCTGCTGACAGTGAATGTGAGGCATTCGGCATCTCCTCTTATCACTGGTCAAGA[CG]TGTTCAGGGCTTTGCAAAGTCAAGACTGTACCTGTAGAGAATGTCCTGAAACTATAGGCA	CGTGTTCAGGGCTTTGCAAAGTCAAGACTGTACCTGTAGAGAATGTCCTG											IFNGR2	ENST00000472188.1	5'UTR	IFNGR2	ENST00000472188.1	5'UTR
cg13483727	chr18	615471	+	CLUL1;CLUL1	0.135888	1.41545e-12	0.131585	1.63885e-07	0.0518251	0.175948	0.115389	9.24849e-09	0.12185	1.70349e-09	0.132563	2.16402e-11	2634891		TTTACCACTATCCAAATTTAAACCCRTTTAACATCAAAACTAACATCTAC		II			NA	NA	NA	NA	NA	NA		OpenSea	TTTTGCTTCCTGAAAACTGGTTCCGTTTTCAACAAAATTTGGGTCTGTTGAAAAAGAACA[CG]CAGATGCCAGCCTTGATGTCAAACGGGCCCAAACTTGGACAGTGGTAAACTAATGAGCAA	CGCAGATGCCAGCCTTGATGTCAAACGGGCCCAAACTTGGACAGTGGTAA	CLUL1;CLUL1	NM_199167;NM_014410	TSS1500;5'UTR								CLUL1;CLUL1	ENST00000338387.5;ENST00000400606.1	TSS1500;5'UTR	CLUL1;CLUL1	ENST00000338387.5;ENST00000400606.1	TSS1500;5'UTR
cg10080808	chr8	37574987	-	LOC101929622	0.0968337	1.48562e-12	0.104272	1.81108e-08	0.0408828	0.133945	0.0600276	1.64629e-05	0.0850393	1.08116e-09	0.098454	1.77277e-12	25760128		TCCTAAAAAACCACTTTTTCACTAAACTCTAATCAATAAAACCTTAACCC		II			NA	NA	NA	NA	NA	NA		OpenSea	GCATCCAGGGCTCCTGAGAAGCCACTTTTTCACTGGACTCTGATCAATGGGGCCTTGGCC[CG]CCTGACTGGGTGGTTCCTCCTCTGCCAAGAGAGAAGTATGTTTCCCCCATTCCGGAACTC	CGGGCCAAGGCCCCATTGATCAGAGTCCAGTGAAAAAGTGGCTTCTCAGG	LOC101929622	NR_125820	TSS200								RP11-863K10.2	ENST00000523507.1	TSS200	RP11-863K10.2	ENST00000523507.1	TSS200
cg07491514	chr15	52944329	-	FAM214A;FAM214A;FAM214A	0.160946	1.76464e-12	0.151861	4.32403e-07	0.168404	0.000289766	0.160815	4.18004e-11	0.173253	7.68304e-13	0.151685	1.22624e-10	2754293		ACAACACTCACAACTAATTAAACAAAAAATATACTCAACCTCCCCTACTC		II			NA	NA	NA	NA	NA	NA		OpenSea	CGCACATAGCAACAGCACTCACAGCTGATTGGACAGAGGGTGTGCTCAACCTCCCCTGCT[CG]CTAGGTCCACTACAGCTTCCTGTCTACTTGGCAGCACTGTCATGTTTTCTTTGCTCGTCT	CAGCACTCACAGCTGATTGGACAGAGGGTGTGCTCAACCTCCCCTGCTCG	FAM214A;FAM214A;FAM214A	NM_001286495;NR_104457;NM_019600	TSS200;Body;Body				TRUE		15:52944228-52944453	Unclassified_Cell_type_specific	FAM214A	ENST00000546305.2	TSS200	FAM214A;FAM214A	ENST00000546305.2;ENST00000399202.4	TSS200;5'UTR
cg17944412	chr16	2029938	+	NOXO1;NOXO1;NOXO1	0.109909	1.95228e-12	0.140231	9.53102e-12	0.105469	0.000885584	0.103881	2.29652e-11	0.108543	6.21865e-12	0.111259	2.5115e-12	20800267		CCCAAAAACCCAAAAATTTACTCCTCTACTCCTAAACCCRAAAAAACCTC		II			NA	NA	NA	NA	NA	NA	chr16:2028987-2030710	Island	GGTCTTCGTTCTCCACCAGCCACCAGCCTGTGCGCAAGAAGCGGGCAGGGACTCAAATCT[CG]AGGCTCCCTCGGGTCCAGGAGCAGAGGAGCAAATCCCTGGGTTCTTGGGGGGCCCTACCT	CGAGGCTCCCTCGGGTCCAGGAGCAGAGGAGCAAATCCCTGGGTTCTTGG	NOXO1;NOXO1;NOXO1	NM_172167;NM_144603;NM_172168	Body;Body;Body					16:1968003-1970977			TBL3	ENST00000568546.1	3'UTR	NOXO1;TBL3	ENST00000569739.1;ENST00000568546.1	TSS1500;3'UTR
cg19904322	chr21	45249837	-		-0.0774296	2.01139e-12	-0.108516	4.4271e-12	-0.0610672	0.00558311	-0.0757606	8.61892e-12	-0.060274	2.49526e-08	-0.0726032	7.86493e-11	85725838		CACAACCCTCCCCAATACTCCTAAAACAAACAATACTATCTACAACAAAC		II			NA	NA	NA	NA	NA	NA	chr21:45246251-45246490	S_Shelf	CACACCCAGGGCACAGCCCTCCCCAGTGCTCCTGAAACAGGCAGTGCTGTCTACAGCAGG[CG]TCTCGGCAGCGTGGAGACAGAAGTCACCTGGCTGCCGGCTTCCATCTCGGATTTGGTGCT	CGCCTGCTGTAGACAGCACTGCCTGTTTCAGGAGCACTGGGGAGGGCTGT								21:44074055-44074303
cg07032852	chr9	140068071	-		0.0965011	2.36327e-12	0.111121	7.19972e-09	0.0590292	0.0378059	0.102194	3.20274e-12	0.0893087	6.10286e-10	0.0976434	9.69299e-12	86803902		ACCCTCCTTAACRAAACAAAAACCTAATAAACACAAACTATACATCTAAC		II			NA	NA	NA	NA	NA	NA	chr9:140068792-140069082	N_Shore	AGGCGGAAGCAGCCCTCCTTGGCGGGGCAGAGGCCTGATGGGCACAGGCTGTGCATCTGG[CG]CCTGCCTAATCCCGGCCACTTCCTCCTTCAAGCCCTGAGGCAAACAAGAGTTCTCCAGAG	CCCTCCTTGGCGGGGCAGAGGCCTGATGGGCACAGGCTGTGCATCTGGCG					chr9:140067700-140067700				9:140067700-140068472	Unclassified_Cell_type_specific	TMEM210	ENST00000413619.2	TSS1500	TMEM210	ENST00000413619.2	TSS1500
cg25054189	chr15	75641081	+	NEIL1;NEIL1;NEIL1	0.115369	2.36465e-12	0.111647	4.87044e-08	0.202278	9.51871e-09	0.120097	2.14123e-12	0.119521	2.15185e-12	0.120281	1.37066e-12	8621561		AATAAACATATAACCAACTACRACTAACAAAAAAATACRAACCTAACCAC		II			NA	NA	NA	NA	NA	NA	chr15:75639595-75640743	S_Shore	AGCCCCAGCTCCCAGCGCCCTGGGCTTTCCAGGCACCTGTCCGGGTAGGGGATTGAGGGC[CG]TGGCCAGGCCCGCACTTTCCTGCCAGCCGCAGCTGGCCACATGCCCATCTGACCCTCCGA	ATGGGCATGTGGCCAGCTGCGGCTGGCAGGAAAGTGCGGGCCTGGCCACG	NEIL1;NEIL1;NEIL1	NM_024608;NR_046311;NM_001256552	5'UTR;Body;Body					15:73426259-73428664			NEIL1;NEIL1;NEIL1;NEIL1;NEIL1	ENST00000355059.4;ENST00000564784.1;ENST00000569035.1;ENST00000336572.3;ENST00000567959.1	5'UTR;5'UTR;5'UTR;TSS200;5'UTR	NEIL1;NEIL1;NEIL1;NEIL1;NEIL1;NEIL1;NEIL1;NEIL1;NEIL1;NEIL1;NEIL1;NEIL1;NEIL1;NEIL1;NEIL1;NEIL1;NEIL1;NEIL1;NEIL1	ENST00000564500.1;ENST00000355059.4;ENST00000566752.1;ENST00000566313.1;ENST00000568059.1;ENST00000568881.1;ENST00000564951.1;ENST00000568519.1;ENST00000567657.1;ENST00000564784.1;ENST00000569035.1;ENST00000565051.1;ENST00000564257.1;ENST00000567005.1;ENST00000569506.1;ENST00000336572.3;ENST00000564738.1;ENST00000561643.1;ENST00000567959.1	5'UTR;5'UTR;5'UTR;5'UTR;5'UTR;5'UTR;5'UTR;5'UTR;5'UTR;5'UTR;5'UTR;5'UTR;5'UTR;5'UTR;5'UTR;TSS200;TSS200;5'UTR;5'UTR
cg01635555	chr16	73101264	-		-0.116258	2.51864e-12	-0.125053	7.52151e-09	-0.0969351	0.00418017	-0.115758	3.83576e-13	-0.0986965	2.13786e-10	-0.0984618	2.38601e-09	94782847		AAACTTACAATCTTCAAAAAAAAACTTCCTACCAACTAAAACAATAATAC		II			NA	NA	NA	NA	NA	NA	chr16:73099812-73100791	S_Shore	TGCTAAAGGTTAAACTTACAGTCTTCAGGGAAGGGCTTCCTGCCAACTGGAACAGTGGTG[CG]CGCTGCCACGGGCGCTCCTCCACCCCAGCCTGGCCCCTCCAGGTACAGTTCACATCACGG	AACTTACAGTCTTCAGGGAAGGGCTTCCTGCCAACTGGAACAGTGGTGCG						RDMR
cg03724062	chr1	214746876	-		0.106774	2.79101e-12	0.126724	1.57961e-09	0.0869559	0.00206609	0.0986426	4.03811e-10	0.0966476	3.87841e-10	0.111128	1.33831e-12	4704876		TAAAAACCATAACAAATTCTCCAACTACAAAAATCAAACCATTCATCATC		II			NA	NA	NA	NA	NA	NA		OpenSea	GCCTTAAGGGCTGAAAGCCATGGCAGATTCTCCAACTACAAGAATCAAACCATTCATCAT[CG]TCTAGCCTTCACGTCTGCCAGCCAAGAAGGAACAGGAAGTTCGCTTGTGAGTTGCAGGAG	GAAAGCCATGGCAGATTCTCCAACTACAAGAATCAAACCATTCATCATCG
cg05560127	chr11	128554774	-		0.230919	2.82158e-12	0.169614	6.35747e-05	0.351674	3.34154e-06	0.250578	1.11339e-12	0.230694	6.02454e-11	0.217552	2.93795e-10	81629958		TAAATAATCAACTCAAAAAAACCTAAATCTACATATCTTCTTTTAACTTC		II			NA	NA	NA	NA	NA	NA		OpenSea	CTTTCAAAGAATAAATAATCAGCTCAAAGAAGCCTGGGTCTGCATGTCTTCTTTTGGCTT[CG]CTTAGTTGTATGTCTTTATTTATGATATGCGTTCATGATTTCTAGCGTTCTTTAAAGTTT	AAATAATCAGCTCAAAGAAGCCTGGGTCTGCATGTCTTCTTTTGGCTTCG						RDMR	TRUE				RP11-744N12.3;FLI1;RP11-744N12.3	ENST00000501648.2;ENST00000527767.2;ENST00000572256.1	3'UTR;TSS1500;3'UTR	RP11-744N12.3;FLI1;RP11-744N12.3	ENST00000501648.2;ENST00000527767.2;ENST00000572256.1	3'UTR;TSS1500;3'UTR
cg00598195	chr16	61922094	+	CDH8	0.152539	2.85232e-12	0.194636	7.64404e-10	0.161902	4.29967e-05	0.119409	7.49575e-08	0.123135	1.90935e-08	0.140461	3.87815e-10	54606917		AACTAATACCCTTTATCACAAAAAATCACATTTATCTAACCTAAAACTCC		II			NA	NA	NA	NA	NA	NA		OpenSea	TGCAGCAACATCCAGGCTCACAGCTCCTCCGGCTTCTTAGGATTTGCACCTTCAGGTTCG[CG]GAGTCCTAGGCCAGATAAATGTGACTCTCTGTGACAAAGGGCACCAGTTCTCCTGCAGAC	ACTGGTGCCCTTTGTCACAGAGAGTCACATTTATCTGGCCTAGGACTCCG	CDH8	NM_001796	Body
cg01566472	chr15	75641171	-	NEIL1;NEIL1;NEIL1	0.116638	3.17776e-12	0.123485	8.74011e-09	0.154235	2.79691e-05	0.107125	8.50353e-10	0.111782	1.49973e-10	0.127087	1.70442e-13	74660941		CATACCCATCTAACCCTCCRAATTCTCCTCTAAAAATAAAACTAACAACC		II			NA	NA	NA	NA	NA	NA	chr15:75639595-75640743	S_Shore	GCAGCTGGCCACATGCCCATCTGACCCTCCGAGTTCTCCTCTAAAAATGGGGCTGACAGC[CG]CTACCTCACAAAGTCCACACCGGGCTCAACCCGCTGCCTTCCTCCCCAACAGGACTCTGC	CGGCTGTCAGCCCCATTTTTAGAGGAGAACTCGGAGGGTCAGATGGGCAT	NEIL1;NEIL1;NEIL1	NM_024608;NR_046311;NM_001256552	5'UTR;Body;Body					15:73426259-73428664			NEIL1;NEIL1;NEIL1;NEIL1;NEIL1	ENST00000355059.4;ENST00000564784.1;ENST00000569035.1;ENST00000336572.3;ENST00000567959.1	5'UTR;5'UTR;5'UTR;TSS200;5'UTR	NEIL1;NEIL1;NEIL1;NEIL1;NEIL1;NEIL1;NEIL1;NEIL1;NEIL1;NEIL1;NEIL1;NEIL1;NEIL1;NEIL1;NEIL1;NEIL1;NEIL1;NEIL1;NEIL1	ENST00000564500.1;ENST00000355059.4;ENST00000566752.1;ENST00000566313.1;ENST00000568059.1;ENST00000568881.1;ENST00000564951.1;ENST00000568519.1;ENST00000567657.1;ENST00000564784.1;ENST00000569035.1;ENST00000565051.1;ENST00000564257.1;ENST00000567005.1;ENST00000569506.1;ENST00000336572.3;ENST00000564738.1;ENST00000561643.1;ENST00000567959.1	5'UTR;5'UTR;5'UTR;5'UTR;5'UTR;5'UTR;5'UTR;5'UTR;5'UTR;5'UTR;5'UTR;5'UTR;5'UTR;5'UTR;5'UTR;TSS200;TSS200;5'UTR;5'UTR
cg02252742	chr16	89786500	+	ZNF276;ZNF276;ZNF276;ZNF276;ZNF276;ZNF276;VPS9D1	0.107375	3.25969e-12	0.078729	8.74509e-05	0.128438	2.91485e-05	0.103109	3.66532e-10	0.112099	9.08299e-12	0.110373	2.79175e-12	8745414		AAAACAACAAATACCCCCRCAAATCAAAAATCCTACCTAAATTATATTTC		II			NA	NA	NA	NA	NA	NA	chr16:89786837-89789089	N_Shore	TTTGTTTTATCCCTAGCTGTTAAGTTTCCTATCTTTAAGTCTATGCCTCAGAGAGAAAGA[CG]AAATATAATCCAGGCAGGATTTCTGACTTGCGGGGGCACCTGCTGCCCTAAAAACCAACT	GGGCAGCAGGTGCCCCCGCAAGTCAGAAATCCTGCCTGGATTATATTTCG	ZNF276;ZNF276;ZNF276;ZNF276;ZNF276;ZNF276;VPS9D1	NR_110128;NM_152287;NR_110122;NR_110126;NR_110129;NM_001113525;NM_004913	TSS1500;TSS1500;TSS1500;TSS1500;TSS1500;TSS1500;Body								ZNF276;ZNF276;ZNF276;C16orf7;ZNF276	ENST00000446326.2;ENST00000289816.5;ENST00000568064.1;ENST00000261625.5;ENST00000443381.2	TSS1500;TSS1500;TSS1500;TSS1500;TSS1500	ZNF276;ZNF276;ZNF276;C16orf7;ZNF276;ZNF276;ZNF276	ENST00000446326.2;ENST00000289816.5;ENST00000568064.1;ENST00000261625.5;ENST00000563983.1;ENST00000443381.2;ENST00000568295.1	TSS1500;TSS1500;TSS1500;TSS1500;TSS1500;TSS1500;TSS1500
cg13006424	chr2	98377939	-	TMEM131	-0.168284	3.46611e-12	-0.193135	2.18507e-10	-0.187998	9.2288e-05	-0.191083	8.24269e-14	-0.1763	2.5132e-12	-0.162866	2.31855e-11	98665441	25669562	CCACAACAAAACACACAATAAAAATACCATCCATAACTATCAAACTTACA	CCACGACGAAACACACGATAAAAATACCATCCGTAACTATCAAACTTACG	I	A	Red	NA	NA	NA	NA	NA	NA		OpenSea	CAGAAACCCACGCCACGGCGAGGCACACGGTGAGAGTGCCATCCGTGACTGTCAGGCTTG[CG]GTACACTGTGGCAGGCGGACACGAGTGAGGCTCCGTGCCTCGGAGAACAGCATGCTTCCT	CGCAAGCCTGACAGTCACGGATGGCACTCTCACCGTGTGCCTCGCCGTGG	TMEM131	NM_015348	Body					2:97744147-97744414	2:98377570-98378141	Gene_Associated				TMEM131;TMEM131;TMEM131;TMEM131	ENST00000485245.1;ENST00000485245.1;ENST00000469447.1;ENST00000465767.1	3'UTR;1stExon;TSS1500;TSS1500
cg04283720	chr11	112834521	-	LOC101928847;NCAM1;NCAM1;NCAM1;NCAM1;NCAM1	0.167179	3.84136e-12	0.143736	6.83773e-06	0.211281	2.44725e-07	0.144379	1.30304e-10	0.169623	2.03911e-13	0.151561	3.16878e-10	60789121		ACRATCCTTTCCATCATCRTAATAAATACAATCATCAATATTTAAATCCC		II			NA	NA	NA	NA	NA	NA	chr11:112832524-112834490	S_Shore	GGGATCGCCTGGCGGTCCTTTCCATCATCGTGATGGGTACAGTCATCAGTATTTGGATCC[CG]TGGAAGTTGCAGGCCCAGGAATTCCCACTGGGATGTTCCTGGATGCCCAGGCAGGGGAGG	CGGGATCCAAATACTGATGACTGTACCCATCACGATGATGGAAAGGACCG	LOC101928847;NCAM1;NCAM1;NCAM1;NCAM1;NCAM1	NR_120563;NM_001076682;NM_001242608;NM_000615;NM_181351;NM_001242607	TSS1500;Body;Body;Body;Body;Body								RP11-629G13.1;NCAM1	ENST00000500537.2;ENST00000397957.4	TSS1500;5'UTR	RP11-629G13.1;NCAM1;NCAM1;NCAM1;NCAM1;NCAM1;NCAM1;NCAM1;NCAM1;NCAM1;NCAM1;NCAM1	ENST00000500537.2;ENST00000531915.1;ENST00000527506.1;ENST00000533760.1;ENST00000528742.1;ENST00000397957.4;ENST00000534618.1;ENST00000526427.1;ENST00000524665.1;ENST00000529420.1;ENST00000531838.1;ENST00000534015.1	TSS1500;5'UTR;5'UTR;5'UTR;5'UTR;5'UTR;5'UTR;5'UTR;5'UTR;5'UTR;5'UTR;5'UTR
cg14626029	chr6	130704336	-	TMEM200A;TMEM200A	-0.0733128	3.86849e-12	-0.131991	1.64365e-14	0.0110317	0.367071	-0.0857575	2.91526e-15	-0.0851628	3.01023e-14	-0.0784171	2.08941e-12	82688574		TTAATTATCCRTAACATCRAACAAAACAATTCCACTCAACTAAAAAACAC		II			NA	NA	NA	NA	NA	NA		OpenSea	CATGGGATTCATTAGTTGTCCGTAGCATCGGGCAAGACAGTTCCACTCAACTGAGGAACA[CG]TCATATCAAACCAAGGGCATTAACTAGCTCAGAAAAAGAGCCACCCTAGCCTTGGAATTT	CGTGTTCCTCAGTTGAGTGGAACTGTCTTGCCCGATGCTACGGACAACTA	TMEM200A;TMEM200A	NM_001258276;NM_001258277	5'UTR;5'UTR								TMEM200A	ENST00000296978.3	5'UTR	TMEM200A	ENST00000296978.3	5'UTR
cg11778548	chr1	155177963	+	MTX1;MTX1;THBS3;THBS3;THBS3;THBS3	0.0809269	4.05595e-12	0.0705461	6.49602e-06	0.0784104	0.000864404	0.0690956	5.94294e-09	0.0771559	6.67188e-11	0.0845003	3.31506e-12	67631522		TTCTTACCTTCCACAATCRTAACTTCCAAAAAACAATAACATTCRATAAC		II			NA	NA	NA	NA	NA	NA	chr1:155178547-155178980	N_Shore	GATCCTCCCCCAGGTGCCTCCCTCTCCGCAGTCATCATTGTTGGGGGTCTCGGCACACAG[CG]CTACCGAATGCCACTGTTTTCTGGAAGCCACGATTGTGGAAGGCAAGAACCCCTGGCAGG	TCTTGCCTTCCACAATCGTGGCTTCCAGAAAACAGTGGCATTCGGTAGCG	MTX1;MTX1;THBS3;THBS3;THBS3;THBS3	NM_002455;NM_198883;NM_007112;NM_001252608;NM_001252607;NR_045553	TSS1500;TSS1500;TSS200;TSS200;TSS200;TSS200						1:155177957-155179364	Promoter_Associated	MTX1;MTX1;MTX1;THBS3;THBS3;THBS3;THBS3	ENST00000368376.3;ENST00000316721.4;ENST00000481771.1;ENST00000487250.1;ENST00000368378.3;ENST00000541990.1;ENST00000457183.2	TSS1500;TSS1500;TSS1500;TSS1500;TSS1500;TSS1500;TSS1500	MTX1;MTX1;MTX1;MTX1;THBS3;THBS3;THBS3;THBS3;THBS3	ENST00000368376.3;ENST00000316721.4;ENST00000424959.1;ENST00000481771.1;ENST00000487250.1;ENST00000368378.3;ENST00000541990.1;ENST00000457183.2;ENST00000486260.1	TSS1500;TSS1500;TSS1500;TSS1500;TSS1500;TSS1500;TSS1500;TSS1500;3'UTR
cg01145054	chr21	47063285	+		-0.00827675	4.44513e-12	-0.00930188	2.3015e-08	-0.0066249	0.0143823	-0.00817177	3.04642e-11	-0.00726711	3.49286e-09	-0.00749042	1.65738e-09	7712493	67804118	AAAACAAAACCTCAAACAAACAAACCAATCACTAATAATAAACAAAATCA	AAAACGAAACCTCGAACGAACGAACCGATCACTAATAATAAACGAAATCG	I	T	Red	NA	NA	NA	NA	NA	NA	chr21:47061773-47064308	Island	CGCTTCACTTCATTAGGCCCCCGCCCCGATTCTTGCCCCGCCCGCTCAATGTCCCGCCTA[CG]ACCCCGCCCACTACTAGTGACCGGCCCGCCCGTTCGAGGCCCCGCCTCCTCCCCGCCCAA	CGACCCCGCCCACTACTAGTGACCGGCCCGCCCGTTCGAGGCCCCGCCTC						DMR		21:45886436-45888736	21:47063232-47063566	Unclassified	PCBP3	ENST00000400314.1	TSS1500	PCBP3;PCBP3	ENST00000465077.1;ENST00000472191.1	TSS1500;TSS1500
cg11883814	chr9	134756631	+	MED27;MED27	-0.0657133	4.98642e-12	-0.0802828	1.61371e-09	-0.0754453	9.01425e-06	-0.0694945	8.48441e-14	-0.0687579	4.69326e-14	-0.0620387	2.84619e-11	19622863		TTACTTATTTCRCATACAAAAAATCTCAACCTTCAATACTAACRTTTTCC		II			NA	NA	NA	NA	NA	NA		OpenSea	TTTCTCCTCAGAATATTTTTCAACCAGCCACTGGGGGAAAAATGACAAGGACAGTCAGCA[CG]GAAAACGTTAGCATTGAAGGCTGAGACTTTTTGCATGCGAAACAAGTAAATACCTCTGGT	CGGAAAACGTTAGCATTGAAGGCTGAGACTTTTTGCATGCGAAACAAGTA	MED27;MED27	NM_004269;NM_001253881	Body;Body
cg25857090	chr21	46975435	-		-0.0170642	5.38172e-12	-0.0180593	3.46492e-08	-0.0109908	0.0394461	-0.0182899	1.26309e-12	-0.0150421	6.56415e-09	-0.0164697	1.36291e-10	59609979	93742524	AAAAAAACCAACTTAAATAACCATACAAACAACACAAATTACAAAAAACA	AAAAAAACCGACTTAAATAACCATACAAACGACGCGAATTACAAAAAACG	I	A	Red	NA	NA	NA	NA	NA	NA	chr21:46975415-46976341	Island	GTTGTGGGGGGAAGGGGAACCGGCTTGGGTGGCCATGCAGGCGACGCGGGTTGCAGGGAA[CG]GAGGTGCAGGGGGCGGCGGCGGGGGCGGCGGCGAAAGGGGACGGGCTTGCGTGGCCCCGC	AGGGGAACCGGCTTGGGTGGCCATGCAGGCGACGCGGGTTGCAGGGAACG								21:45799215-45800769
cg22743917	chr10	79264914	+	KCNMA1;KCNMA1;KCNMA1;KCNMA1;KCNMA1;KCNMA1	-0.109011	5.71823e-12	-0.14944	1.71185e-12	-0.0805692	0.0163432	-0.103091	2.92706e-10	-0.104032	1.41067e-10	-0.105341	2.13925e-10	2684585		TACTACCCAAATACCACTTATTTTAAACACATTTATACATTTCCAAACAC		II			NA	NA	NA	NA	NA	NA		OpenSea	TCTCAAGGCAATCACCTTTTCCACCTACTCATGAATCACTAACCTGCTGCCCCCTTGCTA[CG]TGCCTGGAAATGCATAAATGTGCTTAAAATAAGTGGTACCTGGGTAGCAAGTTTCTCACC	CGTGCCTGGAAATGCATAAATGTGCTTAAAATAAGTGGTACCTGGGTAGC	KCNMA1;KCNMA1;KCNMA1;KCNMA1;KCNMA1;KCNMA1	NM_002247;NM_001161353;NM_001161352;NM_001271519;NM_001014797;NM_001271518	Body;Body;Body;Body;Body;Body				TRUE
cg23799091	chr11	75365642	-	MAP6;MAP6	-0.113567	5.78287e-12	-0.0918539	3.9985e-06	-0.131559	3.4545e-05	-0.109484	3.25338e-10	-0.109001	4.08189e-10	-0.108072	2.02057e-10	11779233		AAAACTCCTTTAAAACAATTACTAAATATAATTTATCTCTCTACCCTAAC		II			NA	NA	NA	NA	NA	NA		OpenSea	CCACTAGACCAGGAGCTCCTTTAGGACAGTTGCTAGGTGTAATTTATCTCTCTACCCTAG[CG]TAGTGATTCATCTGAGATGCAATAAATGTTTCCTGAATGAGTAAATGAAAAACTTTCATT	CGCTAGGGTAGAGAGATAAATTACACCTAGCAACTGTCCTAAAGGAGCTC	MAP6;MAP6	NM_033063;NM_207577	Body;Body						11:75365400-75365718	Unclassified_Cell_type_specific	MAP6;MAP6	ENST00000545476.1;ENST00000526740.1	5'UTR;5'UTR	MAP6;MAP6	ENST00000545476.1;ENST00000526740.1	5'UTR;5'UTR
cg24155444	chr1	155177969	+	MTX1;MTX1;THBS3;THBS3;THBS3;THBS3	0.0629996	6.24331e-12	0.0569371	3.71137e-06	0.0520361	0.00217328	0.0517775	3.39183e-08	0.0596909	3.35844e-10	0.0640192	8.61336e-12	84732860		CAAAAATTCTTACCTTCCACAATCRTAACTTCCAAAAAACAATAACATTC		II			NA	NA	NA	NA	NA	NA	chr1:155178547-155178980	N_Shore	CCCCCAGGTGCCTCCCTCTCCGCAGTCATCATTGTTGGGGGTCTCGGCACACAGCGCTAC[CG]AATGCCACTGTTTTCTGGAAGCCACGATTGTGGAAGGCAAGAACCCCTGGCAGGGGCAGT	AGGGGTTCTTGCCTTCCACAATCGTGGCTTCCAGAAAACAGTGGCATTCG	MTX1;MTX1;THBS3;THBS3;THBS3;THBS3	NM_002455;NM_198883;NM_007112;NM_001252608;NM_001252607;NR_045553	TSS1500;TSS1500;TSS200;TSS200;TSS200;TSS200						1:155177957-155179364	Promoter_Associated	MTX1;MTX1;MTX1;THBS3;THBS3;THBS3;THBS3	ENST00000368376.3;ENST00000316721.4;ENST00000481771.1;ENST00000487250.1;ENST00000368378.3;ENST00000541990.1;ENST00000457183.2	TSS1500;TSS1500;TSS1500;TSS1500;TSS1500;TSS1500;TSS1500	MTX1;MTX1;MTX1;MTX1;THBS3;THBS3;THBS3;THBS3;THBS3	ENST00000368376.3;ENST00000316721.4;ENST00000424959.1;ENST00000481771.1;ENST00000487250.1;ENST00000368378.3;ENST00000541990.1;ENST00000457183.2;ENST00000486260.1	TSS1500;TSS1500;TSS1500;TSS1500;TSS1500;TSS1500;TSS1500;TSS1500;3'UTR
cg23865831	chr15	83980262	-		0.102948	6.68644e-12	0.0789365	4.73637e-05	0.0617884	0.0396381	0.0840628	9.48809e-09	0.100365	1.38489e-10	0.102845	2.17764e-11	81658578		AACAAATTAATATCATCAACTTCCCTTCTATAATTTCTAAATTTCTTTCC		II			NA	NA	NA	NA	NA	NA		OpenSea	AGTCCCTACAGGGCAAATTAATATCATCAACTTCCCTTCTGTAATTTCTGAATTTCTTTC[CG]GAAACTTCCTCATTTTGTATTGAATTGCTATTCCTCTATCAGTTTGCAAATTACTATCTT	GCAAATTAATATCATCAACTTCCCTTCTGTAATTTCTGAATTTCTTTCCG							TRUE				RP11-382A20.4	ENST00000565495.1	5'UTR	RP11-382A20.4	ENST00000565495.1	5'UTR
cg17403995	chr1	52348865	+		0.0845379	7.63318e-12	0.0710366	1.02041e-05	0.0944463	0.000185505	0.0850858	1.07957e-11	0.0751423	1.04917e-09	0.0818258	1.71928e-10	75600363		AAACTCCTTTTTCAAAATTTCCTATTTACTAAATTACTAACACCATCATC		II			NA	NA	NA	NA	NA	NA	chr1:52344178-52344939	S_Shelf	GGGAGAATAAAGAGAGAAGTGTTAGGTATAACTCCCTGCTGTCTGGTTTTCTGGATGGAT[CG]ATGATGGTGCCAGTAACTCAGTAAACAGGAAATTCTGAAAAAGGAGTTTTGGTAGGAGAA	AACTCCTTTTTCAGAATTTCCTGTTTACTGAGTTACTGGCACCATCATCG
cg04204002	chr21	43817086	-	TMPRSS3;TMPRSS3	-0.0550672	7.73003e-12	-0.00506641	0.171779	-0.176809	9.95292e-10	-0.0628649	2.76037e-13	-0.0640365	9.01979e-14	-0.0586982	9.58052e-12	52678250		CCAAATCACTCAACCTTATCRACTCAATCATCRCAACAAATAACATTATC		II			NA	NA	NA	NA	NA	NA		OpenSea	GAATATTTTCCCCAAGTCACTCAGCCTTGTCGACTCAATCATCGCAGCAAATGGCATTAT[CG]CGGGCATCTGTGTAACCCAAGCTGCCGTGGGCCTATCAAATAGCCCTTGGTGGTATGGCT	CAAGTCACTCAGCCTTGTCGACTCAATCATCGCAGCAAATGGCATTATCG	TMPRSS3;TMPRSS3	NM_024022;NM_032405	TSS1500;TSS1500								TMPRSS3;TMPRSS3;TMPRSS3;TMPRSS3	ENST00000398405.1;ENST00000433957.2;ENST00000398397.3;ENST00000291532.3	TSS1500;TSS1500;TSS1500;TSS200	TMPRSS3;TMPRSS3;TMPRSS3;TMPRSS3	ENST00000398405.1;ENST00000433957.2;ENST00000398397.3;ENST00000291532.3	TSS1500;TSS1500;TSS1500;TSS200
cg21532590	chr3	125903636	+	ALDH1L1-AS2	0.0717104	8.19447e-12	0.0777656	9.96431e-09	0.075811	0.00020703	0.0668672	1.76173e-09	0.0683344	7.30498e-10	0.0699779	1.18638e-10	48700528		CTTTAATTTCCCACAAACTATAACCTTCAAATTAATATTTCCTTTACAAC		II			NA	NA	NA	NA	NA	NA		OpenSea	TCTGTTGTATAATGATGATTCAGCTTGTTTTTGGGGAATCAGTAACTGGGACTGTGTGTA[CG]CTGCAAAGGAAACATTAACTTGAAGGTCATAGCCTGTGGGAAATCAAAGCGGGGAGGCCA	CGCTGCAAAGGAAACATTAACTTGAAGGTCATAGCCTGTGGGAAATCAAA	ALDH1L1-AS2	NR_046383	Body								ALDH1L1-AS2	ENST00000500232.2	5'UTR	ALDH1L1;ALDH1L1;ALDH1L1-AS2;ALDH1L1-AS2	ENST00000511283.1;ENST00000509952.1;ENST00000500232.2;ENST00000502278.1	5'UTR;5'UTR;5'UTR;5'UTR
cg12226077	chr1	28641987	-		-0.172456	9.43396e-12	-0.148321	1.34682e-05	-0.183704	0.000455209	-0.181949	1.81984e-11	-0.181637	1.04015e-11	-0.167175	2.08716e-10	68600941		AAAAATAAAACTACTATCTCAACCTAAACATATCTACCTCTTTACCCTTC		II			NA	NA	NA	NA	NA	NA		OpenSea	CCCGGTTTATAGGAAGTGGAGCTGCTGTCTCAGCCTAGGCATGTCTGCCTCTTTGCCCTT[CG]CCATACTGCTTCTCCTCTCCTAGCCATGATGGTGGGAGAATGCACTGAAATGATGAATGA	GAAGTGGAGCTGCTGTCTCAGCCTAGGCATGTCTGCCTCTTTGCCCTTCG					chr1:28641770-28641770
cg23463008	chr3	179598680	+	PEX5L	-0.0434023	9.62298e-12	-0.0716579	4.2306e-13	0.00820536	0.386725	-0.0487422	3.84199e-14	-0.0433797	6.70562e-11	-0.0475492	1.17391e-12	86660489		CCAATTTAAATTTTCTATCTCTCACAATAAACTAATCAAACACTAATTAC		II			rs3774245	0.045041	NA	NA	NA	NA		OpenSea	CAAATGAGAATTAAAAAAGCAAGTTTTATAACCTTAGCTTCTTCCTTCTTTTACAGTGCA[CG]TAACCAGTGTTTGACTAGCTCATTGTGAGAGATAGAAAATTCAAATTGGAGAAGGTCCCT	CAATTTGAATTTTCTATCTCTCACAATGAGCTAGTCAAACACTGGTTACG	PEX5L	NM_016559	Body				TRUE				PEX5L-AS1;PEX5L;PEX5L	ENST00000466064.1;ENST00000468741.1;ENST00000487198.1	5'UTR;5'UTR;3'UTR	PEX5L-AS1;PEX5L;PEX5L;PEX5L;PEX5L	ENST00000466064.1;ENST00000491640.1;ENST00000496721.1;ENST00000468741.1;ENST00000487198.1	5'UTR;5'UTR;5'UTR;5'UTR;3'UTR
cg19664945	chr2	54087343	-	LOC100302652;GPR75	-0.258215	1.02571e-11	-0.285881	2.09357e-09	-0.336562	1.03674e-05	-0.281467	4.14821e-12	-0.26259	6.47802e-11	-0.24819	4.30486e-10	66645183		TTTTACTATTTAAAAAACTCAAACTCCCTAAAATAACCAAAACCTAAAAC		II			NA	NA	NA	NA	NA	NA	chr2:54086776-54087266	S_Shore	CAGGCTCGCAGTTTTGCTGTTTGGGGAACTCAAGCTCCCTGAAATAGCCAAAACCTGAAA[CG]CAGAGCAAGGTGGAGTGGTAAGGAAGGAAGGGAAAGATAGGGGTACTGATGGCACGCAGG	TTTGCTGTTTGGGGAACTCAAGCTCCCTGAAATAGCCAAAACCTGAAACG	LOC100302652;GPR75	NM_001164165;NM_006794	TSS200;TSS1500				TRUE	2:53940281-53940994			ASB3;ASB3;GPR75	ENST00000352846.3;ENST00000406625.2;ENST00000394705.2	TSS200;TSS200;TSS1500	ASB3;ASB3;ASB3;GPR75;ASB3	ENST00000352846.3;ENST00000459916.1;ENST00000406625.2;ENST00000394705.2;ENST00000498475.2	TSS200;TSS1500;TSS200;TSS1500;TSS1500
cg14727981	chr6	37074912	-		-0.105592	1.02933e-11	-0.122736	6.12797e-09	-0.0623483	0.0263023	-0.101612	2.91386e-11	-0.0939257	1.67828e-09	-0.090265	3.57738e-09	41726853		ACACCTTACCTTATTCRAAATATTCTCAAATATCAAATAACAAAACCRAC		II			NA	NA	NA	NA	NA	NA		OpenSea	GAAACTGAGGTGCACCTTGCCTTGTTCGAGGTGTTCTCAGATATCAAGTGGCAGAGCCGA[CG]CTGGACTCTCAGGAAGAGCACCACCCTTTTGACCTTTCCACCCTCCCCTGCTCATGGGAA	CACCTTGCCTTGTTCGAGGTGTTCTCAGATATCAAGTGGCAGAGCCGACG
cg17766654	chr15	52944269	+	FAM214A;FAM214A;FAM214A	0.211367	1.13273e-11	0.190821	5.03425e-06	0.2393	8.69319e-05	0.219148	4.46093e-11	0.22626	8.26197e-12	0.208901	7.84345e-11	49674581		AATTAAACACACCCTCTATCCAATCAACTATAAATACTATTACTATATAC		II			NA	NA	NA	NA	NA	NA		OpenSea	TTGGGTGCTGATCCCGCTTCCCTCCGTGTAAGGTTTTTCACAAAGGCAGCAGAGTAAGAG[CG]CACATAGCAACAGCACTCACAGCTGATTGGACAGAGGGTGTGCTCAACCTCCCCTGCTCG	CGCACATAGCAACAGCACTCACAGCTGATTGGACAGAGGGTGTGCTCAAC	FAM214A;FAM214A;FAM214A	NM_001286495;NR_104457;NM_019600	TSS200;Body;Body				TRUE		15:52944228-52944453	Unclassified_Cell_type_specific	FAM214A	ENST00000546305.2	TSS200	FAM214A;FAM214A	ENST00000546305.2;ENST00000399202.4	TSS200;5'UTR
cg15934191	chr6	98298775	+		0.131891	1.13854e-11	0.107391	2.01133e-05	0.193724	1.6733e-06	0.130953	8.70885e-11	0.129602	1.09041e-10	0.123753	8.07729e-10	86689500		AAACTCTTTTAACCAAAAATCCCAAAATAAAACRAAACCATTTTCCTCAC		II			NA	NA	NA	NA	NA	NA		OpenSea	ATGATAAAACAGTGTAACAATAAACAATAACAAAATTCACTGTAGAAGGATTTGTTTTGC[CG]TGAGGAAAATGGTTCCGTTTCATCTTGGGATTCCTGGTTAAAAGAGTCTCCAGTTTACAA	GACTCTTTTAACCAGGAATCCCAAGATGAAACGGAACCATTTTCCTCACG							TRUE
cg00966672	chr21	45329952	-	AGPAT3	-0.0759887	1.14523e-11	-0.0912915	8.28261e-09	-0.0444528	0.031205	-0.0695935	9.42777e-10	-0.0678599	3.2651e-09	-0.0728765	3.49089e-10	19754545		CAAATATATAATATCTTATTCTTTCCRAATTAAAACCCACAACRTAACCC		II			NA	NA	NA	NA	NA	NA		OpenSea	GGGAAGTGAGGCAGGTGTGTGGTGTCTTGTTCTTTCCGGGTTAAAACCCACAGCGTGACC[CG]TGGCTGGGATCCCCCTGTTCGTGAGTTCTCAAGGAAGGGGAGCCTGCAGGGTGTGACTCA	CGGGTCACGCTGTGGGTTTTAACCCGGAAAGAACAAGACACCACACACCT	AGPAT3	NM_020132	5'UTR								AGPAT3;AGPAT3;AGPAT3	ENST00000291572.8;ENST00000398061.1;ENST00000327505.2	5'UTR;5'UTR;5'UTR	AGPAT3;AGPAT3;AGPAT3;AGPAT3	ENST00000291572.8;ENST00000448287.1;ENST00000398061.1;ENST00000327505.2	5'UTR;5'UTR;5'UTR;5'UTR
cg10770023	chr22	51016644	-	CPT1B;CPT1B;CPT1B;CHKB-CPT1B;CPT1B;CPT1B;CPT1B;CPT1B	0.331589	1.17394e-11	0.301382	8.20302e-06	0.354475	6.74484e-06	0.302284	4.5758e-09	0.32238	4.50409e-10	0.333677	4.19715e-11	23760276	36709221	CCCAAAAACAACAAAAAACAACCTAAAATTAAAAAACATCAACAAAAACA	CCCAAAAACGACGAAAAACAACCTAAAATTAAAAAACGTCAACGAAAACG	I	C	Grn	rs73445517	0.04897	NA	NA	NA	NA	chr22:51016253-51017020	Island	AGCTCCAGGAGCCCCAAGGACGGCGAAGGGCAGCCTGGAGTTGGGGGGCGTCAGCGAGGG[CG]CGGGCAGGGGAGAGAGGCGCCCCTGGAAGTGGAGCCGGCCTGGACAGAGGCAGGGTTCGG	CCCAAGGACGGCGAAGGGCAGCCTGGAGTTGGGGGGCGTCAGCGAGGGCG	CPT1B;CPT1B;CPT1B;CHKB-CPT1B;CPT1B;CPT1B;CPT1B;CPT1B	NM_152246;NM_001145135;NM_001145137;NR_027928;NM_152245;NM_001145136;NM_004377;NM_001145134	5'UTR;5'UTR;TSS200;Body;5'UTR;5'UTR;5'UTR;5'UTR					22:49363077-49363870	22:51016564-51016973	Unclassified_Cell_type_specific	CHKB-CPT1B;CPT1B;CHKB-CPT1B;CPT1B;CPT1B;CPT1B;CPT1B	ENST00000453634.1;ENST00000434492.2;ENST00000452668.1;ENST00000312108.7;ENST00000395650.2;ENST00000440709.1;ENST00000405237.3	3'UTR;5'UTR;3'UTR;5'UTR;5'UTR;5'UTR;TSS200	CHKB-CPT1B;CPT1B;CPT1B;CPT1B;CHKB-CPT1B;CPT1B;CPT1B;CPT1B;CPT1B;CPT1B;CPT1B;CPT1B;CHKB-CPT1B	ENST00000453634.1;ENST00000434492.2;ENST00000460853.1;ENST00000476790.1;ENST00000452668.1;ENST00000417176.1;ENST00000312108.7;ENST00000395650.2;ENST00000440709.1;ENST00000405237.3;ENST00000461117.1;ENST00000417176.1;ENST00000492556.1	3'UTR;5'UTR;3'UTR;TSS1500;3'UTR;5'UTR;5'UTR;5'UTR;5'UTR;TSS200;TSS1500;1stExon;3'UTR
cg08096851	chr17	77726257	-		0.184554	1.25778e-11	0.195504	5.96581e-08	0.196883	1.16455e-05	0.174531	6.9513e-10	0.16803	3.93778e-09	0.172705	6.76706e-10	5788413		CCAAACTTTATAAATCRACACTAATAACTCRACATAAAAAATAACTCTCC		II			NA	NA	NA	NA	NA	NA	chr17:77721246-77722497	S_Shelf	TGGGCCGTCAACCAAACTTTGTGAATCGACACTGGTGACTCGACATGGAAAATGACTCTC[CG]TCATCCGATTCAAACGTCATCAGATTGCTTTTGGTGTGGGAAGCAGAGCACACCTTAACA	CGGAGAGTCATTTTCCATGTCGAGTCACCAGTGTCGATTCACAAAGTTTG
cg24112628	chr6	150174215	+	LRP11	-0.146282	1.30257e-11	-0.144903	2.13111e-07	-0.238358	3.25553e-07	-0.119949	9.36215e-08	-0.133753	2.70709e-09	-0.163516	2.25972e-13	99690421		ACAAAATATAATTCTACATCTACCCACAAACRAAATAATTCTAAACRACC		II			NA	NA	NA	NA	NA	NA		OpenSea	GGGTCCCCCTGCAGCAGTGCCCACTCATACTGGACGATGGCGTGGTCATCTGTGCTCTCG[CG]GCCGTCTAGAACCACCCCGTCTGTGGGCAGATGCAGAACCACATCCTGCCCAGCCTTGCT	CGGCCGTCTAGAACCACCCCGTCTGTGGGCAGATGCAGAACCACATCCTG	LRP11	NM_032832	Body				TRUE				LRP11	ENST00000546019.1	5'UTR	LRP11;LRP11;LRP11	ENST00000472053.1;ENST00000472053.1;ENST00000546019.1	3'UTR;1stExon;5'UTR
cg02745221	chr14	99858359	-		-0.148416	1.52942e-11	-0.119457	5.07807e-05	-0.211885	8.35065e-06	-0.170981	1.9944e-13	-0.153146	8.73679e-12	-0.149532	5.9908e-11	14795888		ATATAAAACACCACCTTAATAACAACCTACAATATATCRAAATTTCTATC		II			NA	NA	NA	NA	NA	NA		OpenSea	AAAGCGCTTTTATGTAAAGCACCACCTTGGTGACAGCCTGCAGTGTGTCGGGGTTTCTGT[CG]TAGCACCTGCTTTTTAAGAGCAGGGCTGTAAGAAGGGAAGGAGGTTATTAACCACCCTGA	CGACAGAAACCCCGACACACTGCAGGCTGTCACCAAGGTGGTGCTTTACA
cg27489873	chr2	217088135	+		-0.0957907	1.61171e-11	-0.0991671	8.86821e-08	-0.143271	1.42916e-06	-0.104986	4.45911e-12	-0.100599	2.17865e-11	-0.0951794	6.93577e-11	61601123		TCTTCCAAACACACCCTCACAATTACTCTAAAAAAATTTTATAACTATCC		II			NA	NA	NA	NA	NA	NA		OpenSea	ATATTAAGACTGTGATGGTTAATTATATATCCATAATTATTGACTGGGTTAAGTGATGTC[CG]GATAGCTATAAAACCTTCTCAGAGTAACTGTGAGGGTGTGTCTGGAAGAGATGAGCATTT	CTTCCAGACACACCCTCACAGTTACTCTGAGAAGGTTTTATAGCTATCCG							TRUE		2:217087906-217088230	Unclassified_Cell_type_specific
cg14251734	chr10	100407378	-	HPSE2;HPSE2;HPSE2;HPSE2	0.143989	1.62637e-11	0.121654	1.2798e-05	0.126024	0.00361898	0.135368	2.63344e-09	0.127226	5.83167e-09	0.14525	4.09138e-11	77635965		CTTAAATAATCATTAAAAAAACCCTATTCACCTATAAAACCTATTCTACC		II			NA	NA	NA	NA	NA	NA		OpenSea	AGGGGGAGAAGCTTGGATAATCATTAGAAAAACCCTGTTCACCTATAAAACCTATTCTGC[CG]CCTCGAAGCAAACACTGGAGAAAGGCTGATTTGAGTATTTAGGCTTTATAAATTGCACTT	TTGGATAATCATTAGAAAAACCCTGTTCACCTATAAAACCTATTCTGCCG	HPSE2;HPSE2;HPSE2;HPSE2	NM_001166244;NM_001166245;NM_021828;NM_001166246	Body;Body;Body;Body				TRUE
cg06871560	chr15	52944233	+	KIAA1370	0.163714	1.64395e-11	0.173357	1.49344e-07	0.131442	0.0041757	0.153649	2.64877e-09	0.167405	5.82678e-11	0.163064	7.45341e-11	68770975		CTATTACTATATACRCTCTTACTCTACTACCTTTATAAAAAACCTTACAC		II			NA	NA	NA	NA	NA	NA		OpenSea	CCAGATGTCTGCAGCGGTTAAAACAAATGTTCAGCGTTGGGTGCTGATCCCGCTTCCCTC[CG]TGTAAGGTTTTTCACAAAGGCAGCAGAGTAAGAGCGCACATAGCAACAGCACTCACAGCT	TGTTGCTATGTGCGCTCTTACTCTGCTGCCTTTGTGAAAAACCTTACACG	KIAA1370	NM_019600	Body				TRUE		15:52944228-52944453	Unclassified_Cell_type_specific	FAM214A;FAM214A	ENST00000546305.2;ENST00000546305.2	1stExon;5'UTR	FAM214A;FAM214A;FAM214A	ENST00000546305.2;ENST00000546305.2;ENST00000399202.4	1stExon;5'UTR;5'UTR
cg22451408	chr21	45065904	-	HSF2BP	-0.0686141	1.66778e-11	-0.0697768	1.0587e-07	-0.0704618	0.000749338	-0.0592945	4.09159e-08	-0.0766954	1.48643e-12	-0.0726916	1.80565e-12	70733189		AAACCAACTAAACATCATAAAATTAACTAACAAAACTTCTCATAAAATAC		II			NA	NA	NA	NA	NA	NA		OpenSea	AGTAAATATTCAGACCAGCTAAACATCATAAAATTGGCTGGCAAAGCTTCTCATAAAATG[CG]TTTCTTAGGGGCCCGGCTCGGTGGCTTATGCCTGTGTAATTACAGCACTTTGGAAAGCTG	CGCATTTTATGAGAAGCTTTGCCAGCCAATTTTATGATGTTTAGCTGGTC	HSF2BP	NM_007031	Body				TRUE		21:45065584-45067453	Unclassified	HSF2BP	ENST00000542962.1	5'UTR	HSF2BP	ENST00000542962.1	5'UTR
cg04457572	chr10	73303234	-	CDH23;CDH23	0.0953292	1.723e-11	0.0952429	1.5502e-07	0.0954485	0.00153977	0.0766369	2.35508e-07	0.0784185	8.96649e-08	0.0878827	2.62023e-09	64679292		CCTCTCCAAAATCTAACCCACAACATATTTATTAAAATCCATATACAACC		II			NA	NA	NA	NA	NA	NA		OpenSea	GATGGTAATGACCTCTCCAGGGTCTGGCCCACAGCATGTTTATTAGGGTCCATATGCAGC[CG]ATGCTGTCCATGCCGGGTGAATACATGCCAAGTGATTTCCTGTTCACCCAGTTCCGCATA	CGGCTGCATATGGACCCTAATAAACATGCTGTGGGCCAGACCCTGGAGAG	CDH23;CDH23	NM_052836;NM_022124	Body;Body				TRUE							CDH23	ENST00000461841.2	5'UTR
cg23713900	chr18	615496	+	CLUL1;CLUL1	0.114326	1.77039e-11	0.10755	7.68805e-07	0.0468531	0.155199	0.0943571	7.81128e-08	0.104747	1.72277e-09	0.114176	1.07701e-10	69682229		AACTCTATACACCATTACTCATTAATTTACCACTATCCAAATTTAAACCC		II			NA	NA	NA	NA	NA	NA		OpenSea	TTTTCAACAAAATTTGGGTCTGTTGAAAAAGAACACGCAGATGCCAGCCTTGATGTCAAA[CG]GGCCCAAACTTGGACAGTGGTAAACTAATGAGCAATGGTGCACAGAGTCAGGGTAAAAGC	CGGGCCCAAACTTGGACAGTGGTAAACTAATGAGCAATGGTGCACAGAGT	CLUL1;CLUL1	NM_199167;NM_014410	TSS1500;5'UTR								CLUL1;CLUL1	ENST00000338387.5;ENST00000400606.1	TSS1500;5'UTR	CLUL1;CLUL1	ENST00000338387.5;ENST00000400606.1	TSS1500;5'UTR
cg10316525	chr15	40572137	+		-0.229201	1.7924e-11	-0.210379	1.143e-05	-0.239565	0.000562787	-0.1961	4.06313e-08	-0.216222	6.48486e-10	-0.236314	1.17834e-11	94667381	75765892	ACCTAACAAAACAACAAAATTAAAAACAAAAATCCAACAAAACAAATACA	ACCTAACGAAACGACGAAATTAAAAACGAAAATCCGACGAAACGAATACG	I	C	Grn	NA	NA	NA	NA	NA	NA	chr15:40572078-40572758	Island	GCCGCCTCCCCGCGGGCCAGGCGCACTGACACACGTGCTGGCGCTTCCGCAAGGTCCTAG[CG]CACCCGTCCCGCCGGACCCCCGCCCCCAACCCCGCCGCCTCGCTAGGCCAGTATAGGGCA	CGCACCCGTCCCGCCGGACCCCCGCCCCCAACCCCGCCGCCTCGCTAGGC							TRUE	15:38359025-38359887	15:40571047-40572291	Unclassified				PLCB2	ENST00000560009.1	3'UTR
cg08586366	chr11	128555301	-		0.224461	1.817e-11	0.15783	0.000389637	0.369377	3.58966e-07	0.239906	6.4135e-12	0.232442	1.78932e-11	0.213669	5.8098e-10	62669928		AAAAAAAATACCTAAAATAAATACCCACTTACRTCCRATCCTCTAAAAAC		II			NA	NA	NA	NA	NA	NA		OpenSea	CGGGCTTAGCAGGAAAGGGTGCCTAAGGTGAGTGCCCACTTGCGTCCGATCCTCTGGGGG[CG]ATGCAGGGTCGGGGCGCCTCAGTGTGTCTCGCTGCTTGTTCTGGTTGCAGTCGGGAAATG	CGCCCCCAGAGGATCGGACGCAAGTGGGCACTCACCTTAGGCACCCTTTC						RDMR	TRUE	11:128060435-128060565			RP11-744N12.3;FLI1;RP11-744N12.3;FLI1	ENST00000501648.2;ENST00000525560.1;ENST00000572256.1;ENST00000527767.2	3'UTR;TSS1500;3'UTR;5'UTR	RP11-744N12.3;FLI1;RP11-744N12.3;FLI1	ENST00000501648.2;ENST00000525560.1;ENST00000572256.1;ENST00000527767.2	3'UTR;TSS1500;3'UTR;5'UTR
cg19143959	chr15	40572794	-		-0.137905	1.88021e-11	-0.123122	2.19149e-05	-0.135589	0.000856627	-0.12729	7.24328e-09	-0.126766	1.56797e-09	-0.133314	1.76274e-10	8656312	98732490	AAACAAAAAAACACTCAATCCTTTCCATTTCAAACCTCTATAACCCAACA	AAACGAAAAAACGCTCAATCCTTTCCATTTCAAACCTCTATAACCCAACG	I	A	Red	NA	NA	NA	NA	NA	NA	chr15:40573628-40576118	N_Shore	TGGGAGGCGTGGAGGCGGGGAAGCGCTCAGTCCTTTCCATTTCAGGCCTCTGTGACCCAG[CG]GAAATAGGGCTTGGGCCTCCAGGGGTGAGGTGTTGAACCTCGATGATGGAATTCAAATGC	CGCTGGGTCACAGAGGCCTGAAATGGAAAGGACTGAGCGCTTCCCCGCCT						RDMR	TRUE							PLCB2	ENST00000560009.1	3'UTR
cg06361984	chr16	15787940	-	NDE1;NDE1	-0.134702	1.88643e-11	-0.139522	2.01231e-08	-0.231296	1.34582e-09	-0.163387	6.23626e-15	-0.153768	2.23999e-14	-0.13515	2.02612e-11	8728359		TAAAATAACTTTTAAAATCCRAAAAAAAACRTCAATATCCCTCCTATCCC		II			NA	NA	NA	NA	NA	NA		OpenSea	ACGGAAAGAAATAGGGTAGCTTTTGGGATCCGAGGAAAGGCGTCAGTGTCCCTCCTGTCC[CG]TGGTTTTGGATCTAGCGATGTTAACGCACAGACATGACTATAGGTTGGTGAGTTACATGC	CGGGACAGGAGGGACACTGACGCCTTTCCTCGGATCCCAAAAGCTACCCT	NDE1;NDE1	NM_017668;NM_001143979	Body;Body					16:15695411-15695468
cg17139085	chr1	36787356	-		0.18604	1.92303e-11	0.21357	2.7308e-09	0.153483	0.00849272	0.205841	4.23481e-12	0.191117	8.8022e-11	0.183012	4.47195e-11	79770116		ATATATATATCATTACAATATATAAACCCAAAACACTATAAAAACAAAAC		II			NA	NA	NA	NA	NA	NA	chr1:36786500-36789402	Island	CCTGAGGCCTGGTGTGTGTGTCATTGCAGTGTATGAACCCAGGGCACTGTGGGGACAGGG[CG]ACGTGTGTCCAGGCGTTTGCCGGTAAGGAATGCGTTTTGAATAAGGAATGCGCGCGCGCT	CGCCCTGTCCCCACAGTGCCCTGGGTTCATACACTGCAATGACACACACA							TRUE	1:36558857-36560002			SH3D21	ENST00000474766.1	5'UTR	SH3D21;SH3D21	ENST00000480549.1;ENST00000474766.1	3'UTR;5'UTR
cg00518702	chr6	113886046	-		0.106409	2.02677e-11	0.116647	2.06303e-08	0.119022	0.000258149	0.103674	7.89892e-11	0.102521	6.99016e-10	0.111315	7.5407e-12	95754423		AAACACCRATTCTTCCTCAATAAACTAAAATTCTCCAAATAACAACAAAC		II			NA	NA	NA	NA	NA	NA		OpenSea	CATGGAAGCTGAAACACCGATTCTTCCTCAATGAGCTGAAGTTCTCCAGATGGCAGCAAG[CG]CTCGTCATGCAAATTCTTGGCAGCAGGGAGCCTGTCAAGTGGCTACTGCTGCTTATTGTT	AACACCGATTCTTCCTCAATGAGCTGAAGTTCTCCAGATGGCAGCAAGCG					chr6:113885832-113885832		TRUE
cg08787837	chr16	86029554	+		0.137883	2.03293e-11	0.134967	5.28238e-07	0.104025	0.00715274	0.119275	6.71772e-09	0.124261	2.19706e-09	0.133027	3.25344e-10	20623957	60792273	AAAAATAAACATATCACCTACTAAACAAAAAATTAAAAACAACTACTACA	AAAAATAAACATATCGCCTACTAAACAAAAAATTAAAAACAACTACTACG	I	A	Red	NA	NA	NA	NA	NA	NA		OpenSea	AAGGGGAAGGGCCGGGATTTGGAATGAAAAATGAAAGTTCTTGCCCCACGAAATGGAAAC[CG]TAGCAGCTGTTTTCAATTTCCTGCCTAGTAGGCGACATGCCCACTCCCTCCCTCGGTCTC	GGGAGTGGGCATGTCGCCTACTAGGCAGGAAATTGAAAACAGCTGCTACG					chr16:86029450-86029450			16:84586849-84587111	16:86029477-86029813	Unclassified
cg27496339	chr7	43803803	+	BLVRA	0.184783	2.39467e-11	0.218118	4.45838e-09	0.226812	2.04248e-05	0.198186	1.61112e-11	0.186014	1.92162e-10	0.174591	5.26239e-10	91651884		CCTTAATACTAAAAAATAATTTCTACCCAACCRAATACTACAAAAACTAC		II			NA	NA	NA	NA	NA	NA		OpenSea	AAGATTTGCATTCCTTCCCCTGCCCGCCCCGCCCCCGCACTTGTGAGTTGTGCCTGTGTA[CG]CAGTTCCTGTAGCACTCGGCTGGGCAGAAATCATCTTTCAGCACTAAGGGAACATAGTTA	CGCAGTTCCTGTAGCACTCGGCTGGGCAGAAATCATCTTTCAGCACTAAG	BLVRA	NM_000712	5'UTR			DMR	TRUE		7:43803693-43804385	Unclassified_Cell_type_specific	BLVRA;BLVRA	ENST00000265523.4;ENST00000402924.1	5'UTR;5'UTR	BLVRA;BLVRA;BLVRA;BLVRA	ENST00000265523.4;ENST00000402924.1;ENST00000424330.1;ENST00000424330.1	5'UTR;5'UTR;1stExon;5'UTR
cg15097669	chr12	56225116	-	TMEM198B;TMEM198B;TMEM198B;TMEM198B;TMEM198B;TMEM198B;TMEM198B	0.0880212	2.62675e-11	0.0903688	8.2706e-07	0.0945769	0.000279268	0.0777181	5.46074e-09	0.0855892	2.63189e-10	0.0923166	9.75981e-12	45740581		TATTCTCCTTTCAAAATTTAAATTCAAATCCCATTAACAACCCTAATACC		II			NA	NA	NA	NA	NA	NA	chr12:56223786-56224312	S_Shore	CTCCTCCTTGGTGTTCTCCTTTCAGGATTTGAATTCAAATCCCATTGGCAGCCCTGATAC[CG]CTGGGGGAAGGGTGAGGTAGGAAAAGTCCCACCAATATCCTAAGGGGAGGTGCGAGTGGC	GTTCTCCTTTCAGGATTTGAATTCAAATCCCATTGGCAGCCCTGATACCG	TMEM198B;TMEM198B;TMEM198B;TMEM198B;TMEM198B;TMEM198B;TMEM198B	NR_036479;NR_036478;NR_036476;NR_036479;NR_036478;NR_036477;NR_036476	ExonBnd;ExonBnd;ExonBnd;Body;Body;Body;Body								DNAJC14;DNAJC14;TMEM198B	ENST00000317287.5;ENST00000357606.3;ENST00000478241.1	TSS1500;TSS1500;5'UTR	DNAJC14;DNAJC14;DNAJC14;TMEM198B;TMEM198B;TMEM198B;TMEM198B	ENST00000317287.5;ENST00000357606.3;ENST00000547445.1;ENST00000478241.1;ENST00000471276.1;ENST00000482378.1;ENST00000508246.1	TSS1500;TSS1500;TSS1500;5'UTR;5'UTR;5'UTR;5'UTR
cg07989298	chr17	63074896	+		-0.0708574	2.68643e-11	-0.128371	6.86878e-15	0.0123498	0.384176	-0.0872264	2.75236e-15	-0.0776208	3.34871e-12	-0.0751532	2.49284e-11	13732890		AAATCCTACTCAACTAAAACACCAAAAATCCRTAAAATACTTACRATCTC		II			NA	NA	NA	NA	NA	NA		OpenSea	TCCTGGGGGCTGGCCTGTGGGAATGGGCACAATAGCTCTACCAGTCTCCTTGACACCCTT[CG]AGATCGCAAGCACTCCACGGACTCCTGGTGCCTTAGTTGAGCAGGATTTAGTGACTCAAT	CGAGATCGCAAGCACTCCACGGACTCCTGGTGCCTTAGTTGAGCAGGATT							TRUE
cg05826295	chr6	113886340	+		0.167315	2.76061e-11	0.148834	8.48931e-06	0.190652	8.06655e-05	0.163597	3.55477e-10	0.172451	5.428e-11	0.174231	1.08835e-11	2633979		TATTCTTATTACATAACTATCTTATAAAAAATCTACTAACAAAACRCCCC		II			rs143183640	0.0124	NA	NA	NA	NA		OpenSea	GGTGCTGGCAGTTCTCTTCTTCCACGCCTCCTGGGCCTGGCCCCTCATCCAGGGCCGAGC[CG]GGGCGTTTTGCTAGCAGATTTCTCATAAGATAGTTATGTAACAAGAATAGGAAAACGATT	CGGGGCGTTTTGCTAGCAGATTTCTCATAAGATAGTTATGTAACAAGAAT							TRUE	6:113992968-113993039
cg17952465	chr22	51016839	+	CPT1B;CPT1B;CPT1B;CPT1B;CPT1B;CPT1B;CPT1B;CPT1B;CHKB-CPT1B	0.247834	2.87677e-11	0.211578	4.17132e-05	0.242546	7.72263e-05	0.222617	1.70463e-08	0.240883	9.39455e-10	0.251295	6.55123e-11	4706190		TAACTAAACCTAAAAAACRTAAAAACACRAACCAAAATAACTAACCCCAC		II			NA	NA	NA	NA	NA	NA	chr22:51016253-51017020	Island	ACCCCCGCGGGCCGCCCTGTGCCGGCCCCTACTCACAGCTCGGGTTCACTCCTGTCCGTG[CG]TGGGGCCAGCCACTCTGGCCCGTGTCCCCACGTCCTTCAGGCCTAGCCACCCCCGCCCCG	GGCTAGGCCTGAAGGACGTGGGGACACGGGCCAGAGTGGCTGGCCCCACG	CPT1B;CPT1B;CPT1B;CPT1B;CPT1B;CPT1B;CPT1B;CPT1B;CHKB-CPT1B	NM_152246;NM_004377;NM_001145135;NM_152245;NM_001145134;NM_001145137;NM_152246;NM_004377;NR_027928	5'UTR;5'UTR;5'UTR;5'UTR;5'UTR;TSS1500;1stExon;1stExon;Body					22:49363077-49363870	22:51016564-51016973	Unclassified_Cell_type_specific	CHKB-CPT1B;CPT1B;CHKB-CPT1B;CPT1B;CPT1B;CPT1B;CPT1B;CPT1B;CPT1B	ENST00000453634.1;ENST00000434492.2;ENST00000452668.1;ENST00000312108.7;ENST00000395650.2;ENST00000440709.1;ENST00000405237.3;ENST00000312108.7;ENST00000395650.2	3'UTR;5'UTR;3'UTR;5'UTR;5'UTR;5'UTR;TSS1500;1stExon;1stExon	CHKB-CPT1B;CPT1B;CPT1B;CHKB-CPT1B;CPT1B;CPT1B;CPT1B;CPT1B;CPT1B;CPT1B;CPT1B;CPT1B;CPT1B;CHKB-CPT1B	ENST00000453634.1;ENST00000434492.2;ENST00000460853.1;ENST00000452668.1;ENST00000312108.7;ENST00000395650.2;ENST00000440709.1;ENST00000461117.1;ENST00000405237.3;ENST00000417176.1;ENST00000312108.7;ENST00000395650.2;ENST00000460853.1;ENST00000492556.1	3'UTR;5'UTR;3'UTR;3'UTR;5'UTR;5'UTR;5'UTR;TSS1500;TSS1500;TSS200;1stExon;1stExon;1stExon;3'UTR
cg01590762	chr6	121914368	-		0.163823	2.90555e-11	0.145597	2.69535e-06	0.107716	0.051191	0.15273	4.5533e-09	0.155693	1.06598e-09	0.162107	8.887e-11	62799241		CAACAACCAATAATAACCCTCTTAATTCCTAAAAATTTCTAAATTCCTAC		II			NA	NA	NA	NA	NA	NA		OpenSea	TCCGCTATGAGCAACAGCCAATAATAGCCCTCTTGGTTCCTAGGGGTTTCTAAGTTCCTA[CG]TGTCAGCAAATTCAAGAGAAAAATGCCAAGGCAAATGGGCCTTTTACTGTGACAATTTAA	AACAGCCAATAATAGCCCTCTTGGTTCCTAGGGGTTTCTAAGTTCCTACG
cg02978008	chr2	47382666	+	C2orf61;C2orf61	-0.0871416	3.34982e-11	-0.100861	1.61919e-08	-0.0508149	0.0393373	-0.0674764	3.98835e-07	-0.072215	3.48446e-08	-0.0926958	2.85339e-12	56669144		ACTAATAAAAATTATAAATACRCTCAAACCCTTAACAAACCTCCCTTTTC		II			NA	NA	NA	NA	NA	NA		OpenSea	TTGTGAGAAGAAAATCTAGAGGGCTCTGGAGTTGCTAGAGAGCCCTCGGGTAAGGATCTG[CG]AAAAGGGAGGCTTGTTAAGGGCTTGAGCGTACCCACAATCTCCATTAGTTCCCTTCCAAT	CTAATGGAGATTGTGGGTACGCTCAAGCCCTTAACAAGCCTCCCTTTTCG	C2orf61;C2orf61	NM_173649;NM_001163561	TSS200;TSS200								C2orf61;C2orf61;CALM2	ENST00000294947.2;ENST00000445927.2;ENST00000422269.1	TSS1500;TSS200;3'UTR	C2orf61;C2orf61;CALM2	ENST00000294947.2;ENST00000445927.2;ENST00000422269.1	TSS1500;TSS200;3'UTR
cg07277559	chr5	71814028	+		0.122093	3.43401e-11	0.140317	3.19664e-09	0.0828843	0.0298475	0.122436	3.32359e-10	0.115997	1.13905e-09	0.11954	2.62228e-10	5790156		TAACAACTACTTTAAACATCAATCATATCAAATCATATACCAAACTATAC		II			NA	NA	NA	NA	NA	NA		OpenSea	CTGCTTGTGAGATGCTTTGAAGCTAAAAAACCCAAGGCCTCAGAGCGATGTGACCAGAGG[CG]CACAGCTTGGCACATGACCTGATATGACTGATGTTCAAAGCAGCTGTCAGTGAATAGAGG	GACAGCTGCTTTGAACATCAGTCATATCAGGTCATGTGCCAAGCTGTGCG
cg24123198	chr4	184018031	+		0.157133	3.49e-11	0.155466	6.97999e-07	0.0530328	0.246148	0.15318	4.4298e-10	0.137701	2.18362e-08	0.153455	3.72452e-10	15744545		TAAATAATTTTACCCAAATTCTAAAACCAATAAAAAATCCAAAATAACAC		II			NA	NA	NA	NA	NA	NA	chr4:184018830-184021379	N_Shore	ATTTAGCGTTTCTTTTTGAAGTCTGAAGATTTATGGAACAATAAACGTCATTTAATGCTG[CG]TGCTATTTTGGATTCCTCACTGGTTTTAGAATTTGGGTAAAACTACTTAGCTGAAAGTTT	AAGTAGTTTTACCCAAATTCTAAAACCAGTGAGGAATCCAAAATAGCACG
cg01517789	chr10	108342212	-	SORCS1;SORCS1;SORCS1;SORCS1;SORCS1;SORCS1	0.0843127	3.55776e-11	0.11735	2.75047e-11	-0.0146043	0.547287	0.0625403	7.01169e-07	0.0722754	7.14968e-09	0.0852367	1.68765e-10	96655939		AAACAACCAACAACAATAACCAAAAACTAACTACCACTACCCTCTATTCC		II			NA	NA	NA	NA	NA	NA		OpenSea	CAGGAAGCAGGAAGCAGCCAGCAGCAGTGGCCAGAGACTGACTACCACTGCCCTCTGTTC[CG]TGGGTGGTGTCTGCTTGCTGATTGGTGCCTGAGTATAAAGGGACCTATTATTGCTCCATA	CGGAACAGAGGGCAGTGGTAGTCAGTCTCTGGCCACTGCTGCTGGCTGCT	SORCS1;SORCS1;SORCS1;SORCS1;SORCS1;SORCS1	NM_001013031;NM_001206570;NM_052918;NM_001206572;NM_001206569;NM_001206571	Body;Body;Body;Body;Body;Body		chr10:108342157-108342157						SORCS1	ENST00000473866.1	3'UTR	SORCS1	ENST00000473866.1	3'UTR
cg04348441	chr10	115955087	+	TDRD1	-0.125962	4.02202e-11	-0.14873	5.52077e-09	-0.170785	7.41937e-06	-0.118243	2.07618e-09	-0.123659	1.49543e-10	-0.114845	4.49511e-09	97615103		ATAAAACTCAACATAACCAACCAACAAAAACTATTAAATATTTATAAATC		II			NA	NA	NA	NA	NA	NA		OpenSea	TCTTAGTATACATTCTCTTGGCACTTAAAAAGAATGTGCCTCGTCTGTTGTTGGGTCAGA[CG]ACCTATAAATACCTAATAGCTCCTGTTGGTTGGTTATGTTGAGTTCTATCCTCTTGCTGA	CGACCTATAAATACCTAATAGCTCCTGTTGGTTGGTTATGTTGAGTTCTA	TDRD1	NM_198795	Body								TDRD1	ENST00000422662.1	5'UTR	TDRD1	ENST00000422662.1	5'UTR
cg24363820	chr22	51016703	-	CPT1B;CPT1B;CPT1B;CHKB-CPT1B;CPT1B;CPT1B;CPT1B;CPT1B	0.322013	4.25718e-11	0.271569	4.59452e-05	0.343826	2.26232e-05	0.288592	2.51495e-08	0.315786	9.63515e-10	0.329001	7.99855e-11	20764955	85689159	AAAAAAAACACCCCTAAAAATAAAACCAACCTAAACAAAAACAAAATTCA	AAAAAAAACGCCCCTAAAAATAAAACCGACCTAAACAAAAACAAAATTCG	I	A	Red	NA	NA	NA	NA	NA	NA	chr22:51016253-51017020	Island	GCGCGGGCAGGGGAGAGAGGCGCCCCTGGAAGTGGAGCCGGCCTGGACAGAGGCAGGGTT[CG]GGAGCCCGCCCTTCCCCACCCGAGCGCGCGGGCCCCAGCGCCGTCCTCGCCCCTGTGCAG	GAGAGAGGCGCCCCTGGAAGTGGAGCCGGCCTGGACAGAGGCAGGGTTCG	CPT1B;CPT1B;CPT1B;CHKB-CPT1B;CPT1B;CPT1B;CPT1B;CPT1B	NM_152246;NM_001145135;NM_001145137;NR_027928;NM_152245;NM_001145136;NM_004377;NM_001145134	5'UTR;5'UTR;TSS200;Body;5'UTR;5'UTR;5'UTR;5'UTR					22:49363077-49363870	22:51016564-51016973	Unclassified_Cell_type_specific	CHKB-CPT1B;CPT1B;CHKB-CPT1B;CPT1B;CPT1B;CPT1B;CPT1B	ENST00000453634.1;ENST00000434492.2;ENST00000452668.1;ENST00000312108.7;ENST00000395650.2;ENST00000440709.1;ENST00000405237.3	3'UTR;5'UTR;3'UTR;5'UTR;5'UTR;5'UTR;TSS1500	CHKB-CPT1B;CPT1B;CPT1B;CPT1B;CHKB-CPT1B;CPT1B;CPT1B;CPT1B;CPT1B;CPT1B;CPT1B;CHKB-CPT1B	ENST00000453634.1;ENST00000434492.2;ENST00000460853.1;ENST00000476790.1;ENST00000452668.1;ENST00000312108.7;ENST00000395650.2;ENST00000440709.1;ENST00000461117.1;ENST00000405237.3;ENST00000417176.1;ENST00000492556.1	3'UTR;5'UTR;3'UTR;TSS1500;3'UTR;5'UTR;5'UTR;5'UTR;TSS1500;TSS1500;TSS200;3'UTR
cg12451530	chr2	54087209	+	LOC100302652;GPR75	-0.184973	4.28687e-11	-0.206625	3.64015e-09	-0.247866	9.22478e-06	-0.201648	1.46375e-11	-0.191223	1.176e-10	-0.179158	6.0952e-10	9629137	99641235	ATAAAACAAACAACAAAAATAACCAAACTCTAAACCCCAAAAAACAAACA	GTAAAACGAACAACGAAAATAACCGAACTCTAAACCCCAAAAAACAAACG	I	A	Red	NA	NA	NA	NA	NA	NA	chr2:54086776-54087266	Island	CCTCCGCCGGACACCCGGGCCTGGCGTCCCGCCTGCGCCCCGCACCCTCCGCGCCTCCGT[CG]CCTGCCTCCTGGGGCCCAGAGCCCGGCCACTCCCGCTGCCCGCCTCACGAGGGGCGCTTG	CGCCTGCCTCCTGGGGCCCAGAGCCCGGCCACTCCCGCTGCCCGCCTCAC	LOC100302652;GPR75	NM_001164165;NM_006794	TSS200;TSS200	high-CpG:53940607-53940837			TRUE	2:53940281-53940994			ASB3;ASB3;GPR75;ASB3	ENST00000406625.2;ENST00000406625.2;ENST00000394705.2;ENST00000352846.3	1stExon;5'UTR;TSS200;TSS200	ASB3;ASB3;ASB3;GPR75;ASB3;ASB3	ENST00000406625.2;ENST00000406625.2;ENST00000459916.1;ENST00000394705.2;ENST00000498475.2;ENST00000352846.3	1stExon;5'UTR;TSS200;TSS200;TSS200;TSS200
cg03890268	chr8	123502572	+	LOC105375734	-0.0539692	4.38875e-11	-0.0580864	1.15221e-07	-0.0017055	0.877977	-0.0293425	7.82161e-06	-0.0311478	8.28554e-06	-0.0553491	3.08905e-11	59682240		TACAACCCACTTCAACCCCTACAAACCATAATTAAAAATTTATATCTATC		II			NA	NA	NA	NA	NA	NA		OpenSea	CCCATCCTACAGTCCCCACCCACCTTTCCCAGAACTGTGCAGAGGGCCAGAGGTAAGGCC[CG]ATAGATACAAACCTTCAACCATGGCCTGCAGGGGTTGAAGTGGGCTGCACAGCAGACCAA	GCAGCCCACTTCAACCCCTGCAGGCCATGGTTGAAGGTTTGTATCTATCG	LOC105375734	NR_131202	Body								RP11-96B2.1	ENST00000530350.1	TSS1500	RP11-96B2.1	ENST00000530350.1	TSS1500
cg00194325	chr2	159940344	+	TANC1;TANC1	-0.0360777	4.59044e-11	-0.056543	3.11573e-11	-0.0108774	0.169165	-0.0411261	1.36235e-13	-0.0413555	3.67849e-13	-0.0377512	7.43378e-11	63606825		AAAAAATTCACTACTCAATTTTCCAAACAACAATCTCAATAACATATCTC		II			NA	NA	NA	NA	NA	NA		OpenSea	GGAATGTTAATATGGTTAGCTGTAGTCAGACAATATTGACATTGTTGCTAAGATATTTTA[CG]AGACATGTCATTGAGACTGCTGTTTGGAAAACTGAGCAGTGAATTTTTTTTTTTTTGGTG	CGAGACATGTCATTGAGACTGCTGTTTGGAAAACTGAGCAGTGAATTTTT	TANC1;TANC1	NM_001145909;NM_033394	Body;Body
cg21891597	chr8	132936123	+	EFR3A	0.144128	4.69084e-11	0.147428	8.16269e-07	0.131628	0.00315041	0.140447	1.95893e-09	0.134451	5.11556e-09	0.146697	1.06559e-10	88766962		AAAAAAACTAAATCTACCAATACCAATTTCAAACTATTTCATTCATCTTC		II			NA	NA	NA	NA	NA	NA		OpenSea	TTCAGCTTTCAGTAGGAAGCAGTGTCCTTTGGCTTACAAAGAAGTGGTAACAGAACTAAG[CG]AAGATGAATGAAACAGTTTGAAATTGGCATTGGTAGATTTAGTTTCTTTTTTTAAGCAAT	AAGAAACTAAATCTACCAATGCCAATTTCAAACTGTTTCATTCATCTTCG	EFR3A	NM_015137	Body				TRUE				EFR3A;EFR3A	ENST00000377917.4;ENST00000407309.2	TSS1500;5'UTR	EFR3A;EFR3A;EFR3A	ENST00000377917.4;ENST00000522709.1;ENST00000407309.2	TSS1500;5'UTR;5'UTR
cg23976034	chr7	69790830	+	AUTS2;AUTS2	0.108864	4.82395e-11	0.103324	4.91658e-06	0.139095	5.34299e-05	0.12805	1.67548e-13	0.109729	2.58551e-10	0.103188	1.15957e-09	44618826		ACAAATAACTTATACTAACAAAACTCAAAAATAAAATAATTTCTTCCACC		II			NA	NA	NA	NA	NA	NA		OpenSea	AGAAAGGAGGCAGGAAAAGAGGGCAAGCCTTATCAAGCTGCTGTGGGGATGAATCCAGTC[CG]GTGGAAGAAACTATCCCACCTCTGAGCCCTGCCAGCACAAGCCATCTGTCTGCATCTAAC	CGGTGGAAGAAACTATCCCACCTCTGAGCCCTGCCAGCACAAGCCATCTG	AUTS2;AUTS2	NM_015570;NM_001127231	Body;Body											AUTS2	ENST00000475660.1	5'UTR
cg19112186	chr22	51016638	-	CPT1B;CPT1B;CPT1B;CHKB-CPT1B;CPT1B;CPT1B;CPT1B;CPT1B	0.368347	5.0851e-11	0.321114	3.91096e-05	0.38385	2.41221e-05	0.329543	2.42845e-08	0.356379	1.78927e-09	0.372326	1.22197e-10	66631106	25685576	AAAAACCCCAAAAACAACAAAAAACAACCTAAAATTAAAAAACATCAACA	AAAAACCCCAAAAACGACGAAAAACAACCTAAAATTAAAAAACGTCAACG	I	A	Red	rs73445517	0.04897	NA	NA	NA	NA	chr22:51016253-51017020	Island	CTTGAAAGCTCCAGGAGCCCCAAGGACGGCGAAGGGCAGCCTGGAGTTGGGGGGCGTCAG[CG]AGGGCGCGGGCAGGGGAGAGAGGCGCCCCTGGAAGTGGAGCCGGCCTGGACAGAGGCAGG	CGCTGACGCCCCCCAACTCCAGGCTGCCCTTCGCCGTCCTTGGGGCTCCT	CPT1B;CPT1B;CPT1B;CHKB-CPT1B;CPT1B;CPT1B;CPT1B;CPT1B	NM_152246;NM_001145135;NM_001145137;NR_027928;NM_152245;NM_001145136;NM_004377;NM_001145134	5'UTR;5'UTR;TSS200;Body;5'UTR;5'UTR;5'UTR;5'UTR					22:49363077-49363870	22:51016564-51016973	Unclassified_Cell_type_specific	CHKB-CPT1B;CPT1B;CHKB-CPT1B;CPT1B;CPT1B;CPT1B;CPT1B	ENST00000453634.1;ENST00000434492.2;ENST00000452668.1;ENST00000312108.7;ENST00000395650.2;ENST00000440709.1;ENST00000405237.3	3'UTR;5'UTR;3'UTR;5'UTR;5'UTR;5'UTR;TSS200	CHKB-CPT1B;CPT1B;CPT1B;CPT1B;CHKB-CPT1B;CPT1B;CPT1B;CPT1B;CPT1B;CPT1B;CPT1B;CPT1B;CHKB-CPT1B	ENST00000453634.1;ENST00000434492.2;ENST00000460853.1;ENST00000476790.1;ENST00000452668.1;ENST00000417176.1;ENST00000312108.7;ENST00000395650.2;ENST00000440709.1;ENST00000405237.3;ENST00000461117.1;ENST00000417176.1;ENST00000492556.1	3'UTR;5'UTR;3'UTR;TSS1500;3'UTR;5'UTR;5'UTR;5'UTR;5'UTR;TSS200;TSS1500;1stExon;3'UTR
cg11615743	chr2	47382538	+	C2orf61;C2orf61	-0.135035	5.32432e-11	-0.151212	2.73464e-08	-0.124885	0.00186636	-0.11002	1.09745e-07	-0.128973	2.15491e-10	-0.147294	1.99514e-12	56694258	8807883	TTTCAAAAATTTTCCTCTACACAATTCTTCACACAAAACCTCAAAATACA	TTTCGAAAATTTTCCTCTACGCAATTCTTCGCGCGAAACCTCAAAATACG	I	T	Red	rs139075269	0.0179	NA	NA	NA	NA		OpenSea	GGACCGCTCCGGGGGACCCGCCAGGTTTGTCTTTAGTGCTGCAGGGAAGGGAAGCGGGCA[CG]CACTTTGAGGTCCCGCGCGAAGAACTGCGCAGAGGAAAACCCTCGAAAAGAGACGGTTAT	CGCACTTTGAGGTCCCGCGCGAAGAACTGCGCAGAGGAAAACCCTCGAAA	C2orf61;C2orf61	NM_173649;NM_001163561	TSS200;TSS200					2:47235673-47236072			C2orf61;C2orf61;CALM2	ENST00000294947.2;ENST00000445927.2;ENST00000422269.1	TSS200;TSS200;3'UTR	C2orf61;C2orf61;CALM2	ENST00000294947.2;ENST00000445927.2;ENST00000422269.1	TSS200;TSS200;3'UTR
cg11155658	chr3	49506751	+	DAG1;DAG1;DAG1;DAG1;DAG1;DAG1;DAG1;DAG1;DAG1;DAG1;DAG1;DAG1;DAG1	-0.0698811	5.41733e-11	-0.0713084	1.58094e-07	-0.0656626	0.00174392	-0.0749264	4.40323e-11	-0.0735885	6.44425e-11	-0.0626202	5.69217e-09	13663845		TCACAATTACTAAAACTAACAATTACCRAATAAATCTAAAAATAAAACCC		II			NA	NA	NA	NA	NA	NA	chr3:49507384-49508290	N_Shore	GCCAAGGAGGGAATGGACCCATCCTGCGCATGGTGTGGGGATGAGAAGCAGAGCCCACCA[CG]GGTCTCATTCCCAGACCCATCCGGTAACTGTCAGTTTCAGTAACTGTGAAGTCTGGGGCT	CGGGTCTCATTCCCAGACCCATCCGGTAACTGTCAGTTTCAGTAACTGTG	DAG1;DAG1;DAG1;DAG1;DAG1;DAG1;DAG1;DAG1;DAG1;DAG1;DAG1;DAG1;DAG1	NM_001177644;NM_001177642;NM_001177641;NM_001177640;NM_001177639;NM_001177638;NM_001177637;NM_001177636;NM_001177635;NM_001177634;NM_001165928;NM_004393;NM_001177643	TSS1500;TSS1500;TSS1500;TSS1500;TSS1500;TSS1500;TSS1500;TSS1500;TSS1500;TSS1500;TSS1500;TSS1500;5'UTR								DAG1;DAG1;DAG1	ENST00000308775.2;ENST00000435508.2;ENST00000515359.2	TSS1500;TSS1500;5'UTR	DAG1;DAG1;DAG1;DAG1;DAG1;DAG1;DAG1;DAG1;DAG1;DAG1;DAG1;DAG1;DAG1;DAG1	ENST00000421560.1;ENST00000418588.1;ENST00000431960.1;ENST00000452317.1;ENST00000452060.1;ENST00000466701.1;ENST00000428779.1;ENST00000461987.1;ENST00000461492.1;ENST00000419218.1;ENST00000430636.1;ENST00000496474.1;ENST00000515359.2;ENST00000469139.1	TSS1500;TSS1500;TSS1500;TSS1500;TSS1500;TSS1500;TSS1500;TSS1500;TSS1500;TSS1500;TSS1500;TSS1500;5'UTR;5'UTR
cg05820020	chr14	35320834	-	BAZ1A;BAZ1A	-0.0578918	5.46123e-11	-0.00332619	0.349966	-0.186421	6.85726e-09	-0.0654931	8.01026e-12	-0.0659719	3.03482e-12	-0.0612544	9.64358e-11	43610282		ATAAATCATCCAAATATTTAAATTCCAATTCACCATTCTTCCAACRTTTC		II			NA	NA	NA	NA	NA	NA		OpenSea	ACAGAAGATGGGTGAATCATCCAAGTATTTGAGTTCCAGTTCACCATTCTTCCAGCGTTT[CG]TTAAACAATGATTGTGTTTGCTCAAAAAAAAAAGACAATGAGAACAAGGCACAGTGGCCC	CGAAACGCTGGAAGAATGGTGAACTGGAACTCAAATACTTGGATGATTCA	BAZ1A;BAZ1A	NM_182648;NM_013448	Body;Body								BAZ1A;BAZ1A	ENST00000543083.1;ENST00000553853.1	5'UTR;3'UTR	BAZ1A;BAZ1A	ENST00000543083.1;ENST00000553853.1	5'UTR;3'UTR
cg24049884	chr10	102667200	-		-0.0732337	5.50731e-11	-0.0680915	9.86399e-07	-0.0588024	0.0106143	-0.0562436	1.50587e-06	-0.0638735	3.11961e-08	-0.0710301	1.25057e-09	30611579		TTTAAACCCAAAAAATAAAACCCCAAACCTTACACATTTAACCACAAAAC		II			NA	NA	NA	NA	NA	NA		OpenSea	CAGGGCTGGAATTTGAACCCAGGAAGTAAAGCCCCAGGCCTTGCACATTTAACCACAAAA[CG]TCCTGTGTATCTAACTTAGACTTTCTAACTCAGACTTCCTAACTGCAGCCTAATATTCTA	TTGAACCCAGGAAGTAAAGCCCCAGGCCTTGCACATTTAACCACAAAACG											Y_RNA	ENST00000410140.1	TSS200	Y_RNA	ENST00000410140.1	TSS200
cg07163687	chr9	129767752	+	RALGPS1;RALGPS1;RALGPS1;RALGPS1	0.0897799	5.57971e-11	0.0968888	8.20286e-08	0.142066	6.86539e-07	0.108503	3.96224e-14	0.10167	1.67866e-12	0.0819334	4.97131e-09	62623844		ACTATCAAAACAAACTTTCAAAACCATTATAATCTTTAACATCAATACAC		II			NA	NA	NA	NA	NA	NA		OpenSea	TGTAGCTTTCATGAAACAAGAAGGCCCACCTGTCACTGTGGCTGGGACTTTCTGTGTCAG[CG]TGCATTGATGTCAAAGATTACAATGGTCTTGAAAGCCTGCTTTGACAGCCTGTGGTTTCA	CTGTCAAAGCAGGCTTTCAAGACCATTGTAATCTTTGACATCAATGCACG	RALGPS1;RALGPS1;RALGPS1;RALGPS1	NM_001190730;NM_001190729;NM_014636;NM_001190728	Body;Body;Body;Body		chr9:129767664-129767664				9:129767477-129768028	Unclassified				RALGPS1	ENST00000472427.1	5'UTR
cg10409832	chr2	98376193	+	TMEM131;TMEM131	-0.0691017	5.82754e-11	-0.064343	3.82384e-06	-0.0370801	0.0074148	-0.0542225	7.86689e-08	-0.0625911	2.22624e-09	-0.069014	1.26016e-10	84806461		ATATATTACRTTTTCCTCTTATAACATTTAACTCRAATTTATAAAATCCC		II			NA	NA	NA	NA	NA	NA		OpenSea	AGTTTCCAAAGGCGGAGAACGAATTGAGGGGAGTGAAGTCAGGGCTGCTTGGGTTGCTGA[CG]GGACTCCACAAACCCGAGCTAAATGTTACAAGAGGAAAACGCAACACACAAAAATGTATG	CGGGACTCCACAAACCCGAGCTAAATGTTACAAGAGGAAAACGCAACACA	TMEM131;TMEM131	NM_015348;NM_015348	ExonBnd;Body								TMEM131	ENST00000186436.5	ExonBnd	TMEM131;TMEM131;TMEM131;TMEM131;TMEM131;TMEM131	ENST00000485245.1;ENST00000485245.1;ENST00000469447.1;ENST00000469447.1;ENST00000465767.1;ENST00000186436.5	3'UTR;1stExon;3'UTR;1stExon;3'UTR;ExonBnd
cg08516535	chr22	46001327	+	LINC01589	-0.0971071	5.98631e-11	-0.168416	4.04325e-12	-0.0209639	0.106658	-0.117243	8.31647e-14	-0.108547	5.83092e-12	-0.105002	2.99651e-11	26615142		CAATAAAATTCTCCAAATAAAATACAACCACACCTCAACTTCTATACTAC		II			NA	NA	NA	NA	NA	NA		OpenSea	GGGAAATAACCCACCTCTATCTGACGGCTTCAATGGTATCGAATGTCCTCAGTGGCAGCA[CG]CAGCACAGAAGCTGAGGTGTGGCTGCATTCCATTTGGAGAATTCCACTGTGATTCATGGT	CGCAGCACAGAAGCTGAGGTGTGGCTGCATTCCATTTGGAGAATTCCACT	LINC01589	NR_131244	Body								CTA-941F9.9;CTA-941F9.9	ENST00000422971.1;ENST00000422971.1	3'UTR;1stExon	CTA-941F9.9;CTA-941F9.9	ENST00000422971.1;ENST00000422971.1	3'UTR;1stExon
cg15856419	chr21	39760881	-	ERG;ERG;ERG;ERG;ERG;ERG;ERG	-0.0868341	6.20235e-11	-0.107423	4.41766e-09	-0.0608421	0.0146543	-0.0855023	4.25912e-10	-0.0876608	3.74186e-10	-0.0872219	2.89354e-10	82710595		CAAACCCTATTCTACAAACAAACCAAACAATACCTTTAAACTATAACAAC		II			NA	NA	NA	NA	NA	NA		OpenSea	AGCAAGTGACTCAGGCCCTATTCTACAAACAAGCCAAGCAGTACCTTTGGGCTGTGACAA[CG]TGGTCATGGACATATATGTTTCATTTGGCCAATGTGTGAGTGCAAAGGCCAGTTTGGTCT	AGGCCCTATTCTACAAACAAGCCAAGCAGTACCTTTGGGCTGTGACAACG	ERG;ERG;ERG;ERG;ERG;ERG;ERG	NM_001243429;NM_001136155;NM_001243432;NM_182918;NM_004449;NM_001136154;NM_001243428	Body;Body;Body;Body;Body;Body;Body											TMPRSS3	ENST00000553129.1	3'UTR
cg20008885	chr1	193670163	+		-0.0867204	6.20564e-11	-0.138014	6.66278e-10	0.00523894	0.656114	-0.0970781	2.57022e-12	-0.0967415	7.49344e-12	-0.0931038	5.13625e-11	6645539		TACTCATCATTAAAAAAATTATATTCACCAAAAACCCACTAAAACCCCAC		II			NA	NA	NA	NA	NA	NA		OpenSea	ATACATTGTTTTTCTTCTTCTATTTCTTGGTGCTTTTGTCAGAATGTGACATTTATCTTA[CG]TGGGGTCTTAGTGGGTTTCTGGTGAATATAACTCTTCTAATGATGAGTAGTATGATTCAT	CGTGGGGTCTTAGTGGGTTTCTGGTGAATATAACTCTTCTAATGATGAGT											RP11-21J7.1	ENST00000448412.1	5'UTR	RP11-21J7.1	ENST00000448412.1	5'UTR
cg10040866	chr15	72690640	+	TMEM202	0.0861499	6.40102e-11	0.0783165	6.28814e-06	0.124915	2.06179e-06	0.0807318	2.10334e-09	0.0815962	3.5594e-10	0.0813545	1.98719e-09	48737554		ATTAAATATTCCCTTCRCTCCATCTTAACAATTAATTCTCTAACTACCAC		II			NA	NA	NA	NA	NA	NA		OpenSea	CATGGGTCCTGGCCCTTTTTGCTTCTGCCAGCATGTGTGAGGAGATGCAGAGACAAATTC[CG]TGGCAGTTAGAGAACTAACTGCCAAGATGGAGCGAAGGGAACATTTAACCTTGACTTTCC	TTAAATGTTCCCTTCGCTCCATCTTGGCAGTTAGTTCTCTAACTGCCACG	TMEM202	NM_001080462	TSS200								TMEM202;TMEM202;TMEM202	ENST00000567679.1;ENST00000341689.3;ENST00000341689.3	TSS200;5'UTR;1stExon	TMEM202;TMEM202;TMEM202;TMEM202	ENST00000568167.1;ENST00000567679.1;ENST00000341689.3;ENST00000341689.3	TSS200;TSS200;5'UTR;1stExon
cg09409898	chr17	2169829	+	SMG6;SMG6	-0.138088	6.47766e-11	-0.13029	2.54573e-07	-0.211788	4.20539e-05	-0.147573	6.20724e-11	-0.146155	5.84375e-11	-0.131852	1.09102e-09	57747988		CACTCTTCATCTTTCTAAAATTAAAACRTAACATAAACCATACTACAAAC		II			NA	NA	NA	NA	NA	NA		OpenSea	CAATACACAAAAAATAAACAAAGTGACTACTGAGAGAGGTTTCTTCAGTGTGGAAGCTGG[CG]TTTGCAGCATGGCTTATGTCACGTCTCAACCCCAGAAAGATGAAGAGTGTGGTTTTGGTG	ACTCTTCATCTTTCTGGGGTTGAGACGTGACATAAGCCATGCTGCAAACG	SMG6;SMG6	NM_001256827;NM_017575	TSS1500;Body						17:2169212-2170238	Unclassified	SMG6	ENST00000354901.4	TSS1500	SMG6;SMG6	ENST00000570606.1;ENST00000354901.4	TSS1500;TSS1500
cg01920382	chr1	60196606	+	FGGY;FGGY;FGGY;FGGY	0.115569	6.54959e-11	0.148614	1.11675e-09	0.0932738	0.0131149	0.104628	1.72548e-08	0.104866	1.38189e-08	0.10932	1.79073e-09	63614887		TATCTAAAACTCAATTTCCTAACCTATAAATTAACAAAAACCTACCTTAC		II			NA	NA	NA	NA	NA	NA		OpenSea	CATGTCGGACAACATGCAAAGTGATTTACTTAACCCACCTCATGAACGTTTAGTAGCCCA[CG]CAAGGCAGGCCCCTGTTAACTCACAGGTCAGGAAACTGAGCCTCAGACAGTTTAAGTGAC	CGCAAGGCAGGCCCCTGTTAACTCACAGGTCAGGAAACTGAGCCTCAGAC	FGGY;FGGY;FGGY;FGGY	NM_018291;NM_001244714;NM_001113411;NM_001278224	Body;Body;Body;Body				TRUE							FGGY;FGGY;FGGY;FGGY	ENST00000493891.1;ENST00000476939.1;ENST00000472783.1;ENST00000471169.1	5'UTR;5'UTR;5'UTR;5'UTR
cg02998028	chr2	135621153	-	ACMSD	-0.105357	6.56545e-11	-0.120912	3.01236e-08	-0.166934	7.48272e-07	-0.102689	4.21785e-10	-0.116905	5.17698e-13	-0.103964	3.47916e-10	31650110		AACRCTATATAAAAAAACTAAACTTTCCCRAAATCCAAATTAACACCCAC		II			NA	NA	NA	NA	NA	NA		OpenSea	CAAGGAGATGGAGCGCTGTGTGAAAGAGCTGGGCTTTCCCGGGGTCCAAATTGGCACCCA[CG]TCAACGAGTGGGACCTGAACGCGCAGGAGCTCTTTCCTGTCTATGCGGTGAGTAGCGGGG	CGTGGGTGCCAATTTGGACCCCGGGAAAGCCCAGCTCTTTCACACAGCGC	ACMSD	NM_138326	Body					2:135337623-135337681			AC016725.4	ENST00000392929.2	3'UTR	ACMSD;AC016725.4	ENST00000485893.1;ENST00000392929.2	5'UTR;3'UTR
cg18478353	chr21	43986783	+	SLC37A1	-0.067691	7.02981e-11	-0.0613511	9.59349e-06	-0.0871968	2.20437e-05	-0.0774455	1.08291e-12	-0.0724385	2.53584e-11	-0.0638625	1.89063e-09	94724915		TCTACAACAAAAAAACCTTCCTCTCCTCACCCACAACTACTATAATACTC		II			NA	NA	NA	NA	NA	NA	chr21:43989948-43990199	N_Shelf	GCCTAGAGGAGAGTTTAGGAAATGACCTGGTCCGGAGAGAGGGTGGGGGTCTGCCCTCAG[CG]AGCACCACAGCAGCTGTGGGTGAGGAGAGGAAGGCCTTTCTGCTGCAGATGAAGCAGGGG	CTGCAGCAGAAAGGCCTTCCTCTCCTCACCCACAGCTGCTGTGGTGCTCG	SLC37A1	NM_018964	Body											SLC37A1	ENST00000496416.1	5'UTR
cg05381578	chr4	152595994	-	GATB	-0.129412	7.20648e-11	-0.115131	5.42319e-06	-0.146475	0.000762335	-0.132206	4.36357e-10	-0.127294	1.20515e-09	-0.113689	1.79455e-08	81657157		CCTAACTAAAAACCTAACTCAAAACAAAAACCACCTATAAAAACTTACTC		II			NA	NA	NA	NA	NA	NA		OpenSea	CCAAAAAAGCTCCTAGCTGAAAACCTGGCTCAAAACAGAAACCACCTGTAAGGACTTGCT[CG]TGAAAAATCTACGCAGCAGTTCCCTCCAGGAAAACCAGGCGGACGAGCAGCCTGTGCCTG	CGAGCAAGTCCTTACAGGTGGTTTCTGTTTTGAGCCAGGTTTTCAGCTAG	GATB	NM_004564	Body								RP11-164P12.3;RP11-164P12.3;PET112	ENST00000514269.1;ENST00000514269.1;ENST00000507592.1	1stExon;5'UTR;3'UTR	PET112;PET112;RP11-164P12.3;RP11-164P12.3;PET112;PET112;PET112;PET112	ENST00000510396.1;ENST00000510396.1;ENST00000514269.1;ENST00000514269.1;ENST00000515564.1;ENST00000503160.1;ENST00000507592.1;ENST00000513504.1	3'UTR;1stExon;1stExon;5'UTR;3'UTR;3'UTR;3'UTR;3'UTR
cg02232863	chr1	207243939	+	PFKFB2;PFKFB2	-0.0703388	7.24542e-11	-0.0496759	0.000277842	-0.0483013	0.0196617	-0.0785465	5.14199e-12	-0.0660627	2.31131e-09	-0.0670958	2.37547e-09	2618127		AAACAAAATCAAAAAACACCAACAACAACCACTCTCCATTAAAAACTTTC		II			NA	NA	NA	NA	NA	NA		OpenSea	GCAGTGTGGGGCTCCCAGCAGCCACTGAGTCAATGACTTGCTGAGTTCACTCTGCTGCTA[CG]AAAGCTTCCAATGGAGAGTGGCTGCTGCTGGTGCTCCTTGATCCTGCCTGGCTCAAGGGC	GGCAGGATCAAGGAGCACCAGCAGCAGCCACTCTCCATTGGAAGCTTTCG	PFKFB2;PFKFB2	NM_006212;NM_001018053	Body;Body								PFKFB2	ENST00000473310.1	5'UTR	PFKFB2;PFKFB2	ENST00000473310.1;ENST00000483688.1	5'UTR;TSS200
cg08441138	chr11	128555233	-		0.178412	7.24965e-11	0.140725	9.67133e-05	0.25886	1.26989e-05	0.182744	2.26175e-10	0.184777	1.1349e-10	0.17019	2.36213e-09	98648198		CACAAAATAAACACCAAAAACTAACACATCCTAAAACTACCCRAAATTCC		II			NA	NA	NA	NA	NA	NA		OpenSea	AGCTCTGGGCACACAGGATAGGCACCAAGAACTAACACATCCTGGAGCTGCCCGGAGTTC[CG]CTCCTGCGGGCTTAGCAGGAAAGGGTGCCTAAGGTGAGTGCCCACTTGCGTCCGATCCTC	ACAGGATAGGCACCAAGAACTAACACATCCTGGAGCTGCCCGGAGTTCCG						RDMR	TRUE	11:128060435-128060565			RP11-744N12.3;FLI1;RP11-744N12.3;FLI1	ENST00000501648.2;ENST00000525560.1;ENST00000572256.1;ENST00000527767.2	3'UTR;TSS1500;3'UTR;5'UTR	RP11-744N12.3;FLI1;RP11-744N12.3;FLI1	ENST00000501648.2;ENST00000525560.1;ENST00000572256.1;ENST00000527767.2	3'UTR;TSS1500;3'UTR;5'UTR
cg26983198	chr11	1952756	-	TNNT3;TNNT3;TNNT3;TNNT3	0.115721	7.36737e-11	0.143205	2.49795e-09	0.10781	0.00521197	0.114338	1.86586e-09	0.103857	2.74351e-08	0.0998831	5.44395e-08	36659979		TAAAAAACRACACCTCATAATTCTTTAACTTTACRCCCTAACAATCACTC		II			NA	NA	NA	NA	NA	NA	chr11:1948915-1949188	S_Shelf	CCTCTGATGGATGAGAAACGGCACCTCATGATTCTTTGGCTTTGCGCCCTAACAGTCACT[CG]GGGCCAGCGTTTCCCTGAGTTTGGGATGGGTCGTCTCTTCTCTGAGAACTCGTAGCTACG	GAGAAACGGCACCTCATGATTCTTTGGCTTTGCGCCCTAACAGTCACTCG	TNNT3;TNNT3;TNNT3;TNNT3	NM_001042781;NM_006757;NM_001042780;NM_001042782	Body;Body;Body;Body					11:1909189-1909342						TNNT3	ENST00000492075.1	5'UTR
cg18522909	chr2	47382903	-	C2orf61;C2orf61	-0.12636	7.72504e-11	-0.136718	3.41782e-08	-0.180557	1.71825e-05	-0.115978	8.85158e-09	-0.124992	6.15496e-10	-0.126498	3.15375e-10	91685557		AACTTCTCTTACTTCTAACTTACAAAATAAAATAAACACCAAACACAACC		II			NA	NA	NA	NA	NA	NA		OpenSea	ACTCTGGGGCTGACTTCTCTTGCTTCTGACTTGCAGAGTGGAGTGAGCACCAGACACAGC[CG]GTTTCACTAGCTGTGAAACCACAGACCACCCCATTCTTCTCAGTATAGACCCTTTTTATT	CGGCTGTGTCTGGTGCTCACTCCACTCTGCAAGTCAGAAGCAAGAGAAGT	C2orf61;C2orf61	NM_173649;NM_001163561	TSS1500;TSS1500								C2orf61;C2orf61;CALM2	ENST00000294947.2;ENST00000445927.2;ENST00000422269.1	TSS1500;TSS1500;3'UTR	C2orf61;C2orf61;CALM2	ENST00000294947.2;ENST00000445927.2;ENST00000422269.1	TSS1500;TSS1500;3'UTR
cg17929770	chr19	46318514	-	RSPH6A;RSPH6A	0.0796878	8.8347e-11	0.102413	1.35723e-08	0.0187403	0.32649	0.0465502	7.4708e-06	0.0419102	1.67484e-06	0.0768419	6.69091e-10	24776273	61624293	AAAACTTACAAACAAAAAAACCAAACAAAAACCACCTATCAACACCACCA	AAAACTTACAAACAAAAAAACCAAACGAAAACCACCTATCGACACCGCCG	I	A	Red	NA	NA	NA	NA	NA	NA	chr19:46318490-46319266	Island	ATCTCTAGGAGAAAGGCTTGCAGACAAGGAGGCCAAGCGAGAGCCACCTGTCGACACCGC[CG]GTTTCTGAGCACCGAGAGAGGGGGCCGTTACCCGTGGAGGGCGCGGGGAGCGGGCCAGGG	CGGCGGTGTCGACAGGTGGCTCTCGCTTGGCCTCCTTGTCTGCAAGCCTT	RSPH6A;RSPH6A	NM_030785;NM_030785	1stExon;5'UTR					19:51010222-51010513			RSPH6A;RSPH6A	ENST00000221538.2;ENST00000221538.2	1stExon;5'UTR	RSPH6A;RSPH6A	ENST00000221538.2;ENST00000221538.2	1stExon;5'UTR
cg13942119	chr12	13326748	-		0.0810699	8.91622e-11	0.0986628	1.5596e-09	0.0559318	0.0156444	0.082316	6.66971e-11	0.0773421	8.86512e-10	0.0757428	5.314e-09	25806919		ATCCTTTCTTTCTTCAACTTCTAAATCAACAACTCATTCTCTCRAAAATC		II			NA	NA	NA	NA	NA	NA		OpenSea	GGAGTCACACAGTCCTTTCTTTCTTCAGCTTCTGAATCAGCAACTCATTCTCTCGGGGAT[CG]CTGGGTTTGTTTCTTTACAATGGCTAGAAGGTCCCATGTTTCTCAGATGAGTAAATTTGA	TCCTTTCTTTCTTCAGCTTCTGAATCAGCAACTCATTCTCTCGGGGATCG					chr12:13326583-13326583
cg05156901	chr22	51016646	-	CPT1B;CPT1B;CPT1B;CHKB-CPT1B;CPT1B;CPT1B;CPT1B;CPT1B	0.346582	9.17443e-11	0.320748	1.80674e-05	0.345669	3.08442e-05	0.307075	5.63334e-08	0.328298	6.13155e-09	0.34516	4.66306e-10	76793183	10636834	CAAAAACAACAAAAAACAACCTAAAATTAAAAAACATCAACAAAAACACA	CAAAAACGACGAAAAACAACCTAAAATTAAAAAACGTCAACGAAAACGCG	I	A	Red	rs73445517	0.04897	NA	NA	NA	NA	chr22:51016253-51017020	Island	CTCCAGGAGCCCCAAGGACGGCGAAGGGCAGCCTGGAGTTGGGGGGCGTCAGCGAGGGCG[CG]GGCAGGGGAGAGAGGCGCCCCTGGAAGTGGAGCCGGCCTGGACAGAGGCAGGGTTCGGGA	CGCGCCCTCGCTGACGCCCCCCAACTCCAGGCTGCCCTTCGCCGTCCTTG	CPT1B;CPT1B;CPT1B;CHKB-CPT1B;CPT1B;CPT1B;CPT1B;CPT1B	NM_152246;NM_001145135;NM_001145137;NR_027928;NM_152245;NM_001145136;NM_004377;NM_001145134	5'UTR;5'UTR;TSS200;Body;5'UTR;5'UTR;5'UTR;5'UTR					22:49363077-49363870	22:51016564-51016973	Unclassified_Cell_type_specific	CHKB-CPT1B;CPT1B;CHKB-CPT1B;CPT1B;CPT1B;CPT1B;CPT1B	ENST00000453634.1;ENST00000434492.2;ENST00000452668.1;ENST00000312108.7;ENST00000395650.2;ENST00000440709.1;ENST00000405237.3	3'UTR;5'UTR;3'UTR;5'UTR;5'UTR;5'UTR;TSS200	CHKB-CPT1B;CPT1B;CPT1B;CPT1B;CHKB-CPT1B;CPT1B;CPT1B;CPT1B;CPT1B;CPT1B;CPT1B;CPT1B;CHKB-CPT1B	ENST00000453634.1;ENST00000434492.2;ENST00000460853.1;ENST00000476790.1;ENST00000452668.1;ENST00000417176.1;ENST00000312108.7;ENST00000395650.2;ENST00000440709.1;ENST00000405237.3;ENST00000461117.1;ENST00000417176.1;ENST00000492556.1	3'UTR;5'UTR;3'UTR;TSS1500;3'UTR;5'UTR;5'UTR;5'UTR;5'UTR;TSS200;TSS1500;1stExon;3'UTR
cg09072231	chr21	30744759	+	BACH1-IT2	-0.0817829	9.28991e-11	-0.0750494	2.90929e-06	-0.0913322	0.000229622	-0.082455	3.64184e-10	-0.0853555	1.36022e-10	-0.0761049	3.03591e-09	88704203		AATAATAAAAAACACACTTAAAACCATCATATATATCTAAAATCAAATAC		II			NA	NA	NA	NA	NA	NA		OpenSea	GAATTCCTTGGACAGCAAGCAACCATATGAGCATTAATTTGATTTATGTTTTTCAGGTAT[CG]TATCTGATTTCAGATACATATGATGGTCTCAAGTGTGTTTTTTACCACCACCACTTTGTA	GTGGTAAAAAACACACTTGAGACCATCATATGTATCTGAAATCAGATACG	BACH1-IT2	NR_046564	TSS200						21:30744432-30745624	Unclassified	BACH1-AS1;BACH1-IT2	ENST00000449923.1;ENST00000436529.1	TSS1500;TSS200	BACH1-AS1;BACH1-IT2;BACH1	ENST00000449923.1;ENST00000436529.1;ENST00000468059.1	TSS1500;TSS200;5'UTR
cg10207218	chr1	1714140	+		-0.0686153	9.31863e-11	-0.0702238	1.69321e-07	-0.0547429	0.0103568	-0.0669104	2.8686e-09	-0.059065	1.08657e-07	-0.0653291	1.41591e-09	93735530		ACAAAAATCTAATTTATAAATTACATTAACCTAACCTATACAAAAACAAC		II			NA	NA	NA	NA	NA	NA	chr1:1713639-1714141	Island	ACCCGGACACAGGAAGCGCGCCAGGGGCCCCCACACCGCGGAGCTGCTGGCGACAAAGGG[CG]CTGCTCCTGCATAGGCCAGGCTAATGCAATCTACAAACTAGATTTCTGTGCCTACAGTTT	CAGAAATCTAGTTTGTAGATTGCATTAGCCTGGCCTATGCAGGAGCAGCG					chr1:1714020-1714020		TRUE		1:1713952-1714722	Unclassified
cg01210965	chr3	126259452	-	CHST13;C3orf22	0.0901134	9.48832e-11	0.105065	5.35557e-08	0.107797	0.000185328	0.108381	9.55649e-14	0.0871544	1.40775e-09	0.0837325	1.2882e-09	99637434		AACACCRCATTCCTTTCATAACTAAATCATATTCCATTACATAAATAACC		II			NA	NA	NA	NA	NA	NA	chr3:126260488-126261356	N_Shore	CAGCATGTGTCAGCACCGCATTCCTTTCATGGCTGAGTCATATTCCATTGCATGGATGGC[CG]CATACATTTGCCCACTCAGCAGTGCACACTTGGATTTTCTGGCTAATGTGAATATTGGTG	CGGCCATCCATGCAATGGAATATGACTCAGCCATGAAAGGAATGCGGTGC	CHST13;C3orf22	NM_152889;NR_130715	Body;Body				TRUE
cg19979370	chr11	128772355	+	KCNJ5;C11orf45	-0.126621	9.49625e-11	-0.103978	8.51817e-05	-0.117172	0.00374555	-0.113857	1.30898e-08	-0.122715	1.0176e-09	-0.111903	9.46519e-09	32781906		ATACAAACRACTACTATAACATCCCTATTCCTTAAAATACRAAATTCCTC		II			NA	NA	NA	NA	NA	NA		OpenSea	CCAAGACACTGTTCTCTGCAGCAGGTTTGCACAGGGTGCCAGTTAGGGAGGAGAAGGCAG[CG]AGGAACCCCGCACTTTAAGGAACAGGGATGTCATAGCAGCCGTCTGCATGGGGGAGGGGG	TGCAGACGGCTGCTATGACATCCCTGTTCCTTAAAGTGCGGGGTTCCTCG	KCNJ5;C11orf45	NM_000890;NM_145013	5'UTR;3'UTR				TRUE				C11orf45;C11orf45;KCNJ5;KCNJ5	ENST00000310799.3;ENST00000530168.1;ENST00000529694.1;ENST00000338350.4	3'UTR;3'UTR;5'UTR;5'UTR	C11orf45;C11orf45;KCNJ5;KCNJ5;KCNJ5	ENST00000310799.3;ENST00000530168.1;ENST00000533356.1;ENST00000529694.1;ENST00000338350.4	3'UTR;3'UTR;5'UTR;5'UTR;5'UTR
cg20337547	chr10	128990185	-	FAM196A;DOCK1	-0.0489616	1.07481e-10	-0.000960068	0.831424	-0.156587	1.2822e-09	-0.0498537	1.14187e-10	-0.0553012	9.48903e-12	-0.0503467	4.28801e-10	16732918		ATAAAAACAACTTTTATTTACAAAACTACCTATAATATTTTCAACATTCC		II			NA	NA	NA	NA	NA	NA	chr10:128993505-128995167	N_Shelf	GCTGAGATGGAGTGAGAGCAACTTTTATTTGCAAGGCTGCCTGTAGTATTTTCAGCATTC[CG]TAGCCTCCTTCCCATGTCTCTCATATGTTGTAGTTTACTGCATTTCATTTCATGGCCAAA	CGGAATGCTGAAAATACTACAGGCAGCCTTGCAAATAAAAGTTGCTCTCA	FAM196A;DOCK1	NM_001039762;NM_001380	5'UTR;Body								FAM196A	ENST00000522781.1	5'UTR	FAM196A	ENST00000522781.1	5'UTR
cg11240129	chr1	46088617	+	CCDC17;CCDC17;CCDC17;CCDC17	-0.181355	1.16417e-10	-0.200988	2.59098e-08	-0.0660398	0.284969	-0.161533	4.69704e-08	-0.179832	1.01703e-09	-0.17719	1.45992e-09	45631599		ATATTAAAAACCCRCATTCAAAAACTACAAACRAAACCAAAATAAAACCC		II			NA	NA	NA	NA	NA	NA	chr1:46088194-46089142	Island	GGGCTGCAGCCAGCCCGCCCCTCCCACCCCGGAGCCGCATGTTCCGGGGATCCGCTTAGT[CG]GGTCTCACCCTGGCTCCGCCTGCAGCTCCTGAATGCGGGCCCCCAACACCTCTAGAGCTC	CGGGTCTCACCCTGGCTCCGCCTGCAGCTCCTGAATGCGGGCCCCCAACA	CCDC17;CCDC17;CCDC17;CCDC17	NM_001114938;NM_001190182;NM_001114938;NM_001190182	ExonBnd;ExonBnd;Body;Body					1:45860782-45861713			CCDC17;CCDC17	ENST00000464739.1;ENST00000421127.2	TSS200;ExonBnd	CCDC17;CCDC17;CCDC17;CCDC17;CCDC17;CCDC17	ENST00000464739.1;ENST00000372044.3;ENST00000372044.3;ENST00000482416.1;ENST00000491755.1;ENST00000525599.1	TSS200;ExonBnd;3'UTR;3'UTR;3'UTR;3'UTR
cg02393727	chr16	89690088	+	DPEP1;DPEP1	0.179296	1.19205e-10	0.187824	5.82011e-08	0.165722	0.00337858	0.166577	1.10334e-08	0.160522	1.64902e-08	0.184822	1.57573e-10	95751546		CTTCCTACTTATCCTATACACTCCATTTCCTCTATTTTATCTCCCAACAC		II			NA	NA	NA	NA	NA	NA		OpenSea	AACCTTGGAAACCGCCCTCCGGAGACCAGACGCACAACCCCCAAGAAAACACGAAAGAAC[CG]TGCTGGGAGACAAAACAGAGGAAATGGAGTGCACAGGATAAGCAGGAAGAAAGCCAGGAC	TTCCTGCTTATCCTGTGCACTCCATTTCCTCTGTTTTGTCTCCCAGCACG	DPEP1;DPEP1	NM_001128141;NM_004413	5'UTR;5'UTR					16:88217426-88218307			DPEP1;DPEP1	ENST00000393092.3;ENST00000421184.1	5'UTR;5'UTR	DPEP1;DPEP1;DPEP1;DPEP1;DPEP1	ENST00000393092.3;ENST00000570029.1;ENST00000565249.1;ENST00000564281.1;ENST00000568281.1	5'UTR;5'UTR;5'UTR;5'UTR;5'UTR
cg15852709	chr1	212611013	-	NENF;NENF	-0.0586063	1.21217e-10	-0.0168788	0.0586051	-0.152163	4.83195e-09	-0.0536219	1.06385e-11	-0.0548207	8.91711e-11	-0.0640541	4.93108e-12	91756905		ACACAAAAATTTACRTAATTTCTCCAATAACAACTTCAAATAAAAAATCC		II			NA	NA	NA	NA	NA	NA		OpenSea	CTCAGACACCCACACAGGGATTTGCGTAGTTTCTCCAGTGGCAGCTTCAGATGGGAAATC[CG]TGAAGCATGGGTGTCCTGGCTGTCAGTGTCTTTCACAGAGCCACACTGTGTTCTGGATCT	CGGATTTCCCATCTGAAGCTGCCACTGGAGAAACTACGCAAATCCCTGTG	NENF;NENF	NR_026598;NM_013349	Body;Body								NENF	ENST00000473900.1	5'UTR	NENF;NENF	ENST00000479589.1;ENST00000473900.1	5'UTR;5'UTR
cg13338289	chr10	30331680	-	KIAA1462	-0.071097	1.22189e-10	-0.0169294	0.0521029	-0.205435	1.58237e-08	-0.0808885	4.26336e-12	-0.0721265	8.33384e-10	-0.0711779	1.24627e-09	19733133		CCATTTCTAATAAAACCAACCAATTTTTCTCCATTTCCTATAAATAATCC		II			NA	NA	NA	NA	NA	NA		OpenSea	ACCTTCTCATTCCATTTCTAATGAGGCCAGCCAGTTTTTCTCCATTTCCTATGAATGGTC[CG]TGAATCTCTCCATGAATCCTTACAACGACCCCTCCCTTTCCTTTCAGGTAGGTTCCACTT	CGGACCATTCATAGGAAATGGAGAAAAACTGGCTGGCCTCATTAGAAATG	KIAA1462	NM_020848	Body				TRUE
cg12622863	chr14	95712746	-	CLMN	-0.0873477	1.26415e-10	-0.0894309	3.5382e-07	-0.104201	0.000198505	-0.0834564	3.52594e-09	-0.0800701	1.20931e-08	-0.0825905	5.81845e-09	40687904		AAAAATTCTTATCCATCTTTCTTCTCTCTCCTTTTACCACTTAATAAACC		II			NA	NA	NA	NA	NA	NA		OpenSea	AAAACCACAAGAAAGGTTCTTGTCCATCTTTCTTCTCTCTCCTTTTGCCACTTAATGGGC[CG]TGGGGCTTCCCATGGGGCCCTGCATGGTGTGGCACCCCCCTCCTCTTGGGAACTGTGAGT	CGGCCCATTAAGTGGCAAAAGGAGAGAGAAGAAAGATGGACAAGAACCTT	CLMN	NM_024734	Body											CLMN;CLMN	ENST00000555336.1;ENST00000555615.1	5'UTR;5'UTR
cg11041353	chr10	97240141	+	SORBS1;SORBS1;SORBS1;SORBS1	-0.0842316	1.33126e-10	-0.094154	3.04127e-07	-0.0688214	0.00837202	-0.0831301	2.67696e-09	-0.0897082	5.90425e-11	-0.082207	6.02557e-10	44656179		CAACCCTCTACRTCTACTTAATACCTAAATACAACCTAATATCACTATTC		II			NA	NA	NA	NA	NA	NA		OpenSea	AAGCTCCCCGCGTGGTCAGAACATAGTTTTCCTCCCGATGAGAAAAGTTAGATAACAGTA[CG]AATAGTGATATTAGGCTGTATCCAGGCACTAAGCAGACGCAGAGGGCTGCTGTCTTCACA	AGCCCTCTGCGTCTGCTTAGTGCCTGGATACAGCCTAATATCACTATTCG	SORBS1;SORBS1;SORBS1;SORBS1	NM_024991;NM_015385;NM_001290295;NM_001290294	5'UTR;5'UTR;5'UTR;5'UTR		chr10:97239836-97239836						SORBS1;SORBS1	ENST00000371249.2;ENST00000306402.6	5'UTR;5'UTR	SORBS1;SORBS1;SORBS1;SORBS1	ENST00000492542.1;ENST00000470039.1;ENST00000371249.2;ENST00000306402.6	3'UTR;5'UTR;5'UTR;5'UTR
cg22928020	chr21	39616836	+	KCNJ15;KCNJ15;KCNJ15	-0.0774879	1.39237e-10	-0.0855629	1.91854e-07	-0.0584794	0.00788343	-0.0727312	1.85395e-09	-0.0753689	1.09669e-09	-0.076672	3.86487e-10	5758551		CAATTCCTTTAACTAATCCTTTAATCAACTCCAAAACCACAATCTAATTC		II			NA	NA	NA	NA	NA	NA		OpenSea	GAATGAATGACTACCAGCAGGTACTCTGAATCTCTTTTCTTTCTAATAAGATGTAATCAA[CG]AACCAGATTGTGGCCTTGGAGCTGACCAAAGGATCAGCTAAAGGAATTGGACACATCCTG	CGAACCAGATTGTGGCCTTGGAGCTGACCAAAGGATCAGCTAAAGGAATT	KCNJ15;KCNJ15;KCNJ15	NM_001276439;NM_001276438;NM_001276437	5'UTR;5'UTR;5'UTR		chr21:39616792-39616792				21:39616819-39617128	Unclassified				KCNJ15;TMPRSS3	ENST00000549158.1;ENST00000553129.1	5'UTR;3'UTR
cg01964774	chr21	39663949	+	KCNJ15;KCNJ15;KCNJ15;KCNJ15;KCNJ15;KCNJ15;KCNJ15;KCNJ15	-0.0691849	1.51672e-10	-0.0753471	1.96271e-06	-0.0516537	0.0127051	-0.0686018	1.50961e-09	-0.0628072	2.33169e-08	-0.0632936	1.14985e-08	92690934		AAAAAATCTCRTAATACAATATAACAAAACTAAATTCCTACTCACTACRC		II			NA	NA	NA	NA	NA	NA		OpenSea	TGGCACAGGGTGAGCAATGAGTCAATTAATTACAGCTGCTTAATCTATAATGGATGCTGA[CG]CGTAGTGAGCAGGAACTTAGCTTTGTCACACTGCACCACGAGACTCCTTTGCAAGCTAAT	CGCGTAGTGAGCAGGAACTTAGCTTTGTCACACTGCACCACGAGACTCCT	KCNJ15;KCNJ15;KCNJ15;KCNJ15;KCNJ15;KCNJ15;KCNJ15;KCNJ15	NM_001276439;NM_001276438;NM_001276437;NM_002243;NM_001276436;NM_001276435;NM_170736;NM_170737	5'UTR;5'UTR;5'UTR;5'UTR;5'UTR;5'UTR;5'UTR;5'UTR								KCNJ15;KCNJ15;KCNJ15;KCNJ15;KCNJ15	ENST00000328656.3;ENST00000398938.2;ENST00000398932.1;ENST00000398930.1;ENST00000398934.1	5'UTR;5'UTR;5'UTR;5'UTR;5'UTR	KCNJ15;KCNJ15;KCNJ15;KCNJ15;KCNJ15;KCNJ15;KCNJ15;KCNJ15;KCNJ15;TMPRSS3	ENST00000398925.1;ENST00000443341.1;ENST00000417042.1;ENST00000398938.2;ENST00000398932.1;ENST00000438657.1;ENST00000398930.1;ENST00000398934.1;ENST00000549158.1;ENST00000553129.1	5'UTR;5'UTR;5'UTR;5'UTR;5'UTR;5'UTR;5'UTR;5'UTR;5'UTR;3'UTR
cg14980883	chr7	16835396	+	AGR2	0.160454	1.56468e-10	0.191481	2.35355e-07	0.111907	0.0412473	0.16408	4.36525e-10	0.130913	4.98138e-07	0.140569	2.48244e-08	1782569		AAACATACAAATAATTCTCACATATCTTCCTTATCTCATTTTCAAAACAC		II			NA	NA	NA	NA	NA	NA		OpenSea	AGGATACAGAGAGATCTGGAAACCTTGCCTTGAGAGACGTAATCGAAAGAACCTAGGACA[CG]TGCCCTGAAAATGAGACAAGGAAGACATGTGAGAACCATCTGCATGTTTGCAAAGTCTGT	CGTGCCCTGAAAATGAGACAAGGAAGACATGTGAGAACCATCTGCATGTT	AGR2	NM_006408	Body
cg15581537	chr7	23375935	-	IGF2BP3	0.15628	1.58996e-10	0.175538	1.09101e-07	0.105309	0.0117737	0.184411	3.49293e-13	0.153371	3.27345e-09	0.14742	3.91008e-09	29725266		AAATTCACTATTAACCTACAAAACATCAAAAATAAACACRATCTTAATAC		II			NA	NA	NA	NA	NA	NA		OpenSea	AATAAAAGCAGAAGTTCACTGTTAACCTACAAGACATCAAGGATAAACACGATCTTAGTA[CG]TAATCTGTGATAGCTTCAAAGGAACAGCAAGCTTCTCATCAGCAAGTATAGATACCAGAA	CGTACTAAGATCGTGTTTATCCTTGATGTCTTGTAGGTTAACAGTGAACT	IGF2BP3	NM_006547	Body											IGF2BP3;IGF2BP3;IGF2BP3	ENST00000421467.1;ENST00000467592.1;ENST00000497563.1	3'UTR;3'UTR;3'UTR
cg04642306	chr11	112834466	+	NCAM1;NCAM1;NCAM1	0.137105	1.6728e-10	0.114458	0.00023776	0.210355	4.60122e-09	0.138608	1.20094e-10	0.149018	1.33223e-12	0.140912	5.13496e-11	7634970		CCAAATACTAATAACTATACCCATCACRATAATAAAAAAAACCRCCAAAC		II			NA	NA	NA	NA	NA	NA	chr11:112832524-112834490	Island	TCGCCCCCGGGTGGGAGCGTGACAATGGAGCCCGGATATTTGGTGGGCCTTTTGGGGGAT[CG]CCTGGCGGTCCTTTCCATCATCGTGATGGGTACAGTCATCAGTATTTGGATCCCGTGGAA	CGCCTGGCGGTCCTTTCCATCATCGTGATGGGTACAGTCATCAGTATTTG	NCAM1;NCAM1;NCAM1	NM_001076682;NM_000615;NM_181351	Body;Body;Body					11:112337716-112339677			RP11-629G13.1;NCAM1	ENST00000500537.2;ENST00000397957.4	TSS1500;5'UTR	RP11-629G13.1;NCAM1;NCAM1;NCAM1;NCAM1;NCAM1;NCAM1;NCAM1;NCAM1;NCAM1;NCAM1;NCAM1	ENST00000500537.2;ENST00000531915.1;ENST00000527506.1;ENST00000533760.1;ENST00000528742.1;ENST00000397957.4;ENST00000534618.1;ENST00000526427.1;ENST00000524665.1;ENST00000529420.1;ENST00000531838.1;ENST00000534015.1	TSS1500;5'UTR;5'UTR;5'UTR;5'UTR;5'UTR;5'UTR;5'UTR;5'UTR;5'UTR;5'UTR;5'UTR
cg03214130	chr7	36088642	-		0.062494	1.74011e-10	0.0597565	2.01758e-06	0.0593149	0.00167331	0.0618256	9.80372e-10	0.0540544	7.37741e-08	0.0586564	6.08569e-09	67719166		ATCAAAATAAACACACATTCCTAAAATCTACCCCAAACCTACTAAATCAC		II			NA	NA	NA	NA	NA	NA		OpenSea	CTTGGTTGCACATCAGAATAAACACACATTCCTGGGATCTACCCCAGACCTGCTGAATCA[CG]ATGCTCAGCTGGGGCAGGAAGTGATTGTAAAGTTCCGGAAGTGATTGTAAATTTCCCAAA	CGTGATTCAGCAGGTCTGGGGTAGATCCCAGGAATGTGTGTTTATTCTGA							TRUE				AC083864.3	ENST00000446024.1	5'UTR	AC083864.3	ENST00000446024.1	5'UTR
cg00891669	chr4	26814011	-		-0.0981223	1.93582e-10	-0.106475	2.25049e-08	-0.168852	1.91752e-06	-0.0944609	4.98506e-09	-0.101936	2.91676e-10	-0.0943255	4.07985e-09	99749164		TCTAAAAACTACAATTTTCAAAACTTTAAAAACCAAAAATACCTACCAAC		II			NA	NA	NA	NA	NA	NA		OpenSea	TGTTAAGTCGTTCTGAGAACTGCAGTTTTCAGAGCTTTGGAGACCAGGAATGCCTGCCAA[CG]CAATTACCATGAACGATCCCCACGGAATTCCAAGAAACAATTCCTCACACTGCTCACCTG	CTGAGAACTGCAGTTTTCAGAGCTTTGGAGACCAGGAATGCCTGCCAACG
cg10573232	chr12	119772533	+	CCDC60;CCDC60	0.22988	1.94857e-10	0.242333	1.32054e-07	0.261246	0.000230933	0.217712	4.56987e-10	0.209301	2.68789e-09	0.215729	5.5513e-09	59601894	87741944	AAAACAACCAAAAACTAAAACAACCCCAACAAAAAATTTATCACACTACA	AAAACGACCGAAAACTAAAACGACCCCAACGAAAAATTTATCGCACTACG	I	A	Red	NA	NA	NA	NA	NA	NA	chr12:119772353-119772594	Island	AAGCAACTGGGTTCCCCCCACCCCCACCCGGCCCAAGGGTTAGCAGTTGCCTACTTTCCC[CG]CAGTGCGATAAACCCCTCGTTGGGGCCGCCTTAGTTCTCGGCCGCTCTCGGAGGATGGCG	AGAGCGGCCGAGAACTAAGGCGGCCCCAACGAGGGGTTTATCGCACTGCG	CCDC60;CCDC60	NM_178499;NM_178499	5'UTR;1stExon					12:118256789-118256977			CCDC60;CCDC60;CCDC60;CCDC60	ENST00000546345.1;ENST00000536742.1;ENST00000536742.1;ENST00000539847.1	TSS1500;5'UTR;1stExon;TSS200	CCDC60;CCDC60;CCDC60;CCDC60;CCDC60	ENST00000546345.1;ENST00000535685.1;ENST00000536742.1;ENST00000536742.1;ENST00000539847.1	TSS1500;TSS1500;5'UTR;1stExon;TSS200
cg15238694	chr12	119740840	-	LOC144742	0.143992	2.05046e-10	0.143446	1.03642e-06	0.190649	0.000105072	0.14885	8.89082e-11	0.143463	4.9804e-10	0.14195	1.92308e-09	87704820		CRCTAACTCTCATTAACCAATTACAAACATCTCCACTAAAACTTTAAACC		II			NA	NA	NA	NA	NA	NA		OpenSea	CCCAACCCGGCCGCTGGCTCTCATTGGCCAATTACAGGCATCTCCACTGGGGCTTTAAAC[CG]GGCTCTTTTGAGACAATGCAGGAAGGCTGAAAGAAATTCTCTTTTCCTTGGTGAAGTTTT	GCTGGCTCTCATTGGCCAATTACAGGCATCTCCACTGGGGCTTTAAACCG	LOC144742	NR_024246	Body				TRUE
cg15629519	chr2	13793275	-		-0.194628	2.10674e-10	-0.189095	2.57396e-06	-0.184074	0.00066034	-0.154027	7.83077e-07	-0.159367	2.86737e-07	-0.196356	6.50416e-10	57766892		AAAACTCAAACTCATTTCCTACTACCAATAACTCACCTAATATCAACTCC		II			NA	NA	NA	NA	NA	NA		OpenSea	AACTGTTATGAGGAGCTCAGACTCATTTCCTGCTGCCAATGACTCACCTAGTGTCAACTC[CG]CCCAACTTTCTGCATTCTGTTGCCAGGTCTTCTTCAGTGGCAATTTCATCTGGAAGGGCA	GAGCTCAGACTCATTTCCTGCTGCCAATGACTCACCTAGTGTCAACTCCG					chr2:13793212-13793212				2:13793205-13793568	Unclassified_Cell_type_specific
cg07844381	chr4	82342723	-		0.0602549	2.14108e-10	0.0340545	0.00392774	0.0538036	0.00369033	0.052651	6.61167e-08	0.0633349	2.22699e-10	0.05312	2.73658e-08	16799527		CTAACAAAACAACCTTCAAAAAAATCCCCACTCTAACCTAAAAAATAAAC		II			NA	NA	NA	NA	NA	NA		OpenSea	TTCAGCTTACCCTGGCAGGACAGCCTTCAAGGAGGTCCCCACTCTGGCCTAAGGAGTGAA[CG]TTGACAAAATGCGGAAGTTGGCTCTGACTATCACTTCTCTAAGTCTTGGTCCTTTGAGCC	CGTTCACTCCTTAGGCCAGAGTGGGGACCTCCTTGAAGGCTGTCCTGCCA					chr4:82342695-82342695
cg11195375	chr11	124622348	+	VSIG2	-0.107075	2.159e-10	-0.105177	5.64659e-07	-0.0999915	0.0012187	-0.110392	7.29055e-10	-0.115259	7.75941e-11	-0.101023	6.30329e-09	76731337		CTTACCAACTCTAAAATATCAAAACRCCTTCCAAAATCAACTTTCCTTCC		II			NA	NA	NA	NA	NA	NA		OpenSea	GGTCTGAAGCTGTCCGGCCTTGGGAAAAGCGCTGGGCTTGGGGTGGGCCTTCTGCAGAGA[CG]GAAGGAAAGCTGACTTTGGAAGGCGTCCTGATACCCCAGAGCTGGCAAGGGGAGTCCCCA	CGGAAGGAAAGCTGACTTTGGAAGGCGTCCTGATACCCCAGAGCTGGCAA	VSIG2	NM_014312	TSS1500			RDMR					ESAM;VSIG2;VSIG2	ENST00000442070.2;ENST00000403470.1;ENST00000326621.5	3'UTR;TSS1500;TSS1500	ESAM;VSIG2;VSIG2	ENST00000442070.2;ENST00000403470.1;ENST00000326621.5	3'UTR;TSS1500;TSS1500
cg15768040	chr9	98222052	+	PTCH1;PTCH1;PTCH1;PTCH1;PTCH1;PTCH1;PTCH1;PTCH1;PTCH1;PTCH1;PTCH1;PTCH1;PTCH1;PTCH1	0.20337	2.17334e-10	0.183966	2.29315e-05	0.308724	2.91764e-06	0.201288	2.61818e-09	0.203569	1.06461e-09	0.203582	1.21491e-09	98742496		CCATTCTCAAAAACCTCTATTCTTCCCRTTTTTATAATTAACTAAACAAC		II			NA	NA	NA	NA	NA	NA		OpenSea	CAAGCCGTCAGGTAGATGTAGAAAGCGCTGGGATTAATGATGCCATCTGCATCCACCAGA[CG]CTGTTTAGTCAACTACAAAAACGGGAAGAACAGAGGCCTTTGAGAATGGGGTTGGGGGTA	CGCTGTTTAGTCAACTACAAAAACGGGAAGAACAGAGGCCTTTGAGAATG	PTCH1;PTCH1;PTCH1;PTCH1;PTCH1;PTCH1;PTCH1;PTCH1;PTCH1;PTCH1;PTCH1;PTCH1;PTCH1;PTCH1	NM_001083605;NM_001083607;NM_001083606;NM_001083604;NM_000264;NM_001083602;NM_001083603;NM_001083603;NM_001083605;NM_001083602;NM_001083607;NM_000264;NM_001083606;NM_001083604	Body;Body;Body;Body;Body;Body;Body;ExonBnd;ExonBnd;ExonBnd;ExonBnd;ExonBnd;ExonBnd;ExonBnd					9:97261614-97261897			PTCH1	ENST00000331920.6	ExonBnd	PTCH1;PTCH1;PTCH1	ENST00000375290.2;ENST00000547615.1;ENST00000331920.6	3'UTR;3'UTR;ExonBnd
cg12131208	chr17	58499700	+	C17orf64	0.17448	2.35484e-10	0.211332	1.41507e-08	0.155818	0.00202722	0.165391	4.90444e-09	0.175732	8.41439e-10	0.177818	3.59374e-10	81707204	64648941	CCCTCCAACTAAAATCTAAACTAAAAAACAAAACAAAATATACAAAATCA	CCCTCCAACTAAAATCTAAACTAAAAAACGAAACAAAATATACGAAATCG	I	A	Red	NA	NA	NA	NA	NA	NA	chr17:58498711-58499332	S_Shore	CTTGGGAGAAGGGGCGCCAGCCTCTCCTGGCCTGCTGTGCGCTCTGCCAAAGTCTTCGCT[CG]ACCCCGCACATCTTGCTCCGTTCCCTAGTCCAGATCCCAGCTGGAGGGGCCAGCTGCAGC	CGACCCCGCACATCTTGCTCCGTTCCCTAGTCCAGATCCCAGCTGGAGGG	C17orf64	NM_181707	TSS200				TRUE				C17orf64;C17orf64	ENST00000474834.1;ENST00000269127.4	5'UTR;TSS200	C17orf64;C17orf64;C17orf64;C17orf64	ENST00000474834.1;ENST00000269127.4;ENST00000464714.1;ENST00000461535.1	5'UTR;TSS200;TSS200;5'UTR
cg04621850	chr9	140067121	+	TMEM210	0.110527	2.56297e-10	0.123867	6.21122e-07	0.079849	0.0265886	0.114274	5.45371e-10	0.0967908	1.15954e-07	0.114636	2.7919e-10	77733231		AAAATTCCCTTAAATACCRACAACCCTTCTAACCTAAACTTTACCAAAAC		II			NA	NA	NA	NA	NA	NA	chr9:140068792-140069082	N_Shore	CTAAGGGGGTGGGCTTGCACCCATCCTCCCTCCCCACTGCTTCTGGGAGGGTCTGGCTCA[CG]CCCTGGCAAAGCTCAGGTCAGAAGGGCTGCCGGCACCCAAGGGAATCCCCCATCAACTTG	CGCCCTGGCAAAGCTCAGGTCAGAAGGGCTGCCGGCACCCAAGGGAATCC	TMEM210	NM_001282477	TSS1500						9:140066952-140067478	Unclassified_Cell_type_specific	TMEM210;TMEM210;RP11-350O14.18;TMEM210	ENST00000413619.2;ENST00000430332.1;ENST00000568665.1;ENST00000535352.2	TSS1500;TSS1500;TSS1500;TSS1500	TMEM210;TMEM210;TMEM210;RP11-350O14.18;TMEM210	ENST00000413619.2;ENST00000427366.1;ENST00000430332.1;ENST00000568665.1;ENST00000535352.2	TSS1500;TSS1500;TSS1500;TSS1500;TSS1500
cg19961545	chr2	54087066	-	GPR75;LOC100302652;LOC100302652;GPR75	-0.166144	2.76722e-10	-0.186345	1.05165e-08	-0.231503	6.89486e-06	-0.181535	8.90863e-11	-0.175366	2.90118e-10	-0.162681	2.1202e-09	97634197	37651218	CTCCACCTACCACTCTAAATAATACAAAACTAAAAACATCATCACCATCA	CTCCGCCTACCGCTCTAAATAATACAAAACTAAAAACATCATCGCCATCG	I	C	Grn	NA	NA	NA	NA	NA	NA	chr2:54086776-54087266	Island	TCCGGACCCCAGCTCCGCCTGCCGCTCTGGATGATGCAGGACTAGAGGCATCATCGCCAT[CG]CCACCGCCTCCGCGCATCCCGGGAGCCGCGGCAAGACGCGGGCGCAGAGGCGCAGTCACG	CTCCGCCTGCCGCTCTGGATGATGCAGGACTAGAGGCATCATCGCCATCG	GPR75;LOC100302652;LOC100302652;GPR75	NM_006794;NM_001164165;NM_001164165;NM_006794	5'UTR;1stExon;5'UTR;1stExon				TRUE	2:53940281-53940994			GPR75;ASB3;ASB3;ASB3;ASB3;GPR75	ENST00000394705.2;ENST00000352846.3;ENST00000406625.2;ENST00000406625.2;ENST00000352846.3;ENST00000394705.2	1stExon;1stExon;1stExon;5'UTR;5'UTR;5'UTR	GPR75;ASB3;ASB3;ASB3;ASB3;ASB3;ASB3;GPR75;ASB3	ENST00000394705.2;ENST00000498475.2;ENST00000352846.3;ENST00000406625.2;ENST00000406625.2;ENST00000459916.1;ENST00000352846.3;ENST00000394705.2;ENST00000498475.2	1stExon;1stExon;1stExon;1stExon;5'UTR;TSS200;5'UTR;5'UTR;3'UTR
cg14561362	chr4	146461062	-	SMAD1;SMAD1	0.0819079	2.89618e-10	0.0937056	4.08761e-08	0.0490355	0.0642999	0.0677557	3.81334e-07	0.075137	2.78128e-08	0.0889085	4.62705e-11	98678963		TAACTCAATTCCRTAACTTAAAACAAAATAAACCTCACATACCACTCAAC		II			NA	NA	NA	NA	NA	NA		OpenSea	GCACAGCCTCTTAGCTCAGTTCCGTAACTTAGGACAAAATGAGCCTCACATGCCACTCAA[CG]CCACTTTTCCAGATTCTTTCCAGCAACCCAACAGCCACCCGTTTCCTCACTCTCCCAATA	AGCTCAGTTCCGTAACTTAGGACAAAATGAGCCTCACATGCCACTCAACG	SMAD1;SMAD1	NM_001003688;NM_005900	Body;Body				TRUE							SMAD1	ENST00000502342.1	5'UTR
cg06530441	chr22	51016950	-	CPT1B;CPT1B;CPT1B;CHKB-CPT1B;CPT1B;CPT1B;CPT1B;CPT1B	0.284601	3.02588e-10	0.245689	9.19143e-05	0.333036	8.4486e-06	0.277371	1.01245e-08	0.27938	6.17308e-09	0.283215	1.60403e-09	66639221	36770287	CCTCACCAAAAACCTAACACCTACTCCCAAATCAAAATCAAAAAAAAACA	CCTCACCAAAAACCTAACACCTACTCCCAAATCGAAATCGAAAAAAAACG	I	T	Red	NA	NA	NA	NA	NA	NA	chr22:51016253-51017020	Island	CCCCCGCCCCGCCCTCACCAGGAACCTGACACCTACTCCCAAATCGGGGTCGGGGAAAAA[CG]TGGGGCGAGAACCAGAACCCACCCACCTTCCGCGGTGGGAATTGCAGGGCGCGGCTGGGT	CCTCACCAGGAACCTGACACCTACTCCCAAATCGGGGTCGGGGAAAAACG	CPT1B;CPT1B;CPT1B;CHKB-CPT1B;CPT1B;CPT1B;CPT1B;CPT1B	NM_152246;NM_001145137;NM_001145135;NR_027928;NM_152245;NM_001145136;NM_001145134;NM_004377	TSS200;TSS1500;5'UTR;Body;5'UTR;5'UTR;5'UTR;TSS200				TRUE	22:49363077-49363870	22:51016564-51016973	Unclassified_Cell_type_specific	CHKB-CPT1B;CPT1B;CHKB-CPT1B;CPT1B;CPT1B;CPT1B;CPT1B	ENST00000453634.1;ENST00000434492.2;ENST00000452668.1;ENST00000440709.1;ENST00000405237.3;ENST00000312108.7;ENST00000395650.2	3'UTR;5'UTR;3'UTR;5'UTR;TSS1500;TSS200;TSS200	CHKB-CPT1B;CPT1B;CHKB-CPT1B;CPT1B;CPT1B;CPT1B;CPT1B;CPT1B;CPT1B;CPT1B;CHKB-CPT1B	ENST00000453634.1;ENST00000434492.2;ENST00000452668.1;ENST00000440709.1;ENST00000461117.1;ENST00000405237.3;ENST00000312108.7;ENST00000417176.1;ENST00000395650.2;ENST00000460853.1;ENST00000492556.1	3'UTR;5'UTR;3'UTR;5'UTR;TSS1500;TSS1500;TSS200;TSS1500;TSS200;TSS200;3'UTR
cg17942851	chr1	36786285	+	C1orf113;C1orf113	0.115078	3.08024e-10	0.10053	1.24928e-05	0.11072	0.00432885	0.119437	2.25975e-10	0.12645	5.21686e-11	0.11279	2.2558e-09	48716912		TTACATCAACTCCTTCATTCTTATTTTCCRTATAATTTTACRAAACCAAC		II			NA	NA	NA	NA	NA	NA	chr1:36786500-36789402	N_Shore	CCCAAAAAACACGTCCTATCAAGCCGCCTCCAGACTCCCAAGAGACGCTCGCGCTCCCCT[CG]CTGGTCCCGCAAAACTACACGGAAAACAAGAATGAAGGAGTTGATGTAACGTCGCTGAGG	CGCTGGTCCCGCAAAACTACACGGAAAACAAGAATGAAGGAGTTGATGTA	C1orf113;C1orf113	NM_024676;NM_001162530	Body;Body					1:36558857-36560002			SH3D21;SH3D21	ENST00000474766.1;ENST00000474766.1	1stExon;5'UTR	SH3D21;SH3D21;SH3D21;SH3D21	ENST00000508854.1;ENST00000480549.1;ENST00000474766.1;ENST00000474766.1	5'UTR;3'UTR;1stExon;5'UTR
cg09502619	chr16	1609529	+	IFT140	-0.0763041	3.1528e-10	-0.0430358	0.00756727	-0.0301925	0.21327	-0.0641991	3.60439e-07	-0.0748769	1.42731e-09	-0.072905	8.09126e-09	72644575		AAAAATTTTCRTAACTCAACCATTCAAATCTAATAAAAACTAACCATAAC		II			rs115679100	0.019983	NA	NA	NA	NA		OpenSea	GGAGAAACTAGGCCGAGCCGTTTGAAAATGTGAACAAGGGCAGCGTTAACAGACAAAAGA[CG]TCATGGCTAGTCCTCACTAGACTTGAATGGCTGAGTTACGAAAACTCCCTCTATTGCAAA	CGTCATGGCTAGTCCTCACTAGACTTGAATGGCTGAGTTACGAAAACTCC	IFT140	NM_014714	Body					16:1549394-1549531	16:1609373-1610020	Unclassified_Cell_type_specific	IFT140	ENST00000439987.2	3'UTR	IFT140;IFT140;IFT140;IFT140	ENST00000561954.1;ENST00000439987.2;ENST00000397417.2;ENST00000565298.1	3'UTR;3'UTR;3'UTR;3'UTR
cg13609948	chr22	29427709	-	ZNRF3-AS1;ZNRF3;ZNRF3	-0.133802	3.17403e-10	-0.146775	1.06954e-08	-0.207807	0.000143558	-0.129419	5.48522e-09	-0.128611	7.50752e-09	-0.126604	9.4651e-09	12701599		AAAATAACAAAACTCAAAAAACCTAAACTCTCTAACCTAAAATAAAACCC		II			NA	NA	NA	NA	NA	NA	chr22:29426510-29426843	S_Shore	CCAGAGGGAGGGGGATAACAGGACTCAAAGAGCCTGGGCTCTCTGGCCTGGGGTAGGACC[CG]CCAAGAGGGACCTGTGGGCGTCAGGCGTGGCCAGTCCCTAGGACCGGCTGGGTGCTCTCC	CGGGTCCTACCCCAGGCCAGAGAGCCCAGGCTCTTTGAGTCCTGTTATCC	ZNRF3-AS1;ZNRF3;ZNRF3	NR_046851;NM_032173;NM_001206998	TSS1500;Body;Body				TRUE		22:29427030-29428112	Unclassified	ZNRF3-AS1;ZNRF3	ENST00000325660.3;ENST00000462485.2	TSS1500;5'UTR	ZNRF3-AS1;ZNRF3	ENST00000325660.3;ENST00000462485.2	TSS1500;5'UTR
cg07042301	chr14	104338807	-		-0.0605939	3.23502e-10	-0.0611048	1.25867e-06	-0.049794	0.0132136	-0.0613282	2.12327e-09	-0.0598297	5.13095e-09	-0.0574615	7.25441e-09	48746217		TAAACAATACCRTAACTATAAATAAACATCCRAAACCAATCAAATATACC		II			NA	NA	NA	NA	NA	NA		OpenSea	GGCCCCGTGTCTGGGCAGTGCCGTGGCTGTGAGTGAGCATCCGGGGCCAGTCAGATGTGC[CG]TCTCCGGAGGTCACTTCCATAGTGGCCATCAACAGCTTGGCCAAACTCGGCCGCAGGATC	CGGCACATCTGACTGGCCCCGGATGCTCACTCACAGCCACGGCACTGCCC								14:103407912-103408567	14:104337812-104339220	Unclassified	CTD-2134A5.4	ENST00000555967.1	3'UTR	CTD-2134A5.4	ENST00000555967.1	3'UTR
cg03850117	chr16	87894334	-	SLC7A5	0.0610031	3.25124e-10	0.0811729	1.55428e-09	0.0415848	0.0388726	0.0682413	2.60072e-11	0.0573653	1.28984e-08	0.0599688	2.93089e-09	19612286		AACAACTCACACATACAATATCTCAATAATAACAAATACTAACCCACCCC		II			NA	NA	NA	NA	NA	NA	chr16:87894359-87894566	N_Shore	TCTCGTTAACAAGCAGCTCACACATACAGTGTCTCAGTAGTGACAGATGCTGGCCCACCC[CG]AGGTCAGGATGACTCAGCAGGGATCGAGTTTGCGGGCGTCACGCTCCAAGGCCCAGAATA	CGGGGTGGGCCAGCATCTGTCACTACTGAGACACTGTATGTGTGAGCTGC	SLC7A5	NM_003486	Body								SLC7A5	ENST00000565644.1	5'UTR	SLC7A5	ENST00000565644.1	5'UTR
cg05378523	chr11	128774371	-	C11orf45;C11orf45;C11orf45;KCNJ5	-0.223935	3.31857e-10	-0.207464	5.85326e-06	-0.216107	0.00525894	-0.176485	7.35937e-07	-0.178948	8.95205e-07	-0.204784	1.6175e-08	75808542		TTACCTATTAAAATCACCTAAAACCAAATTCTAAAACTAAACATCAACAC		II			NA	NA	NA	NA	NA	NA		OpenSea	CGTCAATCTCATTACCTGTTGGAGTCACCTGGGGCCAGATTCTGGGACTAGGCATCAGCA[CG]TTGTCCAGCTCCCAGCTGATGGCAGCGTGCGTCCAGGGCGGAGAGGTCGTGCTACTCAGG	CGTGCTGATGCCTAGTCCCAGAATCTGGCCCCAGGTGACTCCAACAGGTA	C11orf45;C11orf45;C11orf45;KCNJ5	NR_045767;NM_145013;NM_001256088;NM_000890	Body;Body;Body;5'UTR								C11orf45;C11orf45;KCNJ5;KCNJ5	ENST00000530168.1;ENST00000530168.1;ENST00000529694.1;ENST00000338350.4	3'UTR;1stExon;5'UTR;5'UTR	C11orf45;C11orf45;KCNJ5;KCNJ5;KCNJ5	ENST00000530168.1;ENST00000530168.1;ENST00000533356.1;ENST00000529694.1;ENST00000338350.4	3'UTR;1stExon;5'UTR;5'UTR;5'UTR
cg25295723	chr10	134789042	-		-0.071971	3.32205e-10	-0.0606867	0.000126424	-0.0756277	0.000902898	-0.0750192	3.52417e-10	-0.0740372	1.88623e-10	-0.0662481	1.40528e-08	99805485		ACACCCTCCTCCATACTCTACCCTAATTAAAATACCTCTTAAACTATTCC		II			NA	NA	NA	NA	NA	NA	chr10:134790715-134790938	N_Shore	GACACCTCCTGACACCCTCCTCCATGCTCTGCCCTGGTTGGGATGCCTCTTGGGCTGTTC[CG]GGCCCCAGGCTAGAGCCACTGCCTCTGTTTCTCTGGGTGAGTCCTTGCCCTGCTGCAGGA	CACCCTCCTCCATGCTCTGCCCTGGTTGGGATGCCTCTTGGGCTGTTCCG									10:134788844-134789080	Unclassified	RP13-137A17.6	ENST00000461291.1	5'UTR	RP13-137A17.6	ENST00000461291.1	5'UTR
cg03400002	chr9	94266072	+		0.0469425	3.38983e-10	0.0478858	1.86066e-06	0.0356751	0.0145549	0.0411482	1.55834e-07	0.0482172	1.28174e-09	0.04229	3.25619e-08	1690367		CCACTATACTTATTAACTAATCAAACCCAAAATAACAAACCTAAAACTAC		II			NA	NA	NA	NA	NA	NA		OpenSea	AACTGCTTCCTCATTGATTCTGGATGCTGAGTCATGGCTGTCCATGCCTCATGCTGCAGA[CG]CAGTTTCAGGCTTGTCACTTTGGGTCTGACTAGTCAACAAGTACAGTGGGCAGGTGTGGG	CGCAGTTTCAGGCTTGTCACTTTGGGTCTGACTAGTCAACAAGTACAGTG
cg02521050	chr21	45287110	-	AGPAT3	-0.0735383	3.63034e-10	-0.0746574	4.0176e-06	-0.010913	0.557918	-0.0417954	0.000162335	-0.0460338	2.66915e-05	-0.0672629	9.78724e-09	45808563		TAACCTCRTAAACAAATAATCTAACACAACAAAACTTAAATTACTTACCC		II			NA	NA	NA	NA	NA	NA		OpenSea	CCTCCGCACTTTGACCTCGTAAACAAGTGATCTGACACAACAGGGCTTGAGTTACTTGCC[CG]AGGTTGTGTCACGGAACGGCAGGGCCGCCTTTAGGCTTACATCCCTGGAACTCCCACCTC	CGGGCAAGTAACTCAAGCCCTGTTGTGTCAGATCACTTGTTTACGAGGTC	AGPAT3	NM_020132	5'UTR				TRUE	21:44111443-44111613			AGPAT3	ENST00000291572.8	5'UTR	AGPAT3;AGPAT3;AGPAT3	ENST00000474735.1;ENST00000448287.1;ENST00000291572.8	5'UTR;TSS200;5'UTR
cg13754720	chr9	98274853	-	PTCH1;PTCH1	0.147092	3.63417e-10	0.14543	6.23898e-06	0.223019	5.06531e-06	0.145289	3.63126e-09	0.160098	6.03642e-11	0.151932	4.21156e-10	85666543		CAAAACTAAAACTACCCCCAATTTACCTCATTACTAATACATACRAATAC		II			NA	NA	NA	NA	NA	NA	chr9:98272643-98273383	S_Shore	ACTTGGGTGGTCAGGGCTGAGGCTGCCCCCAATTTGCCTCATTGCTGATGCATGCGAGTG[CG]ACATTCCCAGCGATAATGTTGTTCCTAATCAATCTGCCCTTATTTACATTTGTAAGCATT	CGCACTCGCATGCATCAGCAATGAGGCAAATTGGGGGCAGCCTCAGCCCT	PTCH1;PTCH1	NM_001083602;NM_001083603	Body;Body			RDMR								PTCH1	ENST00000551425.1	3'UTR
cg23715045	chr11	124621944	-	VSIG2	-0.133013	3.90059e-10	-0.126417	6.03675e-06	-0.136913	0.000391424	-0.132164	1.72689e-09	-0.130441	2.94737e-09	-0.122115	1.97811e-08	7715434	35700890	AAATAAATCCAAAAAACCAAAAAAACCAAACCTATACCCCCCAACCCTCA	AAATAAATCCGAAAAACCGAAAAAACCAAACCTATACCCCCCAACCCTCG	I	C	Grn	NA	NA	NA	NA	NA	NA		OpenSea	CTGGCGGGGACAGAGTGGGTCCGAGGAGCCGGGGAAGCCAGGCCTATGCCCCCCAGCCCT[CG]CCGTGGTCCCGCCCGGCCCCTCCTCACCACTCAGGCACAGGAAGCCTAGCAGGGCCCCGC	GAGTGGGTCCGAGGAGCCGGGGAAGCCAGGCCTATGCCCCCCAGCCCTCG	VSIG2	NM_014312	Body				TRUE	11:124126964-124127356
cg26188212	chr1	228967124	+		-0.143287	3.93468e-10	-0.105905	0.000436604	-0.12889	0.00652131	-0.140029	1.17778e-08	-0.142762	4.91104e-09	-0.13443	1.4822e-08	43783216		CAATAACTTAAACTAAAAACTCTTTTCCAAACCTCCCCAAAAAAAAACAC		II			NA	NA	NA	NA	NA	NA		OpenSea	TTACTGGACTCCTTCTCCAAGCGTTCATTGTTGTCCGGGCCGCCTCATCATGCCCCCACA[CG]TGTCCTCCTCTGGGGAGGTTTGGAAAAGAGCCTTTAGCCCAAGTTACTGTGACCTTTGGT	AGTAACTTGGGCTAAAGGCTCTTTTCCAAACCTCCCCAGAGGAGGACACG							TRUE		1:228966816-228967171	Unclassified_Cell_type_specific
cg20488281	chr12	119772354	-	CCDC60	0.116836	4.29779e-10	0.122685	1.6715e-06	0.136196	7.44591e-05	0.10046	1.02405e-08	0.109361	4.82969e-10	0.105495	1.63758e-08	71672988		AATCCTCAAACCTAAAAACAAAAACCAATTTATTTAAAAAATACAACTCC		II			NA	NA	NA	NA	NA	NA	chr12:119772353-119772594	Island	AGAAAGGGTATGGTCCTCAGGCCTAAAAACAGAAACCAATTTGTTTAGAGAATGCAGCTC[CG]GTGGCAGCCGGCTGCTCTGAGCCGGCGTCCCAGCAACCTGGGAGAGTTCACGACCCCCAT	GTCCTCAGGCCTAAAAACAGAAACCAATTTGTTTAGAGAATGCAGCTCCG	CCDC60	NM_178499	TSS200								CCDC60;CCDC60;CCDC60	ENST00000539847.1;ENST00000546345.1;ENST00000536742.1	TSS1500;TSS1500;TSS200	CCDC60;CCDC60;CCDC60;CCDC60	ENST00000539847.1;ENST00000546345.1;ENST00000535685.1;ENST00000536742.1	TSS1500;TSS1500;TSS1500;TSS200
cg09195771	chr10	4312482	+		0.0733089	4.35023e-10	0.0652593	2.02816e-05	0.0654163	0.00981527	0.0557764	3.55637e-06	0.0604833	3.44516e-07	0.076047	7.46357e-10	83713168		ACAACTCCAAAATTCACTTCCTATAACTATCTATATTCTCTTACTATAAC		II			NA	NA	NA	NA	NA	NA		OpenSea	GCCTTAAGGGTTTGAGATTCGGGACTACTGGGCAGGACCTGCTCACCGGCTGCCCATAAC[CG]TCACAGTAAGAGAACACAGACAGCCACAGGAAGTGAATCTTGGAGCTGTGATGTCATCTC	CAGCTCCAAGATTCACTTCCTGTGGCTGTCTGTGTTCTCTTACTGTGACG
cg10167235	chr14	100807646	+	WARS;WARS;WARS;WARS	0.0732118	4.39966e-10	0.0964723	2.42049e-10	0.0730238	0.000742308	0.0565427	1.7792e-06	0.0627413	1.77956e-07	0.0756846	4.87739e-10	29641967		TAATATAATTAAAAACTTTTCTTTCCCTTTCACTTCTAACCAAAACTTCC		II			NA	NA	NA	NA	NA	NA		OpenSea	CAAAATAAAACAGTGGACTTTTCCAATGGCGCTTCCCTCCCCACTCTGCACCCTGTGCTC[CG]GAAGTTTTGGCCAGAAGTGAAAGGGAAAGAAAAGTCTTCAATTATACCAGCTTCCAACTG	GGTATAATTGAAGACTTTTCTTTCCCTTTCACTTCTGGCCAAAACTTCCG	WARS;WARS;WARS;WARS	NM_173701;NM_004184;NM_213645;NM_213646	Body;Body;Body;Body				TRUE				RP11-638I2.8	ENST00000557226.1	5'UTR	WARS;RP11-638I2.8;WARS;WARS	ENST00000557614.1;ENST00000557226.1;ENST00000554100.1;ENST00000554950.1	3'UTR;5'UTR;3'UTR;3'UTR
cg10712211	chr8	70845033	-		0.0936462	4.53118e-10	0.0873077	1.89273e-05	0.0601324	0.0332817	0.0806096	4.4869e-07	0.0882291	2.48885e-08	0.0887105	1.15074e-08	49677119		TATTAATAAAACAAACTACCTACCTCCCTCCTACTATACAAAACTATATC		II			NA	NA	NA	NA	NA	NA		OpenSea	TGACTTCCTCTTGTTAGTGGAGCAGGCTGCCTGCCTCCCTCCTGCTGTGCAGAACTATGT[CG]GACTGTAGCCATGCAGGAGCCTTTTCTACCTAGTAACCAATAAATAAAAAATTAAAAAAA	GTTAGTGGAGCAGGCTGCCTGCCTCCCTCCTGCTGTGCAGAACTATGTCG
cg02904657	chr15	40571997	+		-0.221968	4.57281e-10	-0.211688	1.59291e-05	-0.282916	0.0001257	-0.207547	4.52333e-08	-0.223386	2.7298e-09	-0.225544	1.01332e-09	3659409		TAAAACTTAAAACCTTTCACCTACCTACAATAAAATCTTTACAAAACTTC		II			NA	NA	NA	NA	NA	NA	chr15:40572078-40572758	N_Shore	CTGGGCAGTTCCCTGGGAGTTGCTGGCGAGAAACCTTCCGTACTGCAAAGGCAAACAGAT[CG]AAGTCTTGCAAAGACCTTACTGCAGGCAGGTGAAAGGCTTCAAGTTCCACCCTCAGGGTT	CGAAGTCTTGCAAAGACCTTACTGCAGGCAGGTGAAAGGCTTCAAGTTCC							TRUE	15:38359025-38359887	15:40571047-40572291	Unclassified				PLCB2	ENST00000560009.1	3'UTR
cg27141801	chr16	70366767	-	DDX19B;DDX19B;DDX19B;DDX19B;LOC100506083;DDX19B;DDX19B;DDX19B	0.0574892	4.65189e-10	0.0829081	2.77716e-12	0.0464069	0.0152323	0.0553875	9.53377e-09	0.0477357	5.32431e-07	0.0533975	1.07039e-08	89733275		CTTTCAAATCTAACTTCCTACACTCAATATCATACACRTCTCTTAATACC		II			NA	NA	NA	NA	NA	NA		OpenSea	TACTGCACGGCCTTTCAGATCTGGCTTCCTGCACTCAATGTCATGCACGTCTCTTAGTGC[CG]TGTTCCCTTAATGCTGAGTCATGCTCCATTGTATGGATGGACCACATGACTGATTTGCCT	CGGCACTAAGAGACGTGCATGACATTGAGTGCAGGAAGCCAGATCTGAAA	DDX19B;DDX19B;DDX19B;DDX19B;LOC100506083;DDX19B;DDX19B;DDX19B	NM_001257175;NM_001257172;NM_001014451;NM_007242;NR_039997;NM_001014449;NM_001257174;NM_001257173	Body;Body;Body;Body;Body;Body;Body;Body								RP11-529K1.2	ENST00000562077.1	3'UTR	RP11-529K1.2;DDX19B;RP11-529K1.3	ENST00000562077.1;ENST00000562519.1;ENST00000565116.1	3'UTR;3'UTR;3'UTR
cg23258940	chr19	55995851	-	NAT14;ZNF628	0.0963424	4.75426e-10	0.107536	1.28938e-07	0.109851	0.000236885	0.0916811	2.60703e-08	0.0863679	1.00227e-07	0.0974576	2.61686e-09	33629144		RAAACAAAATACCRCAAACTAAACTTACTAATAAAAACCCRAATCTCCCC		II			rs111286193	0.010064	NA	NA	NA	NA	chr19:55992577-55996916	Island	CCAGCCGGGGCGGGGCAGGGTGCCGCAGGCTGGGCTTGCTAATAAAGACCCGAGTCTCCC[CG]CCTGTGTTTTGTTTTCCTGGGGGGAGGGAAGGGGGCAAAGTCATGGTCCTAGCCCCCGCC	CGGGGAGACTCGGGTCTTTATTAGCAAGCCCAGCCTGCGGCACCCTGCCC	NAT14;ZNF628	NM_020378;NM_033113	TSS1500;3'UTR					19:60686979-60688715			NAT14;ZNF628	ENST00000205194.3;ENST00000391718.2	TSS1500;3'UTR	NAT14;ZNF628	ENST00000205194.3;ENST00000391718.2	TSS1500;3'UTR
cg20258698	chr7	47556811	+	TNS3	-0.18224	4.98217e-10	-0.182222	2.74612e-05	-0.267179	4.45252e-06	-0.181698	2.75486e-09	-0.172025	7.87413e-09	-0.175501	3.61226e-09	89725838		AAAACCATCCAAAAAAACAACACAACAAAATTTCTATTACAAAATTAAAC		II			NA	NA	NA	NA	NA	NA		OpenSea	TGGGGTGTGCCAATTCTATGGTCCTACTGGAGGCTGGCCAATGTTGACTGAAGACAAGAA[CG]CCCAACCTTGCAATAGAAACCCTGCTGTGCTGTTTTCCTGGATGGTCTCCACAAGCCCCG	CGCCCAACCTTGCAATAGAAACCCTGCTGTGCTGTTTTCCTGGATGGTCT	TNS3	NM_022748	5'UTR			DMR					TNS3;TNS3;TNS3	ENST00000545849.1;ENST00000398879.1;ENST00000311160.9	5'UTR;5'UTR;5'UTR	TNS3;TNS3;TNS3	ENST00000545849.1;ENST00000398879.1;ENST00000311160.9	5'UTR;5'UTR;5'UTR
cg14133557	chr9	113802005	+		-0.165521	4.99746e-10	-0.2022	5.42338e-09	-0.15296	0.00540901	-0.153912	2.62286e-08	-0.169676	1.3315e-09	-0.165138	1.37476e-09	42660544		TAATCATAATCCCRTCACAACATAACTCACTTAAAACTTAAAAAATTTCC		II			NA	NA	NA	NA	NA	NA	chr9:113799913-113801375	S_Shore	TGGCCACCAGGTAACCGTGGGCTTTGCAGAAGAGAAAGGTCACTGCAAACCGTAGCTGGA[CG]GAAACTTTTCAAGCCTCAAGTGAGTTATGCTGTGACGGGACCATGACCATCTCCCACCGG	CGGAAACTTTTCAAGCCTCAAGTGAGTTATGCTGTGACGGGACCATGACC											LPAR1	ENST00000538760.1	TSS1500	LPAR1;LPAR1	ENST00000441240.1;ENST00000538760.1	TSS1500;TSS1500
cg10537253	chr21	46542848	-	ADARB1;ADARB1;ADARB1;ADARB1;ADARB1;ADARB1;ADARB1;ADARB1	-0.0741083	5.46387e-10	-0.0978852	6.54294e-09	-0.0396472	0.0877281	-0.0520713	9.01792e-06	-0.0589549	7.76059e-07	-0.0710876	8.24364e-09	26657882		AATCTCATAACTCTTCTACACCTATAATTCCTTAACTCTTATCTAAAACC		II			NA	NA	NA	NA	NA	NA		OpenSea	CCTTTTCGCATAATCTCATAGCTCTTCTGCACCTGTGGTTCCTTAGCTCTTATCTGAGAC[CG]TGGCAGGCAGACAGCTGGTTGCAGTGGTTGGTTAGTTGTTTCATATGGTTGATCATACAG	CGGTCTCAGATAAGAGCTAAGGAACCACAGGTGCAGAAGAGCTATGAGAT	ADARB1;ADARB1;ADARB1;ADARB1;ADARB1;ADARB1;ADARB1;ADARB1	NM_001160230;NM_001112;NM_015834;NM_015833;NR_027674;NR_027673;NR_027672;NR_073200	5'UTR;5'UTR;5'UTR;5'UTR;Body;Body;Body;Body								ADARB1;ADARB1;ADARB1	ENST00000460734.1;ENST00000539173.1;ENST00000437626.1	5'UTR;5'UTR;5'UTR	ADARB1;ADARB1;ADARB1;ADARB1;ADARB1;ADARB1	ENST00000449478.1;ENST00000462214.1;ENST00000460734.1;ENST00000539917.1;ENST00000389861.3;ENST00000437626.1	5'UTR;5'UTR;5'UTR;5'UTR;5'UTR;5'UTR
cg09423021	chr1	226960554	-		-0.0692405	5.54407e-10	-0.0162312	0.11484	-0.201454	1.22159e-08	-0.0728308	7.58763e-10	-0.0720144	1.02937e-09	-0.0699157	2.91942e-09	40788185		ACTACATATAATCCAAAACACACAAAAAAAATCCCTCTAACAAATAAACC		II			NA	NA	NA	NA	NA	NA		OpenSea	GTAATCCTGATACTGCATGTAGTCCAAGGCACACAGAAGGAATCCCTCTGGCAGATAAAC[CG]TAGAGTTGCACAGCAAGAGGGACCTTACAAATGATCTAAGACTGTGCTTTTGTTTTCAGG	CGGTTTATCTGCCAGAGGGATTCCTTCTGTGTGCCTTGGACTACATGCAG
cg07127410	chr22	29427851	-	ZNRF3	-0.129896	5.57532e-10	-0.145528	3.82903e-08	-0.204594	7.69516e-05	-0.13173	2.16932e-09	-0.12799	5.9896e-09	-0.128614	3.14102e-09	95761541		CCACAAAAACAAACCTAATAACRACAACAAAAACAAAACTAATTCCTACC		II			NA	NA	NA	NA	NA	NA	chr22:29426510-29426843	S_Shore	CCCCTCCCTGACCACAGGAGCAGGCCTGGTGGCGGCAACAGAAACAGGGCTGGTTCCTGC[CG]CCCTGCATTTCAGCAGTGACGTGTTCCAGGCTCCGGCTTTAGATGGCTGTGTCTCTCAAG	CACAGGAGCAGGCCTGGTGGCGGCAACAGAAACAGGGCTGGTTCCTGCCG	ZNRF3	NM_032173	Body				TRUE		22:29427030-29428112	Unclassified	ZNRF3-AS1;ZNRF3	ENST00000325660.3;ENST00000462485.2	TSS1500;5'UTR	ZNRF3-AS1;ZNRF3	ENST00000325660.3;ENST00000462485.2	TSS1500;5'UTR
cg10801420	chr3	9944591	+	IL17RE;IL17RE;IL17RE;IL17RE;IL17RE;IL17RE;IL17RE;IL17RE;IL17RE	-0.130542	5.87744e-10	-0.11795	2.52432e-05	-0.145635	0.00407083	-0.134942	2.2965e-09	-0.136435	7.43074e-10	-0.127948	5.30961e-09	52648971		AAACTACCAATCTAAAACTCCCCATAAACTTCTATACAATTAAAACTCCC		II			NA	NA	NA	NA	NA	NA		OpenSea	TGTGTTCGCTGCTGCACAGCAAGGCCCTGCCACCCACCTTCAGGCCATGCAGCCATGTTC[CG]GGAGCCCTAATTGCACAGAAGCCCATGGGGAGCTCCAGACTGGCAGCCCTGCTCCTGCCT	CGGGAGCCCTAATTGCACAGAAGCCCATGGGGAGCTCCAGACTGGCAGCC	IL17RE;IL17RE;IL17RE;IL17RE;IL17RE;IL17RE;IL17RE;IL17RE;IL17RE	NM_153480;NM_001193380;NM_153480;NM_153481;NM_001193380;NM_153483;NM_153483;NM_153481;NR_104198	5'UTR;5'UTR;1stExon;1stExon;1stExon;ExonBnd;Body;5'UTR;Body				TRUE				IL17RE;IL17RE;IL17RE;IL17RE;IL17RE;IL17RE;IL17RE	ENST00000295980.3;ENST00000441648.2;ENST00000383814.3;ENST00000383814.3;ENST00000454190.2;ENST00000454190.2;ENST00000421412.1	5'UTR;TSS200;5'UTR;1stExon;5'UTR;1stExon;ExonBnd	IL17RE;IL17RE;IL17RE;IL17RE;IL17RE;IL17RE;IL17RE;IL17RE;IL17RE;IL17RE;IL17RE;IL17RE;IL17RE;IL17RE	ENST00000461534.1;ENST00000295980.3;ENST00000441648.2;ENST00000383814.3;ENST00000383814.3;ENST00000489181.1;ENST00000444427.1;ENST00000444427.1;ENST00000383815.3;ENST00000383815.3;ENST00000421412.1;ENST00000454992.1;ENST00000454992.1;ENST00000489181.1	5'UTR;5'UTR;TSS200;5'UTR;1stExon;1stExon;5'UTR;1stExon;5'UTR;1stExon;ExonBnd;5'UTR;1stExon;5'UTR
cg00238508	chr3	71907737	-		-0.116572	5.90859e-10	-0.159115	1.40647e-09	-0.086878	0.0240925	-0.1322	1.93859e-11	-0.128011	4.91176e-11	-0.110723	9.47449e-09	98735831		CATTTTCAATAACTCTCAATAACCTAATAAATATCTCATTACAACACAAC		II			NA	NA	NA	NA	NA	NA		OpenSea	GATTTTCTTGCCATTTTCAGTGGCTCTCAGTGACCTGGTGGGTGTCTCATTGCAACACAG[CG]CAGGAGACCAGACTCTAATTACAAGGCAGGGCAGATTCCGGCTCTGCCCTTCCTGACAAC	ATTTTCAGTGGCTCTCAGTGACCTGGTGGGTGTCTCATTGCAACACAGCG
cg22530055	chr21	45373097	+	AGPAT3;AGPAT3	-0.04674	6.05335e-10	-0.0493043	1.08902e-06	-0.0300251	0.0563062	-0.03903	5.17052e-07	-0.0403271	2.53109e-07	-0.0450074	7.32568e-09	76786387		CTACRAAAATACAAAACCCCRTAAAAAACACACATACATTTAAATAACAC		II			NA	NA	NA	NA	NA	NA		OpenSea	GCTTCAACACCATCAGGCCAGAGTAGGCGGGGAGCGTCTCGGGGAAAGGGGACAGAGAGA[CG]TGCCATCCAAATGCATGTGTGTCCTCCACGGGGCCCTGCATCCCCGCAGCTAGGAAGGTC	CGTGCCATCCAAATGCATGTGTGTCCTCCACGGGGCCCTGCATCCCCGCA	AGPAT3;AGPAT3	NM_020132;NM_001037553	5'UTR;5'UTR					21:44197442-44197572			AGPAT3;AGPAT3;AGPAT3;AGPAT3;AGPAT3;AGPAT3;AGPAT3	ENST00000546158.1;ENST00000398058.1;ENST00000291572.8;ENST00000398061.1;ENST00000327505.2;ENST00000398063.2;ENST00000438598.2	TSS1500;5'UTR;5'UTR;5'UTR;5'UTR;5'UTR;5'UTR	AGPAT3;AGPAT3;AGPAT3;AGPAT3;AGPAT3;AGPAT3;AGPAT3;AGPAT3;AGPAT3;AGPAT3;AGPAT3;AGPAT3;AGPAT3;AGPAT3	ENST00000422850.1;ENST00000497909.1;ENST00000546158.1;ENST00000398058.1;ENST00000457068.1;ENST00000448845.1;ENST00000498670.1;ENST00000291572.8;ENST00000448287.1;ENST00000398061.1;ENST00000327505.2;ENST00000445582.1;ENST00000398063.2;ENST00000438598.2	5'UTR;5'UTR;TSS1500;5'UTR;5'UTR;5'UTR;5'UTR;5'UTR;5'UTR;5'UTR;5'UTR;5'UTR;5'UTR;5'UTR
cg19085407	chr10	135164596	+	PRAP1;PRAP1	0.11186	6.43246e-10	0.0935799	9.46818e-05	0.126317	0.0012101	0.0966249	4.50805e-07	0.112103	4.0715e-09	0.118204	3.57483e-10	4609134		AATTCTAACCRAATCTAAAACAACACAAAACTAAAATATAACCTAACACC		II			NA	NA	rs78010598	0.011719	NA	NA		OpenSea	TCACTGCAGAAAACAGCCAGTGCATTGACGGCCAGGGTTGGGAGTGCTAGGTCAGGGATA[CG]GTGCCAGGTTACATCCCAGTCCTGTGCTGCCCCAGACCCGGCCAGAATTCCAGGCCAGCT	CGGTGCCAGGTTACATCCCAGTCCTGTGCTGCCCCAGACCCGGCCAGAAT	PRAP1;PRAP1	NM_145202;NM_001145201	Body;Body								PRAP1;RP11-122K13.7	ENST00000463201.1;ENST00000452591.1	TSS1500;TSS1500	PRAP1;RP11-122K13.7	ENST00000463201.1;ENST00000452591.1	TSS1500;TSS1500
cg02097604	chr17	17750910	+	TOM1L2;TOM1L2	-0.0916148	6.52267e-10	-0.090769	8.98972e-07	-0.106564	0.000131521	-0.1122	1.03353e-12	-0.105085	1.73399e-11	-0.0856415	2.39661e-08	84697204	49699977	TCACCCTATAAACAACTCTATAATTTACCTCCCCAAATAACAAATCCCCA	TCGCCCTATAAACAACTCTATAATTTACCTCCCCAAATAACGAATCCCCG	I	C	Grn	NA	NA	NA	NA	NA	NA		OpenSea	CAGGCCGTGTGGAGCTGGGGATGTAGGAGTGGCCAGTGCCCGGTGTCCACGGGGTGCGAG[CG]GGGACCCGCCATCTGGGGAGGCAAACCACAGAGCTGCTCACAGGGCGAAGAGGGCATCCT	CGGGGACCCGCCATCTGGGGAGGCAAACCACAGAGCTGCTCACAGGGCGA	TOM1L2;TOM1L2	NM_001033551;NM_001082968	3'UTR;3'UTR				TRUE				TOM1L2;TOM1L2;TOM1L2;TOM1L2;TOM1L2;TOM1L2	ENST00000379504.3;ENST00000395739.4;ENST00000535933.1;ENST00000540946.1;ENST00000542206.1;ENST00000478943.1	3'UTR;3'UTR;3'UTR;3'UTR;3'UTR;3'UTR	TOM1L2;TOM1L2;TOM1L2;TOM1L2;TOM1L2;TOM1L2;TOM1L2	ENST00000379504.3;ENST00000395739.4;ENST00000535933.1;ENST00000540946.1;ENST00000486413.1;ENST00000542206.1;ENST00000478943.1	3'UTR;3'UTR;3'UTR;3'UTR;3'UTR;3'UTR;3'UTR
cg06746154	chr8	145137177	-	GPAA1	0.0468868	6.5233e-10	0.0446148	1.44434e-05	0.0622776	6.10042e-05	0.0460068	8.9935e-09	0.0451164	9.63248e-09	0.0468409	2.01205e-09	63781970		TAAAACRTCCTAAATCATTAACAATCTCRCTTAACATCCATTCTCTAACC		II			NA	NA	NA	NA	NA	NA	chr8:145137176-145138235	Island	TGTGACTCCACTGGGACGTCCTGAGTCATTGGCAGTCTCGCTTGGCATCCATTCTCTGAC[CG]CCGCCGGCTTTCCACCCACCTGCCCGGCTCATCACCTCTGACTCCTGCGGGCCTTCCAGC	GGGACGTCCTGAGTCATTGGCAGTCTCGCTTGGCATCCATTCTCTGACCG	GPAA1	NM_003801	TSS1500					8:145209143-145210315	8:145136881-145138458	Promoter_Associated	GPAA1;GPAA1;GPAA1	ENST00000355091.4;ENST00000361036.6;ENST00000527144.1	TSS1500;TSS1500;TSS1500	GPAA1;GPAA1;GPAA1;GPAA1;GPAA1;GPAA1;GPAA1;GPAA1;GPAA1;GPAA1;GPAA1;GPAA1	ENST00000529503.1;ENST00000526341.1;ENST00000355091.4;ENST00000525087.1;ENST00000532758.1;ENST00000530633.1;ENST00000361036.6;ENST00000524418.1;ENST00000528073.1;ENST00000530258.1;ENST00000527144.1;ENST00000525308.1	TSS1500;TSS1500;TSS1500;TSS1500;TSS1500;TSS1500;TSS1500;TSS1500;TSS1500;TSS1500;TSS1500;TSS1500
cg01230359	chr16	8728911	-	METTL22;METTL22	-0.0762605	6.6985e-10	-0.0741651	4.35116e-06	-0.0312648	0.15228	-0.0604256	2.66337e-06	-0.0670656	1.5374e-07	-0.0740061	1.2217e-08	25609533		AATAAACATTTCTCTTAATTTCTATCCCATCCAAAACACACCATAACCAC		II			NA	NA	NA	NA	NA	NA		OpenSea	CCCCATTTCACAGTGGGCATTTCTCTTGGTTTCTGTCCCATCCAGAGCACACCATGGCCA[CG]CCCCTGGAGGATGTTGGCAAGCAGGTGGGTAGGTCTTGTCCGCTTCCTGTGGCCCTGATG	GTGGGCATTTCTCTTGGTTTCTGTCCCATCCAGAGCACACCATGGCCACG	METTL22;METTL22	NM_024109;NM_024109	ExonBnd;Body						16:8728851-8729778	Gene_Associated_Cell_type_specific	METTL22;METTL22	ENST00000381920.3;ENST00000568967.1	ExonBnd;5'UTR	METTL22;METTL22;METTL22;METTL22;METTL22	ENST00000567295.1;ENST00000564624.1;ENST00000381920.3;ENST00000572956.1;ENST00000568967.1	3'UTR;TSS200;ExonBnd;TSS200;5'UTR
cg25400597	chr5	52542324	+		-0.254498	6.70529e-10	-0.205779	0.000317648	-0.406531	7.78472e-07	-0.231073	2.26062e-07	-0.247875	1.87036e-08	-0.251344	5.54576e-09	26733548		TTCAAAAACRTCTCTCTAAAACACTCCTATTCTTAATTTTAATTAAAACC		II			NA	NA	NA	NA	NA	NA		OpenSea	TGGCTGGTTGGAAAGGAAGAAGGTGTGTATTACTAGACCCAGTACAACAAAAGGTGTGCA[CG]GTTTCAACCAAAATTAAGAATAGGAGTGCCTTAGAGAGACGCTCCTGAAATTCTTCTACA	CGGTTTCAACCAAAATTAAGAATAGGAGTGCCTTAGAGAGACGCTCCTGA
cg08260245	chr22	51016501	+	CPT1B;CPT1B;CHKB-CPT1B;CPT1B;CPT1B;CPT1B;CPT1B;CPT1B;CPT1B	0.342018	7.17176e-10	0.305635	8.52023e-05	0.329475	0.000146473	0.293642	4.81404e-07	0.332539	1.1483e-08	0.344636	1.88806e-09	73709117	25628565	ATACCCACCCAAAAAACTAACACAAAAATTTAACAACAATTAACCTAACA	ATACCCACCCGAAAAACTAACGCGAAAATTTAACGACGATTAACCTAACG	I	A	Red	NA	NA	NA	NA	NA	NA	chr22:51016253-51017020	Island	GTCCGCGACCCCTCGCGCCCCCCACCCCGCGACTAGCGGCTGCCCCCGGCCCGCGCCCCC[CG]CCAGGCCAACCGCCGCCAAATCCTCGCGCCAGCCTTCCGGGTGGGCACAGCCACTGTGGT	GTGCCCACCCGGAAGGCTGGCGCGAGGATTTGGCGGCGGTTGGCCTGGCG	CPT1B;CPT1B;CHKB-CPT1B;CPT1B;CPT1B;CPT1B;CPT1B;CPT1B;CPT1B	NM_152246;NM_001145135;NR_027928;NM_152245;NM_001145137;NM_001145136;NM_001145137;NM_004377;NM_001145134	5'UTR;5'UTR;Body;5'UTR;5'UTR;5'UTR;1stExon;5'UTR;5'UTR					22:49363077-49363870			CHKB-CPT1B;CPT1B;CHKB-CPT1B;CPT1B;CPT1B;CPT1B;CPT1B	ENST00000453634.1;ENST00000434492.2;ENST00000452668.1;ENST00000312108.7;ENST00000395650.2;ENST00000440709.1;ENST00000405237.3	3'UTR;5'UTR;3'UTR;5'UTR;5'UTR;5'UTR;TSS200	CHKB-CPT1B;CPT1B;CPT1B;CPT1B;CHKB-CPT1B;CPT1B;CPT1B;CPT1B;CPT1B;CPT1B;CPT1B;CHKB-CPT1B	ENST00000453634.1;ENST00000434492.2;ENST00000460853.1;ENST00000476790.1;ENST00000452668.1;ENST00000417176.1;ENST00000312108.7;ENST00000395650.2;ENST00000440709.1;ENST00000405237.3;ENST00000461117.1;ENST00000492556.1	3'UTR;5'UTR;3'UTR;TSS1500;3'UTR;5'UTR;5'UTR;5'UTR;5'UTR;TSS200;TSS1500;3'UTR
cg02626395	chr7	151615549	-		0.0943133	7.17631e-10	0.0905908	1.14119e-05	0.0807966	0.00814235	0.0818517	3.98204e-08	0.0733342	7.60653e-07	0.0849635	5.24332e-08	3649356		AAAAAATAATCCAAATCCACAACRTCTATTCACAATAAACTCTAAAACTC		II			NA	NA	NA	NA	NA	NA		OpenSea	GCTGCATATTCAAGGGGTAATCCAGATCCACAGCGTCTGTTCACAATGGGCTCTGAGGCT[CG]TTCACTGGTGAAAAAACAAATTGTTGAGGACCTTCTATCTAACAGAGCCCAGGCCCTGGA	CGAGCCTCAGAGCCCATTGTGAACAGACGCTGTGGATCTGGATTACCCCT
cg09889857	chr21	36259618	+	RUNX1;RUNX1;RUNX1;RUNX1;RUNX1	0.219421	7.57408e-10	0.240443	9.20202e-08	0.297284	0.000104361	0.24091	6.83242e-12	0.244327	8.26957e-12	0.2408	5.00165e-11	8755548		ACACTAAACAATCRATTACTAAAAACCCATCCTAAATCAAAAACCRATCC		II			NA	NA	NA	NA	NA	NA	chr21:36258952-36259472	S_Shore	TTAGGGGAGGAGGGAGACTAAGTTACTAACAGTCCAGGAGGGGAAAACGTTCTGGTTCTG[CG]GATCGGCCTCTGACCCAGGATGGGCTCCTAGCAACCGATTGCTTAGTGCATTAAAAAGTG	CACTAAGCAATCGGTTGCTAGGAGCCCATCCTGGGTCAGAGGCCGATCCG	RUNX1;RUNX1;RUNX1;RUNX1;RUNX1	NM_001122607;NM_001001890;NM_001122607;NM_001001890;NM_001754	1stExon;1stExon;5'UTR;5'UTR;Body				TRUE	21:35180642-35181494			RUNX1;RUNX1;RUNX1;RUNX1	ENST00000344691.4;ENST00000344691.4;ENST00000399240.1;ENST00000431176.1	1stExon;5'UTR;TSS200;5'UTR	RUNX1;RUNX1;RUNX1;RUNX1;RUNX1;RUNX1	ENST00000344691.4;ENST00000344691.4;ENST00000399240.1;ENST00000482318.1;ENST00000431176.1;ENST00000475045.1	1stExon;5'UTR;TSS200;3'UTR;5'UTR;3'UTR
cg20079298	chr15	40572326	+		-0.269585	7.69727e-10	-0.226285	0.000236064	-0.2542	0.00359562	-0.219767	7.41642e-07	-0.248611	8.23172e-09	-0.281528	2.10121e-10	51752203	82810525	AATAAATACTAAAATTCAAAACCCAAAACTCCTACCTTAATCCTACCACA	AATAAATACTAAAATTCGAAACCCGAAACTCCTACCTTAATCCTACCGCG	I	T	Red	NA	NA	NA	NA	NA	NA	chr15:40572078-40572758	Island	GCGGTTGCCTCTGACTTACTCATCTACCCAGTAATAAAACTGGGCCGGGCCTGCGTCCCA[CG]CGGTAGGACCAAGGCAGGAGTCCCGGGTCTCGAACTCTAGCATCCATCATCCGCCCTGCC	CGCGGTAGGACCAAGGCAGGAGTCCCGGGTCTCGAACTCTAGCATCCATC						RDMR	TRUE	15:38359025-38359887						PLCB2	ENST00000560009.1	3'UTR
cg26642540	chr16	89010147	+	CBFA2T3	-0.062451	8.18991e-10	-0.0904916	2.32124e-10	-0.0453182	0.0127768	-0.0374277	3.35313e-05	-0.0376673	4.65369e-05	-0.059935	1.43799e-08	93776180		AACCRCATCCAAAACAAAAAACCAATTCTTAAATAAAACAACAAAAAATC		II			NA	NA	NA	NA	NA	NA	chr16:89006334-89008600	S_Shore	GTGCGGATGCTCCCGGAACGCCCATTTTACAGGTGGAGAGGCTGAGCCTCTCAGCCACAC[CG]ACTTCCTGCTGCCTTATCCAAGAACTGGTTTCTTGCCCTGGATGCGGCCAAGTCACAGCT	GCCGCATCCAGGGCAAGAAACCAGTTCTTGGATAAGGCAGCAGGAAGTCG	CBFA2T3	NM_005187	Body					16:87537393-87537834			CBFA2T3	ENST00000360302.2	5'UTR	CBFA2T3;CBFA2T3	ENST00000570046.1;ENST00000360302.2	5'UTR;5'UTR
cg14501219	chr17	62775713	+	LOC146880;LOC146880	0.0984216	8.34142e-10	0.116636	5.71325e-08	0.104906	0.00190459	0.0794651	7.8263e-07	0.0839864	1.77783e-07	0.106597	1.23475e-10	18790122		TAAACTAAACRAAACAAAAACAACCTCCAAATAAAACTATTCRCCRAAAC		II			NA	NA	NA	NA	NA	NA	chr17:62774366-62777797	Island	CTCCCTCCAGGAGCCTGCGCCCCGGCCCCGGGGTCAGGGTTGGGATGCGGGCTCTGCAGG[CG]CCCCGGCGAACAGCTCTACCTGGAGGCTGTCCCTGCCCCGCTTAGTCCAAGGGCCTTGGT	CGCCCCGGCGAACAGCTCTACCTGGAGGCTGTCCCTGCCCCGCTTAGTCC	LOC146880;LOC146880	NR_027487;NR_026899	Body;Body					17:60205877-60208257			AC103810.2	ENST00000400873.3	5'UTR	AC103810.2	ENST00000400873.3	5'UTR
cg01876338	chr2	54087008	+	GPR75;LOC100302652;GPR75	-0.198957	8.56208e-10	-0.220707	1.12238e-07	-0.247125	9.59355e-05	-0.220801	1.92799e-10	-0.211971	6.82437e-10	-0.188974	1.87038e-08	51687179		TAATACCTCTAATCCTACATCATCCAAAACRACAAACRAAACTAAAATCC		II			NA	NA	NA	NA	NA	NA	chr2:54086776-54087266	Island	GGCCCGCGGCCTCTCACCTGCCGGGTGGCCGCAGCGCCGCCCCTCCTCCATCTCGCAGTC[CG]GACCCCAGCTCCGCCTGCCGCTCTGGATGATGCAGGACTAGAGGCATCATCGCCATCGCC	CGGACCCCAGCTCCGCCTGCCGCTCTGGATGATGCAGGACTAGAGGCATC	GPR75;LOC100302652;GPR75	NM_006794;NM_001164165;NM_006794	5'UTR;1stExon;1stExon				TRUE	2:53940281-53940994			GPR75;ASB3;ASB3;GPR75	ENST00000394705.2;ENST00000352846.3;ENST00000406625.2;ENST00000394705.2	1stExon;1stExon;1stExon;5'UTR	ASB3;GPR75;ASB3;ASB3;ASB3;GPR75;ASB3;ASB3	ENST00000459916.1;ENST00000394705.2;ENST00000498475.2;ENST00000352846.3;ENST00000406625.2;ENST00000394705.2;ENST00000498475.2;ENST00000459916.1	1stExon;1stExon;1stExon;1stExon;1stExon;5'UTR;3'UTR;3'UTR
cg03516335	chr11	72122809	-	CLPB	0.0544428	8.94974e-10	0.0540886	7.28261e-06	0.0632446	0.000321235	0.0634531	1.09883e-11	0.055752	1.53571e-09	0.0473038	1.84139e-07	92690334		ATACCACTTAATTTTTCTTCCTCTTTCTTTAAAACCAATCAATACAAAAC		II			NA	NA	NA	NA	NA	NA		OpenSea	AGGGGAGGGAGGTACCACTTGATTTTTCTTCCTCTTTCTTTAGGACCAATCAATACAAAG[CG]GCCACTGAACTTCAATGACGCATTGTTCCAACTGATTTCCGGATCCTTCACATGAACCAG	TACCACTTGATTTTTCTTCCTCTTTCTTTAGGACCAATCAATACAAAGCG	CLPB	NM_030813	Body				TRUE		11:72122749-72122954	Unclassified_Cell_type_specific	CLPB;RP11-7N14.1;CLPB	ENST00000543042.1;ENST00000544959.1;ENST00000445069.2	5'UTR;5'UTR;3'UTR	CLPB;RP11-7N14.1;CLPB	ENST00000543042.1;ENST00000544959.1;ENST00000445069.2	5'UTR;5'UTR;3'UTR
cg01072045	chr11	47475796	+		-0.062708	8.95958e-10	-0.0502556	0.000329243	-0.0512153	0.0130833	-0.0547809	3.83391e-07	-0.0700098	5.59469e-11	-0.0678077	2.05848e-10	17715254		TTAAATAAAATTCTCTATTAATCTCCTCTTACCTTACCAAAAACCRTACC		II			NA	NA	NA	NA	NA	NA		OpenSea	GGGCATGCTCCTCTATGGCAACGACTGTGGTTTACTTGTCTTTGTACTACTAGTAACTAA[CG]GCACGGCCCCTGGCAAGGTAAGAGGAGACCAACAGAGAATCCTATTTAACATTCTAACAT	CGGCACGGCCCCTGGCAAGGTAAGAGGAGACCAACAGAGAATCCTATTTA
cg04790209	chr2	7274020	-		-0.0851729	9.07111e-10	-0.150355	3.35636e-11	0.0448426	0.00659458	-0.0966234	1.36717e-10	-0.0916589	6.90274e-10	-0.0868611	1.90311e-09	16675234		TCTCTCRAATCTCTACTAAAACCTCACTATTATATTACAAAAACCTATAC		II			NA	NA	NA	NA	NA	NA		OpenSea	CATTCTCAAGCTCTCTCGGGTCTCTACTGAAACCTCACTGTTGTATTACAGAGGCCTGTG[CG]TGGAGCTTCTAAAATGAGGAACATTCCTCGTCACCACGTTGGAGATGTCTTCACCCTTAC	CGCACAGGCCTCTGTAATACAACAGTGAGGTTTCAGTAGAGACCCGAGAG
cg06438724	chr15	49089383	-	CEP152;CEP152	-0.149851	9.32986e-10	-0.133612	5.0101e-05	-0.183483	0.000267389	-0.132708	3.21899e-07	-0.142625	2.40328e-08	-0.14861	1.46307e-09	14790870		TACCATAACTAATTCACCATAAACCTAAATAAATACCCTCTCAAAACTTC		II			NA	NA	NA	NA	NA	NA		OpenSea	TAAACAGAAAATACCATGACTAATTCACCATGAACCTGAATAAGTGCCCTCTCAGAACTT[CG]TGTGGTTAAATCATCTTACCATTGTACTCACATACATTTCCTGAACACACACAAACATCA	ACCATGACTAATTCACCATGAACCTGAATAAGTGCCCTCTCAGAACTTCG	CEP152;CEP152	NM_001194998;NM_014985	Body;Body				TRUE
cg00983520	chr22	51017067	-	CPT1B;CPT1B;CPT1B;CPT1B;CHKB-CPT1B;CPT1B;CPT1B;CPT1B;CPT1B;CPT1B;CPT1B;CPT1B	0.199057	9.34174e-10	0.157609	0.000369372	0.29027	6.61569e-07	0.1894	3.82305e-08	0.202955	3.22327e-09	0.201561	2.32971e-09	84770289		ACRATAAAAATTACTCAAAAATCTAAAAACCTAAAAAACCCCAAAATCTC		II			NA	NA	NA	NA	NA	NA	chr22:51016253-51017020	S_Shore	TGGGTTTCTGTGCGGTGAAGGTTGCTCAAAGGTCTGGGAGCCTGGGGGGCCCCAGAGTCT[CG]TGAGGATGGTGGCTTTAGAGCTAAAAATAGCCAAATGTAGGGAAAAGGTCACCGATGTGT	CGGTGAAGGTTGCTCAAAGGTCTGGGAGCCTGGGGGGCCCCAGAGTCTCG	CPT1B;CPT1B;CPT1B;CPT1B;CHKB-CPT1B;CPT1B;CPT1B;CPT1B;CPT1B;CPT1B;CPT1B;CPT1B	NM_152245;NM_001145137;NM_001145136;NM_001145135;NR_027928;NM_001145134;NM_152245;NM_004377;NM_152246;NM_001145135;NM_001145136;NM_001145134	1stExon;TSS1500;1stExon;5'UTR;Body;1stExon;5'UTR;TSS200;TSS200;1stExon;5'UTR;5'UTR				TRUE				CHKB-CPT1B;CPT1B;CHKB-CPT1B;CPT1B;CPT1B;CPT1B;CPT1B;CPT1B	ENST00000453634.1;ENST00000434492.2;ENST00000452668.1;ENST00000440709.1;ENST00000405237.3;ENST00000395650.2;ENST00000440709.1;ENST00000312108.7	3'UTR;5'UTR;3'UTR;5'UTR;TSS1500;TSS200;1stExon;TSS1500	CHKB-CPT1B;CPT1B;CHKB-CPT1B;CPT1B;CPT1B;CPT1B;CPT1B;CPT1B;CPT1B;CPT1B;CPT1B;CHKB-CPT1B	ENST00000453634.1;ENST00000434492.2;ENST00000452668.1;ENST00000440709.1;ENST00000461117.1;ENST00000405237.3;ENST00000417176.1;ENST00000395650.2;ENST00000460853.1;ENST00000440709.1;ENST00000312108.7;ENST00000492556.1	3'UTR;5'UTR;3'UTR;5'UTR;TSS1500;TSS1500;TSS1500;TSS200;TSS200;1stExon;TSS1500;3'UTR
cg18468041	chr10	851101	-		-0.0815484	9.57223e-10	-0.0756914	3.85341e-05	-0.0700385	0.00763342	-0.0724159	2.58171e-07	-0.0808365	8.81194e-09	-0.0828614	2.24455e-09	64703560		CCTAACCTTTCCCTCTAAATTTACTTCCTATAAAACAACTCCAAAACCTC		II			NA	NA	NA	NA	NA	NA	chr10:851100-851525	Island	TTCCCATCCCTCCTGACCTTTCCCTCTAGGTTTACTTCCTATGAGGCAGCTCCAGAGCCT[CG]GAGGGGCGGCTGGAGGTCGAGGGCGCGTGGGGGGCCTGGAGGGTGCAGGGGACGCCGAGG	CTGACCTTTCCCTCTAGGTTTACTTCCTATGAGGCAGCTCCAGAGCCTCG								10:840807-842023
cg06730285	chr5	139945107	+	APBB3;APBB3;SLC35A4;APBB3;APBB3	-0.0718273	1.04006e-09	-0.0916245	2.53382e-08	-0.0574126	0.00808049	-0.0432335	1.99969e-05	-0.0450723	2.43502e-05	-0.0619403	1.60244e-07	87656396		AAATCCATCAAAAAACCACTACTAACTCCATTATAAACTCCTTAAAAATC		II			NA	NA	NA	NA	NA	NA	chr5:139943835-139944477	S_Shore	TTACCCACACATTTACTAAATGTCAGGCACTAGAACATAGTAGCCAAGACAGACTGGTCA[CG]ACTTTCAAGGAGCTCATAATGGAGTCAGTAGTGGTTTCCTGATGGACCTAATTAAAGGTC	GGTCCATCAGGAAACCACTACTGACTCCATTATGAGCTCCTTGAAAGTCG	APBB3;APBB3;SLC35A4;APBB3;APBB3	NM_133174;NM_006051;NM_080670;NM_133173;NM_133172	TSS1500;TSS1500;5'UTR;TSS1500;TSS1500								APBB3;SLC35A4;APBB3;APBB3;SLC35A4;APBB3;SLC35A4;APBB3;SLC35A4;SLC35A4;APBB3	ENST00000412920.3;ENST00000323146.3;ENST00000354402.5;ENST00000358580.5;ENST00000508770.1;ENST00000508496.2;ENST00000432254.2;ENST00000357560.4;ENST00000514199.1;ENST00000514199.1;ENST00000507279.1	TSS1500;5'UTR;TSS1500;TSS1500;5'UTR;TSS1500;5'UTR;TSS1500;1stExon;5'UTR;3'UTR	SLC35A4;APBB3;SLC35A4;APBB3;APBB3;APBB3;SLC35A4;APBB3;APBB3;APBB3;APBB3;APBB3;SLC35A4;APBB3;SLC35A4;SLC35A4;APBB3;APBB3;APBB3;APBB3;APBB3	ENST00000514137.1;ENST00000467078.1;ENST00000323146.3;ENST00000356738.2;ENST00000513507.1;ENST00000509914.1;ENST00000508770.1;ENST00000511896.1;ENST00000506165.1;ENST00000503850.1;ENST00000506958.1;ENST00000510241.1;ENST00000432254.2;ENST00000357560.4;ENST00000514199.1;ENST00000514199.1;ENST00000506289.1;ENST00000511459.1;ENST00000505617.1;ENST00000507279.1;ENST00000513766.2	TSS1500;TSS1500;5'UTR;TSS1500;TSS1500;TSS1500;5'UTR;TSS1500;TSS1500;TSS1500;TSS1500;TSS1500;5'UTR;TSS1500;1stExon;5'UTR;TSS1500;TSS1500;TSS1500;3'UTR;3'UTR
cg24886154	chr21	45138054	+	PDXK	-0.0428022	1.05817e-09	-0.0428806	6.19928e-06	-0.0228819	0.104191	-0.0452458	6.92141e-10	-0.0383345	7.07576e-08	-0.0424209	5.35725e-09	66723106		AACCCTAAAATCAATATCACCAAACTAAAATCTTAATAACCTAACACAAC		II			NA	NA	NA	NA	NA	NA	chr21:45138293-45139831	N_Shore	CAGTCCTCAGCACCCGCCTGGTCGGGCATTGGGTCTCACCAAGCTACAGAGCCCTAGGTG[CG]CTGTGTTAGGTCACCAAGACTTTAGTCTGGTGATACTGACCCCAGGGCCCCAAATCACCA	GCCCTGGGGTCAGTATCACCAGACTAAAGTCTTGGTGACCTAACACAGCG	PDXK	NM_003681	TSS1500								PDXK;PDXK;PDXK;PDXK	ENST00000398081.1;ENST00000468090.1;ENST00000291565.4;ENST00000463355.1	TSS1500;TSS1500;TSS1500;TSS1500	PDXK;PDXK;PDXK;PDXK;PDXK;PDXK;PDXK	ENST00000398081.1;ENST00000468090.1;ENST00000291565.4;ENST00000463355.1;ENST00000398085.3;ENST00000476084.1;ENST00000470029.1	TSS1500;TSS1500;TSS1500;TSS1500;TSS1500;TSS1500;TSS1500
cg14035368	chr9	139258938	+	CARD9;CARD9;DNLZ	0.174894	1.06931e-09	0.171609	9.14372e-06	0.201172	0.000548121	0.16842	5.80997e-08	0.17149	1.88739e-08	0.172177	7.07901e-09	63658128	25650532	CCACCCAAAAAAAAACAACAACACCTCAAAAAAAATTTTAAAAACTACCA	CCGCCCGAAAAAAAACGACGACGCCTCAAAAAAAATTTTAAAAACTACCG	I	C	Grn	NA	NA	NA	NA	NA	NA	chr9:139257842-139259075	Island	CGACCCGGCTGCCGCTCCCCAGCCCGTTTTGGAGAAGCCTGGGGGCCGCCCGCCTACCTG[CG]GTAGTTCTCAAAACTCTCTTTGAGGCGCCGCCGCTCCTTCTCGGGCGGCTCCCCGCTGCT	CCGCCCGAGAAGGAGCGGCGGCGCCTCAAAGAGAGTTTTGAGAACTACCG	CARD9;CARD9;DNLZ	NM_052814;NM_052813;NM_001080849	Body;Body;TSS1500					9:138378345-138378896			DNLZ;CARD9;DNLZ;CARD9	ENST00000371739.3;ENST00000460290.1;ENST00000371738.3;ENST00000371732.5	TSS1500;3'UTR;TSS1500;ExonBnd	DNLZ;CARD9;DNLZ;CARD9;CARD9;CARD9;CARD9	ENST00000371739.3;ENST00000460290.1;ENST00000371738.3;ENST00000489932.2;ENST00000371732.5;ENST00000481053.1;ENST00000485975.1	TSS1500;3'UTR;TSS1500;3'UTR;ExonBnd;3'UTR;3'UTR
cg19161022	chr21	45344711	-	AGPAT3;AGPAT3	-0.0426807	1.07807e-09	-0.058876	2.65844e-09	-0.0275815	0.0143898	-0.0239183	2.49227e-06	-0.0234575	1.411e-05	-0.0409037	2.09392e-08	99651116		TACCRCAAAAAACTTAAACTATCACCCTATAAACTAAATCCAAAACTACC		II			NA	NA	NA	NA	NA	NA		OpenSea	GAGCCCCACCCTGCCGCAAGGGGCTTGGGCTGTCACCCTGTGGGCTGAGTCCAGGGCTGC[CG]TGTTGGAGAGGCGTGTGGGAATGTGCGTTTTGGGATGGCAGCCCGAGCCTCCTACAACTT	CGGCAGCCCTGGACTCAGCCCACAGGGTGACAGCCCAAGCCCCTTGCGGC	AGPAT3;AGPAT3	NM_001037553;NM_020132	TSS1500;5'UTR				TRUE	21:44168934-44169428			AGPAT3;AGPAT3;AGPAT3;AGPAT3;AGPAT3	ENST00000438598.2;ENST00000398063.2;ENST00000291572.8;ENST00000398061.1;ENST00000327505.2	TSS1500;TSS200;5'UTR;5'UTR;5'UTR	AGPAT3;AGPAT3;AGPAT3;AGPAT3;AGPAT3;AGPAT3;AGPAT3;AGPAT3	ENST00000438598.2;ENST00000398063.2;ENST00000291572.8;ENST00000448287.1;ENST00000398061.1;ENST00000327505.2;ENST00000445582.1;ENST00000547109.1	TSS1500;TSS200;5'UTR;5'UTR;5'UTR;5'UTR;5'UTR;5'UTR
cg16674433	chr17	19314408	+	RNF112	-0.141869	1.10318e-09	-0.182145	2.11312e-08	-0.12538	0.00351667	-0.131482	1.00528e-07	-0.124741	2.84252e-07	-0.127336	8.16871e-08	88797847	81694943	ATAAAACCCAACTCAAAATCCCTAACAAAAACTAAAATACAAACAAACCA	ATAAAACCCGACTCAAAATCCCTAACAAAAACTAAAATACAAACAAACCG	I	A	Red	NA	NA	NA	NA	NA	NA		OpenSea	GTCCCCCTCCCCCTCCCTGTCCTTATCTTTCCCTTCTGTCTCCATGGCGACTCACCACCT[CG]GCTTGCCTGCATCCCAGCCTCTGCCAGGGATTCTGAGCCGGGCTCCATCCCTCCCTCCTC	CGGCTTGCCTGCATCCCAGCCTCTGCCAGGGATTCTGAGCCGGGCTCCAT	RNF112	NM_007148	TSS200								RNF112;RNF112;RNF112	ENST00000453070.2;ENST00000575165.1;ENST00000461366.1	TSS1500;TSS200;TSS200	RNF112;RNF112;RNF112;RNF112	ENST00000453070.2;ENST00000575165.1;ENST00000574149.1;ENST00000461366.1	TSS1500;TSS200;TSS200;TSS200
cg08381798	chr22	29705045	-	GAS2L1;GAS2L1;GAS2L1	-0.0734515	1.10656e-09	-0.0823938	2.31198e-07	-0.022389	0.318026	-0.0675174	1.26515e-07	-0.0682288	5.31313e-08	-0.0725187	5.51203e-09	94701141		ATACTAACTATACCTCAACTAAACTTATACATTCCTTCTTCTAAAAAACC		II			rs2301292	0.01691	NA	NA	NA	NA	chr22:29702245-29704723	S_Shore	CCTCACTTTGTGTGCTAACTGTGCCTCAACTGAGCTTGTGCATTCCTTCTTCTGGGGGGC[CG]CATGATCGGGGCGCCTCCTCTGTGCCCTCCCTGCAGTCAGTCTTAGGCAGATGTACCCAC	CGGCCCCCCAGAAGAAGGAATGCACAAGCTCAGTTGAGGCACAGTTAGCA	GAS2L1;GAS2L1;GAS2L1	NM_152236;NM_006478;NM_001278730	Body;Body;Body				TRUE		22:29704226-29705228	Unclassified_Cell_type_specific				GAS2L1	ENST00000491016.1	TSS1500
cg03996581	chr1	153586386	-	S100A16	-0.0819477	1.11699e-09	-0.133961	7.6407e-10	-0.00431208	0.771981	-0.0982212	5.71161e-12	-0.0865365	1.54167e-09	-0.0831687	6.38296e-09	93795847		AAATAACAAATCTAAAATTCAAACTCAAACCAATCAACCTATTTCTAACC		II			NA	NA	NA	NA	NA	NA		OpenSea	ATTCCAATGATAAGTGGCAGATCTGAGATTCAAACTCAGGCCAGTCAGCCTGTTTCTAAC[CG]CCCCCCACCCCCACCCACCCCATTTCCCTGGTTGTGCCAGCCAGGGCTCAGAACACCTGG	AGTGGCAGATCTGAGATTCAAACTCAGGCCAGTCAGCCTGTTTCTAACCG	S100A16	NM_080388	TSS1500								S100A16;S100A16	ENST00000474991.1;ENST00000368706.3	TSS1500;TSS1500	S100A16;S100A16	ENST00000474991.1;ENST00000368706.3	TSS1500;TSS1500
cg11646706	chr3	58514483	-	ACOX2	0.173148	1.13017e-09	0.216606	7.70785e-07	0.127894	0.0476575	0.145956	7.66409e-07	0.158151	1.06375e-07	0.161112	2.13762e-08	64747977		AATAAAACTATAACTACTCCCCAATAAATAAAACAATCTTAACTCCCAAC		II			NA	NA	NA	NA	NA	NA		OpenSea	GTGCCCATGGGGATGGGGCTGTGGCTGCTCCCCAGTGAGTGGAACAATCTTAGCTCCCAG[CG]CCTGCCAGCGCCTGCCCCTCCGCAGACAGCAGGTACCTCAGGCAGGAAGCTGAAGTCTTG	ATGGGGCTGTGGCTGCTCCCCAGTGAGTGGAACAATCTTAGCTCCCAGCG	ACOX2	NM_003500	Body											ACOX2;ACOX2	ENST00000489472.1;ENST00000459888.1	3'UTR;3'UTR
cg17178761	chr17	55682851	+	MSI2;MSI2	0.120963	1.14762e-09	0.158623	5.49827e-08	0.0770974	0.0589332	0.134553	1.29064e-10	0.108237	2.01857e-07	0.112586	2.64857e-08	76792358		TCATAACCCTACRCCCTAAAAATAAAATACRAAAACRCTAATAACAACAC		II			NA	NA	NA	NA	NA	NA		OpenSea	GGAGGGCAGTGGTCTGTCTCCTCAGTATCTCAGCACCCAGTGCCTCTGGGCTTTTCTGAA[CG]TGCTGCCACCAGCGTCCCCGTACTCCACCCCCAGGGCGCAGGGTCATGAGAGGGGAGCAT	CGTGCTGCCACCAGCGTCCCCGTACTCCACCCCCAGGGCGCAGGGTCATG	MSI2;MSI2	NM_138962;NM_170721	Body;Body				TRUE		17:55682560-55683752	Unclassified_Cell_type_specific
cg08827454	chr6	30922981	+		0.0671159	1.24809e-09	0.0606594	5.93912e-05	0.052452	0.0135731	0.0600167	2.97402e-07	0.0553579	1.17297e-06	0.0637648	1.62067e-08	1645940		CAAAACAAAAAAACACTCCTATCCTAACAAATACCACAAACTAAATCACC		II			NA	NA	NA	NA	NA	NA	chr6:30923208-30923624	N_Shore	GGGGCTGGAGAGCCCTCGAGAAAAGGAGGAAGATGCCTGGATTTTAGTTGTCTGGGTAGA[CG]GTGACTCAGCCTGTGGCATCTGCCAGGACAGGAGTGTCTCTCTGCCCTGGGAGGGATGCA	CGGTGACTCAGCCTGTGGCATCTGCCAGGACAGGAGTGTCTCTCTGCCCT							TRUE		6:30922724-30924044	Unclassified	HCG21	ENST00000419481.1	TSS1500	HCG21	ENST00000419481.1	TSS1500
cg12711754	chr14	71247286	-	MAP3K9;MAP3K9;MAP3K9;MAP3K9	0.0800385	1.24833e-09	0.081107	1.16423e-05	0.053385	0.0573726	0.0700955	2.8242e-07	0.0691982	2.6764e-07	0.0793985	6.33521e-09	65778591		AAAACACCTAACTCTCTCTAACATCCTAAAATATAACTACTTCAAAAAAC		II			NA	NA	NA	NA	NA	NA		OpenSea	CACGTGTCTGCAGGACACCTAGCTCTCTCTAACATCCTAAAATATAACTGCTTCAAAAGG[CG]TCAACTTGGACACCTACAGCCCTTGCCATCTTGTGCAAATTAAGCCCAGAAAACACAGCT	CGCCTTTTGAAGCAGTTATATTTTAGGATGTTAGAGAGAGCTAGGTGTCC	MAP3K9;MAP3K9;MAP3K9;MAP3K9	NM_001284230;NM_033141;NM_001284232;NM_001284231	Body;Body;5'UTR;5'UTR								MAP3K9;MAP3K9	ENST00000553414.1;ENST00000554146.1	5'UTR;5'UTR	MAP3K9;MAP3K9	ENST00000553414.1;ENST00000554146.1	5'UTR;5'UTR
cg00751179	chr2	158695297	-	ACVR1;ACVR1	0.065217	1.27715e-09	0.0756434	1.07808e-07	0.0643162	0.00214674	0.0622065	3.48504e-08	0.0628534	1.38153e-08	0.0663153	2.14559e-09	68752938		CTCCTCTACTTACTACATAACTCTTCCAAATATATACATCTAAAAAAAAC		II			NA	NA	NA	NA	NA	NA		OpenSea	CCTCTGTTCCTCTCCTCTGCTTGCTGCATGGCTCTTCCAAGTATGTACATCTGGGGAGAA[CG]CACAACCCCATTTCTACTTCATGTTTAAACCTGCCTCATAAGGTCTCCAATCCTGGTCCT	TCCTCTGCTTGCTGCATGGCTCTTCCAAGTATGTACATCTGGGGAGAACG	ACVR1;ACVR1	NM_001105;NM_001111067	5'UTR;5'UTR				TRUE				ACVR1;ACVR1;ACVR1	ENST00000410057.2;ENST00000263640.3;ENST00000434821.1	TSS1500;5'UTR;5'UTR	ACVR1;ACVR1;ACVR1;ACVR1;ACVR1;ACVR1	ENST00000410057.2;ENST00000412025.1;ENST00000263640.3;ENST00000440523.1;ENST00000539637.1;ENST00000434821.1	TSS1500;TSS1500;5'UTR;5'UTR;5'UTR;5'UTR
cg13985132	chr15	65394414	-	LOC390595	-0.212059	1.29025e-09	-0.18202	4.94613e-05	-0.280144	0.00046166	-0.242302	7.68703e-11	-0.222046	8.01208e-10	-0.196447	4.89713e-08	92758109		TACRAACTAAACTAAACACCCAAATTATAAAACCTAAACTACTAATTAAC		II			NA	NA	NA	NA	NA	NA	chr15:65394413-65395041	Island	GGGACCGAGGCTGCGGGCTGGGCTGGACACCCAGATTATGGGGCCTGGGCTGCTGATTGG[CG]GCCTTGGAGGGGCGGGCAGAATCCTTACCGCGACCGTAGGCTTGTGGCTCCGCAGCGGGG	GCGGGCTGGGCTGGACACCCAGATTATGGGGCCTGGGCTGCTGATTGGCG	LOC390595	NM_001163692	Body				TRUE	15:63181395-63182080	15:65393270-65394431	Unclassified				UBAP1L	ENST00000561387.1	TSS1500
cg21122199	chr17	58499720	+	C17orf64	0.0921666	1.29905e-09	0.100207	5.42584e-07	0.0823042	0.00415341	0.0962664	4.00185e-10	0.0896971	5.68735e-09	0.0927659	1.55242e-09	37607281		TTAAAAATAACTACAACTAACCCCTCCAACTAAAATCTAAACTAAAAAAC		II			NA	NA	NA	NA	NA	NA	chr17:58498711-58499332	S_Shore	CCTCTCCTGGCCTGCTGTGCGCTCTGCCAAAGTCTTCGCTCGACCCCGCACATCTTGCTC[CG]TTCCCTAGTCCAGATCCCAGCTGGAGGGGCCAGCTGCAGCCACCCCTAAGAATGAGGAAA	TAGGGGTGGCTGCAGCTGGCCCCTCCAGCTGGGATCTGGACTAGGGAACG	C17orf64	NM_181707	TSS200				TRUE				C17orf64;C17orf64	ENST00000474834.1;ENST00000269127.4	5'UTR;TSS200	C17orf64;C17orf64;C17orf64;C17orf64	ENST00000474834.1;ENST00000269127.4;ENST00000464714.1;ENST00000461535.1	5'UTR;TSS200;TSS200;5'UTR
cg10137990	chr8	145137203	+	GPAA1	0.0784266	1.32737e-09	0.0575576	0.000433727	0.131764	5.63198e-06	0.0894572	4.9151e-11	0.0879712	1.23947e-10	0.0732638	6.59078e-08	50671933	82762599	ACAAAATAACACCAACTAAAAAACCCACAAAAATCAAAAATAATAAACCA	ACGAAATAACGCCGACTAAAAAACCCGCAAAAATCAAAAATAATAAACCG	I	A	Red	NA	NA	NA	NA	NA	NA	chr8:145137176-145138235	Island	CATTGGCAGTCTCGCTTGGCATCCATTCTCTGACCGCCGCCGGCTTTCCACCCACCTGCC[CG]GCTCATCACCTCTGACTCCTGCGGGCCTTCCAGCCGGCGCTATCTCGCAGCCCCCGACCA	GCGAGATAGCGCCGGCTGGAAGGCCCGCAGGAGTCAGAGGTGATGAGCCG	GPAA1	NM_003801	TSS1500					8:145209143-145210315	8:145136881-145138458	Promoter_Associated	GPAA1;GPAA1;GPAA1	ENST00000355091.4;ENST00000361036.6;ENST00000527144.1	TSS1500;TSS1500;TSS1500	GPAA1;GPAA1;GPAA1;GPAA1;GPAA1;GPAA1;GPAA1;GPAA1;GPAA1;GPAA1;GPAA1;GPAA1	ENST00000529503.1;ENST00000526341.1;ENST00000355091.4;ENST00000525087.1;ENST00000532758.1;ENST00000530633.1;ENST00000361036.6;ENST00000524418.1;ENST00000528073.1;ENST00000530258.1;ENST00000527144.1;ENST00000525308.1	TSS1500;TSS1500;TSS1500;TSS1500;TSS1500;TSS1500;TSS1500;TSS1500;TSS1500;TSS1500;TSS1500;TSS1500
cg06546183	chr21	44257072	+		-0.066255	1.33994e-09	-0.0652426	1.39716e-06	-0.0487383	0.0281451	-0.0703214	1.23302e-09	-0.0581126	4.14945e-07	-0.0610003	5.76394e-08	24800966		CCAAAAAATTATAAACTATACATTATATCACAAAAAAACACTATACAACC		II			NA	NA	NA	NA	NA	NA	chr21:44257966-44258299	N_Shore	ACCTGCTTCGTGCTCAGCAGCGGGTCGTGGGAACCACCCTACATTGTCACTCATCTGTCA[CG]GCTGCACAGTGCTCCCTTGTGACACAATGCACAGCCTATAACCTTTTGGGTGTTTGCATA	CGGCTGCACAGTGCTCCCTTGTGACACAATGCACAGCCTATAACCTTTTG											AP001628.6	ENST00000431150.1	TSS1500	AP001628.6	ENST00000431150.1	TSS1500
cg19635154	chr21	40326600	+		-0.0546228	1.34445e-09	-0.0774332	8.93642e-10	-0.00306931	0.849386	-0.059307	1.43911e-10	-0.0496837	7.79038e-08	-0.0494509	7.23691e-08	46685913		AATTAAATACACACAAATATCCCCTTATTAAAATCTTATATTCACAACAC		II			NA	NA	NA	NA	NA	NA		OpenSea	GTGCCGCTACCTCTTCACCTGCTGAGCAAACCCTGTCATTGAAGCAACCAGGTGCTCACA[CG]TGTTGTGAACACAAGACTCCAATAAGGGGACACCTGTGTGTATCCAATTTTCTACCAGCA	ATTGGATACACACAGGTGTCCCCTTATTGGAGTCTTGTGTTCACAACACG											AF064858.6	ENST00000415824.1	3'UTR	AF064858.6;TMPRSS3	ENST00000415824.1;ENST00000553129.1	3'UTR;3'UTR
cg02212173	chr1	243876835	-	AKT3;AKT3;AKT3	0.120215	1.3576e-09	0.149985	9.45044e-08	0.0689419	0.0735437	0.0934333	3.16402e-06	0.0952235	1.50898e-06	0.121427	3.24937e-09	36654147		CRTCTCAAATTCTAACCATTATTCAATTCRACATCTACACATATTTATAC		II			NA	NA	NA	NA	NA	NA		OpenSea	GCATCATAAACCGTCTCAAGTTCTAGCCATTATTCAGTTCGACATCTGCACATGTTTATG[CG]TCTCTCCAAACAACCTCTTGAACACCCTGCTGGAGCTGTCATTTTTTTCTTCTCCCTATC	CGCATAAACATGTGCAGATGTCGAACTGAATAATGGCTAGAACTTGAGAC	AKT3;AKT3;AKT3	NM_181690;NM_001206729;NM_005465	Body;Body;Body								RP11-370K11.1	ENST00000453572.1	3'UTR	RP11-370K11.1;AKT3;AKT3	ENST00000453572.1;ENST00000463991.1;ENST00000490018.1	3'UTR;3'UTR;3'UTR
cg06813295	chr21	46946981	+	SLC19A1;SLC19A1;SLC19A1	-0.0321485	1.40489e-09	-0.0387842	1.28298e-07	-0.00544004	0.584528	-0.0368859	5.10489e-12	-0.0313769	5.54109e-09	-0.0289137	9.8163e-08	88673411		TCACCRACTCTATAATTTCACTACTCTTCTAATTTATCAAACATTTAACC		II			NA	NA	NA	NA	NA	NA	chr21:46950586-46952286	N_Shelf	AAATCATCATCAAGAGAACCTCTGGGCACAGACAGAAAAGTCTAGAATGAAAGTCTTTCA[CG]GTTAAATGTTTGATAAATTAGAAGAGCAGTGAAACCACAGAGTCGGTGAATGAGCAGCAG	CGGTTAAATGTTTGATAAATTAGAAGAGCAGTGAAACCACAGAGTCGGTG	SLC19A1;SLC19A1;SLC19A1	NM_001205206;NM_001205207;NM_194255	Body;Body;Body
cg03119829	chr1	64170964	-		0.139998	1.413e-09	0.145857	1.00623e-06	0.118832	0.00566804	0.151272	6.42652e-12	0.138808	8.59498e-10	0.140063	7.29655e-10	65660916	91768990	AAAACTCTTATCCTAAACAACCCATCATTTACAAAACTACTTCTCTCACA	GAAACTCTTATCCTAAACGACCCATCGTTTACAAAACTACTTCTCTCACG	I	A	Red	NA	NA	NA	NA	NA	NA		OpenSea	GCACTTGTACACGGAACTCTTGTCCTGAGCGGCCCATCGTTTGCAGGGCTGCTTCTCTCA[CG]GTGTCACCAGTTCTCAGCAAAGCCACGAGTGTGTATGTTTCTCTTCTTTATCACCTTCTC	GGAACTCTTGTCCTGAGCGGCCCATCGTTTGCAGGGCTGCTTCTCTCACG						DMR			1:64170893-64170969	Unclassified_Cell_type_specific
cg07332757	chr16	88593924	-	ZFPM1	-0.106635	1.45822e-09	-0.0955384	1.9628e-05	-0.0289771	0.31645	-0.0859817	4.46114e-06	-0.0911869	8.95146e-07	-0.0991563	8.32819e-09	30736985		AACCAATAAAATCCCTAACCCCAATACAAAATAAAAACAAACTATAATAC		II			NA	NA	NA	NA	NA	NA	chr16:88590204-88590410	S_Shelf	GCAGGTCCACTGGCCAGTGGAGTCCCTGGCCCCAGTGCAGGGTGGGGACAGGCTGTGGTG[CG]CGTGAGCGGGCCGGCTCAGGCCTGAGGGCGGCACCGCAGGGGACACACAGCCCGGGCGCC	GCCAGTGGAGTCCCTGGCCCCAGTGCAGGGTGGGGACAGGCTGTGGTGCG	ZFPM1	NM_153813	Body				TRUE	16:87121425-87121502	16:88593361-88594289	Unclassified	RP11-21B21.4	ENST00000563243.1	3'UTR	RP11-21B21.4	ENST00000563243.1	3'UTR
cg04467093	chr5	133448932	+	TCF7	0.0945922	1.4617e-09	0.116576	1.99407e-08	0.117442	0.00013874	0.0801737	6.348e-07	0.0871725	8.94449e-08	0.086387	9.07009e-08	91616858		CCCACTTTTCCTCCTTTCCCCAAACTAAAACTAAAAAATAACATAAACAC		II			NA	NA	NA	NA	NA	NA	chr5:133449320-133451260	N_Shore	AGAGGCTGGGGAGACCTAATGGGCAGGGTCCCCCTCATCTCCATCACCAAGCTGAGCACT[CG]TGCCCATGCCACCCCCCAGCCCCAGCCTGGGGAAAGGAGGAAAAGTGGGCACCCTAGCCC	CGTGCCCATGCCACCCCCCAGCCCCAGCCTGGGGAAAGGAGGAAAAGTGG	TCF7	NM_003202	TSS1500								TCF7;TCF7	ENST00000378564.1;ENST00000395029.1	TSS1500;TSS1500	TCF7;TCF7	ENST00000378564.1;ENST00000395029.1	TSS1500;TSS1500
cg02910020	chr21	36883608	+	LOC100506403	-0.0680944	1.52592e-09	-0.087973	1.46417e-08	-0.0536085	0.0125903	-0.060156	1.47313e-07	-0.0577399	5.11443e-07	-0.064773	1.94967e-08	49611524		AATCAACAACTATACCCTAAAATAAATATTATCAATCCCACTTTACAAAC		II			NA	NA	NA	NA	NA	NA		OpenSea	CTCGTACCAGATGTGTGGCTGCAGGAAATTTGCATGATCTACCTAAGTCTTAGTTTTTCA[CG]TTTGTAAAGTGGGACTGATAATACTTACTTCAGGGCACAGTTGTTGATTGATAGAGGGTG	ATCAACAACTGTGCCCTGAAGTAAGTATTATCAGTCCCACTTTACAAACG	LOC100506403	NR_073512	Body				TRUE							RUNX1;RUNX1	ENST00000467692.1;ENST00000475045.1	3'UTR;3'UTR
cg00017931	chr6	157932180	-	ZDHHC14;ZDHHC14	-0.103422	1.55268e-09	-0.0918339	3.75029e-05	-0.120017	0.000401239	-0.0841634	1.06349e-06	-0.0985959	3.66665e-08	-0.0978882	2.92046e-08	3786495		RACTCRACTTCTAAATCCRACTCTTTTTATATAAATTCCAAAACCCTACC		II			NA	NA	NA	NA	NA	NA		OpenSea	GCATCTTCTCCGACTCGGCTTCTAAGTCCGGCTCTTTTTGTGTGGGTTCCAGGGCCCTGC[CG]TGGGGGCAAAGAGGATGGAGTTGCTTACCCACCATTTCCTCTTGGCTGGCGGGCTGCTTA	CGGCAGGGCCCTGGAACCCACACAAAAAGAGCCGGACTTAGAAGCCGAGT	ZDHHC14;ZDHHC14	NM_153746;NM_024630	Body;Body					6:157852055-157852169	6:157931625-157932274	Unclassified_Cell_type_specific
cg24069542	chr18	46469214	-	SMAD7;SMAD7;SMAD7;SMAD7	-0.128818	1.58161e-09	-0.133909	4.74123e-07	-0.136408	0.0182716	-0.145138	5.15744e-11	-0.145994	1.75887e-10	-0.137883	1.69826e-09	52682165		ACTCAATAAAACTAACTAAAATTTCTCTTACATTACCAATCCCCCATTAC		II			NA	NA	NA	NA	NA	NA		OpenSea	ACTCGAGTCAGGCTCAATGAGACTGGCTGGAATTTCTCTTGCATTACCAGTCCCCCATTA[CG]GATACCAGGTGGTTCCCAAGGTCAAAGGAGGTTTGGGTTGGACTTTCTCAACCCTGGTTG	CTCAATGAGACTGGCTGGAATTTCTCTTGCATTACCAGTCCCCCATTACG	SMAD7;SMAD7;SMAD7;SMAD7	NM_001190823;NM_001190822;NM_005904;NM_001190821	TSS200;Body;Body;Body				TRUE
cg08975915	chr12	90050928	-	ATP2B1;ATP2B1	0.098354	1.59166e-09	0.0923345	1.03654e-05	0.0551659	0.106336	0.0963261	1.68071e-08	0.0959104	1.68247e-08	0.083824	4.4821e-07	61614109	64636921	TCATTCACTCATTAAATAACTCTACCACCACCATTATCCTTACCACCTCA	TCATTCACTCATTAAATAACTCTACCACCACCATTATCCTTACCACCTCG	I	A	Red	rs117306837	0.022135	NA	NA	NA	NA		OpenSea	AATGGACTCATCTCATTCACTCATTAAATAGCTCTGCCACCACCATTATCCTTACCACCT[CG]GCTAGGAATCTTAAATCATCTTTGATTCCATCCTTTCCGGCTTCAGTCAGTTACTAAGTT	TCATTCACTCATTAAATAGCTCTGCCACCACCATTATCCTTACCACCTCG	ATP2B1;ATP2B1	NM_001001323;NM_001682	TSS1500;TSS1500								ATP2B1;ATP2B1;ATP2B1	ENST00000348959.3;ENST00000359142.3;ENST00000428670.3	TSS1500;TSS1500;5'UTR	ATP2B1;ATP2B1;ATP2B1;ATP2B1;ATP2B1	ENST00000549585.1;ENST00000348959.3;ENST00000359142.3;ENST00000428670.3;ENST00000551310.1	TSS1500;TSS1500;TSS1500;5'UTR;5'UTR
cg01057898	chr22	19706868	+	SEPT5;SEPT5;SEPT5-GP1BB;SEPT5-GP1BB	0.0837797	1.60039e-09	0.109558	7.97661e-09	0.0431996	0.137396	0.0814421	2.07934e-08	0.0836787	5.4946e-09	0.082596	4.31623e-09	91770252		AACCCCAATCCCAAAAAAAACTCTACAAAAACCRACACTATATTTATTCC		II			NA	NA	NA	NA	NA	NA	chr22:19705510-19706557	S_Shore	TGCCCTCTGCCCGAGGAGGGAGGACATCGCCTGTGCCTGCTGCGGCCTGACATCTCCCCA[CG]GAATAAATACAGTGTCGGTCCCTGCAGAGCCCTCCCTGGGATTGGGGCCAGGGGTGCCTT	CGGAATAAATACAGTGTCGGTCCCTGCAGAGCCCTCCCTGGGATTGGGGC	SEPT5;SEPT5;SEPT5-GP1BB;SEPT5-GP1BB	NM_001009939;NM_002688;NR_037611;NR_037612	Body;Body;Body;Body								2020-09-05	ENST00000446882.2	5'UTR	SEPT5;SEPT5;SEPT5;SEPT5;SEPT5;SEPT5;SEPT5;SEPT5	ENST00000446882.2;ENST00000412544.1;ENST00000431044.1;ENST00000413258.1;ENST00000480423.1;ENST00000470814.1;ENST00000395109.2;ENST00000477238.1	5'UTR;5'UTR;5'UTR;TSS1500;TSS1500;TSS1500;TSS200;TSS200
cg07849827	chr1	15772154	-	CTRC	-0.0810732	1.61173e-09	-0.0819224	5.89211e-06	-0.131793	1.45352e-05	-0.0965591	1.98895e-11	-0.0934849	1.89793e-11	-0.0794282	1.17736e-08	24608594		ACCCACTAAACTACCAATTAAAAAACRATTCCTAAAAAATATTTAACATC		II			NA	NA	NA	NA	NA	NA		OpenSea	GGACTCCGGTGGCCCACTGAACTGCCAGTTGGAGAACGGTTCCTGGGAGGTGTTTGGCAT[CG]TCAGCTTTGGCTCCCGGCGGGGCTGCAACACCCGCAAGAAGCCGGTAGTCTACACCCGGG	CCCACTGAACTGCCAGTTGGAGAACGGTTCCTGGGAGGTGTTTGGCATCG	CTRC	NM_007272	Body								CTRC;CTRC	ENST00000483406.1;ENST00000375943.2	5'UTR;3'UTR	CTRC;CTRC	ENST00000483406.1;ENST00000375943.2	5'UTR;3'UTR
cg20594465	chr13	58246705	+	PCDH17	-0.0675286	1.68564e-09	-0.0431106	0.00277868	-0.0220103	0.224832	-0.057679	4.56974e-07	-0.0613037	5.08757e-08	-0.0668104	7.59436e-10	10629853		TTCACACAATCTAAATATATAATTCCACACATTCRTCCCCAAATAAACAC		II			NA	NA	NA	NA	NA	NA		OpenSea	GTATTTTACCATGAAGGAACTATTTAAGAAAGCTATAGCAAGGAAATAGAAGTTGAGGCT[CG]TGCCCACCTGGGGACGAATGTGTGGAACCACACATTCAGATTGTGTGAAGTTAGTGAGCT	CGTGCCCACCTGGGGACGAATGTGTGGAACCACACATTCAGATTGTGTGA	PCDH17	NM_001040429	Body				TRUE							PCDH17	ENST00000484979.1	3'UTR
cg27502912	chr22	51017001	-	CPT1B;CPT1B;CPT1B;CPT1B;CHKB-CPT1B;CPT1B;CPT1B;CPT1B;CPT1B;CPT1B;CPT1B;CPT1B	0.239517	1.78535e-09	0.215903	6.00531e-05	0.288978	3.74467e-05	0.22083	1.65038e-07	0.235314	2.25257e-08	0.238414	6.61208e-09	54725972	44762533	AAAACAAAAACCAAAACCCACCCACCTTCCACAATAAAAATTACAAAACA	AAAACGAAAACCAAAACCCACCCACCTTCCGCGATAAAAATTACAAAACG	I	C	Grn	NA	NA	NA	NA	NA	NA	chr22:51016253-51017020	Island	GGGGAAAAACGTGGGGCGAGAACCAGAACCCACCCACCTTCCGCGGTGGGAATTGCAGGG[CG]CGGCTGGGTTTCTGTGCGGTGAAGGTTGCTCAAAGGTCTGGGAGCCTGGGGGGCCCCAGA	GGGGCGAGAACCAGAACCCACCCACCTTCCGCGGTGGGAATTGCAGGGCG	CPT1B;CPT1B;CPT1B;CPT1B;CHKB-CPT1B;CPT1B;CPT1B;CPT1B;CPT1B;CPT1B;CPT1B;CPT1B	NM_152245;NM_001145137;NM_001145136;NM_001145135;NR_027928;NM_001145134;NM_152245;NM_004377;NM_152246;NM_001145135;NM_001145136;NM_001145134	1stExon;TSS1500;1stExon;5'UTR;Body;1stExon;5'UTR;TSS200;TSS200;1stExon;5'UTR;5'UTR				TRUE	22:49363077-49363870			CHKB-CPT1B;CPT1B;CHKB-CPT1B;CPT1B;CPT1B;CPT1B;CPT1B;CPT1B	ENST00000453634.1;ENST00000434492.2;ENST00000452668.1;ENST00000440709.1;ENST00000405237.3;ENST00000312108.7;ENST00000395650.2;ENST00000440709.1	3'UTR;5'UTR;3'UTR;5'UTR;TSS1500;TSS200;TSS200;1stExon	CHKB-CPT1B;CPT1B;CHKB-CPT1B;CPT1B;CPT1B;CPT1B;CPT1B;CPT1B;CPT1B;CPT1B;CPT1B;CHKB-CPT1B	ENST00000453634.1;ENST00000434492.2;ENST00000452668.1;ENST00000440709.1;ENST00000461117.1;ENST00000405237.3;ENST00000312108.7;ENST00000417176.1;ENST00000395650.2;ENST00000460853.1;ENST00000440709.1;ENST00000492556.1	3'UTR;5'UTR;3'UTR;5'UTR;TSS1500;TSS1500;TSS200;TSS1500;TSS200;TSS200;1stExon;3'UTR
cg15877601	chr5	17797535	+		-0.0575637	1.78565e-09	-0.0972992	2.54369e-09	-0.000132733	0.97583	-0.0657081	1.0299e-11	-0.0655543	1.69214e-10	-0.0644333	2.85513e-10	94770599		TCCTCTAACCTAAAACTTAACAAAAACCTTTTACTTTATCTAAAACCATC		II			NA	NA	NA	NA	NA	NA		OpenSea	TCTTCAAGGGGCATAGGCTTGTTTCACATGTTTTTGTTAATGAAATGGAAAGGAGGAAAG[CG]ATGGTTCTAGATAAAGTAAAAGGCCTCTGTCAAGCCTCAGGTTAGAGGAGGGAAATACAA	CCTCTAACCTGAGGCTTGACAGAGGCCTTTTACTTTATCTAGAACCATCG											RP11-454P21.1	ENST00000511596.1	5'UTR	RP11-454P21.1	ENST00000511596.1	5'UTR
cg05943655	chr6	43636172	+	RSPH9	0.0546191	1.82266e-09	0.0515757	1.99882e-06	0.0358912	0.0291686	0.0507862	6.07093e-08	0.0474325	5.18607e-07	0.0535218	1.04708e-08	1792968	88656937	CTAAAAAAATACAATACCCCCACCTAACAAAAAACAATACTACACAAACA	CTAAAAAAATACAATACCCCCGCCTAACAAAAAACAATACTACGCAAACG	I	A	Red	rs75276127	0.019983	NA	NA	NA	NA		OpenSea	AGGCAGTGCTGTTTTCTGGCTGGCCCTACATGCCGCTACCGTACTCCACCAGCACCCTCC[CG]CCTGCGCAGCACTGCCCCCTGCCAGGCGGGGGCACTGTATTTCCCTAGCTCCCCTGCCAG	CGCCTGCGCAGCACTGCCCCCTGCCAGGCGGGGGCACTGTATTTCCCTAG	RSPH9	NM_152732	Body		chr6:43635973-43635973		TRUE		6:43635969-43636381	Promoter_Associated
cg22993195	chr3	49756301	-	AMIGO3;RNF123	0.166626	1.82425e-09	0.202641	4.99952e-08	0.0838331	0.127435	0.159206	8.86738e-08	0.147487	3.61746e-07	0.160478	1.62503e-08	81620476	96601964	AATAAAAACCATTCTTAAAAAAAACCAACAACACAACCAACTCAAATACA	AATAAAAACCGTTCTTAAAAAAAACCGACAACGCGACCAACTCAAATACG	I	A	Red	NA	NA	NA	NA	NA	NA	chr3:49755763-49757317	Island	GGTTGTTGTGCAAGTAGAGGCCGTTCTTGAGGAAGGCCGGCAGCGCGGCCAGCTCAGGTA[CG]GAGATGTGTCCCAGCCGGTTGGAGGAGAGGTCCAGAGTAAGCAGGTGGGTGGCGCTCAGA	AGTAGAGGCCGTTCTTGAGGAAGGCCGGCAGCGCGGCCAGCTCAGGTACG	AMIGO3;RNF123	NM_198722;NM_022064	1stExon;Body				TRUE	3:49730543-49732321	3:49756080-49757514	Promoter_Associated	AMIGO3;GMPPB;RNF123	ENST00000320431.7;ENST00000480687.1;ENST00000497099.1	1stExon;3'UTR;5'UTR	AMIGO3;RNF123;RNF123;RNF123;GMPPB;RNF123	ENST00000320431.7;ENST00000486102.1;ENST00000487805.2;ENST00000457726.1;ENST00000480687.1;ENST00000497099.1	1stExon;5'UTR;5'UTR;3'UTR;3'UTR;5'UTR
cg27613645	chr1	155177659	+	MTX1;MTX1;THBS3;THBS3;THBS3;THBS3	0.0584938	1.88846e-09	0.0431128	0.000638838	0.0619422	0.00341713	0.0587663	2.09399e-09	0.0576636	8.79839e-09	0.0588851	4.54873e-09	6784283		CCAACTACCTACCTACCAAAAATAATAAACCRACTAAAAAACATAAAAAC		II			NA	NA	NA	NA	NA	NA	chr1:155178547-155178980	N_Shore	CTGACTGGCAGATGTGAAAAAGCAAAGGAGGAGAAGAGCCAGGGCCCCCCGAAGTTCCTG[CG]TCTCCATGCCTCTCAGCCGGCTCACTACCCCTGGCAGGCAGGCAGCTGGGAGGGGAAAAG	CAGCTGCCTGCCTGCCAGGGGTAGTGAGCCGGCTGAGAGGCATGGAGACG	MTX1;MTX1;THBS3;THBS3;THBS3;THBS3	NM_002455;NM_198883;NM_007112;NM_001252608;NM_001252607;NR_045553	TSS1500;TSS1500;1stExon;1stExon;1stExon;Body				TRUE				MTX1;MTX1;MTX1;THBS3;THBS3;THBS3;THBS3;THBS3;THBS3	ENST00000368376.3;ENST00000316721.4;ENST00000481771.1;ENST00000487250.1;ENST00000368378.3;ENST00000541990.1;ENST00000457183.2;ENST00000487250.1;ENST00000541990.1	TSS1500;TSS1500;TSS1500;1stExon;1stExon;1stExon;1stExon;3'UTR;5'UTR	MTX1;MTX1;MTX1;MTX1;THBS3;THBS3;THBS3;THBS3;THBS3;THBS3;THBS3	ENST00000368376.3;ENST00000316721.4;ENST00000424959.1;ENST00000481771.1;ENST00000487250.1;ENST00000368378.3;ENST00000541990.1;ENST00000457183.2;ENST00000487250.1;ENST00000486260.1;ENST00000541990.1	TSS1500;TSS1500;TSS1500;TSS1500;1stExon;1stExon;1stExon;1stExon;3'UTR;3'UTR;5'UTR
cg21033715	chr21	28216125	+	ADAMTS1	-0.00601287	1.89399e-09	-0.00697538	4.57416e-07	-0.00330272	0.0748484	-0.00595787	9.78736e-10	-0.005653	6.52836e-08	-0.00556026	6.87953e-08	93612976	26723965	TTTATACAAATTACAACATTACACTAAATTTTATAACCACTACCTATACA	TTTATACGAATTACAACGTTACGCTAAATTTTATAACCGCTACCTATACG	I	T	Red	NA	NA	NA	NA	NA	NA	chr21:28216558-28218117	N_Shore	CCAGGTCACCATTGCTCCTCTGCCCTCTCCACATCCGCCCTCCCGTGAGCGCAGGATGCA[CG]CACAGGCAGCGGTTACAAAACTCAGCGCAACGTTGCAACCCGCACAAAAGGCGCACACAA	CGCACAGGCAGCGGTTACAAAACTCAGCGCAACGTTGCAACCCGCACAAA	ADAMTS1	NM_006988	Body			CDMR		21:27137709-27138050	21:28215736-28216387	Unclassified				ADAMTS1;ADAMTS1;ADAMTS1	ENST00000517777.1;ENST00000451462.1;ENST00000517452.1	TSS1500;TSS1500;TSS200
cg09424382	chr4	34735270	+		-0.0234846	1.96903e-09	-0.0360672	2.02303e-10	-0.00800041	0.278133	-0.0278611	1.48451e-11	-0.0260329	2.45666e-10	-0.0243784	2.8153e-09	6631274		AACRTAATAATACATACTTAAAATCCCAACTATACCAAATAAATACTAAC		II			NA	NA	NA	NA	NA	NA		OpenSea	ACAGTGGCAAAATCTTGGCTCACTGCAACCTCCGCCTCCTGGGTTCAAGCGATTCTCCTG[CG]TCAGCATCCATCTGGCATAGCTGGGACTCCAAGCATGCACCACCACGCTTGGCTATTTTT	GCGTGGTGGTGCATGCTTGGAGTCCCAGCTATGCCAGATGGATGCTGACG
cg21210529	chr5	137588237	+	GFRA3	-0.0525729	1.97481e-09	0.00299455	0.641834	-0.165521	1.37012e-08	-0.0496211	3.75736e-08	-0.0580761	4.72038e-10	-0.0567886	1.0372e-09	13787522		AAACAACCTAAAAAATCATTCTCCTTTATAAAAAAAACTCCTACCCCCTC		II			NA	NA	NA	NA	NA	NA		OpenSea	AGGATCCGGGGACAGGGCAGTGCAGGCAGTAGTTTTCCATCCTCCACTCAGAGGAGGAGA[CG]AGGGGGCAGGAGCCTTCTTCACAAAGGAGAATGACTTTCTAGGCTGCCTCAGAACACCCA	CGAGGGGGCAGGAGCCTTCTTCACAAAGGAGAATGACTTTCTAGGCTGCC	GFRA3	NM_001496	3'UTR								GFRA3;GFRA3	ENST00000274721.3;ENST00000378362.3	3'UTR;3'UTR	GFRA3;GFRA3	ENST00000274721.3;ENST00000378362.3	3'UTR;3'UTR
cg13758712	chr21	28218959	+	ADAMTS1	-0.00650555	2.01701e-09	-0.0072531	1.29291e-06	-0.00409412	0.0530449	-0.00617597	1.17868e-08	-0.00595748	1.25039e-07	-0.00624308	3.51753e-08	56786918	99784371	AAAAACCAATTCAAACACTAACACAAAAACACACAAATATAAAAATTACA	GAAAACCAATTCGAACACTAACGCGAAAACGCGCGAATATAAAAATTACG	I	A	Red	NA	NA	NA	NA	NA	NA	chr21:28216558-28218117	S_Shore	TCACAGGCGGAAAGCCGCGGGGACAATGGCGAGAGCGACCGCCCTAGCCCCGGGCGGACC[CG]CAACCCTCACACTCGCGCGCCCCCGCGTTAGTGCTCGAACTGGTCTCCGCCTTTCCGCCC	GGAGACCAGTTCGAGCACTAACGCGGGGGCGCGCGAGTGTGAGGGTTGCG	ADAMTS1	NM_006988	TSS1500		chr21:28218728-28218728	CDMR		21:27140205-27140990	21:28218420-28219101	Unclassified	ADAMTS1	ENST00000284984.2	TSS1500	ADAMTS1	ENST00000284984.2	TSS1500
cg10721284	chr8	10921222	+	XKR6	0.113233	2.05675e-09	0.0783562	0.00129918	0.0923863	0.0205259	0.102183	5.55686e-08	0.0962987	3.69656e-07	0.119098	1.31632e-09	26665231		AAATATTACTAAACCAAACRTATCAAAAATTCTTAAAACTCCTCATCTCC		II			NA	NA	NA	NA	NA	NA		OpenSea	GAGGTACCAGTAAGGGTTAAATTTTAATATATGGGGAGAGGCCGATGCCAGGAACATCCA[CG]GAGATGAGGAGTTCTAAGAATTCCTGATACGCTTGGCTCAGTAACATTTTTTGGAATCCC	CGGAGATGAGGAGTTCTAAGAATTCCTGATACGCTTGGCTCAGTAACATT	XKR6	NM_173683	Body								AF131215.6	ENST00000532453.1	5'UTR	AF131215.6	ENST00000532453.1	5'UTR
cg27131667	chr16	89619402	+	SPG7	-0.063509	2.05984e-09	-0.111327	4.67673e-12	-0.00603519	0.701784	-0.0708063	3.1639e-10	-0.0679184	1.31284e-09	-0.0660522	4.52095e-09	45742913		ATACTAATCTCTAAAAAACATCTAAACAAAACCCAAAACRACRTTTATCC		II			NA	NA	NA	NA	NA	NA		OpenSea	CACGCATCCTGCCTACTGACCTGGGTCATCTTGACCTTGTGCCAGGTCTCCATAACCCCT[CG]GACAAACGCCGCCCTGGGCTTTGCTCAGATGCTCCCCAGAGACCAGCACCTCTTCACCAA	CGGACAAACGCCGCCCTGGGCTTTGCTCAGATGCTCCCCAGAGACCAGCA	SPG7	NM_003119	Body					16:88146331-88147083			SPG7;SPG7;SPG7	ENST00000268704.2;ENST00000312613.6;ENST00000312613.6	ExonBnd;ExonBnd;ExonBnd	SPG7;SPG7;SPG7;SPG7;SPG7;SPG7;SPG7;SPG7;SPG7;SPG7	ENST00000565370.1;ENST00000566221.1;ENST00000568205.1;ENST00000569720.1;ENST00000566682.1;ENST00000268704.2;ENST00000312613.6;ENST00000312613.6;ENST00000569820.1;ENST00000561702.1	5'UTR;3'UTR;5'UTR;TSS1500;TSS200;ExonBnd;ExonBnd;ExonBnd;3'UTR;5'UTR
cg03277268	chr7	151623360	+		0.0793323	2.06216e-09	0.0915965	1.13012e-06	0.0212759	0.409151	0.0696298	1.11296e-07	0.0917884	1.23156e-11	0.0817435	1.13462e-09	15770836		ACCAAATTTTCTCRTAACCTAAACTAAAAATAACACAACATCATTCTAAC		II			NA	NA	NA	NA	NA	NA		OpenSea	GTGCGGCTCCTCCCACTCTGCATCCGGGCTGGCCCTGTGCCTCGCTTTGCCAACAGAAAG[CG]CCAGAATGATGCTGTGCCACTCCCAGTCTAGGCCACGAGAAAACCTGGTGGCTTCTACTT	CGCCAGAATGATGCTGTGCCACTCCCAGTCTAGGCCACGAGAAAACCTGG					chr7:151622915-151622915
cg00092301	chr5	142600451	-	ARHGAP26;ARHGAP26	0.14196	2.07351e-09	0.124124	6.11442e-05	0.133857	0.0021309	0.112484	5.80301e-06	0.126584	3.82589e-07	0.148313	1.49934e-09	17798544		ACTAATTCTTTTACTACCTCCCATTTATCTCCTTTAATTTCTATTCTTAC		II			NA	NA	NA	NA	NA	NA		OpenSea	GAAGCCTCAAGGCTGATTCTTTTGCTGCCTCCCATTTGTCTCCTTTGGTTTCTGTTCTTG[CG]TCTTTCCCTACAAACTGAAACTAGAATTCTGTAGCAGTGTCGGAGCGGAAATGCTTTTCT	CGCAAGAACAGAAACCAAAGGAGACAAATGGGAGGCAGCAAAAGAATCAG	ARHGAP26;ARHGAP26	NM_001135608;NM_015071	Body;Body		chr5:142600445-142600445						ARHGAP26	ENST00000486650.1	5'UTR	ARHGAP26;ARHGAP26	ENST00000486650.1;ENST00000419676.1	5'UTR;3'UTR
cg08611810	chr2	54087178	+	LOC100302652;GPR75	-0.141633	2.11561e-09	-0.15229	1.00542e-07	-0.185141	0.000106323	-0.166184	3.40791e-11	-0.154963	4.65209e-10	-0.141165	7.52126e-09	68699160	43726126	AAACCCCAAAAAACAAACAACAAAAACACAAAAAATACAAAACACAAACA	AAACCCCAAAAAACAAACGACGAAAACGCGAAAAATACGAAACGCAAACG	I	A	Red	NA	NA	NA	NA	NA	NA	chr2:54086776-54087266	Island	CGCAGTCACGGAGACGCCGAGGGCACCGCCCCCTCCGCCGGACACCCGGGCCTGGCGTCC[CG]CCTGCGCCCCGCACCCTCCGCGCCTCCGTCGCCTGCCTCCTGGGGCCCAGAGCCCGGCCA	CGCCTGCGCCCCGCACCCTCCGCGCCTCCGTCGCCTGCCTCCTGGGGCCC	LOC100302652;GPR75	NM_001164165;NM_006794	TSS200;TSS200	high-CpG:53940607-53940837			TRUE	2:53940281-53940994			ASB3;ASB3;GPR75;ASB3	ENST00000406625.2;ENST00000406625.2;ENST00000394705.2;ENST00000352846.3	1stExon;5'UTR;TSS200;TSS200	ASB3;ASB3;ASB3;GPR75;ASB3;ASB3	ENST00000406625.2;ENST00000406625.2;ENST00000459916.1;ENST00000394705.2;ENST00000498475.2;ENST00000352846.3	1stExon;5'UTR;TSS200;TSS200;TSS200;TSS200
cg17680767	chr5	73623208	-		-0.10407	2.15911e-09	-0.0793563	0.00117922	-0.107914	0.0021452	-0.0820683	6.78392e-06	-0.104366	1.5395e-08	-0.115409	1.00472e-10	6646371		TAAATTATAACCTAATTTACCTATACAATATCCCTCAATAAAACTATAAC		II			NA	NA	NA	NA	NA	NA		OpenSea	CACAGGACAAATGAGTTATGGCCTGGTTTACCTGTACAGTGTCCCTCAGTAGAACTATAA[CG]AAGTTGGCCCACCATTTTTCTTTACCACATTTTATCACATTTTGATAAAACTCATCAGAC	GAGTTATGGCCTGGTTTACCTGTACAGTGTCCCTCAGTAGAACTATAACG							TRUE				CTD-2275D24.2;CTD-2275D24.1	ENST00000508083.1;ENST00000512458.1	5'UTR;5'UTR	CTD-2275D24.2;CTD-2275D24.1	ENST00000508083.1;ENST00000512458.1	5'UTR;5'UTR
cg09169132	chr2	171826682	+		-0.0635849	2.21562e-09	-0.0701087	7.41375e-07	-0.0476972	0.0257176	-0.059992	1.20731e-07	-0.0613949	3.6344e-08	-0.0649789	2.91607e-09	33740110		TACAATATAACRTTTTCTCTAAACTATCAATAACCAAAATACCCACRTTC		II			NA	NA	NA	NA	NA	NA	chr2:171829910-171830708	N_Shelf	GAGGAGTAAGGAGTGCAGACAGGTGCAGATGCCGCCCCACTGCCTCTCCAGGGAGTTACA[CG]AACGTGGGTACTCTGGTCACTGACAGTTTAGAGAAAACGCCACACTGCAGCCATTGATGG	GCAGTGTGGCGTTTTCTCTAAACTGTCAGTGACCAGAGTACCCACGTTCG
cg19859698	chr14	61822607	+	PRKCH	0.116068	2.21717e-09	0.132371	1.39501e-06	0.082011	0.0188765	0.100022	3.97629e-07	0.0885849	5.89569e-06	0.106636	8.59033e-08	82737969		AAAAAAATCTATCATAAAAAAAAACTTCTCTTAAATCTCACRAACCTAAC		II			rs77140367	0.047785	NA	NA	NA	NA		OpenSea	CCAAAACACCTGTATAGTTCAGTCTGAATTTAGAAGTGTCACTTGCAAGAGAGGCAGCAA[CG]TCAGGCCCGTGAGACTCAAGAGAAGTCTCTTTCCATGATAGATCTTCTTATACTTGGTAG	CGTCAGGCCCGTGAGACTCAAGAGAAGTCTCTTTCCATGATAGATCTTCT	PRKCH	NM_006255	Body				TRUE				PRKCH	ENST00000555082.1	5'UTR	PRKCH;PRKCH;PRKCH;PRKCH;PRKCH;PRKCH;PRKCH;PRKCH	ENST00000555185.1;ENST00000556778.1;ENST00000555542.1;ENST00000555906.1;ENST00000555082.1;ENST00000553831.1;ENST00000553726.1;ENST00000553265.1	5'UTR;5'UTR;5'UTR;5'UTR;5'UTR;5'UTR;5'UTR;5'UTR
cg11731280	chr9	140066934	-	TMEM210	0.12251	2.26378e-09	0.125297	1.07449e-05	0.0748741	0.0919404	0.122429	1.73207e-08	0.106885	7.29138e-07	0.125961	4.21688e-09	30766822		CTCCAAACCCCRATATAAATACRATAACCTAACAACCTTACAAAATAAAC		II			NA	NA	NA	NA	NA	NA	chr9:140068792-140069082	N_Shore	GGTGGGCAGCACTCCAGGCCCCGATGTGGGTGCGGTGGCCTGGCAACCTTGCAGGGTGGG[CG]GCAGGCAGCCTCGGCCTCAGCTCCCTCCCAGCATAAGGGCTGCGGCAGCTCAGCATGTGG	CGCCCACCCTGCAAGGTTGCCAGGCCACCGCACCCACATCGGGGCCTGGA	TMEM210	NM_001282477	TSS1500								TMEM210;TMEM210;RP11-350O14.18;TMEM210	ENST00000413619.2;ENST00000430332.1;ENST00000568665.1;ENST00000535352.2	TSS200;TSS1500;TSS1500;TSS1500	TMEM210;TMEM210;TMEM210;RP11-350O14.18;TMEM210	ENST00000413619.2;ENST00000427366.1;ENST00000430332.1;ENST00000568665.1;ENST00000535352.2	TSS200;TSS1500;TSS1500;TSS1500;TSS1500
cg03192897	chr1	170115351	-	METTL11B	0.153174	2.29059e-09	0.126976	0.000241383	0.187621	0.000333389	0.135673	5.04238e-07	0.146135	4.94223e-08	0.163816	7.28345e-10	81750901		CRATAAACTCTATAAACATAACATATCTTTTATCCTTCACAAAACCATTC		II			NA	NA	NA	NA	NA	NA		OpenSea	CAGAAGACCGACGATGAACTCTGTAGACATAGCATGTCTTTTATCCTTCACAAAGCCATT[CG]CAATGACTTCTTTCAGAGCTATCTCTACCTGCTGGAAAAAATTCCCCTGGGTAAGTGAGT	GATGAACTCTGTAGACATAGCATGTCTTTTATCCTTCACAAAGCCATTCG	METTL11B	NM_001136107	1stExon				TRUE				METTL11B	ENST00000439373.2	1stExon	METTL11B	ENST00000439373.2	1stExon
cg23837804	chr21	45221122	-	RRP1	0.0138077	2.30307e-09	0.0144208	1.47667e-05	0.00337941	0.436639	0.0121643	1.01252e-08	0.0121688	1.9722e-07	0.0132458	2.78835e-08	39729257	19691973	TTCTTAACAACACATAACAAATAAAACTAACATAAATTATCAAAAAAACA	TTCTTAACAACGCGTAACGAATAAAACTAACATAAATTATCGAAAAAACG	I	A	Red	NA	NA	NA	NA	NA	NA	chr21:45223462-45223724	N_Shelf	AGCACACGTCTGTTCTTGGCAGCGCGTGGCGGATGGAACTGGCATAGGTTATCGGAAGGA[CG]GTTTCCTAGTGGGCGTCGATGGTTAGAGACGTAGGCGTTTCCCCTGGTGTTTCCTTATGA	TTCTTGGCAGCGCGTGGCGGATGGAACTGGCATAGGTTATCGGAAGGACG	RRP1	NM_003683	Body					21:44045463-44045755			RRP1	ENST00000471909.1	5'UTR	RRP1;RRP1;RRP1	ENST00000291569.5;ENST00000467112.1;ENST00000471909.1	5'UTR;5'UTR;5'UTR
cg03237342	chr15	57425757	+	TCF12;TCF12;TCF12;TCF12	0.0997031	2.34087e-09	0.109872	3.95473e-06	0.0902238	0.0152502	0.116412	7.13644e-11	0.095445	7.39562e-08	0.102044	3.37687e-09	97661465		CAAATAAAAACATTCCACATAACCAAACCAATCAATCACCTCRATAAAAC		II			NA	NA	NA	NA	NA	NA		OpenSea	ATGTGTTTGTGCCCGATAGACTGTGAAATGGTGTGTTGCTACACGGCTGTGTTGCACCTG[CG]CCCCACCGAGGTGATTGATTGGTTTGGTCATGTGGAATGTTCCCATCTGGTCTGCAGTAA	CGCCCCACCGAGGTGATTGATTGGTTTGGTCATGTGGAATGTTCCCATCT	TCF12;TCF12;TCF12;TCF12	NM_207038;NM_207037;NM_207036;NM_003205	Body;Body;Body;Body											TCF12;TCF12;TCF12;TCF12;TCF12	ENST00000559216.1;ENST00000560887.1;ENST00000560190.1;ENST00000561152.1;ENST00000561346.1	5'UTR;TSS1500;5'UTR;3'UTR;5'UTR
cg08960443	chr9	140066947	-	TMEM210	0.13929	2.41594e-09	0.134898	4.56832e-05	0.1022	0.0336914	0.135149	3.34956e-08	0.12204	5.00988e-07	0.144314	3.53604e-09	7725983		TATAAATACRATAACCTAACAACCTTACAAAATAAACRACAAACAACCTC		II			NA	NA	NA	NA	NA	NA	chr9:140068792-140069082	N_Shore	CCAGGCCCCGATGTGGGTGCGGTGGCCTGGCAACCTTGCAGGGTGGGCGGCAGGCAGCCT[CG]GCCTCAGCTCCCTCCCAGCATAAGGGCTGCGGCAGCTCAGCATGTGGGCTGGGCTCCAGC	GTGGGTGCGGTGGCCTGGCAACCTTGCAGGGTGGGCGGCAGGCAGCCTCG	TMEM210	NM_001282477	TSS1500								TMEM210;TMEM210;RP11-350O14.18;TMEM210	ENST00000413619.2;ENST00000430332.1;ENST00000568665.1;ENST00000535352.2	TSS200;TSS1500;TSS1500;TSS1500	TMEM210;TMEM210;TMEM210;RP11-350O14.18;TMEM210	ENST00000413619.2;ENST00000427366.1;ENST00000430332.1;ENST00000568665.1;ENST00000535352.2	TSS200;TSS1500;TSS1500;TSS1500;TSS1500
cg14023398	chr4	40633068	+	RBM47	0.091645	2.44879e-09	0.104341	6.83723e-07	0.111018	0.000140604	0.0941404	1.26464e-09	0.0894355	8.58017e-09	0.0923265	5.63181e-09	90798867		AAAAAAATAACAACAACAATAACRACAACTAACACTATATACTAAACACC		II			NA	NA	NA	NA	NA	NA	chr4:40631740-40632587	S_Shore	AAAGAATGTTCCAAAAATGGTTCTTTGCTGGTTGAGTTAACACATGCAAAGAGCTTAGAA[CG]GTGCCTAGCACACAGTGTTAGCTGCCGTTATTGTTGTTGTTATTCTTCTTATTATTATTT	CGGTGCCTAGCACACAGTGTTAGCTGCCGTTATTGTTGTTGTTATTCTTC	RBM47	NM_001098634	TSS1500			RDMR	TRUE				RBM47;RBM47;RBM47;RBM47	ENST00000514014.1;ENST00000511902.1;ENST00000295971.7;ENST00000319592.4	TSS1500;TSS1500;TSS1500;TSS1500	RBM47;RBM47;RBM47;RBM47;RBM47;RBM47;RBM47;RBM47	ENST00000514782.1;ENST00000515053.1;ENST00000514014.1;ENST00000511598.1;ENST00000511902.1;ENST00000505414.1;ENST00000510871.1;ENST00000319592.4	TSS1500;TSS1500;TSS1500;TSS200;TSS1500;TSS1500;TSS1500;TSS1500
cg10575367	chr16	2801914	-	LOC100128788;SRRM2	-0.104866	2.45428e-09	-0.116505	1.50026e-05	-0.036379	0.0868804	-0.0544532	0.00137371	-0.0643495	0.000195391	-0.0857638	2.20784e-06	89717198		AAACTTTAAAATACTTATTATTTTCCTCCTACCTTATTCCTATATATACC		II			NA	NA	NA	NA	NA	NA	chr16:2801913-2803409	Island	CCGAAAAGTGGAAACTTTAAGGTGCTTATTATTTTCCTCCTGCCTTGTTCCTGTATGTGC[CG]CTTCACCGGTATCACGTCCTGGGTCTGGTGGGACCCCGGCCTGGCTGCCCTACCGGAAGC	CGGCACATACAGGAACAAGGCAGGAGGAAAATAATAAGCACCTTAAAGTT	LOC100128788;SRRM2	NR_027275;NM_016333	Body;TSS1500					16:2741915-2743434			CTD-2270P14.3;CTD-2270P14.3;SRRM2;CTD-2270P14.3;SRRM2	ENST00000573802.1;ENST00000570677.1;ENST00000544933.1;ENST00000577055.1;ENST00000426305.2	3'UTR;3'UTR;TSS1500;TSS1500;TSS1500	CTD-2270P14.3;CTD-2270P14.3;SRRM2;CTD-2270P14.3;SRRM2;SRRM2;SRRM2;SRRM2;SRRM2;SRRM2;SRRM2	ENST00000573802.1;ENST00000570677.1;ENST00000544933.1;ENST00000577055.1;ENST00000576924.1;ENST00000575009.1;ENST00000571093.1;ENST00000575701.1;ENST00000576415.1;ENST00000571378.1;ENST00000426305.2	3'UTR;3'UTR;TSS1500;TSS1500;TSS1500;TSS1500;TSS1500;TSS1500;TSS1500;TSS1500;TSS1500
cg03446062	chr6	14477353	-		0.119661	2.50289e-09	0.129095	6.59811e-08	0.0683837	0.0496969	0.126439	3.36532e-09	0.117771	2.43189e-08	0.113546	4.71412e-08	69746197		AATAACTCCCTCCCRCAAAAATACATAACTTAACTAAAATATTTTACTTC		II			NA	NA	NA	NA	NA	NA		OpenSea	AGAGCTGAGGAGGTGGCTCCCTCCCGCAGAGGTGCATGACTTGGCTGGAGTGTTTTGCTT[CG]CTGGCACACGTCTTCTCTTTTCAAGTTAGCTGAGCTCACACATCCCCCTTGCTTGTTTGC	GTGGCTCCCTCCCGCAGAGGTGCATGACTTGGCTGGAGTGTTTTGCTTCG							TRUE
cg11949606	chr21	34096277	+	SYNJ1;SYNJ1;SYNJ1;SYNJ1	-0.0470252	2.58232e-09	-0.0550125	8.20138e-07	-0.0146153	0.308533	-0.037489	3.57253e-07	-0.0343513	4.3565e-06	-0.0397448	3.88711e-07	53618197		CCAAAACAACTAAAATACTACTTCTCTAATCTAAACCTATCAATCCCACC		II			NA	NA	NA	NA	NA	NA	chr21:34099716-34100796	N_Shelf	AAGGTGAGCTGGAGTGGTTGGGGCAGAGTCTTATGAAGGAAGAAGACCTGAGTAGGACCT[CG]GTGGGACTGACAGGCTCAGATTAGAGAAGCAGCACTCTAGCTGTCTTGGAGGAAGAAGGT	CGGTGGGACTGACAGGCTCAGATTAGAGAAGCAGCACTCTAGCTGTCTTG	SYNJ1;SYNJ1;SYNJ1;SYNJ1	NM_001160306;NM_003895;NM_203446;NM_001160302	Body;Body;Body;Body
cg11287187	chr12	133413532	+		-0.217432	2.58925e-09	-0.266258	8.47098e-08	-0.134818	0.0770612	-0.219497	1.8031e-08	-0.234729	1.66345e-09	-0.221146	7.59068e-09	45756564	99799212	AATTTCCCCCCAACACCTATCACTATCAAAAAAAAAACATCTATTTACCA	AATTTCCCCCCAACACCTATCACTATCGAAAAAAAAACATCTATTTACCG	I	T	Red	NA	NA	NA	NA	NA	NA	chr12:133412394-133413170	S_Shore	AAACAACAGTGGGCAGACAGGCAAGATCCCTGCTCTATTTTTTTGAGAGGGGGAGACAAA[CG]GTAAACAGATGTTTCCTTTCCGATAGTGACAGGTGCTGGGGGGAAACTAGACTGGCTGGC	CGGTAAACAGATGTTTCCTTTCCGATAGTGACAGGTGCTGGGGGGAAACT									12:133413296-133413811	Unclassified	U6;POLE;RP11-46H11.10	ENST00000516270.1;ENST00000455752.2;ENST00000541341.1	TSS1500;TSS200;3'UTR	U6;POLE;RP11-46H11.10	ENST00000516270.1;ENST00000455752.2;ENST00000541341.1	TSS1500;TSS200;3'UTR
cg26890182	chr2	135621176	-	ACMSD	-0.1036	2.75508e-09	-0.112862	2.61879e-06	-0.17544	3.55012e-07	-0.0947186	7.08102e-08	-0.116566	3.97142e-11	-0.10289	5.89308e-09	9807186	22630957	TTCCCAAAATCCAAATTAACACCCACATCAACAAATAAAACCTAAACACA	TTCCCGAAATCCAAATTAACACCCACGTCAACGAATAAAACCTAAACGCG	I	C	Grn	NA	NA	NA	NA	NA	NA		OpenSea	AAGAGCTGGGCTTTCCCGGGGTCCAAATTGGCACCCACGTCAACGAGTGGGACCTGAACG[CG]CAGGAGCTCTTTCCTGTCTATGCGGTGAGTAGCGGGGCTGCTCAGCCAACGCCAGCCGCC	CGCGTTCAGGTCCCACTCGTTGACGTGGGTGCCAATTTGGACCCCGGGAA	ACMSD	NM_138326	Body					2:135337623-135337681			AC016725.4	ENST00000392929.2	3'UTR	ACMSD;AC016725.4	ENST00000485893.1;ENST00000392929.2	5'UTR;3'UTR
cg04524370	chr22	22292919	+	PPM1F	-0.0476558	2.81019e-09	-0.0484061	4.65859e-06	-0.0436255	0.00585831	-0.0371322	1.48877e-05	-0.0460193	7.67009e-08	-0.0489068	3.54612e-09	20666569		ATTTCCTTTCCTTTCCCTATTATTCTAAATTCRACATTACTAATACATAC		II			NA	NA	NA	NA	NA	NA	chr22:22292528-22292875	S_Shore	GCGGCCTCGGGTATTCGCTTTCTCTCTCTTCTCCCACCTTGTTCCTTTTCCCCGGATGCA[CG]CATGCACTAGTAATGCCGAATTTAGAACAACAGGGAAAGGAAAGGAAATGGCAAAGGAAG	CGCATGCACTAGTAATGCCGAATTTAGAACAACAGGGAAAGGAAAGGAAA	PPM1F	NM_014634	Body						22:22292195-22293262	Promoter_Associated	PPM1F;PPM1F;PPM1F;LL22NC03-86G7.1;PPM1F;LL22NC03-86G7.1;LL22NC03-86G7.1;PPM1F	ENST00000406981.2;ENST00000406981.2;ENST00000538191.1;ENST00000538634.1;ENST00000538191.1;ENST00000458178.1;ENST00000458178.1;ENST00000486259.1	5'UTR;1stExon;1stExon;5'UTR;5'UTR;1stExon;5'UTR;TSS200	PPM1F;PPM1F;PPM1F;PPM1F;PPM1F;LL22NC03-86G7.1;PPM1F;PPM1F;LL22NC03-86G7.1;LL22NC03-86G7.1;PPM1F	ENST00000406981.2;ENST00000445205.1;ENST00000406981.2;ENST00000538191.1;ENST00000424647.1;ENST00000538634.1;ENST00000538191.1;ENST00000424647.1;ENST00000458178.1;ENST00000458178.1;ENST00000486259.1	5'UTR;5'UTR;1stExon;1stExon;1stExon;5'UTR;5'UTR;5'UTR;1stExon;5'UTR;TSS200
cg14790806	chr18	43858598	+		-0.0396379	2.86047e-09	-0.0388373	1.37975e-05	-0.0351247	0.0121559	-0.029984	1.79717e-05	-0.0370518	1.5025e-07	-0.0411852	1.79314e-09	14738840		TTTATCTATCACCACATACTAATACATAAATCAACATCTCCAAAAATCAC		II			NA	NA	NA	NA	NA	NA		OpenSea	CACTCTGAGCTTGACGTGCTGAAGAGACATCCCGTGGAAATGTGCAGCAGGCAGTGGCCA[CG]TGACTTTTGGAGATGCTGATTTATGTATCAGCATGTGGTGACAGATAAAACCACAGGCTA	TTATCTGTCACCACATGCTGATACATAAATCAGCATCTCCAAAAGTCACG							TRUE
cg05414908	chr2	54087173	+	LOC100302652;GPR75	-0.110591	3.00695e-09	-0.124847	3.7874e-08	-0.151522	0.000130658	-0.129434	2.96438e-11	-0.112668	1.30392e-08	-0.106688	3.20615e-08	93694350	14721543	CCAAAAAACAAACAACAAAAACACAAAAAATACAAAACACAAACAAAACA	CCAAAAAACAAACGACGAAAACGCGAAAAATACGAAACGCAAACGAAACG	I	C	Grn	NA	NA	NA	NA	NA	NA	chr2:54086776-54087266	Island	AGAGGCGCAGTCACGGAGACGCCGAGGGCACCGCCCCCTCCGCCGGACACCCGGGCCTGG[CG]TCCCGCCTGCGCCCCGCACCCTCCGCGCCTCCGTCGCCTGCCTCCTGGGGCCCAGAGCCC	CCAGGAGGCAGGCGACGGAGGCGCGGAGGGTGCGGGGCGCAGGCGGGACG	LOC100302652;GPR75	NM_001164165;NM_006794	TSS200;TSS200	high-CpG:53940607-53940837			TRUE	2:53940281-53940994			ASB3;ASB3;GPR75;ASB3	ENST00000406625.2;ENST00000406625.2;ENST00000394705.2;ENST00000352846.3	1stExon;5'UTR;TSS200;TSS200	ASB3;ASB3;ASB3;GPR75;ASB3;ASB3	ENST00000406625.2;ENST00000406625.2;ENST00000459916.1;ENST00000394705.2;ENST00000498475.2;ENST00000352846.3	1stExon;5'UTR;TSS200;TSS200;TSS200;TSS200
cg26939946	chr17	19314395	+	RNF112	-0.146404	3.03474e-09	-0.186159	6.1222e-08	-0.142646	0.000858865	-0.135564	3.67857e-08	-0.116733	2.11111e-06	-0.125083	4.98339e-07	84729867		TCAAAATCCCTAACAAAAACTAAAATACAAACAAACCRAAATAATAAATC		II			NA	NA	NA	NA	NA	NA		OpenSea	CTTCTCCCTCTCTGTCCCCCTCCCCCTCCCTGTCCTTATCTTTCCCTTCTGTCTCCATGG[CG]ACTCACCACCTCGGCTTGCCTGCATCCCAGCCTCTGCCAGGGATTCTGAGCCGGGCTCCA	CAGAATCCCTGGCAGAGGCTGGGATGCAGGCAAGCCGAGGTGGTGAGTCG	RNF112	NM_007148	TSS200								RNF112;RNF112;RNF112	ENST00000453070.2;ENST00000575165.1;ENST00000461366.1	TSS1500;TSS200;TSS200	RNF112;RNF112;RNF112;RNF112	ENST00000453070.2;ENST00000575165.1;ENST00000574149.1;ENST00000461366.1	TSS1500;TSS200;TSS200;TSS200
cg14526825	chr21	46646076	+	ADARB1;ADARB1;ADARB1;ADARB1;ADARB1;ADARB1;ADARB1	-0.0613014	3.23718e-09	-0.0521268	7.76047e-05	-0.0469854	0.0258516	-0.0582139	6.08992e-08	-0.0539328	3.75878e-07	-0.0622732	7.74474e-09	18796553		CCATCAACTTATACTATAACCAAAAAAAATATTCTTATAACTTAATACTC		II			NA	NA	NA	NA	NA	NA		OpenSea	TGAAAATCCTCCTGTCTCTGGCAGCACTGTCTGCACTTTCTTGTTTACTGTTTGAAGGGA[CG]AGTACCAAGCCACAAGAACACTTCTTTTGGCCACAGCATAAGCTGATGGTATGTAAGGAA	CATCAGCTTATGCTGTGGCCAAAAGAAGTGTTCTTGTGGCTTGGTACTCG	ADARB1;ADARB1;ADARB1;ADARB1;ADARB1;ADARB1;ADARB1	NM_015833;NR_027674;NM_001112;NM_001160230;NR_027672;NM_015834;NR_027673	3'UTR;Body;3'UTR;3'UTR;Body;3'UTR;Body								ADARB1;ADARB1;ADARB1;ADARB1;ADARB1	ENST00000389863.4;ENST00000437626.1;ENST00000539917.1;ENST00000348831.4;ENST00000539173.1	3'UTR;3'UTR;3'UTR;3'UTR;3'UTR	ADARB1;ADARB1;ADARB1;ADARB1;ADARB1	ENST00000389863.4;ENST00000437626.1;ENST00000539917.1;ENST00000348831.4;ENST00000539173.1	3'UTR;3'UTR;3'UTR;3'UTR;3'UTR
cg00764652	chr21	42733397	+	MX2	-0.0453878	3.25118e-09	-0.0450114	1.48278e-06	-0.0294047	0.0505224	-0.0538975	1.87015e-12	-0.0431115	5.13868e-08	-0.0449855	1.09491e-08	94677272		TACATAATCTAAACRCTCTAAACTATCCTACTTAACTTCATACCTAAACC		II			NA	NA	NA	NA	NA	NA		OpenSea	TGACCCTCCTTCTTTGGGTTTTCCGCACCTAATGAGGGGAGAGGTGACATTTGTCAGGTG[CG]GCTCAGGCATGAAGCTAAGCAGGACAGCTCAGAGCGTCCAGATCATGTACCTGAGAGCAT	CGGCTCAGGCATGAAGCTAAGCAGGACAGCTCAGAGCGTCCAGATCATGT	MX2	NM_002463	TSS1500				TRUE		21:42733352-42734832	Promoter_Associated	MX2	ENST00000330714.3	TSS1500	MX2;MX2;MX2;MX2;MX2;TMPRSS3	ENST00000330714.3;ENST00000436410.1;ENST00000435611.1;ENST00000494252.1;ENST00000495892.1;ENST00000553129.1	TSS1500;TSS1500;TSS1500;TSS1500;TSS1500;3'UTR
cg16181315	chr1	6687052	+	THAP3;THAP3;THAP3	-0.0874182	3.26449e-09	-0.136866	2.48363e-14	0.0218667	0.548166	-0.0988323	5.35291e-10	-0.0776373	3.52869e-10	-0.0907529	7.17661e-09	48699909		ATACAATCRATCAATATCACAAAACTCACTAATAATATAACAAAACTCTC		II			NA	NA	NA	NA	NA	NA	chr1:6685071-6685691	S_Shore	TATGTACTTGGGGATGGAGTTGCTGCGCCTTCTCTCTTGAAGTCGTTTCCTCCACTCCCA[CG]AGAGCTCTGTCACATCACTAGTGAGCCTTGTGACACTGATCGATTGCATAGCATTTCACA	TGCAATCGATCAGTGTCACAAGGCTCACTAGTGATGTGACAGAGCTCTCG	THAP3;THAP3;THAP3	NM_001195753;NM_001195752;NM_138350	Body;Body;Body								THAP3	ENST00000484669.1	5'UTR	THAP3;THAP3;THAP3;THAP3;THAP3	ENST00000484676.1;ENST00000484669.1;ENST00000487819.1;ENST00000472925.1;ENST00000480647.1	5'UTR;5'UTR;5'UTR;5'UTR;TSS1500
cg01332683	chr16	16190393	-	ABCC1;ABCC1;ABCC1;ABCC1;ABCC1	0.119416	3.26854e-09	0.134919	3.99783e-08	0.125879	0.00171922	0.129124	2.3422e-09	0.132264	3.80328e-10	0.122104	7.71251e-09	76603305		AAAATTCATCAAACAAACCCCCACATTCCTTCTAACTATCCTCAAAAACC		II			NA	NA	NA	NA	NA	NA		OpenSea	CAGCTGCCGAGAGAGTTCATCAGACAGACCCCCACATTCCTTCTGGCTGTCCTCAGAGGC[CG]GATTTCTTCCTCTTTTGAGGATGAAGAGCTTTCTCTGCCGAGGCTGGGGGAGGAGGTCAG	CGGCCTCTGAGGACAGCCAGAAGGAATGTGGGGGTCTGTCTGATGAACTC	ABCC1;ABCC1;ABCC1;ABCC1;ABCC1	NM_019862;NM_019898;NM_019899;NM_004996;NM_019900	Body;Body;Body;Body;Body				TRUE		16:16189687-16190756	Gene_Associated_Cell_type_specific	ABCC1	ENST00000576557.1	TSS1500	ABCC1;ABCC1	ENST00000576557.1;ENST00000575422.1	TSS1500;5'UTR
cg01808739	chr1	93912802	+	FNBP1L;FNBP1L;FNBP1L	0.161183	3.50123e-09	0.167332	3.67668e-06	0.208267	0.000213677	0.170181	3.69481e-09	0.14437	2.04001e-07	0.151556	8.59775e-08	43688945		AATATAAACAACTTATTCRAAACTTCAAATCTCTTTCACCTCCCAATATC		II			NA	NA	NA	NA	NA	NA	chr1:93913636-93914524	N_Shore	ATAGGCCAGGAAGTAGCTCCATAGAGAAAAAAGGAAGTAGTGGACCTGCCTCCAAGGTTC[CG]ATACTGGGAGGTGAAAGAGATCTGAAGTTCCGAATAAGCTGTTTACACTACCAGAGAAAA	GTGTAAACAGCTTATTCGGAACTTCAGATCTCTTTCACCTCCCAGTATCG	FNBP1L;FNBP1L;FNBP1L	NM_017737;NM_001164473;NM_001024948	TSS1500;TSS1500;TSS1500								FNBP1L;FNBP1L;FNBP1L	ENST00000370256.3;ENST00000260506.8;ENST00000370253.1	TSS1500;TSS1500;TSS1500	FNBP1L;FNBP1L;FNBP1L	ENST00000370256.3;ENST00000271234.7;ENST00000370253.1	TSS1500;TSS1500;TSS1500
cg10692519	chr21	40342778	+		-0.0667562	3.5158e-09	-0.0751763	7.3196e-07	-0.0599876	0.00654433	-0.0767535	4.84686e-11	-0.0705734	2.05994e-09	-0.0645045	3.6573e-08	63682571		CRCTTACCRACAAACTATACTAATATAAACTACTCACTCTCTTAACAACC		II			NA	NA	NA	NA	NA	NA		OpenSea	CCTTATGGGCCCAGCCACCATCTTCCTAATATTGCCTTTATTGATGGGCAGTTCTCATCA[CG]GCTGCTAAGAGAGTGAGCAGCTTACATCAGCATAGCCTGTCGGTAAGCGCTAAGTGATTG	CGGCTGCTAAGAGAGTGAGCAGCTTACATCAGCATAGCCTGTCGGTAAGC														TMPRSS3	ENST00000553129.1	3'UTR
cg24691814	chr1	65673302	+	AK4;AK4;AK4	0.0748317	3.5214e-09	0.0753428	6.81268e-05	0.0648527	0.00186191	0.0824127	3.56032e-10	0.0675515	3.04319e-07	0.0720257	3.97613e-08	25653244		AAATACTACRCTACCTTAATAACAAAATCATCTATACACRAAATTTACCC		II			rs76098848	0.010417	NA	NA	NA	NA		OpenSea	TTTTTTTTTTCCTTCTACTTTCATTTTAGGTTTAGGGGATACATGTGCAGGTTCGTTACA[CG]GGTAAATTTCGTGTACAGATGATCCTGTCACCAAGGTAGCGTAGTACCTGATAGGTAGCT	CGGGTAAATTTCGTGTACAGATGATCCTGTCACCAAGGTAGCGTAGTACC	AK4;AK4;AK4	NM_001005353;NM_203464;NM_013410	Body;Body;Body								AK4	ENST00000470888.2	5'UTR	AK4;AK4;AK4;AK4	ENST00000497030.1;ENST00000470888.2;ENST00000474968.1;ENST00000479060.1	5'UTR;5'UTR;5'UTR;5'UTR
cg03729276	chr10	112865659	-		0.106144	3.52637e-09	0.105646	1.78711e-06	0.0830011	0.0381503	0.102159	8.25492e-08	0.103984	3.36094e-08	0.0974352	1.29017e-07	75690408		AACTTAAATTTTAATTCCCATTTATTCRAACCTACCAAAACTTAAATCRC		II			NA	NA	NA	NA	NA	NA		OpenSea	TGTTGTAAAGTGACTTGAATTTTGATTCCCATTTGTTCGAGCCTGCCAAGGCTTAAATCG[CG]TTTGTTGGAATGCGAGGAAAGGAGGAAGAGTGGTGATTGAATGTGCTTGATAAAACTTCT	CGCGATTTAAGCCTTGGCAGGCTCGAACAAATGGGAATCAAAATTCAAGT
cg17281206	chr9	110837383	+		-0.0664684	3.58822e-09	-0.052454	0.00050052	-0.0672417	0.0010662	-0.0642258	3.66963e-08	-0.0682043	4.81036e-09	-0.0642788	3.71452e-08	43799244		AAAAATCACAAAATATAACCTCAAACCACATAAAAACCRTTTATACACTC		II			NA	NA	NA	NA	NA	NA		OpenSea	GACAAAGCACCCACCATTCCCAGACCAGACTGTGGCCGGCCGGGAAAAACCAAACTGCAG[CG]AGTGCACAAACGGCTTTTATGTGGTTTGAGGCTACATTCTGTGATTCTTTATGTAGAAGC	AGAATCACAGAATGTAGCCTCAAACCACATAAAAGCCGTTTGTGCACTCG
cg16059978	chr11	2308487	+		0.16018	3.63297e-09	0.207525	9.86242e-09	0.139658	0.0051814	0.151253	1.44868e-07	0.160979	9.56137e-09	0.15187	4.96198e-08	64702930		TACTAATTATATACAATAAAAACCACRTATAATCCTAACTACTCTATCAC		II			rs114267508	0.016942	NA	NA	NA	NA		OpenSea	CAGCTACAATTTTAACCGTGTTCCAAGTTAACACTGCCGGGTCCTTCTTCCTCTTTGGGC[CG]TGATAGAGCAGTTAGGACCACACGTGGCCTTCACTGCACACAACCAGCAACCAGGATGCA	GCTGGTTGTGTGCAGTGAAGGCCACGTGTGGTCCTAACTGCTCTATCACG					chr11:2308189-2308189	CDMR		11:2265040-2265168
cg07854108	chr21	27011836	+	JAM2;JAM2;JAM2;JAM2;JAM2;JAM2;JAM2	-0.00510148	3.67975e-09	-0.00547652	8.47391e-06	-0.00193948	0.348687	-0.00455518	1.15951e-07	-0.00429205	1.53658e-06	-0.00516856	5.12495e-09	53703972	65780219	AAAAACTAAAAAACATAAAAACCAAACAAAACATCCACCAAATCCTAACA	AAAAACTAAAAAACGTAAAAACCAAACGAAACGTCCGCCGAATCCTAACG	I	A	Red	NA	NA	NA	NA	NA	NA	chr21:27011624-27012398	Island	GGGGCGGAGGGACGACCCGCCGGGGCTTTCCCGGGCGCTGCTCTCCTCCTGCTGCCCCCT[CG]CTAGGACCCGGCGGACGCCTCGTCTGGTTTTCACGCCCTCTAGCCCCTACCCCCACACCC	CGCTAGGACCCGGCGGACGCCTCGTCTGGTTTTCACGCCCTCTAGCCCCT	JAM2;JAM2;JAM2;JAM2;JAM2;JAM2;JAM2	NM_001270408;NM_001270407;NM_021219;NM_001270408;NM_001270407;NM_021219;NR_072999	5'UTR;5'UTR;5'UTR;1stExon;1stExon;1stExon;Body	high-CpG:25933588-25933956		DMR		21:25933333-25934269	21:27011151-27013002	Promoter_Associated	JAM2;JAM2;JAM2;JAM2;JAM2	ENST00000400532.1;ENST00000400532.1;ENST00000312957.5;ENST00000312957.5;ENST00000425221.2	5'UTR;1stExon;5'UTR;1stExon;TSS200	JAM2;JAM2;JAM2;JAM2;JAM2	ENST00000400532.1;ENST00000400532.1;ENST00000312957.5;ENST00000312957.5;ENST00000425221.2	5'UTR;1stExon;5'UTR;1stExon;TSS200
cg25468618	chr8	144810034	-	FAM83H	0.178375	3.68484e-09	0.208223	1.10952e-07	0.0827828	0.17167	0.159859	5.43254e-07	0.175975	2.3895e-08	0.171234	4.45068e-08	55609978	57699226	AAAAACACTAAATCAAATTAAAACACAAAACTCCACTAAACTCCAAACCA	AAAAACGCTAAATCAAATTAAAACGCGAAACTCCGCTAAACTCCAAACCG	I	C	Grn	rs150147780	0.0179	NA	NA	NA	NA	chr8:144808221-144810978	Island	CGGCCTGGCATGGGAAGCGCTGGGTCAGGTTGGGGCGCGGGGCTCCGCTGGGCTCCAGGC[CG]CGGGGTCCGGGCGCGAAGGCGGGGTCCGAGCCGTGGCGCACCTCGCGGGACGCGCTGGAC	GGAAGCGCTGGGTCAGGTTGGGGCGCGGGGCTCCGCTGGGCTCCAGGCCG	FAM83H	NM_198488	Body					8:144879781-144883419	8:144808961-144810594	Unclassified_Cell_type_specific				FAM83H	ENST00000395103.2	1stExon
cg14025021	chr15	43809510	+	MAP1A	0.0830344	3.81878e-09	0.0775317	2.58159e-05	0.114981	0.000164371	0.07313	1.16377e-06	0.0718932	8.35882e-07	0.0815068	3.28848e-08	55756927		TTCTTTTAACATCAACCAAAAAACCAAAACCCCATACTAAAACACAAAAC		II			NA	NA	NA	NA	NA	NA		OpenSea	GCAGCAGATGGTTTCTAAGAGAAGGGGGAGAGCCCACGCAGCCCATGCCTCCTATAGCCT[CG]CTCTGTGCCCTAGCATGGGGCTTTGGTCTTTTGGCTGATGCCAAAAGAATATTTCCTAAC	CGCTCTGTGCCCTAGCATGGGGCTTTGGTCTTTTGGCTGATGCCAAAAGA	MAP1A	NM_002373	TSS1500				TRUE				MAP1A;MAP1A	ENST00000399453.1;ENST00000300231.5	TSS1500;TSS1500	MAP1A;MAP1A	ENST00000399453.1;ENST00000300231.5	TSS1500;TSS1500
cg22586493	chr2	110014556	-	SH3RF3	-0.105138	3.82436e-09	-0.138943	3.24316e-08	-0.134687	1.33136e-05	-0.114893	3.64415e-10	-0.109019	3.9917e-09	-0.0930653	4.49121e-07	57743286		AAAAACTTCTATAATTTATACTAACCAAAACAAACTCCCCTACCACAACC		II			NA	NA	NA	NA	NA	NA		OpenSea	CGGTTACTGAAAAGAGCTTCTGTGGTTTATGCTGACCAGAGCAGACTCCCCTGCCACAGC[CG]GTCACCAGCCATTAGAAAGTGCATTCCAGTCACATGCTTTGAAATCTCCTCCGGGGACCT	CGGCTGTGGCAGGGGAGTCTGCTCTGGTCAGCATAAACCACAGAAGCTCT	SH3RF3	NM_001099289	Body
cg23757461	chr18	55924888	-	NEDD4L;NEDD4L;NEDD4L;NEDD4L;NEDD4L;NEDD4L;NEDD4L;NEDD4L;NEDD4L	0.0651144	3.88126e-09	0.0632692	2.14563e-05	0.0723069	0.000963081	0.0678555	7.09939e-09	0.0662064	4.39721e-09	0.0630264	4.84902e-08	23690592		ATAAACRCCTTAAAACAAATTCTAACCTTCCTATTTCTCTATTCCTAATC		II			NA	NA	NA	NA	NA	NA	chr18:55922987-55924068	S_Shore	GCTGTGGAGAAATAGACGCCTTAGAACAGATTCTGGCCTTCCTGTTTCTCTGTTCCTGAT[CG]CTCCCTTTCAGTGAAATGGAGTACAGAGAGACAGCTGCACGCTCCATCGACCAGGCATAT	TAGACGCCTTAGAACAGATTCTGGCCTTCCTGTTTCTCTGTTCCTGATCG	NEDD4L;NEDD4L;NEDD4L;NEDD4L;NEDD4L;NEDD4L;NEDD4L;NEDD4L;NEDD4L	NM_001144964;NM_015277;NM_001144971;NM_001144966;NM_001144965;NM_001144968;NM_001144967;NM_001144969;NM_001144970	5'UTR;Body;5'UTR;5'UTR;5'UTR;Body;Body;Body;5'UTR						18:55924865-55924923	Unclassified_Cell_type_specific	NEDD4L;NEDD4L;NEDD4L;NEDD4L;NEDD4L	ENST00000256832.7;ENST00000456986.1;ENST00000435432.1;ENST00000456173.1;ENST00000431212.1	5'UTR;5'UTR;5'UTR;5'UTR;5'UTR	NEDD4L;NEDD4L;NEDD4L;NEDD4L;NEDD4L	ENST00000256832.7;ENST00000456986.1;ENST00000435432.1;ENST00000456173.1;ENST00000431212.1	5'UTR;5'UTR;5'UTR;5'UTR;5'UTR
cg01586330	chr9	140067764	+	TMEM210	0.0778632	4.1347e-09	0.0665783	0.000199781	0.0693144	0.0111346	0.0774456	2.37064e-08	0.0758987	4.62476e-08	0.081029	3.94374e-09	40638137		AAATATACCATTATCCTAACCAAAATACAAACCTACTAAACTAACCTATC		II			NA	NA	NA	NA	NA	NA	chr9:140068792-140069082	N_Shore	AGATGGAATCCACAGGACACAGAACAAAAGGTGTACCAGAGCCAGGCTGGCAGTGACACT[CG]ACAGGCCAGCCCAGCAGGTTTGTATCCTGGTTAGGACAATGGCACACCCAGCCTGGGGCC	CGACAGGCCAGCCCAGCAGGTTTGTATCCTGGTTAGGACAATGGCACACC	TMEM210	NM_001282477	TSS1500		chr9:140067700-140067700				9:140067700-140068472	Unclassified_Cell_type_specific	TMEM210;RP11-350O14.18;TMEM210	ENST00000413619.2;ENST00000568665.1;ENST00000535352.2	TSS1500;TSS1500;TSS1500	TMEM210;RP11-350O14.18;TMEM210	ENST00000413619.2;ENST00000568665.1;ENST00000535352.2	TSS1500;TSS1500;TSS1500
cg10606725	chr21	42551825	+	PLAC4;PLAC4;BACE2;BACE2;BACE2	-0.0584831	4.24824e-09	-0.0523768	3.01435e-05	-0.0160806	0.440891	-0.0562439	2.18876e-08	-0.0557483	4.75303e-08	-0.0591445	8.0717e-09	89740552		CCTAAACAAAACTAAAAACCCTCCCRAACTATACTTCAATCTTAAAACTC		II			NA	NA	NA	NA	NA	NA		OpenSea	GACACATGGATGTAAGTGTGGCTAGTTTACTGGGAGATGATCCCAGTGATGCAGGACAGG[CG]AGCCCTAAGATTGAAGCATAGCCCGGGAGGGTTCTTAGCTTTGCCCAGGAAGGAACTCAA	CTGGGCAAAGCTAAGAACCCTCCCGGGCTATGCTTCAATCTTAGGGCTCG	PLAC4;PLAC4;BACE2;BACE2;BACE2	NM_182832;NM_182832;NM_138992;NM_012105;NM_138991	5'UTR;1stExon;Body;Body;Body								BACE2-IT1;AL773572.7	ENST00000433378.1;ENST00000430327.2	TSS200;3'UTR	AL773572.7;BACE2-IT1;AL773572.7;AL773572.7;TMPRSS3	ENST00000536486.1;ENST00000433378.1;ENST00000430327.2;ENST00000440221.2;ENST00000553129.1	3'UTR;TSS200;3'UTR;3'UTR;3'UTR
cg04413853	chr17	58499706	+	C17orf64	0.113573	4.26112e-09	0.12678	1.3119e-06	0.144536	8.71864e-05	0.116534	3.20043e-09	0.120053	1.55986e-09	0.117186	3.6105e-09	39754266		AACTAACCCCTCCAACTAAAATCTAAACTAAAAAACRAAACAAAATATAC		II			NA	NA	NA	NA	NA	NA	chr17:58498711-58499332	S_Shore	AGAAGGGGCGCCAGCCTCTCCTGGCCTGCTGTGCGCTCTGCCAAAGTCTTCGCTCGACCC[CG]CACATCTTGCTCCGTTCCCTAGTCCAGATCCCAGCTGGAGGGGCCAGCTGCAGCCACCCC	GCTGGCCCCTCCAGCTGGGATCTGGACTAGGGAACGGAGCAAGATGTGCG	C17orf64	NM_181707	TSS200				TRUE				C17orf64;C17orf64	ENST00000474834.1;ENST00000269127.4	5'UTR;TSS200	C17orf64;C17orf64;C17orf64;C17orf64	ENST00000474834.1;ENST00000269127.4;ENST00000464714.1;ENST00000461535.1	5'UTR;TSS200;TSS200;5'UTR
cg09616647	chr3	183959171	-	VWA5B2;MIR1224	0.12869	4.26997e-09	0.130548	2.18379e-06	0.0804009	0.114452	0.122752	1.76786e-07	0.131498	1.31487e-08	0.131023	3.928e-09	9762239		ACAAACTCTATAACCCTAACCCRAACCAAACCAACAACAATAAAAACAAC		II			NA	NA	NA	NA	NA	NA	chr3:183959061-183959747	Island	GGGCCGCCGTCACAAACTCTGTAGCCCTGACCCGGGCCAGGCCAACAACAGTGAAGGCAG[CG]ACCATGACTACCTGCCCTTGGTGAGGACTCGGGAGGTGGAGGGTGGTGCCGCCGGGGCCG	CGCTGCCTTCACTGTTGTTGGCCTGGCCCGGGTCAGGGCTACAGAGTTTG	VWA5B2;MIR1224	NM_138345;NR_030410	Body;TSS200					3:185441782-185442364			MIR1224	ENST00000408193.1	TSS200	VWA5B2;MIR1224;VWA5B2	ENST00000493493.1;ENST00000408193.1;ENST00000461141.1	5'UTR;TSS200;5'UTR
cg03952533	chr21	43679795	-	ABCG1;ABCG1;ABCG1;ABCG1;ABCG1;ABCG1	-0.064906	4.43558e-09	-0.07954	2.19127e-07	-0.0817107	5.2159e-05	-0.0740165	3.07458e-11	-0.0765027	4.79762e-11	-0.0597122	2.05231e-07	2653261		CTAACAAAATTACTAAAACCACRTATTTACAAACCAATAAACATTCRCAC		II			rs116522788	0.01086	NA	NA	NA	NA		OpenSea	TTTGATAAAAACTGACAAGGTTGCTAGAGCCACGTGTTTGCAAACCAGTGGGCATTCGCA[CG]TGCATGTAATCCACACAGTTACTCGGTGATGGGAGTATACTTGAGGGAAAGCAGCTCACA	CGTGCGAATGCCCACTGGTTTGCAAACACGTGGCTCTAGCAACCTTGTCA	ABCG1;ABCG1;ABCG1;ABCG1;ABCG1;ABCG1	NM_207627;NM_207629;NM_004915;NM_016818;NM_207174;NM_207628	Body;Body;Body;Body;Body;Body								ABCG1	ENST00000462050.1	5'UTR	ABCG1;TMPRSS3	ENST00000462050.1;ENST00000553129.1	5'UTR;3'UTR
cg17983064	chr5	131396357	+	IL3;IL3	-0.107987	4.45095e-09	-0.106732	6.73914e-05	-0.173431	5.42571e-06	-0.11788	1.23473e-09	-0.121348	3.02473e-10	-0.106099	3.5842e-08	79759443		CRACTCATATTTAAATCRACAAAAAACACTCTATCTTATTCTAATCCTTC		II			NA	NA	NA	NA	NA	NA		OpenSea	TGGGCACCTTGCTGCTGCACATATAAGGCGGGAGGCTGTTGCCAACTCTTCAGAGCCCCA[CG]AAGGACCAGAACAAGACAGAGTGCCTCCTGCCGATCCAAACATGAGCCGCCTGCCCGTCC	GGCTCATGTTTGGATCGGCAGGAGGCACTCTGTCTTGTTCTGGTCCTTCG	IL3;IL3	NM_000588;NM_000588	1stExon;5'UTR								IL3;IL3	ENST00000296870.2;ENST00000296870.2	5'UTR;1stExon	IL3;IL3	ENST00000296870.2;ENST00000296870.2	5'UTR;1stExon
cg10127530	chr21	44732886	+		-0.078365	4.52604e-09	-0.114481	2.21743e-10	-0.0121983	0.626158	-0.0664209	2.05122e-06	-0.0648318	2.48335e-06	-0.07432	6.05151e-08	19719272		CCTAAATTCRCAAAAACAATCTAACTAACACAAAATATTTACATAAACCC		II			NA	NA	NA	NA	NA	NA		OpenSea	CCCATGGGGCCCCACAGATTTGCATGTGAGTGACCCAAAGCTAGGTCAGTCATAGGCAAA[CG]GGTCTATGCAAATATTCTGTGTTAGCCAGATTGCTTCTGCGAACTCAGGGTTTTCTGGTG	CGGGTCTATGCAAATATTCTGTGTTAGCCAGATTGCTTCTGCGAACTCAG							TRUE
cg24485927	chr2	795989	+		0.131713	4.56539e-09	0.13713	2.83042e-06	0.0558844	0.227458	0.122182	1.88806e-07	0.116324	6.3599e-07	0.123955	7.93696e-08	75705560		AAATAAAACAAATACRAACTATAATCAATCCAACTATCTCTATCCCTCAC		II			NA	NA	NA	NA	NA	NA		OpenSea	CAGCCGCGTCGGGGAGGAAGATTTATGGACAGGGAAGGGAAAGTAACAGACAGAAACGGA[CG]TGAGGGACAGAGACAGCTGGACTGATTACAGCCCGCATTTGCCTTATTTTAACAGGGTTC	AATAAGGCAAATGCGGGCTGTAATCAGTCCAGCTGTCTCTGTCCCTCACG								2:785876-786168			AC113607.1;AC113607.1	ENST00000414556.1;ENST00000415700.1	3'UTR;3'UTR	AC113607.1;AC113607.1	ENST00000414556.1;ENST00000415700.1	3'UTR;3'UTR
cg22510139	chr1	3058822	+	PRDM16;PRDM16	0.0973626	4.56956e-09	0.106223	1.47782e-06	0.147453	9.72044e-05	0.0958831	3.57098e-08	0.103179	2.86315e-09	0.0965212	1.95619e-08	97777585		ACCAAATATTTTCACTCRATTTTACAAATCTACTCCAAATCTAAAACATC		II			NA	NA	NA	NA	NA	NA	chr1:3059050-3059268	N_Shore	AGCTGTCAGTCAAGCGTCTTTCACAGCCAGCCAAGACCTTTTGATTTCTAGAACAAACAG[CG]ATGTCTTAGACCTGGAGCAGATTTGCAAAATCGAGTGAAAACATCTGGCTGTGCTAACAA	CCAGATGTTTTCACTCGATTTTGCAAATCTGCTCCAGGTCTAAGACATCG	PRDM16;PRDM16	NM_022114;NM_199454	Body;Body					1:3048260-3049151
cg08935725	chr20	52224749	+		-0.0615634	4.61234e-09	-0.0796621	1.97856e-07	-0.00314043	0.869386	-0.0305843	8.73384e-05	-0.0283387	0.000184277	-0.0524194	9.40931e-07	13720227		TTCAAATTTAATCTCTTCCTTTCCTACTCTAAACACCCTCCRATATAAAC		II			NA	NA	NA	NA	NA	NA		OpenSea	TGCACACCAGGGCGGACACCCACAGACGCGTCCTTCACCCGCGCAGGGACCTGCCAGGGG[CG]CTTATACCGGAGGGTGTTCAGAGCAGGAAAGGAAGAGATCAAATCTGAACCCGGATCCGT	TCAGATTTGATCTCTTCCTTTCCTGCTCTGAACACCCTCCGGTATAAGCG								20:51657986-51658896			AC005808.3;ZNF217	ENST00000444112.1;ENST00000540425.1	TSS200;3'UTR	AC005808.3;ZNF217;ZNF217	ENST00000444112.1;ENST00000431687.1;ENST00000540425.1	TSS200;5'UTR;3'UTR
cg15728109	chr10	12375952	+		0.084952	4.65662e-09	0.102249	5.23385e-07	0.0659207	0.0245497	0.0928682	1.5969e-10	0.0707473	1.82578e-06	0.0735013	5.56244e-07	7744560		AAAATAAATTAACAAAAATCTAAAATAATACCAATACCRCCTTCCTACCC		II			NA	NA	NA	NA	NA	NA		OpenSea	CCCAAATATTTGATTTGAGCCTGGTTGCTAAGAGACCTCCCACTGGGACCCAGCTGCCTG[CG]GGCAGGAAGGCGGTATTGGCATCATTTCAGATTTCTGCCAATTTATTTTGAAACCAGAAA	CGGGCAGGAAGGCGGTATTGGCATCATTTCAGATTTCTGCCAATTTATTT							TRUE
cg26570867	chr16	12308181	+	SNX29	-0.0881387	4.71936e-09	-0.15468	4.92828e-09	0.00416422	0.487454	-0.0906131	2.5501e-08	-0.10497	7.80108e-11	-0.0962818	2.14448e-09	78622942		AAACTACACCAATAAACACAATACTAAAACAACCCCAAAAAATTAATAAC		II			NA	NA	NA	NA	NA	NA		OpenSea	AACAATTGGAGTGCCTCAGCTCCCTCCTCGGAAGGAGGCCAGACGTATATTTATTGTTGT[CG]TCATTAACTTTTTGGGGCTGTCTCAGCATTGTGTTTATTGGTGTAGTTTGTCAGTCAGCT	AACTACACCAATAAACACAATGCTGAGACAGCCCCAAAAAGTTAATGACG	SNX29	NM_001080530	Body				TRUE
cg03897139	chr10	134018809	-	DPYSL4	-0.0586927	4.86221e-09	-0.0156246	0.108639	-0.157122	2.69917e-07	-0.0629396	3.2261e-09	-0.0689334	8.31269e-11	-0.0625103	3.69649e-09	60707548		AATATAAAAACAACTAAACACCAAACTTCTTAATAAACCRACRAAAAACC		II			NA	NA	NA	NA	NA	NA	chr10:134019500-134019776	N_Shore	GCCGGGCTCACAGTGTGGGAGCAGCTGGACACCAGGCTTCTTGGTGAACCGGCGAGGGGC[CG]AGTCCCGCCTGGTGGGCATTTGCCGCCGCCTCCCCACCACCAGTCACTGCCTCGCAGAGC	CGGCCCCTCGCCGGTTCACCAAGAAGCCTGGTGTCCAGCTGCTCCCACAC	DPYSL4	NM_006426	3'UTR					10:133868799-133869073	10:134018796-134019364	Unclassified_Cell_type_specific	DPYSL4	ENST00000338492.3	3'UTR	DPYSL4	ENST00000338492.3	3'UTR
cg12843033	chr21	45706043	+	AIRE	-0.0844107	4.89353e-09	-0.0928162	1.57263e-06	-0.0550362	0.0545007	-0.0836576	4.95537e-08	-0.0741941	9.57601e-07	-0.0751082	3.49349e-07	65693530		CCTAAAACTTCCCCRAAAACTATCCCTAACTCACAAAACCTAAAAACAAC		II			NA	NA	NA	NA	NA	NA	chr21:45705428-45706044	Island	CTGGCTGACCACGACGTGGTCCCCGAGGACAAGTTTCAGGTGGGCTCCCCGCCCGCCCCC[CG]CTGCCCCCAGGCCCTGTGAGCCAGGGATAGTCCCCGGGGAAGTTCCAGGAGGACCCCGCC	CTGGAACTTCCCCGGGGACTATCCCTGGCTCACAGGGCCTGGGGGCAGCG	AIRE	NM_000383	Body											AIRE;AIRE	ENST00000530812.1;ENST00000527919.1	5'UTR;5'UTR
cg21350115	chr2	188312833	+	CALCRL;CALCRL	0.0795037	4.93481e-09	0.0576045	0.000146695	0.0475705	0.0166881	0.0664867	3.77098e-07	0.0638998	1.40289e-06	0.0801454	2.06691e-08	22766883		TACAAAACTTTCACTCTTTCCCACCTTACTTATAAATAAATCTCTTCTAC		II			NA	NA	NA	NA	NA	NA		OpenSea	AGCTCTTAAGGAAATTCTTTGTGAAATATTCTCAGGATGGAACTTTACTTTCTGAGATTC[CG]CAGAAGAGATTTACCCACAAGCAAGGTGGGAAAGAGTGAAAGCTTTGCAATGTGATCCTG	CGCAGAAGAGATTTACCCACAAGCAAGGTGGGAAAGAGTGAAAGCTTTGC	CALCRL;CALCRL	NM_005795;NM_005795	1stExon;5'UTR				TRUE				CALCRL;CALCRL;CALCRL;CALCRL;CALCRL;CALCRL;AC007319.1	ENST00000479784.1;ENST00000410068.1;ENST00000392370.3;ENST00000410068.1;ENST00000392370.3;ENST00000479784.1;ENST00000412276.1	1stExon;1stExon;1stExon;5'UTR;5'UTR;3'UTR;5'UTR	CALCRL;CALCRL;CALCRL;CALCRL;CALCRL;CALCRL;CALCRL;CALCRL;CALCRL;CALCRL;AC007319.1;AC007319.1	ENST00000479784.1;ENST00000410068.1;ENST00000485973.1;ENST00000409998.1;ENST00000410068.1;ENST00000409998.1;ENST00000474212.1;ENST00000485973.1;ENST00000461244.1;ENST00000479784.1;ENST00000453517.1;ENST00000412276.1	1stExon;1stExon;1stExon;1stExon;5'UTR;5'UTR;3'UTR;3'UTR;3'UTR;3'UTR;5'UTR;5'UTR
cg03865018	chr1	20031012	+	TMCO4	-0.0861307	4.96427e-09	-0.074199	0.000267248	-0.0958078	0.000446836	-0.101632	5.62131e-11	-0.0868119	1.35741e-08	-0.079029	1.62627e-07	25719211		CCATTTAACACTATAAAAACAACRATAACCCRCATATAATCACTATACAC		II			NA	NA	NA	NA	NA	NA		OpenSea	CAGACTGCACGCAGAGCTGCTGGTCCCTGGGGCCTTTCTCTCTGCTGTCTGCAATAACAA[CG]TGCACAGTGATCATATGCGGGTTATCGTTGCTCCTACAGTGCCAAATGGTTGTGGACCCA	CGTGCACAGTGATCATATGCGGGTTATCGTTGCTCCTACAGTGCCAAATG	TMCO4	NM_181719	Body						1:20030339-20031576	Unclassified	TMCO4	ENST00000489814.1	3'UTR	TMCO4	ENST00000489814.1	3'UTR
cg12118986	chr19	39074494	+	RYR1;RYR1	-0.104972	4.98721e-09	-0.0985465	4.53014e-05	-0.146053	8.60318e-05	-0.101186	8.09085e-08	-0.111933	3.67036e-09	-0.0964445	1.33282e-07	51791226		AAAATAAAACAAAACCTAAACATATAACTCTATAAACCCTAACCCAACCC		II			NA	NA	NA	NA	NA	NA		OpenSea	TTCACTTGATACCTCACCTTTCCACTTAAATGCCACATCCTACAGGAAGCCCCTTGACCG[CG]GGCTGGGCCAGGGCCCACAGAGCCACATGCCCAGGCCCTGCCTCATCTCTCCCTGCTCTC	CGGGCTGGGCCAGGGCCCACAGAGCCACATGCCCAGGCCCTGCCTCATCT	RYR1;RYR1	NM_000540;NM_001042723	Body;Body
cg19125089	chr21	44280344	+	WDR4;WDR4;WDR4;WDR4;WDR4;WDR4;WDR4	-0.0430154	5.14175e-09	-0.0365183	9.34517e-05	-0.0428071	0.00557313	-0.0501656	9.57455e-11	-0.040526	1.05976e-07	-0.0428546	1.66403e-08	97700470		AACAAAAACAACTATCTAACCAAATCACTCAAAATTATTACTAAAAAACC		II			NA	NA	NA	NA	NA	NA		OpenSea	CAGGGAGGAGGGTGGAGGGAGGAGGGCAGCCAAGCCCACAGGTTCCTATCAGGGTCCTGA[CG]GCCCCTCAGCAACAACTCTGAGTGACCTGGCCAGACAGCTGTCTCTGCTGAGCCCGGCCC	CGGCCCCTCAGCAACAACTCTGAGTGACCTGGCCAGACAGCTGTCTCTGC	WDR4;WDR4;WDR4;WDR4;WDR4;WDR4;WDR4	NM_001260477;NM_001260476;NM_001260475;NR_048535;NM_033661;NM_018669;NM_001260474	Body;Body;Body;Body;Body;Body;Body								WDR4	ENST00000492742.1	3'UTR	WDR4;WDR4;WDR4;WDR4	ENST00000492742.1;ENST00000476326.1;ENST00000479429.1;ENST00000463902.1	3'UTR;3'UTR;3'UTR;3'UTR
cg05096467	chr17	56744490	+	TEX14;TEX14	0.130866	5.1569e-09	0.114692	0.000150908	0.154547	0.000930435	0.110992	1.47956e-06	0.107823	2.42665e-06	0.113897	4.52766e-07	2703208		TACCRAAATAATTCACAACRTAAATATCCCRTAACTAAAAATTCATTCAC		II			NA	NA	NA	NA	NA	NA		OpenSea	TTTGGCGTAGCCTAAGGCCTTCGGATCTCCCTGTATGGAGAGTTTCCTTGAGCTAACAGA[CG]TGAATGAACTTTTAGTCACGGGATACCCACGCTGTGAACCACCCCGGCATCATTTCCTCT	GCCGGGGTGGTTCACAGCGTGGGTATCCCGTGACTAAAAGTTCATTCACG	TEX14;TEX14	NM_198393;NM_031272	5'UTR;5'UTR		chr17:56744054-56744054		TRUE	17:54099274-54099490			U1;TEX14	ENST00000362556.1;ENST00000240361.7	TSS1500;5'UTR	U1;TEX14	ENST00000362556.1;ENST00000240361.7	TSS1500;5'UTR
cg05381256	chr21	36089941	-	CLIC6	-0.0463155	5.24307e-09	-0.0522587	5.51205e-07	-0.00328445	0.849127	-0.0311	1.79123e-05	-0.0360665	3.04744e-06	-0.0448844	5.9052e-08	7673571		CTCTCATCACAACTTTATATATAAACTAAATACTAACCTTAACCCTAAAC		II			NA	NA	NA	NA	NA	NA		OpenSea	CCCTAACCAACCTCTCATCACAGCTTTGTGTGTGGGCTGAGTGCTGGCCTTAACCCTAGG[CG]TGGAAGAGAAAATGTGAGGTTGTTTAGATACTCATCAGGACCTCACAGGAGCTGAGACTT	CGCCTAGGGTTAAGGCCAGCACTCAGCCCACACACAAAGCTGTGATGAGA	CLIC6	NM_053277	3'UTR								CLIC6	ENST00000349499.2	3'UTR	CLIC6	ENST00000349499.2	3'UTR
cg27165960	chr5	39177381	-	FYB;FYB;FYB	-0.0737652	5.4142e-09	-0.0802216	6.71501e-07	-0.0328496	0.175341	-0.0606912	6.09872e-06	-0.0673782	3.30748e-07	-0.0746999	1.35915e-08	35684551		ACTAACCTCCAAAATTTATTATTTCTATTACTACCTTCTTACTATTATAC		II			NA	NA	NA	NA	NA	NA		OpenSea	TGAGGGCTGTGGCTAACCTCCAAAGTTTATTGTTTCTGTTGCTGCCTTCTTACTATTGTG[CG]CCTGCTACCTAGAGAGGACTCTATTTCCTTGGGGTAACTAACAAACCAAAGAAGTCCGTA	CTAACCTCCAAAGTTTATTGTTTCTGTTGCTGCCTTCTTACTATTGTGCG	FYB;FYB;FYB	NM_001465;NM_199335;NM_001243093	Body;Body;Body		chr5:39177066-39177066
cg10619411	chr15	101514474	-	LRRK1	-0.135117	5.47528e-09	-0.126343	4.63866e-05	-0.0705085	0.104653	-0.116664	1.15985e-07	-0.116186	1.25854e-07	-0.132533	2.97185e-08	97601406		TATAAAAAACAAAATACCACCCAAAAACTTAACCTACTCTATTCTTTTAC		II			NA	NA	NA	NA	NA	NA	chr15:101513245-101514323	S_Shore	GGTCACTTAAATGTAAAGAACAAAATGCCACCCAGAGGCTTAACCTACTCTATTCTTTTA[CG]TTTTTGTCGTTATAAAAAGTAGCACATGCTGGAAAAATAAAATTTAGAAAATATGTCAAA	GTAAAGAACAAAATGCCACCCAGAGGCTTAACCTACTCTATTCTTTTACG	LRRK1	NM_024652	Body				TRUE				LRRK1	ENST00000529762.2	5'UTR	LRRK1	ENST00000529762.2	5'UTR
cg09856696	chr19	16540019	-	EPS15L1;EPS15L1;EPS15L1;EPS15L1;EPS15L1;EPS15L1	-0.0905161	5.48747e-09	-0.079892	1.29803e-05	-0.098003	0.0067528	-0.0937327	1.07383e-08	-0.0894769	2.13084e-08	-0.0832263	1.52759e-07	75657416		CTCAACTAAACAAAACTACRAACTCATATCTAAACAAATCTATAAATCTC		II			NA	NA	NA	NA	NA	NA		OpenSea	TCCCTTGCATTCTCAGCTGGGCAGGGCTGCGAGCTCATGTCTGAGCAGGTCTGTGGGTCT[CG]TCTCCACTCCCCAGCAGTGGATGGTGAGACAGGTGTCAGGCCACTCAGTGCGCTGAAGAG	CGAGACCCACAGACCTGCTCAGACATGAGCTCGCAGCCCTGCCCAGCTGA	EPS15L1;EPS15L1;EPS15L1;EPS15L1;EPS15L1;EPS15L1	NR_047665;NM_001258374;NR_047666;NM_021235;NM_001258375;NM_001258376	Body;Body;Body;Body;Body;Body
cg07047831	chr3	186918647	+	RTP1	-0.0554693	5.63316e-09	-0.00767704	0.273914	-0.172725	6.0532e-08	-0.0619937	9.64183e-10	-0.0664639	5.79885e-11	-0.0592457	4.10807e-09	51733897		TCTAAAACTCTATCTTCTAAACCTCCCCTAAATTCTCTACCAATTAATAC		II			NA	NA	NA	NA	NA	NA	chr3:186917411-186917756	S_Shore	GCCTGCCTGAAAGATGGTGGTTGGGGTGGGGTCTCATAGAGTTAGGCTTCTCACCCACTG[CG]TATTAACTGGCAGAGAATTTAGGGGAGGTTCAGAAGACAGAGTTTTAGAAGCAAAGCACA	CTAAAACTCTGTCTTCTGAACCTCCCCTAAATTCTCTGCCAGTTAATACG	RTP1	NM_153708	3'UTR			RDMR					RTP1;RP11-208N14.4	ENST00000312295.4;ENST00000356133.3	3'UTR;3'UTR	RTP1;RP11-208N14.4	ENST00000312295.4;ENST00000356133.3	3'UTR;3'UTR
cg12083928	chr21	36259623	+	RUNX1;RUNX1;RUNX1;RUNX1;RUNX1	0.197112	5.7338e-09	0.223583	1.77281e-07	0.260422	0.000345269	0.213192	1.66573e-10	0.218634	1.25374e-10	0.217911	3.47476e-10	82601970		TTAATACACTAAACAATCRATTACTAAAAACCCATCCTAAATCAAAAACC		II			NA	NA	NA	NA	NA	NA	chr21:36258952-36259472	S_Shore	GGAGGAGGGAGACTAAGTTACTAACAGTCCAGGAGGGGAAAACGTTCTGGTTCTGCGGAT[CG]GCCTCTGACCCAGGATGGGCTCCTAGCAACCGATTGCTTAGTGCATTAAAAAGTGGAGAC	CGGCCTCTGACCCAGGATGGGCTCCTAGCAACCGATTGCTTAGTGCATTA	RUNX1;RUNX1;RUNX1;RUNX1;RUNX1	NM_001122607;NM_001001890;NM_001122607;NM_001001890;NM_001754	1stExon;1stExon;5'UTR;5'UTR;Body				TRUE	21:35180642-35181494			RUNX1;RUNX1;RUNX1;RUNX1	ENST00000344691.4;ENST00000344691.4;ENST00000399240.1;ENST00000431176.1	1stExon;5'UTR;TSS200;5'UTR	RUNX1;RUNX1;RUNX1;RUNX1;RUNX1;RUNX1	ENST00000344691.4;ENST00000344691.4;ENST00000399240.1;ENST00000482318.1;ENST00000431176.1;ENST00000475045.1	1stExon;5'UTR;TSS200;3'UTR;5'UTR;3'UTR
cg16400145	chr21	46359118	+	LINC01547;LINC01547;FAM207A	-0.0599242	5.79482e-09	-0.0689742	3.72431e-07	-0.0209743	0.322323	-0.0595973	2.9883e-08	-0.0584236	6.81182e-08	-0.060763	1.51362e-08	95649305		CATCTAACTACTTACACCCTATACTATCTATACTAAACRTACTAAAAAAC		II			NA	NA	NA	NA	NA	NA	chr21:46359647-46360423	N_Shore	ATGAGAACAATGGGCTCCTTGAGGACAGGCATTGCATCGTACCTGTGGTCTCTTCCCTAA[CG]CCCCCCAGTACGCCCAGCATAGACAGCACAGGGTGCAAGCAGTCAGATGAGCAGGGCTCC	CGCCCCCCAGTACGCCCAGCATAGACAGCACAGGGTGCAAGCAGTCAGAT	LINC01547;LINC01547;FAM207A	NR_027128;NR_027129;NM_058190	Body;Body;TSS1500								C21orf67;C21orf67;FAM207A;FAM207A	ENST00000330551.3;ENST00000380070.4;ENST00000291634.6;ENST00000397826.3	5'UTR;5'UTR;TSS1500;TSS1500	C21orf67;C21orf67;FAM207A;FAM207A;FAM207A	ENST00000330551.3;ENST00000380070.4;ENST00000291634.6;ENST00000397826.3;ENST00000458015.1	5'UTR;5'UTR;TSS1500;TSS1500;TSS1500
cg07890839	chr15	67359525	-	SMAD3	0.0817482	5.83102e-09	0.0975629	8.95692e-08	0.0918108	0.00382571	0.0873347	3.46444e-09	0.0880213	1.50339e-09	0.0806982	3.96117e-08	83610916		AAACAAACTACAACCRAACAAATAACAAAACACACCCCAAAATAAACCTC		II			NA	NA	NA	NA	NA	NA	chr15:67357339-67359061	S_Shore	ACGAGGGAGAGGGGCAGGCTGCAGCCGGGCAGATAACAAAACACACCCCAAAGTGGGCCT[CG]CATCGGCCCTCGCATTCCTGTAGAGCCTTCCTTCCCAAAGCGCGCTGCCATCTGTCTGGA	GGCAGGCTGCAGCCGGGCAGATAACAAAACACACCCCAAAGTGGGCCTCG	SMAD3	NM_005902	Body					15:65146343-65146624						SMAD3	ENST00000559460.1	5'UTR
cg24473995	chr21	37539151	-	DOPEY2	-0.0630068	5.90055e-09	-0.0426073	0.00324107	-0.0432674	0.0371736	-0.0371305	0.000466649	-0.0568048	2.90151e-07	-0.0657474	4.59041e-09	98676586		CCTAACAAATAACTATCAAACACRCTACAAATAAACAATTCTTACAACTC		II			NA	NA	NA	NA	NA	NA		OpenSea	GACCCTCCAGCCCTGACAGATGGCTATCAGGCACGCTGCAGATGGGCAGTTCTTACAGCT[CG]TGGCCAGTAAGCTGCTGGTCTTTTGCAAGGTATATTTACGACCTGTAAATGTCACGGCTC	CTGACAGATGGCTATCAGGCACGCTGCAGATGGGCAGTTCTTACAGCTCG	DOPEY2	NM_005128	Body								DOPEY2	ENST00000492760.1	5'UTR	DOPEY2	ENST00000492760.1	5'UTR
cg11828983	chr14	104734272	+		0.164368	5.96986e-09	0.144116	0.000163429	0.142373	0.0122645	0.153393	2.32451e-07	0.165563	1.96821e-08	0.177734	1.87632e-09	51716186		AAACATTTATTTTCTTAAAAAAAACATTAAAATTAAACTTCCCAACACCC		II			NA	NA	NA	NA	NA	NA		OpenSea	CCTAGAAACCTGGTAAAAATGGGAATGGTAATTGCCCAGCTCATGGTCTGTGACCGCGGC[CG]GGTGCTGGGAAGCTTAATCTCAATGCTTCCTCCAAGAAAATAAATGCTTTTATGATGCTC	AGCATTTATTTTCTTGGAGGAAGCATTGAGATTAAGCTTCCCAGCACCCG								14:103803913-103804320			RP11-260M19.2;RP11-260M19.2	ENST00000553757.1;ENST00000556528.1	5'UTR;5'UTR	RP11-260M19.2;RP11-260M19.2	ENST00000553757.1;ENST00000556528.1	5'UTR;5'UTR
cg06752482	chr17	58499816	+	C17orf64	0.0657001	6.0224e-09	0.0853672	1.84558e-08	0.0570631	0.0065474	0.0688158	8.62382e-09	0.0667891	1.10466e-08	0.0648509	2.44037e-08	85641149		CAAAAAATAAACRATTTAACTCCAAAACTCRAAACAAAACCACRACAACC		II			NA	NA	NA	NA	NA	NA	chr17:58498711-58499332	S_Shore	TGCAGCCACCCCTAAGAATGAGGAAATGGGAGCGGGGTGGGGGGCTGGGTTCTGTGTTGG[CG]GTTGCCGTGGCTTTGCTCCGAGTTCTGGAGCCAAACCGCCCACTCCCTGAGACGGCTAGG	AGGGAGTGGGCGGTTTGGCTCCAGAACTCGGAGCAAAGCCACGGCAACCG	C17orf64	NM_181707	TSS200				TRUE				C17orf64;C17orf64	ENST00000474834.1;ENST00000269127.4	5'UTR;TSS200	C17orf64;C17orf64;C17orf64;C17orf64	ENST00000474834.1;ENST00000269127.4;ENST00000464714.1;ENST00000461535.1	5'UTR;TSS200;TSS200;5'UTR
cg11704631	chr21	36395663	+	RUNX1	0.0727729	6.1303e-09	0.086942	5.46225e-07	0.0268321	0.308783	0.0589842	6.14406e-06	0.0707347	1.03732e-07	0.0712493	5.77874e-08	23619123		TACAAATAAAAATCTACCTACTTTTCCTACAACAATAACATATAAACTTC		II			NA	NA	NA	NA	NA	NA	chr21:36398960-36399259	N_Shelf	CTGCAAAACTCCGGAAAATTAACAATCAAGTCTTGTGAGATGATGCAAACAGAAACTACT[CG]AAGCCCATATGTCATTGCTGTAGGAAAAGCAGGCAGATTTTCACCTGCAAGCATTTCCCT	GCAGGTGAAAATCTGCCTGCTTTTCCTACAGCAATGACATATGGGCTTCG	RUNX1	NM_001754	Body								RUNX1;RUNX1;RUNX1	ENST00000431176.1;ENST00000486278.2;ENST00000399245.2	5'UTR;5'UTR;5'UTR	RUNX1;RUNX1;RUNX1;RUNX1;RUNX1	ENST00000482318.1;ENST00000431176.1;ENST00000486278.2;ENST00000399245.2;ENST00000475045.1	3'UTR;5'UTR;5'UTR;5'UTR;3'UTR
cg22697517	chr17	42785378	+	DBF4B;DBF4B	0.044806	6.42138e-09	0.0354359	0.000478675	0.0129868	0.39342	0.0396611	1.10672e-06	0.0371923	2.48326e-06	0.036758	2.89447e-06	22724892		CTTCTTTAAAATACTTTCTTCTTTTTACTTCCATAACTCAACACTCTACC		II			NA	NA	NA	NA	NA	NA	chr17:42785900-42786278	N_Shore	ACAGTGGCTTTGGATCCAGCAAAGGGGACTGAGGAGGAACCATTGAGATAGGGAAAAAAA[CG]GTAGAGTGCTGAGTCATGGAAGCAAAAAGAAGAAAGTATTTCAAAGAAGGAATAGTCCAT	CGGTAGAGTGCTGAGTCATGGAAGCAAAAAGAAGAAAGTATTTCAAAGAA	DBF4B;DBF4B	NM_145663;NM_025104	TSS1500;TSS1500						17:42785313-42786829	Promoter_Associated	DBF4B;DBF4B;DBF4B;DBF4B;DBF4B	ENST00000393547.2;ENST00000398338.3;ENST00000315005.3;ENST00000531699.1;ENST00000525011.1	TSS1500;TSS1500;TSS1500;TSS1500;TSS1500	DBF4B;DBF4B;DBF4B;DBF4B;DBF4B;DBF4B;DBF4B;DBF4B;DBF4B;DBF4B	ENST00000393547.2;ENST00000398338.3;ENST00000528766.1;ENST00000315005.3;ENST00000526924.1;ENST00000526915.1;ENST00000525140.1;ENST00000531699.1;ENST00000532789.1;ENST00000525011.1	TSS1500;TSS1500;TSS1500;TSS1500;TSS1500;TSS1500;TSS1500;TSS1500;TSS1500;TSS1500
cg26818573	chr2	46717839	+		0.0898988	6.42804e-09	0.106624	4.03724e-07	0.116083	5.03362e-05	0.0819969	5.4956e-07	0.0814776	4.14497e-07	0.0933511	8.58329e-09	60794880		CCTATAATTAACAACTAAAAACCTAAAACRTAACCTACTTATAAAAAAAC		II			NA	NA	NA	NA	NA	NA		OpenSea	CCCAGGGCAAGTGGCCCCTGCATGCCTTCCAGCTCTGGGCGCAGAGTCTGCCTGCAGAGG[CG]CCTCTTCACAAGCAGGTCACGCTCTAGGCTTCCAGCTGCTAATCACAGGGGCTCTCCAGC	CTGTGATTAGCAGCTGGAAGCCTAGAGCGTGACCTGCTTGTGAAGAGGCG							TRUE
cg10330057	chr1	203005307	-		-0.0633927	6.45717e-09	-0.0685696	9.4123e-07	-0.0242163	0.245991	-0.0596249	1.55737e-07	-0.0622449	3.7783e-08	-0.0661206	1.95516e-09	25665953		TTTAAAAACTCCACCCACAAATAACCAACACTAAAATAATTCACATTCCC		II			NA	NA	NA	NA	NA	NA		OpenSea	CTGTAAGAAGCTTTAAAAACTCCACCCACAGGTGGCCAACACTAAGGTAATTCACATTCC[CG]TGCAATCACAGGGTGCTTTCTACTCTTCATTTGCTGCCCAGCCATGATCTCATCCCTCTA	CGGGAATGTGAATTACCTTAGTGTTGGCCACCTGTGGGTGGAGTTTTTAA							TRUE				PPFIA4;PPFIA4;PPFIA4	ENST00000447715.1;ENST00000367240.2;ENST00000295706.4	5'UTR;5'UTR;5'UTR	PPFIA4;PPFIA4;PPFIA4	ENST00000447715.1;ENST00000367240.2;ENST00000295706.4	5'UTR;5'UTR;5'UTR
cg00598394	chr12	93960818	-		-0.0574444	6.54906e-09	-0.000593131	0.919733	-0.17959	2.87262e-07	-0.0577255	3.57145e-08	-0.0684874	8.65277e-11	-0.0601662	1.21841e-08	86778415		TAATTCTACTAAACTTATAATACTAAACAAACCTCTATATCCAAAAACTC		II			NA	NA	NA	NA	NA	NA	chr12:93963963-93967395	N_Shelf	AATAATCTGGTTGGTTCTACTGGACTTGTGATACTGGACAAACCTCTATGTCCAAGAGCT[CG]AGTCATTCCCATTGGCTCACCTGGGCCACACACTCTTCGTTGAGTGCATCCCAGGATCAC	CGAGCTCTTGGACATAGAGGTTTGTCCAGTATCACAAGTCCAGTAGAACC											RP11-887P2.1;RP11-887P2.1;RP11-887P2.1	ENST00000499137.2;ENST00000500986.1;ENST00000551626.1	3'UTR;3'UTR;3'UTR	RP11-887P2.1;RP11-887P2.1;RP11-887P2.1;RP11-887P2.1;RP11-887P2.1	ENST00000499137.2;ENST00000500986.1;ENST00000547845.1;ENST00000551626.1;ENST00000549723.1	3'UTR;3'UTR;3'UTR;3'UTR;3'UTR
cg25921609	chr17	8379225	-	MYH10	0.151127	6.56661e-09	0.152847	1.16e-05	0.126316	0.0164138	0.138437	5.68486e-07	0.131481	1.63682e-06	0.144809	5.31197e-08	95751950	92782285	TCATCATCAAAAAACTCCAAAAAAACTCCTTCAAAATACAACTAACACCA	TCATCGTCGAAAAACTCCAAAAAAACTCCTTCAAAATACAACTAACGCCG	I	A	Red	NA	NA	NA	NA	NA	NA	chr17:8380172-8380539	N_Shore	TTACTTTCTGTGTCATCGTCGGAGAGCTCCAGGGAAGCTCCTTCAAGGTGCAGCTGGCGC[CG]GCCAGATCGGCTGGAAGAGAAGCTGATGGGGCCACCCCGCCTGGAGAACACAGGAAGCAG	CGGCGCCAGCTGCACCTTGAAGGAGCTTCCCTGGAGCTCTCCGACGATGA	MYH10	NM_005964	Body					17:8319758-8320126
cg22004527	chr1	54638426	-	CYB5RL	-0.0751495	6.71742e-09	-0.0693302	0.000115448	-0.0632725	0.0196785	-0.0768034	1.38414e-08	-0.0716144	8.89491e-08	-0.0723522	1.00404e-07	81629536		ACTATTATTTCCCTAATATCTAAACAAAATCAAACTCCTAACAAACCCCC		II			NA	NA	NA	NA	NA	NA		OpenSea	CTGCCTGGTGTGCTGTTGTTTCCCTGGTGTCTGAACAGAGTCAGGCTCCTGACAGGCCCC[CG]CTATTTGGAGCTGAGTCAATAGGATGTGCAAACTGAGGGAGAGGAAAGGGTGGAGGAAAA	CGGGGGCCTGTCAGGAGCCTGACTCTGTTCAGACACCAGGGAAACAACAG	CYB5RL	NM_001031672	3'UTR				TRUE				CYB5RL;AL357673.1;RP11-446E24.4;RP11-446E24.4	ENST00000401046.3;ENST00000536061.1;ENST00000525949.1;ENST00000311841.7	3'UTR;TSS1500;TSS200;3'UTR	CYB5RL;AL357673.1;RP11-446E24.4;RP11-446E24.4;CYB5RL;CYB5RL	ENST00000401046.3;ENST00000536061.1;ENST00000525949.1;ENST00000311841.7;ENST00000420054.1;ENST00000490863.1	3'UTR;TSS1500;TSS200;3'UTR;3'UTR;3'UTR
cg06571187	chr1	209878123	+	HSD11B1;HSD11B1;HSD11B1	0.0813132	6.88685e-09	0.0813027	1.28337e-05	0.0518665	0.0778912	0.0478286	0.00065066	0.0722945	7.08291e-07	0.0814798	1.60651e-08	26731124		AAACTAAAATAATCTCAAACAATACTAACCAATTTCCCTATCAAAACAAC		II			NA	NA	NA	NA	NA	NA		OpenSea	CCATTATGAAATCCACCACACAGGCTGCCAGGGACGAATGGGATCCCACCCAAAGCCAAT[CG]CTGCTCTGACAGGGAAATTGGCTAGCACTGCCTGAGACTACTCCAGCCTCCCCCGTCCCT	CGCTGCTCTGACAGGGAAATTGGCTAGCACTGCCTGAGACTACTCCAGCC	HSD11B1;HSD11B1;HSD11B1	NM_005525;NM_001206741;NM_181755	TSS200;5'UTR;5'UTR								HSD11B1;HSD11B1;HSD11B1;RP1-28O10.1	ENST00000367027.3;ENST00000367028.1;ENST00000261465.1;ENST00000441672.1	TSS200;5'UTR;5'UTR;3'UTR	HSD11B1;HSD11B1;HSD11B1;RP1-28O10.1	ENST00000367027.3;ENST00000367028.1;ENST00000261465.1;ENST00000441672.1	TSS200;5'UTR;5'UTR;3'UTR
cg02156899	chr16	2029256	+	NOXO1;NOXO1;NOXO1	0.129987	6.90105e-09	0.162025	1.10953e-07	0.083046	0.0809047	0.109274	1.16311e-06	0.121082	8.62118e-08	0.126	4.59668e-08	30706281	42750122	AAAAAAACTAAACACTCTCCTAAACAAAACAAAATTCCATAAAAAAAACA	GAAAAAACTAAACGCTCTCCTAAACGAAACGAAATTCCGTAAAAAAAACG	I	A	Red	NA	NA	NA	NA	NA	NA	chr16:2028987-2030710	Island	TGGGGGGAGGGGCGGTGGCCTGGGAGGGTTCAGGGAAGCCCCGGGCCTCACCCGCCGGGT[CG]TCTCCTCCACGGAACCCCGTCCCGCTCAGGAGAGCGCCCAGCCCTTCCGGCCGCAGCAGC	GGAAGGGCTGGGCGCTCTCCTGAGCGGGACGGGGTTCCGTGGAGGAGACG	NOXO1;NOXO1;NOXO1	NM_172167;NM_144603;NM_172168	Body;Body;Body				TRUE	16:1968003-1970977	16:2028878-2029824	Unclassified_Cell_type_specific	TBL3	ENST00000568546.1	3'UTR	NOXO1;TBL3	ENST00000569739.1;ENST00000568546.1	3'UTR;3'UTR
cg00270625	chr22	51017019	-	CPT1B;CPT1B;CPT1B;CPT1B;CHKB-CPT1B;CPT1B;CPT1B;CPT1B;CPT1B;CPT1B;CPT1B;CPT1B	0.282725	7.03721e-09	0.280437	2.51239e-05	0.335103	6.32626e-05	0.250863	1.40889e-06	0.268731	2.04579e-07	0.279326	3.14041e-08	90628119	65785211	CACCCACCTTCCACAATAAAAATTACAAAACACAACTAAATTTCTATACA	CACCCACCTTCCGCGATAAAAATTACAAAACGCGACTAAATTTCTATACG	I	A	Red	NA	NA	NA	NA	NA	NA	chr22:51016253-51017020	Island	AGAACCAGAACCCACCCACCTTCCGCGGTGGGAATTGCAGGGCGCGGCTGGGTTTCTGTG[CG]GTGAAGGTTGCTCAAAGGTCTGGGAGCCTGGGGGGCCCCAGAGTCTCGTGAGGATGGTGG	CGCACAGAAACCCAGCCGCGCCCTGCAATTCCCACCGCGGAAGGTGGGTG	CPT1B;CPT1B;CPT1B;CPT1B;CHKB-CPT1B;CPT1B;CPT1B;CPT1B;CPT1B;CPT1B;CPT1B;CPT1B	NM_152245;NM_001145137;NM_001145136;NM_001145135;NR_027928;NM_001145134;NM_152245;NM_004377;NM_152246;NM_001145135;NM_001145136;NM_001145134	1stExon;TSS1500;1stExon;5'UTR;Body;1stExon;5'UTR;TSS200;TSS200;1stExon;5'UTR;5'UTR				TRUE				CHKB-CPT1B;CPT1B;CHKB-CPT1B;CPT1B;CPT1B;CPT1B;CPT1B;CPT1B	ENST00000453634.1;ENST00000434492.2;ENST00000452668.1;ENST00000440709.1;ENST00000405237.3;ENST00000312108.7;ENST00000395650.2;ENST00000440709.1	3'UTR;5'UTR;3'UTR;5'UTR;TSS1500;TSS200;TSS200;1stExon	CHKB-CPT1B;CPT1B;CHKB-CPT1B;CPT1B;CPT1B;CPT1B;CPT1B;CPT1B;CPT1B;CPT1B;CPT1B;CHKB-CPT1B	ENST00000453634.1;ENST00000434492.2;ENST00000452668.1;ENST00000440709.1;ENST00000461117.1;ENST00000405237.3;ENST00000312108.7;ENST00000417176.1;ENST00000395650.2;ENST00000460853.1;ENST00000440709.1;ENST00000492556.1	3'UTR;5'UTR;3'UTR;5'UTR;TSS1500;TSS1500;TSS200;TSS1500;TSS200;TSS200;1stExon;3'UTR
cg07883622	chr12	62998134	+	C12orf61	0.0640764	7.12003e-09	0.068826	3.23512e-06	0.039204	0.0808823	0.0707785	4.00823e-10	0.0689407	2.29399e-09	0.0584907	2.43586e-07	79753555		CAACACACTATACATAAAATTTATTTATTTACCTCATACATTAAAAAATC		II			NA	NA	NA	NA	NA	NA	chr12:62996159-62997632	S_Shore	TTAAACTTTGCAACTCGCGAATGAGAAGATTGAAATTATTTGTAGGTAATTGCACTATTC[CG]ATTTTTTAATGTATGAGGCAAACAAATAAATTCTATGTACAGTGTGCTGTGAATGGTTTT	AGCACACTGTACATAGAATTTATTTGTTTGCCTCATACATTAAAAAATCG	C12orf61	NM_175895	TSS1500								RP11-631N16.2;C12orf61	ENST00000550290.1;ENST00000408887.2	5'UTR;TSS1500	RP11-631N16.2;C12orf61	ENST00000550290.1;ENST00000408887.2	5'UTR;TSS1500
cg19878627	chr2	54087184	+	LOC100302652;GPR75	-0.120467	7.17889e-09	-0.144465	2.41688e-08	-0.152503	0.000195494	-0.140003	2.651e-10	-0.124358	1.51547e-08	-0.117793	4.1685e-08	55647157	82721531	AACTCTAAACCCCAAAAAACAAACAACAAAAACACAAAAAATACAAAACA	AACTCTAAACCCCAAAAAACAAACGACGAAAACGCGAAAAATACGAAACG	I	C	Grn	NA	NA	NA	NA	NA	NA	chr2:54086776-54087266	Island	CACGGAGACGCCGAGGGCACCGCCCCCTCCGCCGGACACCCGGGCCTGGCGTCCCGCCTG[CG]CCCCGCACCCTCCGCGCCTCCGTCGCCTGCCTCCTGGGGCCCAGAGCCCGGCCACTCCCG	CGCCCCGCACCCTCCGCGCCTCCGTCGCCTGCCTCCTGGGGCCCAGAGCC	LOC100302652;GPR75	NM_001164165;NM_006794	TSS200;TSS200	high-CpG:53940607-53940837			TRUE	2:53940281-53940994			ASB3;ASB3;GPR75;ASB3	ENST00000406625.2;ENST00000406625.2;ENST00000394705.2;ENST00000352846.3	1stExon;5'UTR;TSS200;TSS200	ASB3;ASB3;ASB3;GPR75;ASB3;ASB3	ENST00000406625.2;ENST00000406625.2;ENST00000459916.1;ENST00000394705.2;ENST00000498475.2;ENST00000352846.3	1stExon;5'UTR;TSS200;TSS200;TSS200;TSS200
cg03761216	chr1	51986130	-	EPS15	-0.0473988	7.20564e-09	-0.062714	2.59735e-08	0.0115593	0.395786	-0.0219772	0.00108015	-0.0301901	0.000120191	-0.0485269	1.20058e-08	65804217		TCTAAATTATTCTAATATAACCRTTTTTATACTCTACCTTATCTATAAAC		II			NA	NA	NA	NA	NA	NA	chr1:51984547-51985216	S_Shore	CACACCCCACCTCTAAGTTGTTCTGATGTGACCGTTTTTATACTCTGCCTTATCTGTAAG[CG]TTAGTTGAGGGTTTGTCTCCACCTCACTGCACTGTAAAATCCTTGAGGACAAGGGGCTGA	CGCTTACAGATAAGGCAGAGTATAAAAACGGTCACATCAGAACAACTTAG	EPS15	NM_001981	TSS1500								EPS15;EPS15;EPS15;EPS15;RP11-191G24.1;RP11-191G24.1;EPS15	ENST00000465467.1;ENST00000371730.2;ENST00000371727.1;ENST00000471391.1;ENST00000415031.1;ENST00000426017.1;ENST00000371733.3	TSS1500;TSS1500;TSS1500;TSS1500;5'UTR;5'UTR;TSS1500	EPS15;EPS15;EPS15;EPS15;RP11-191G24.1;RP11-191G24.1;EPS15	ENST00000465467.1;ENST00000371730.2;ENST00000371727.1;ENST00000471391.1;ENST00000415031.1;ENST00000426017.1;ENST00000371733.3	TSS1500;TSS1500;TSS1500;TSS1500;5'UTR;5'UTR;TSS1500
cg22197811	chr22	38627189	-	TMEM184B;TMEM184B;TMEM184B	-0.15403	7.36608e-09	-0.158214	1.85301e-06	-0.0696473	0.197284	-0.127831	6.71677e-06	-0.154179	4.19149e-08	-0.145469	9.43077e-08	65712933		CAAAATCACRAACAAACATAATCTATATCCAACTAATACCAAAACRACTC		II			NA	NA	NA	NA	NA	NA		OpenSea	GCACAGCAGGTCAAGGTCACGGGCAGACATGGTCTGTGTCCAGCTGGTGCCAGGACGGCT[CG]AGGTACACCAGGCCCAGGAAACGGGGTGGTTTAGGGCTCTGGGAAGACTCCATACTCACT	CGAGCCGTCCTGGCACCAGCTGGACACAGACCATGTCTGCCCGTGACCTT	TMEM184B;TMEM184B;TMEM184B	NM_001195072;NM_012264;NM_001195071	Body;Body;Body								RP1-5O6.5;TMEM184B	ENST00000420172.1;ENST00000464059.1	TSS200;3'UTR	TMEM184B;TMEM184B;TMEM184B;RP1-5O6.5;TMEM184B;TMEM184B	ENST00000488844.1;ENST00000474416.1;ENST00000457534.1;ENST00000420172.1;ENST00000436674.1;ENST00000464059.1	3'UTR;3'UTR;3'UTR;TSS200;3'UTR;3'UTR
cg04638395	chr11	74892693	-	SLCO2B1;SLCO2B1;SLCO2B1	0.0808935	7.44276e-09	0.0814872	3.40221e-05	0.0758681	0.00625289	0.0519941	0.000144859	0.0741585	3.32518e-08	0.0882229	1.19585e-09	43787189		CCTAAACAAAACCTTCTTTTAATAAAAACTTAATTCTCACCAAAAATAAC		II			NA	NA	NA	NA	NA	NA		OpenSea	GGACCCTAGCCCCTGGACAAAGCCTTCTTTTAATAGGAACTTAGTTCTCACCAAGGATAG[CG]CCTGGATCCCTGGGGGCCCAGCAGACAGGAGGGCCTTCCATGGGCTGAGCTACACACAGC	CTGGACAAAGCCTTCTTTTAATAGGAACTTAGTTCTCACCAAGGATAGCG	SLCO2B1;SLCO2B1;SLCO2B1	NM_001145212;NM_007256;NM_001145211	Body;Body;Body								SLCO2B1	ENST00000526660.1	5'UTR	SLCO2B1	ENST00000526660.1	5'UTR
cg11750580	chr1	46088336	+	CCDC17	-0.100403	7.52418e-09	-0.113354	1.993e-07	-0.0243585	0.505041	-0.0872364	8.70758e-07	-0.0958655	7.89598e-08	-0.0947381	1.0718e-07	23657278		CRCTAAACAATTCTAAAAAAACRACCTTCCTATTCCCCACTCCCTAAAAC		II			NA	NA	NA	NA	NA	NA	chr1:46088194-46089142	Island	CCATATCTGGCCCAGCACGCCGGGGTCCCGGCCCCCGTCTCGAATGTAGGCCTCCCGCAG[CG]CCCTAGGGAGTGGGGAACAGGAAGGCCGTCTTTCCAGAACTGCTCAGCGCTTCGCCCTAT	CGCCCTAGGGAGTGGGGAACAGGAAGGCCGTCTTTCCAGAACTGCTCAGC	CCDC17	NM_001114938	Body					1:45860782-45861713			CCDC17;CCDC17	ENST00000421127.2;ENST00000464739.1	ExonBnd;3'UTR	CCDC17;CCDC17;CCDC17;CCDC17;CCDC17;CCDC17	ENST00000372044.3;ENST00000372044.3;ENST00000482416.1;ENST00000491755.1;ENST00000464739.1;ENST00000525599.1	ExonBnd;3'UTR;3'UTR;3'UTR;3'UTR;3'UTR
cg27592871	chr1	228585413	-	MIR6742;TRIM11	-0.0585914	7.54279e-09	-0.0434983	0.00121339	-0.0507587	0.00813259	-0.0532083	3.55802e-07	-0.0454651	9.21763e-06	-0.0544296	1.83446e-07	2736315		ATACRTAATAACATCTAACTCCATATTAAAACCCRAATTATATCCATCCC		II			NA	NA	NA	NA	NA	NA	chr1:228582428-228582894	S_Shelf	GTCACTGCCTGATACGTGATAGCATCTGACTCCATGTTAGGGCCCGAATTGTGTCCATCC[CG]CCAAATCCGTATGTTGAAGCCAGAAACTTCAGGACTTCAGAACTTGACTATTAGAAAAAA	CGGGATGGACACAATTCGGGCCCTAACATGGAGTCAGATGCTATCACGTA	MIR6742;TRIM11	NR_106800;NM_145214	TSS1500;Body								TRIM11	ENST00000460651.1	3'UTR	TRIM11;TRIM11;TRIM11	ENST00000475775.1;ENST00000493030.1;ENST00000460651.1	TSS200;3'UTR;3'UTR
cg25006435	chr1	154898438	+	PMVK	-0.0542487	7.59003e-09	-0.0453705	0.000141511	-0.0322684	0.103825	-0.0528642	4.03121e-08	-0.0507687	1.16902e-07	-0.0573711	5.55192e-09	60797256		AATAAAAAAAAAATTCTACTAAAAACTTCAATAATACAAACCCAAAACCC		II			NA	NA	NA	NA	NA	NA		OpenSea	TAAGTCACAGTGATCTAGGGCAGGAAGGAAGCCTGAGCTGTGCTTCTGAAGCCCACAGAG[CG]GGTCCTGGGCTTGCACCACTGAAGCTCCCAGCAGAACTTCCTCTCCACTACTAACTTCTA	CGGGTCCTGGGCTTGCACCACTGAAGCTCCCAGCAGAACTTCCTCTCCAC	PMVK	NM_006556	Body
cg09973676	chr8	82006417	-	PAG1	0.241221	7.6867e-09	0.312284	2.00594e-08	0.126069	0.135228	0.235429	9.4343e-08	0.204654	2.06842e-06	0.233015	6.17761e-08	91798558		TTTTTATTTTTCATCTTCTTCCTCTCTACCTATACCCCAAAAAAAACATC		II			NA	NA	NA	NA	NA	NA		OpenSea	TTTCTTGTCTTTTTTTGTTTTTCATCTTCTTCCTCTCTACCTATACCCCAGGAGGGACAT[CG]TCCTAAAAGTCAGGCCAGGCTAAACTTATTATGATATTAAGTCTTTCAGATAAATATGTT	TTTTGTTTTTCATCTTCTTCCTCTCTACCTATACCCCAGGAGGGACATCG	PAG1	NM_018440	5'UTR				TRUE		8:82006147-82006514	Unclassified	PAG1	ENST00000220597.3	5'UTR	PAG1	ENST00000220597.3	5'UTR
cg14886850	chr14	75122289	-		-0.0933651	7.95233e-09	-0.104509	2.89549e-06	-0.10061	0.0029516	-0.0824967	1.10786e-06	-0.0937506	2.58627e-08	-0.0970363	9.90231e-09	45618846		CTACCTTATATATCCCTAACTCCCCRCACAATACTTAATACATAAAAAAC		II			NA	NA	NA	NA	NA	NA		OpenSea	AGGATCACATTCTACCTTGTGTGTCCCTAGCTCCCCGCACAGTGCTTGATACATAGGAAA[CG]TCTGCTGAAATGCAGAGCTGCACAGAACTCAAGAAAAAAAAAGGGAGGCTACAAACCCAG	TACCTTGTGTGTCCCTAGCTCCCCGCACAGTGCTTGATACATAGGAAACG							TRUE							KIAA0317;KIAA0317	ENST00000553466.1;ENST00000554070.1	3'UTR;3'UTR
cg14201617	chr2	47382452	-	C2orf61;C2orf61;C2orf61;C2orf61	-0.0630596	8.22522e-09	-0.0598263	7.53423e-05	-0.0549805	0.0045861	-0.0463558	6.75783e-06	-0.047654	2.65545e-06	-0.0659798	3.09837e-09	89755554		TCTCTCTAAACTAAACCTAAACTCCRATTACTAAAAAACRAATATAACCC		II			NA	NA	NA	NA	NA	NA		OpenSea	GTGGCCTCCTCTCTCTCTAGGCTGAACCTGAGCTCCGGTTGCTAGGAGGCGGGTGTGGCC[CG]TGGGCTCCCGAGCGCGCGCGCCTGGGACCGCTCCGGGGGACCCGCCAGGTTTGTCTTTAG	CGGGCCACACCCGCCTCCTAGCAACCGGAGCTCAGGTTCAGCCTAGAGAG	C2orf61;C2orf61;C2orf61;C2orf61	NM_001163561;NM_173649;NM_001163561;NM_173649	1stExon;1stExon;5'UTR;5'UTR					2:47235673-47236072			C2orf61;C2orf61;C2orf61;CALM2	ENST00000445927.2;ENST00000445927.2;ENST00000294947.2;ENST00000422269.1	1stExon;5'UTR;TSS200;3'UTR	C2orf61;C2orf61;C2orf61;CALM2	ENST00000445927.2;ENST00000445927.2;ENST00000294947.2;ENST00000422269.1	1stExon;5'UTR;TSS200;3'UTR
cg16386697	chr22	51017162	-	CPT1B;CPT1B;CPT1B;CPT1B;CHKB-CPT1B;CPT1B;CPT1B;CPT1B	0.177112	8.25932e-09	0.16317	0.000110446	0.211934	7.85163e-05	0.155946	1.84917e-06	0.168398	2.09684e-07	0.183617	7.51032e-09	80604586		AAAATCACCRATATATCAACTACTACCTATTCTAAAATCRCTAATACTCC		II			NA	NA	NA	NA	NA	NA	chr22:51016253-51017020	S_Shore	AATGTAGGGAAAAGGTCACCGATGTGTCAGCTGCTGCCTGTTCTGGGATCGCTGGTGCTC[CG]GGCGGCATCCCCACCTCAGGGTCGTCTTCATACCCCCATCACTCTCCTCCTCCCCAAGTC	AGGTCACCGATGTGTCAGCTGCTGCCTGTTCTGGGATCGCTGGTGCTCCG	CPT1B;CPT1B;CPT1B;CPT1B;CHKB-CPT1B;CPT1B;CPT1B;CPT1B	NM_001145134;NM_001145136;NM_152246;NM_001145137;NR_027928;NM_001145135;NM_152245;NM_004377	TSS200;TSS200;TSS1500;TSS1500;Body;TSS200;TSS200;TSS1500				TRUE				CHKB-CPT1B;CPT1B;CHKB-CPT1B;CPT1B;CPT1B;CPT1B;CPT1B	ENST00000453634.1;ENST00000434492.2;ENST00000452668.1;ENST00000405237.3;ENST00000312108.7;ENST00000395650.2;ENST00000440709.1	3'UTR;5'UTR;3'UTR;TSS1500;TSS1500;TSS1500;TSS200	CHKB-CPT1B;CPT1B;CHKB-CPT1B;CPT1B;CPT1B;CPT1B;CPT1B;CPT1B;CPT1B;CPT1B;CHKB-CPT1B	ENST00000453634.1;ENST00000434492.2;ENST00000452668.1;ENST00000461117.1;ENST00000405237.3;ENST00000417176.1;ENST00000312108.7;ENST00000395650.2;ENST00000460853.1;ENST00000440709.1;ENST00000492556.1	3'UTR;5'UTR;3'UTR;TSS1500;TSS1500;TSS1500;TSS1500;TSS1500;TSS1500;TSS200;3'UTR
cg16071713	chr21	36412456	+	C21orf96;RUNX1	0.0480555	8.47884e-09	0.0431525	0.000213813	0.039343	0.00985105	0.0482235	4.10085e-08	0.0395867	3.13715e-06	0.0465498	9.42134e-08	76781416		CCTCATTCCACACCATCTACAAACTACATCTAAACAACTTCATCCAACTC		II			NA	NA	NA	NA	NA	NA		OpenSea	GATTTTATGAATTCTATACTTTCAAAGTGGGTGAATGTCAAGTTCAGCTGTGACTGTTAC[CG]AGCTGGATGAAGCTGCCCAGATGCAGCCTGCAGATGGTGTGGAATGAGGGGCTCAGTGCA	CTCATTCCACACCATCTGCAGGCTGCATCTGGGCAGCTTCATCCAGCTCG	C21orf96;RUNX1	NR_026812;NM_001754	TSS1500;Body								RUNX1;RUNX1;RUNX1	ENST00000431176.1;ENST00000486278.2;ENST00000399245.2	5'UTR;5'UTR;5'UTR	RUNX1;RUNX1;RUNX1;RUNX1;RUNX1	ENST00000482318.1;ENST00000431176.1;ENST00000486278.2;ENST00000399245.2;ENST00000475045.1	3'UTR;5'UTR;5'UTR;5'UTR;3'UTR
cg06390490	chr22	38627184	-	TMEM184B;TMEM184B;TMEM184B	-0.170988	8.52793e-09	-0.16889	8.86805e-06	-0.087954	0.135791	-0.145596	3.89874e-06	-0.171176	5.33423e-08	-0.165119	5.51554e-08	87734382		CAAATCAAAATCACRAACAAACATAATCTATATCCAACTAATACCAAAAC		II			NA	NA	NA	NA	NA	NA		OpenSea	GTGAGGCACAGCAGGTCAAGGTCACGGGCAGACATGGTCTGTGTCCAGCTGGTGCCAGGA[CG]GCTCGAGGTACACCAGGCCCAGGAAACGGGGTGGTTTAGGGCTCTGGGAAGACTCCATAC	AGGTCAAGGTCACGGGCAGACATGGTCTGTGTCCAGCTGGTGCCAGGACG	TMEM184B;TMEM184B;TMEM184B	NM_001195072;NM_012264;NM_001195071	Body;Body;Body								RP1-5O6.5;TMEM184B	ENST00000420172.1;ENST00000464059.1	TSS200;3'UTR	TMEM184B;TMEM184B;TMEM184B;RP1-5O6.5;TMEM184B;TMEM184B	ENST00000488844.1;ENST00000474416.1;ENST00000457534.1;ENST00000420172.1;ENST00000436674.1;ENST00000464059.1	3'UTR;3'UTR;3'UTR;TSS200;3'UTR;3'UTR
cg27462685	chr13	75129579	+	LINC00347;LINC00347	-0.153641	8.55539e-09	-0.149284	2.32741e-05	-0.18177	0.00127797	-0.160029	3.30452e-08	-0.156503	3.71616e-08	-0.160193	9.75531e-09	16695860		AAAATAATAAACTAACRACCCTAAATATACCTCTAAACCTATCATCTATC		II			NA	NA	NA	NA	NA	NA		OpenSea	AAAGAGAGAAGTGCAGACTTTAAAGACAAGCAGCGACAGCTCATCAGCAGTCTAACAACA[CG]ACAGATGACAGGCCCAGAGGCACACCCAGGGCCGCCAGCCCATCACCCTGTGCAGGATGT	CGACAGATGACAGGCCCAGAGGCACACCCAGGGCCGCCAGCCCATCACCC	LINC00347;LINC00347	NR_034025;NR_034024	Body;Body								LINC00347;LINC00347	ENST00000451336.1;ENST00000446691.1	5'UTR;5'UTR	LINC00347;LINC00347	ENST00000451336.1;ENST00000446691.1	5'UTR;5'UTR
cg08297686	chr14	68943486	-	RAD51L1;RAD51L1;RAD51L1	0.0593279	8.67678e-09	0.0653297	2.54814e-06	0.068055	0.00163202	0.0494946	4.2933e-06	0.0582895	3.21174e-08	0.0645831	7.61937e-10	90656215		TCACACATACCATAAAAACTAACAAACAATACACTAAACTCACAAAACCC		II			NA	NA	NA	NA	NA	NA		OpenSea	CTTCTGTTTCCTCACACATGCCATGAGAACTGACAAACAGTGCACTGAACTCACAAAACC[CG]ACAAATAGAGGAGCTTTTGAAAAATCTTCCTATCTACCTACTGGGGTGTCTGTGTCTTTC	CGGGTTTTGTGAGTTCAGTGCACTGTTTGTCAGTTCTCATGGCATGTGTG	RAD51L1;RAD51L1;RAD51L1	NM_133509;NM_002877;NM_133510	Body;Body;Body		chr14:68943032-68943032		TRUE				RAD51B	ENST00000469165.2	5'UTR	RAD51B;RAD51B;RAD51B;RAD51B;RAD51B;RAD51B;RAD51B;RAD51B;RAD51B;RAD51B	ENST00000479335.1;ENST00000553595.1;ENST00000497460.1;ENST00000554244.1;ENST00000478014.1;ENST00000460526.1;ENST00000469165.2;ENST00000557045.1;ENST00000554183.1;ENST00000555782.1	3'UTR;5'UTR;5'UTR;5'UTR;5'UTR;5'UTR;5'UTR;5'UTR;5'UTR;5'UTR
cg19063680	chr21	31121244	-	GRIK1-AS1;GRIK1;GRIK1	-0.0766612	8.74118e-09	-0.0926842	2.23587e-07	-0.0692736	0.00576534	-0.0771461	1.51593e-08	-0.0688107	2.78781e-07	-0.075066	3.09559e-08	92625462		TAAAACCACAAACTCCTAAACAACRAACAAAAACCTTCTAATCCTAATTC		II			NA	NA	NA	NA	NA	NA		OpenSea	GATAAGAAAATTAAAACCACAGACTCCTGGGCAGCGAACAAGAGCCTTCTGATCCTAATT[CG]ATCTGGAGTTAAGAATGAAGGGGATTTCTGTAGCAGTTTCTTTTGCATAGCAGAGCTCCG	AAAACCACAGACTCCTGGGCAGCGAACAAGAGCCTTCTGATCCTAATTCG	GRIK1-AS1;GRIK1;GRIK1	NR_027021;NM_175611;NM_000830	Body;Body;Body								GRIK1-AS1;GRIK1-AS1;GRIK1-AS1;GRIK1	ENST00000309331.4;ENST00000423221.1;ENST00000455392.2;ENST00000472429.1	TSS200;TSS200;5'UTR;3'UTR	GRIK1-AS1;GRIK1-AS1;GRIK1-AS1;GRIK1	ENST00000309331.4;ENST00000423221.1;ENST00000455392.2;ENST00000472429.1	TSS200;TSS200;5'UTR;3'UTR
cg02172058	chr17	58499911	-	C17orf64;C17orf64	0.10188	8.7449e-09	0.127872	5.74662e-08	0.0833643	0.017081	0.108565	2.76466e-09	0.102561	2.73941e-08	0.100656	4.10715e-08	54710580		CCCTAAAACRACTAAATCACAAAAACAATAAATCAAAAACCAAAAAAAAC		II			NA	NA	NA	NA	NA	NA	chr17:58498711-58499332	S_Shore	AACCGCCCACTCCCTGAGACGGCTAGGTCACAGAAGCAGTGGGTCAGAAGCCAGAGGGGA[CG]TGGGGAGTGCCACCCTGGAGCCTACCGGCACACCTGCTGAGATGGAGGCCTCAGATGGGC	CCTGAGACGGCTAGGTCACAGAAGCAGTGGGTCAGAAGCCAGAGGGGACG	C17orf64;C17orf64	NM_181707;NM_181707	1stExon;5'UTR								C17orf64;C17orf64;C17orf64	ENST00000474834.1;ENST00000269127.4;ENST00000269127.4	5'UTR;5'UTR;1stExon	C17orf64;C17orf64;C17orf64;C17orf64;C17orf64;C17orf64	ENST00000474834.1;ENST00000269127.4;ENST00000269127.4;ENST00000464714.1;ENST00000464714.1;ENST00000461535.1	5'UTR;5'UTR;1stExon;1stExon;5'UTR;5'UTR
cg25655189	chr14	78609989	+		0.151338	8.91031e-09	0.162001	6.08064e-08	0.114264	0.0503177	0.162281	7.03486e-09	0.160079	1.17e-08	0.142656	1.10506e-07	8715928		CATCTAAATCCTAAATCATAATCCTAAATCATCRCTACACRTCCAACACC		II			NA	NA	NA	NA	NA	NA		OpenSea	TTTTTTTTTTTTGGCAGAGGGAAGAAGAAAGGGGTAGCTAAGAATGATTAAGCCAGTCAG[CG]GTGTTGGACGTGTAGCGATGACTCAGGACCATGACTCAGGACCCAGATGTCTCTCTCTAA	ATCTGGGTCCTGAGTCATGGTCCTGAGTCATCGCTACACGTCCAACACCG
cg08805869	chr4	169632391	+	PALLD;PALLD;PALLD	0.0780258	9.03303e-09	0.10965	4.94411e-08	0.041219	0.0958695	0.0691283	4.88476e-08	0.0615178	2.09853e-06	0.0738246	1.33077e-07	86711321		AAAAAATAACAACACAAACAATATCAACCAACAATACTTTATCCTCTCAC		II			NA	NA	NA	NA	NA	NA		OpenSea	CAGCTTGAGCCAATTTGAGTAGTGACAGCTAGGATGTTCAGTCGGACCCATGGACCAAAA[CG]TGAGAGGACAAAGCATTGTTGGTTGATACTGTTTGTGTTGTCACTTTTTTTGCCAAGTTC	CGTGAGAGGACAAAGCATTGTTGGTTGATACTGTTTGTGTTGTCACTTTT	PALLD;PALLD;PALLD	NM_001166108;NM_016081;NM_001166109	Body;Body;Body				TRUE							PALLD	ENST00000510998.1	TSS1500
cg09879253	chr17	45935359	+		0.0863302	9.09854e-09	0.0932768	1.91541e-05	0.0754918	0.00802281	0.0615301	6.48908e-05	0.0679052	7.82724e-06	0.0906675	5.1732e-09	13742165		AAATCTAAAAATCTAAACCRCTAAAAAACCACCTAAAAAATACAAACAAC		II			NA	NA	NA	NA	NA	NA		OpenSea	TCCCCCAACTCCAGCAGCTCACTCCCAGCGCCAGCCCTCGGATCTCAGGTTTGATGTTGC[CG]CTGCCTGCACCTTCCAGGTGGCTCCTCAGCGGCTCAGACTCCCAGACTTTCGTCTCCAGT	AGTCTGGGAGTCTGAGCCGCTGAGGAGCCACCTGGAAGGTGCAGGCAGCG							TRUE
cg26862744	chr21	27750466	-		-0.0383446	9.21615e-09	-0.0303693	0.000443538	-0.0285755	0.014824	-0.0399804	2.88013e-10	-0.0336541	2.76335e-07	-0.0376731	3.02551e-08	99648897		CRTTCTCTAAAATTATTTTACATTTTTCTTACTCACRTTCCATAACCCTC		II			NA	NA	NA	NA	NA	NA		OpenSea	CCTGTGACAGTCGTTCTCTGGAATTATTTTGCATTTTTCTTGCTCACGTTCCATGACCCT[CG]CCCCATTAGGATAGCTCTTGTGTCTGGTTCATCAGTGCCTAGAACAGTGCTTATCACATG	GTTCTCTGGAATTATTTTGCATTTTTCTTGCTCACGTTCCATGACCCTCG											AP001596.6	ENST00000429340.1	TSS1500	AP001596.6	ENST00000429340.1	TSS1500
cg11662039	chr5	99983746	-		-0.0677339	9.22973e-09	-0.0739272	1.12221e-05	0.0018502	0.902313	-0.0317926	0.00103394	-0.0375731	0.000127535	-0.0686182	1.17301e-08	69632194		CCTCTAAATTTCACAATAAAATTATTTTTCTCAAAATCACCTAAACTCCC		II			NA	NA	NA	NA	NA	NA		OpenSea	CTCCTTAAATGCCTCTGGATTTCACAATGAAATTATTTTTCTCAAAGTCACCTGAACTCC[CG]CTACATAGTATCTCTGTGCACACCTCACAGAATTCTCAGAACTGGCTGTTCTTTCAGCGA	CGGGAGTTCAGGTGACTTTGAGAAAAATAATTTCATTGTGAAATCCAGAG
cg19442201	chr15	40572550	+		-0.181914	9.22998e-09	-0.177299	6.48128e-05	-0.198904	0.00222269	-0.162519	9.79201e-07	-0.175173	7.61527e-08	-0.183435	2.61585e-08	54774972		AATTCCRAAACTTAAAAACCTAACAATATCTCTTTAAATAAAAACTCCRC		II			NA	NA	NA	NA	NA	NA	chr15:40572078-40572758	Island	GCTCCCGACTCCCGCGCGCCGCCGTTTCACGTCGCAAACACTTTAGTCAATTATCCCCCT[CG]CGGAGCTTCTATTTAAAGAGATATTGTCAGGCTCTTAAGCCTCGGAATCAGACCCGCTGC	CGCGGAGCTTCTATTTAAAGAGATATTGTCAGGCTCTTAAGCCTCGGAAT						RDMR	TRUE	15:38359025-38359887						PLCB2	ENST00000560009.1	3'UTR
cg08364093	chr2	28114164	+	BRE;RBKS;BRE;BRE;BRE;BRE;LOC100302650	0.0567149	9.703e-09	0.0494666	0.000251542	0.0187318	0.339949	0.058018	3.5393e-08	0.0583182	2.19909e-08	0.0524091	3.1305e-07	26696178		AAAATAAAATAACAAACACRAAAACATATACCCTACTAACRTCATAAAAC		II			NA	NA	NA	NA	NA	NA	chr2:28113060-28113764	S_Shore	TGTAACTTCCCTCGTGCGCTGTATGACGTCGACGTGACGCAGCAGGATGCCACCCCTTTC[CG]TTCCATGACGTCAGCAGGGCACATGTTTCCGTGTTTGTCATCTCATTTTAATTGCAAGAA	AAATGAGATGACAAACACGGAAACATGTGCCCTGCTGACGTCATGGAACG	BRE;RBKS;BRE;BRE;BRE;BRE;LOC100302650	NM_199193;NM_022128;NM_199192;NM_199194;NM_199191;NM_004899;NR_028308	5'UTR;TSS1500;5'UTR;5'UTR;5'UTR;5'UTR;TSS200					2:27966491-27967679	2:28112624-28114459	Unclassified	RBKS;RBKS;BRE;BRE;BRE;BRE	ENST00000444339.2;ENST00000302188.3;ENST00000344773.2;ENST00000379624.1;ENST00000342045.2;ENST00000379632.2	TSS1500;TSS200;5'UTR;5'UTR;5'UTR;5'UTR	RBKS;RBKS;RBKS;BRE;BRE;BRE;BRE;BRE;BRE;BRE;RBKS	ENST00000444339.2;ENST00000449378.1;ENST00000302188.3;ENST00000436924.1;ENST00000344773.2;ENST00000379624.1;ENST00000492702.1;ENST00000496951.1;ENST00000342045.2;ENST00000379632.2;ENST00000453412.1	TSS1500;TSS1500;TSS200;5'UTR;5'UTR;5'UTR;5'UTR;5'UTR;5'UTR;5'UTR;TSS1500
cg03429644	chr2	9252446	+		0.126798	9.75872e-09	0.142567	1.60787e-06	0.174191	0.000103737	0.140992	1.97361e-09	0.119707	2.64062e-07	0.119231	1.92888e-07	34675864	84680360	CAAAAAAAAACTCAATCAAAACTAACTCAAACAACTAAAAACTAAACCCA	CGAAAAAAAACTCAATCAAAACTAACTCAAACGACTAAAAACTAAACCCG	I	A	Red	NA	NA	NA	NA	NA	NA		OpenSea	CTGAGTCATCGAGTACCCCCCACCCCTCCGAGCCTGCAATGTGTCAACAGCCAGCCCACC[CG]GGCTCAGCTCCCAGCCGCCTGAGTCAGCCCTGACTGAGCCTCTCCCCGGATCCTGTCTCA	CGGGCTCAGCTCCCAGCCGCCTGAGTCAGCCCTGACTGAGCCTCTCCCCG							TRUE
cg00362690	chr15	69447139	+	MIR548H4	0.143408	9.82251e-09	0.130862	0.000136264	0.12	0.00877094	0.132962	4.71598e-07	0.14469	4.38756e-08	0.134855	6.12248e-08	92781135		TCCTAAAACCCATAAATAAAATCAACCTCATAAAACTACATAAATAAAAC		II			NA	NA	NA	NA	NA	NA		OpenSea	TTTACCTATTCCTGTGATAACAGTATCTCAGTTTTCCTTTGTGGAACCACCCACGTCTCA[CG]CTCCATTCATGCAGTTCCATGAGGCTGACCTCACCCATGGGCTCCAGGAGTGGAAGTTTT	CGCTCCATTCATGCAGTTCCATGAGGCTGACCTCACCCATGGGCTCCAGG	MIR548H4	NR_031680	Body				TRUE
cg07286682	chr15	69447132	-	MIR548H4	0.105868	1.01397e-08	0.0900084	0.000149409	0.0798239	0.0526228	0.109551	1.56527e-08	0.107144	3.5752e-08	0.103149	1.00617e-07	29636153		CCTATTCCTATAATAACAATATCTCAATTTTCCTTTATAAAACCACCCAC		II			NA	NA	NA	NA	NA	NA		OpenSea	GAGATATTTTACCTATTCCTGTGATAACAGTATCTCAGTTTTCCTTTGTGGAACCACCCA[CG]TCTCACGCTCCATTCATGCAGTTCCATGAGGCTGACCTCACCCATGGGCTCCAGGAGTGG	CGTGGGTGGTTCCACAAAGGAAAACTGAGATACTGTTATCACAGGAATAG	MIR548H4	NR_031680	Body				TRUE
cg25116132	chr6	93750333	-		0.0356723	1.05744e-08	0.0297563	0.000328152	0.011359	0.322017	0.0302584	6.83515e-07	0.0290058	1.7619e-06	0.0308412	1.52644e-06	23647154		CATACRACAAAAAAATATCTCATATCCTACCCATTTCTACATTTCCCTCC		II			NA	NA	NA	NA	NA	NA		OpenSea	CAGGATGGTAACATGCGGCAGGAAGATGTCTCATATCCTGCCCATTTCTGCATTTCCCTC[CG]CATGGGTCCCTGTGGTCTTTGTATGACTCAGCATCAACTAGTCCCCTCATGGGGAGTATG	CGGAGGGAAATGCAGAAATGGGCAGGATATGAGACATCTTCCTGCCGCAT
cg12972300	chr15	70977671	-	UACA;UACA	-0.068758	1.062e-08	-0.102238	1.0448e-07	-0.0311378	0.0745555	-0.0589422	1.62202e-07	-0.0687486	3.20388e-08	-0.0743721	7.21871e-09	11758885		AAAATTATTTTATCTAATCCTCTATTTTTTAAAATAAAACTAACCAACAC		II			NA	NA	NA	NA	NA	NA		OpenSea	GAAGGACCCTAGAAATTATTTTGTCTAATCCTCTATTTTTTAGGATGGGGCTAACCAACA[CG]TAATGAAATGAAATGACATATCCTATATCTAACTCTGTCTTCAATTGTGAATATTGGATC	CGTGTTGGTTAGCCCCATCCTAAAAAATAGAGGATTAGACAAAATAATTT	UACA;UACA	NM_001008224;NM_018003	Body;Body								UACA	ENST00000559183.1	TSS1500	UACA;UACA;UACA;UACA	ENST00000559183.1;ENST00000559156.1;ENST00000558308.1;ENST00000560523.1	TSS1500;TSS1500;3'UTR;3'UTR
cg02285386	chr22	35695157	+	TOM1;TOM1;TOM1;TOM1;TOM1;TOM1	-0.0325233	1.06947e-08	-0.0320856	2.1644e-05	-0.0312114	0.0038465	-0.0258205	7.33139e-07	-0.0280265	6.63798e-07	-0.033278	1.23915e-08	94633150		CCAAACATAACTCCCATTTTCTCTAAATACTAAAATTAAATCAAAAACTC		II			NA	NA	NA	NA	NA	NA	chr22:35695643-35696110	N_Shore	CTTTTGTCAAATTCTCAAAGGAGACTGTGACCTAAATAAAATATTTTTTAAAAATGGTTA[CG]AGTCCTTGATCTAATTCCAGTATCTAGAGAAAATGGGAGCTATGTTTGGCTCACACAGTA	CGAGTCCTTGATCTAATTCCAGTATCTAGAGAAAATGGGAGCTATGTTTG	TOM1;TOM1;TOM1;TOM1;TOM1;TOM1	NR_024195;NM_001135732;NR_024194;NM_001135729;NM_001135730;NM_005488	TSS1500;TSS1500;TSS1500;TSS200;TSS1500;TSS1500						22:35695055-35696891	Promoter_Associated	TOM1;TOM1;TOM1;TOM1;TOM1	ENST00000449058.2;ENST00000450839.2;ENST00000412456.3;ENST00000451197.2;ENST00000447733.1	TSS1500;TSS1500;TSS1500;TSS1500;TSS200	TOM1;TOM1;TOM1;TOM1;TOM1;TOM1;TOM1;TOM1;TOM1;TOM1;TOM1;TOM1	ENST00000456128.1;ENST00000449058.2;ENST00000404284.2;ENST00000465529.1;ENST00000450839.2;ENST00000337040.5;ENST00000487670.1;ENST00000439512.1;ENST00000424387.1;ENST00000395736.3;ENST00000449508.1;ENST00000447733.1	TSS1500;TSS1500;TSS1500;TSS1500;TSS1500;TSS1500;TSS1500;TSS1500;TSS1500;TSS1500;TSS1500;TSS200
cg02231211	chr6	14459102	+		0.0974128	1.07725e-08	0.12118	1.31583e-08	0.0401941	0.298892	0.081636	3.41877e-06	0.0957882	1.17166e-07	0.0917174	1.38641e-07	69749852		AAACTAACACATTTCCACTTTAAAAAACTCTTTAACAAAATTCCTCTAAC		II			NA	NA	NA	NA	NA	NA		OpenSea	GTGGGAGTACATATCTGCAAGTGGAATTGCTGAGTCAGAAAGTATGCATGTAGTACTCAG[CG]TTAGAGGAACCTTGCCAAAGAGTTTTCCAAAGTGGAAATGTGCCAGTTTACGCTTCCACC	AACTGGCACATTTCCACTTTGGAAAACTCTTTGGCAAGGTTCCTCTAACG
cg22470272	chr17	55631524	+	MSI2;MSI2	0.0680222	1.08047e-08	0.0803863	3.12594e-07	0.0279643	0.25804	0.0610619	6.70282e-07	0.0566321	3.87751e-06	0.0667802	5.99618e-08	25712871		AAAAACTCTTCTTAACAATACTTAATATCRTTCTTATTTCRCCTATTACC		II			NA	NA	NA	NA	NA	NA		OpenSea	TCCGGGTGCTAATAAAGATGTACTAGCTTGGAAAGGCTGGTAAACGCTGCTTTGTTGCCA[CG]GCAACAGGCGAAACAAGAACGACACCAAGTATTGCTAAGAAGAGTCCTTAGGATCAAGAG	CGGCAACAGGCGAAACAAGAACGACACCAAGTATTGCTAAGAAGAGTCCT	MSI2;MSI2	NM_138962;NM_170721	Body;Body
cg12500589	chr21	41838303	-	DSCAM;DSCAM;DSCAM	-0.0540368	1.08288e-08	-0.0522942	6.20664e-05	-0.0282524	0.0961866	-0.0496304	3.90997e-07	-0.0487971	4.69553e-07	-0.0487121	5.41175e-07	42648176		AACTCTAAAACCATCAACAATTCCTACCTAATAATTAATTATTAATCCAC		II			NA	NA	NA	NA	NA	NA		OpenSea	TTAAAGAGACAGGCTCTGAGGCCATCAACAGTTCCTACCTGATGGTTGATTGTTGATCCA[CG]TAGCCCCAGGGTTACAGCACTGGAAGAGACCATGTACTTTAGACCCAAGCTTGAGAGCCT	CGTGGATCAACAATCAACCATCAGGTAGGAACTGTTGATGGCCTCAGAGC	DSCAM;DSCAM;DSCAM	NR_073202;NM_001389;NM_001271534	Body;Body;Body											TMPRSS3	ENST00000553129.1	3'UTR
cg27588974	chr10	135164283	+	PRAP1;PRAP1	0.0644761	1.11016e-08	0.044571	0.00403268	0.107012	1.56067e-05	0.0591887	7.20982e-07	0.0608909	3.07139e-07	0.0715393	7.95116e-10	45716971		AACTCCAAAAAAAAACCAACACCRTAAAAAAACTATACCCATACTCCTAC		II			NA	NA	NA	NA	NA	NA		OpenSea	AGTCTTGCACACCTGGGATGGATCGGGAGGAAGGAGGCCCACGCCTTCCTTGACTGGAGA[CG]CAGGAGCATGGGCACAGCCCCCCCACGGTGCTGGTCCTCCCCTGGAGCCACTGGTCCTCC	CGCAGGAGCATGGGCACAGCCCCCCCACGGTGCTGGTCCTCCCCTGGAGC	PRAP1;PRAP1	NM_145202;NM_001145201	Body;Body								PRAP1;RP11-122K13.7	ENST00000463201.1;ENST00000452591.1	TSS1500;TSS200	PRAP1;RP11-122K13.7	ENST00000463201.1;ENST00000452591.1	TSS1500;TSS200
cg11067407	chr11	113599852	+		0.0862788	1.11101e-08	0.105878	2.10772e-07	0.0415483	0.149982	0.0581064	0.000188503	0.0694045	6.91755e-06	0.0865932	2.48855e-08	12640826		ATATTATTTCCTATACAATTTTCTCTTATAACATCCTTCTTTCAACTTTC		II			NA	NA	NA	NA	NA	NA		OpenSea	GGGGCAAGAGGAGGAAGGAAGACAGCTCCTGGGAGCAGAGGCAAGCGGGAATGACAAGAG[CG]AAAGCTGAAAGAAGGATGCCACAAGAGAAAACTGCACAGGAAACAACATTCAGACTATGG	TGTTGTTTCCTGTGCAGTTTTCTCTTGTGGCATCCTTCTTTCAGCTTTCG							TRUE				RP11-661I21.2	ENST00000545514.1	3'UTR	RP11-661I21.2	ENST00000545514.1	3'UTR
cg17628249	chr17	58499854	-	C17orf64	0.0921795	1.13364e-08	0.111868	2.08022e-07	0.0744384	0.0164279	0.0904781	7.36071e-08	0.0885333	1.17556e-07	0.0925522	3.49072e-08	26763152		TTCTATATTAACRATTACCRTAACTTTACTCCRAATTCTAAAACCAAACC		II			NA	NA	NA	NA	NA	NA	chr17:58498711-58499332	S_Shore	GGGGGGCTGGGTTCTGTGTTGGCGGTTGCCGTGGCTTTGCTCCGAGTTCTGGAGCCAAAC[CG]CCCACTCCCTGAGACGGCTAGGTCACAGAAGCAGTGGGTCAGAAGCCAGAGGGGACGTGG	TCTGTGTTGGCGGTTGCCGTGGCTTTGCTCCGAGTTCTGGAGCCAAACCG	C17orf64	NM_181707	TSS200	low-CpG:55854636-55854687			TRUE				C17orf64;C17orf64	ENST00000474834.1;ENST00000269127.4	5'UTR;TSS200	C17orf64;C17orf64;C17orf64;C17orf64	ENST00000474834.1;ENST00000269127.4;ENST00000464714.1;ENST00000461535.1	5'UTR;TSS200;TSS200;5'UTR
cg01026256	chr3	183959088	+	VWA5B2;MIR1224	0.19	1.15502e-08	0.183535	6.0639e-06	0.120737	0.141787	0.163429	5.25216e-06	0.184065	1.86104e-07	0.194713	1.33844e-08	34656235	51698911	AAACTACAAAATTTATAACAACAACCCATACTAAACCAACAAAAAAAACA	AAACTACAAAATTTATAACGACGACCCATACTAAACCGACAAAAAAAACG	I	A	Red	NA	NA	NA	NA	NA	NA	chr3:183959061-183959747	Island	TCCAAGCGTGCTTTGGGGGACCCTGCCACTCCCACGGAAGGTCCTCGCCGCCCACCTCCC[CG]TCCTCCCTGTCGGCTCAGCATGGGCCGCCGTCACAAACTCTGTAGCCCTGACCCGGGCCA	GGGCTACAGAGTTTGTGACGGCGGCCCATGCTGAGCCGACAGGGAGGACG	VWA5B2;MIR1224	NM_138345;NR_030410	Body;TSS200					3:185441782-185442364			MIR1224	ENST00000408193.1	TSS200	VWA5B2;MIR1224;VWA5B2	ENST00000493493.1;ENST00000408193.1;ENST00000461141.1	5'UTR;TSS200;5'UTR
cg21364696	chr1	36839798	-	STK40;STK40;STK40	-0.0403733	1.15611e-08	-0.0402386	2.33922e-05	-0.0222423	0.120281	-0.0214194	0.00257112	-0.033478	3.73533e-06	-0.0421549	6.56868e-09	34761152		TCTCCTCCAAAAAACAAAATTCATAAATTAACCCCACATAAAAAAACTAC		II			NA	NA	NA	NA	NA	NA		OpenSea	CCTAGCTCTAGTCTCCTCCAGGAAGCAAGGTTCATGAGTTAGCCCCACATAAGGAGACTG[CG]TAATCAGTGACATCCCTCCTCACCCCACTGCCCCGAGGAAGTCCCCACTGGGCTTTTCTG	CGCAGTCTCCTTATGTGGGGCTAACTCATGAACCTTGCTTCCTGGAGGAG	STK40;STK40;STK40	NM_001282547;NM_001282546;NM_032017	5'UTR;5'UTR;5'UTR		chr1:36839449-36839449		TRUE				STK40;STK40;STK40;STK40	ENST00000482458.1;ENST00000373129.3;ENST00000373130.3;ENST00000373132.3	3'UTR;5'UTR;5'UTR;5'UTR	STK40;STK40;STK40;STK40;STK40	ENST00000460017.1;ENST00000482458.1;ENST00000373129.3;ENST00000373130.3;ENST00000373132.3	3'UTR;3'UTR;5'UTR;5'UTR;5'UTR
cg24170424	chr11	8364582	-		-0.0479645	1.17096e-08	-0.0640819	1.45231e-08	-0.0275512	0.0786954	-0.0455513	2.55496e-08	-0.0373281	5.40063e-06	-0.0424056	1.04669e-06	75610834		CCCCAAACAAACATTTACATCCACTAATTTACATAAAACTTAAAAAATCC		II			NA	NA	NA	NA	NA	NA		OpenSea	CTGAGGCTCATCCCCAGGCAGGCATTTGCATCCACTGATTTACATAAGACTTAAGAAGTC[CG]CTGGGAGAAGGACTTGAACTTAAACCACATACGATCGTTTCCTATAGGGCTCCAGGGCCC	CCCAGGCAGGCATTTGCATCCACTGATTTACATAAGACTTAAGAAGTCCG
cg02727835	chr11	45940878	+	PEX16;PEX16	-0.0631075	1.17848e-08	-0.0818348	7.11017e-08	-0.0891313	7.45606e-05	-0.0634858	1.88919e-08	-0.0630424	3.33697e-08	-0.0643009	1.00487e-08	94681844		AAAAAACAAACAAACCTAAAACCCAAAACRTAACCAAAAATAATATCRAC		II			NA	NA	NA	NA	NA	NA	chr11:45939296-45940141	S_Shore	TGACCAGGGGCCTGAGGAGAGGCAAAGGTCTTGGAGAACAGAGGAGGTGGTCATGGGCAT[CG]TCGACATCATTTCTGGCCACGCTCTGGGTTCCAGGCTTGCTTGCCCTCCTCCCAGCAGCC	CGTCGACATCATTTCTGGCCACGCTCTGGGTTCCAGGCTTGCTTGCCCTC	PEX16;PEX16	NM_004813;NM_057174	TSS1500;TSS1500								PEX16;PEX16;PEX16;PEX16	ENST00000241041.3;ENST00000532554.1;ENST00000378750.5;ENST00000532681.1	TSS1500;TSS1500;TSS1500;TSS1500	PEX16;PEX16;PEX16;PEX16;PEX16;PEX16;PEX16;PEX16	ENST00000525229.1;ENST00000241041.3;ENST00000532554.1;ENST00000525192.1;ENST00000378750.5;ENST00000529030.1;ENST00000528674.1;ENST00000532681.1	TSS1500;TSS1500;TSS1500;TSS1500;TSS1500;TSS1500;TSS1500;TSS1500
cg10915554	chr9	73021673	-	KLF9	0.124133	1.21327e-08	0.118594	3.44157e-05	0.0657975	0.14273	0.113809	5.60757e-07	0.101992	6.83341e-06	0.117406	1.40831e-07	45653864		AAATACCTTTATACCAATTACTAAACACTAATTTACRCTCTTCAATAAAC		II			NA	NA	NA	NA	NA	NA		OpenSea	ATAGAAACAGAAAGTGCCTTTGTACCAATTACTAGGCACTAATTTACGCTCTTCAGTGGG[CG]CTGGGCTTGCTGGAGAAACATTAGGAAAAGGTGGGAGGGTCGGATGTGGGGGAGGATTCT	CGCCCACTGAAGAGCGTAAATTAGTGCCTAGTAATTGGTACAAAGGCACT	KLF9	NM_001206	Body				TRUE
cg25565476	chr7	106270744	-		0.0946908	1.21984e-08	0.0881885	4.37674e-05	0.0612008	0.0771803	0.0938144	1.06967e-07	0.0950443	5.11234e-08	0.0903831	1.19158e-07	74622587		CTTCTCATTTTACCCATTCTCCAAAAATCTATTTACATTAATCCCTCCCC		II			NA	NA	NA	NA	NA	NA		OpenSea	GTCGGCCCTGACTTCTCATTTTGCCCATTCTCCAAGGGTCTGTTTGCATTGGTCCCTCCC[CG]TTTCATCCACAGCCAGGTCCCTGCTGCTCCCTCCTTCATCCACAGCCAGTTCTCATCCAG	CGGGGAGGGACCAATGCAAACAGACCCTTGGAGAATGGGCAAAATGAGAA				low-CpG:106057956-106058150										CTB-111H14.1;CTB-111H14.1	ENST00000490856.1;ENST00000485282.1	3'UTR;3'UTR
cg11459843	chr2	223313524	-	SGPP2	0.0913711	1.22284e-08	0.0741494	0.000290321	0.124315	0.000224668	0.0837813	3.73855e-07	0.0811928	7.76759e-07	0.0868657	1.05279e-07	53750929		CCCTAATAACATATTTCTAAAACACAACATACTCAAAATTTTATCTTCCC		II			NA	NA	NA	NA	NA	NA		OpenSea	GCACTGTGTTCCCCTGATGGCATATTTCTGAAGCACAGCATGCTCAAAATTTTATCTTCC[CG]TGTTACATGCTTTTGCAGACAGCACAATATGGAACCAGTCAGGCTCCTAATTATGACAGC	CGGGAAGATAAAATTTTGAGCATGCTGTGCTTCAGAAATATGCCATCAGG	SGPP2	NM_152386	Body				TRUE
cg04543319	chr20	30435686	-		0.0819782	1.2334e-08	0.0830739	2.85761e-05	0.123229	1.7039e-05	0.0631936	2.89088e-05	0.0753402	6.61841e-07	0.078399	1.78423e-07	93802858		ATCCTACAAATACTAATACTTCAATAATTAACATCCAAAACCCAAAATTC		II			NA	NA	NA	NA	NA	NA	chr20:30437283-30437732	N_Shore	TCAAAGACAGCATCCTACAGGTGCTGGTACTTCAGTGGTTAGCATCCAAAGCCCAGGGTT[CG]GCCAAGTTCCCTGTTTTGGGATCCTTCCCAGCCCCCAGAATAAAGAAGAGAGACTAGCTG	TCCTACAGGTGCTGGTACTTCAGTGGTTAGCATCCAAAGCCCAGGGTTCG											DUSP15	ENST00000278979.3	3'UTR	DUSP15	ENST00000447647.1	3'UTR
cg07741395	chr9	129254157	-	MVB12B	-0.0419258	1.25535e-08	-0.044434	5.57825e-06	-0.0152884	0.190413	-0.0199367	0.000477667	-0.0264225	5.39836e-05	-0.0390741	1.27157e-07	79720244		TTCAAATACAAAATATAACTTAAAACCACCRCTTCATAAACTCTACAAAC		II			NA	NA	NA	NA	NA	NA		OpenSea	TGAGGCTTCTTTTCAAATACAGGATATAGCTTGGGACCACCGCTTCATAGACTCTACAAG[CG]TCTGACCACAGCGCAGGAATCAGTTTTATGCCACAGACAAGATTAATTATCTTCCCATAA	CGCTTGTAGAGTCTATGAAGCGGTGGTCCCAAGCTATATCCTGTATTTGA	MVB12B	NM_033446	Body						9:129253567-129254359	Unclassified	FAM125B	ENST00000485886.1	5'UTR	FAM125B	ENST00000485886.1	5'UTR
cg25500267	chr8	55121968	+		0.0883736	1.26478e-08	0.101102	3.05377e-06	0.0438523	0.12784	0.0843784	3.2142e-07	0.076797	2.2319e-06	0.0825991	3.10083e-07	18790230		AATTAACCCAAAAATATCTATAAAACCTAAAACTCTTACCCAATATCTAC		II			NA	NA	NA	NA	NA	NA		OpenSea	TATGATTTTTCTAAGTTTCAGTGGCTGCACACCCTTATCCCACATAAGATTAGATTTTCA[CG]CAGACATTGGGCAAGAGTCCCAGGCCTCACAGATATTCTTGGGTCAACCAGGAACTCTCC	CGCAGACATTGGGCAAGAGTCCCAGGCCTCACAGATATTCTTGGGTCAAC
cg22563815	chr15	78856949	+	CHRNA5	-0.105965	1.27601e-08	-0.145713	1.06645e-09	-0.0843453	0.0482377	-0.11012	3.90441e-08	-0.103825	1.5166e-07	-0.109274	1.70742e-08	67619820		ACAAACACTTAACACCTCTAATAAAAATTAATACCRACTACTAAAAACCC		II			NA	NA	NA	NA	NA	NA	chr15:78857725-78858269	N_Shore	AATGAAGCTTTCTAATTATGGACAGAGAGGATGAAATATAGGGTCTGGAGGGATTTGAGA[CG]GGTTTCCAGCAGTCGGCACCAATCTCCACCAGAGGTGCTAAGTGTCTGTAGCAGATAGTC	CGGGTTTCCAGCAGTCGGCACCAATCTCCACCAGAGGTGCTAAGTGTCTG	CHRNA5	NM_000745	TSS1500								CHRNA5;CHRNA5	ENST00000299565.5;ENST00000559554.1	TSS1500;TSS1500	CHRNA5;CHRNA5	ENST00000299565.5;ENST00000559554.1	TSS1500;TSS1500
cg06598163	chr21	43965159	+	SLC37A1	-0.0524934	1.28216e-08	-0.0703428	3.74767e-08	-0.0204894	0.113906	-0.0370865	7.91008e-08	-0.0344703	3.09486e-05	-0.0471674	8.1982e-07	33761861		ACAAAAACTAAACTCTCTCTACTTACAAAAACAAACATCAACATAAAACC		II			NA	NA	NA	NA	NA	NA		OpenSea	TGTGGAAGGGAAAGGAGCTTGCTCAATGGCCGGGACCTCAGCACCCGCTCCAGGCATTCA[CG]GCCCTATGTTGATGTTTGTCTCTGTAAGCAGAGAGAGCTCAGCTCTTGTGAATAAGCCTC	CGGCCCTATGTTGATGTTTGTCTCTGTAAGCAGAGAGAGCTCAGCTCTTG	SLC37A1	NM_018964	Body											SLC37A1	ENST00000487951.1	5'UTR
cg23218897	chr17	2169522	-	SMG6;SMG6	-0.105916	1.31864e-08	-0.0973145	1.44024e-05	-0.171729	0.000127192	-0.124989	3.3552e-10	-0.11954	9.79801e-10	-0.103768	6.84649e-08	10743268		TTCTAACRAATATCTAAATCCTAACTTTCCRAATAATAACTAAAAATCAC		II			NA	NA	NA	NA	NA	NA		OpenSea	AGGCCTGGAAATTCTGACGGGTATCTGGGTCCTGACTTTCCGGATGGTAACTAAAGGTCA[CG]TGGGGTGGAAAGTGGCCTGTGGGTAACACAGAATATACACACGCACGCGAACAGGATATG	TCTGACGGGTATCTGGGTCCTGACTTTCCGGATGGTAACTAAAGGTCACG	SMG6;SMG6	NM_001256827;NM_017575	TSS200;Body						17:2169212-2170238	Unclassified	SMG6	ENST00000354901.4	TSS200	SMG6;SMG6	ENST00000570606.1;ENST00000354901.4	TSS200;TSS200
cg13003878	chr9	116840825	+	AMBP	0.0860023	1.33096e-08	0.0979709	7.34999e-07	0.0565188	0.0545933	0.0938168	4.95034e-09	0.079212	5.08757e-07	0.0858479	3.8795e-08	22731903		TCACAAAACTATAAAATCCAAATAACATAACTCAACAAAAAAACCAAATC		II			NA	NA	NA	NA	NA	NA		OpenSea	CACCAGGATTGGGCTCCGCCCCCCAAAAGTCCCCCACAGAGGGCATGCGAGGATGGGGAG[CG]ACCTGGCCTTTCTGCTGAGTCATGCCATCTGGACCTCACAGCTCTGTGAGCCAGCAGGTC	CACAGAGCTGTGAGGTCCAGATGGCATGACTCAGCAGAAAGGCCAGGTCG	AMBP	NM_001633	TSS200								AMBP;AMBP	ENST00000540645.1;ENST00000265132.3	TSS1500;TSS200	AMBP;AMBP;AMBP	ENST00000469146.1;ENST00000540645.1;ENST00000265132.3	TSS1500;TSS1500;TSS200
cg02218324	chr19	46318439	-	RSPH6A;RSPH6A	0.0873803	1.33415e-08	0.111321	3.17994e-08	0.0656483	0.0531208	0.0724532	4.85613e-06	0.0665704	2.62249e-05	0.0891008	3.42556e-08	62630892		AAACTACTAAACAAAACRCTCAAAATAAAACRACAAATCTCCCATAATTC		II			NA	NA	NA	NA	NA	NA	chr19:46318490-46319266	N_Shore	CTCCGGCCCGGAGGCTGCTGGGCAGGGCGCTCAGGGTAGGGCGGCAGGTCTCCCATGGTT[CG]CCAGGAGGCACAGATCTCTAGGAGAAAGGCTTGCAGACAAGGAGGCCAAGCGAGAGCCAC	GGCTGCTGGGCAGGGCGCTCAGGGTAGGGCGGCAGGTCTCCCATGGTTCG	RSPH6A;RSPH6A	NM_030785;NM_030785	1stExon;5'UTR					19:51010222-51010513			RSPH6A;RSPH6A	ENST00000221538.2;ENST00000221538.2	1stExon;5'UTR	RSPH6A;RSPH6A	ENST00000221538.2;ENST00000221538.2	1stExon;5'UTR
cg00960204	chr6	140802228	-		0.09133	1.33865e-08	0.0910992	2.16885e-05	0.0460209	0.146389	0.0886502	1.76975e-07	0.0862797	2.14975e-07	0.0867072	1.31503e-07	75755294		ACTATATTACCACAATCCCCATTTACTTACTAACTCTTAACCAAATCACC		II			NA	NA	NA	NA	NA	NA		OpenSea	ATCTTCTTGCAGCTGTATTACCACAGTCCCCATTTGCTTGCTAACTCTTGGCCAGATCAC[CG]TCAGCTTCTAGATACTGCCCATAATTCCTTGCCACGTGGCTTCCATGGGCAATGCAGATG	CGGTGATCTGGCCAAGAGTTAGCAAGCAAATGGGGACTGTGGTAATACAG
cg19672982	chr11	2715154	+	KCNQ1;KCNQ1OT1;KCNQ1	-0.0387089	1.35236e-08	-0.0625865	1.37722e-10	-0.00879448	0.445411	-0.0266607	6.34144e-07	-0.0238574	4.42539e-05	-0.0379806	6.45329e-08	62623168		CCTTCTCCAATTAATACAAACTAATAAATAAATAATTCTCAACRAATACC		II			NA	NA	NA	NA	NA	NA		OpenSea	GGCCTGCTCTGAGGGAAACCCTACTCGTCCTCCTCCTGGAGTGTACTGCAAACCTGGATC[CG]GTATCCGCTGAGAACCACTCATTCATCAGTCTGCACTAACTGGAGAAGGTGAGCAGGCCC	CTTCTCCAGTTAGTGCAGACTGATGAATGAGTGGTTCTCAGCGGATACCG	KCNQ1;KCNQ1OT1;KCNQ1	NM_000218;NR_002728;NM_181798	Body;Body;Body			RDMR					KCNQ1OT1	ENST00000557213.1	1stExon	KCNQ1OT1	ENST00000557213.1	1stExon
cg07111846	chr21	43771349	-	TFF2	-0.0524659	1.36493e-08	-0.064928	5.6008e-07	-0.0258495	0.0590699	-0.0393328	2.54622e-09	-0.0371198	1.53269e-06	-0.0509407	5.5783e-08	25630138		CTACCCTAAACAAAAAATTAAATCATACCAAACTACCAACRTAAAAAACC		II			NA	NA	NA	NA	NA	NA		OpenSea	GATACCTCTTCCTGCCCTGGACAGAGAGTTGGGTCATGCCAGGCTGCCAGCGTGGAAAAC[CG]GCCACGTGCAGGTCTGGGGCTGGGCACACACAGGGTCACACCCAGGAAGGGATAAGCTAT	TGCCCTGGACAGAGAGTTGGGTCATGCCAGGCTGCCAGCGTGGAAAACCG	TFF2	NM_005423	TSS200								TFF2;TFF2	ENST00000291526.4;ENST00000475297.1	TSS200;TSS1500	TFF2;TFF2;TFF2;TMPRSS3	ENST00000291526.4;ENST00000475297.1;ENST00000463771.1;ENST00000553129.1	TSS200;TSS1500;TSS1500;3'UTR
cg12176783	chr20	62694000	+	TCEA2;TCEA2	0.163661	1.3654e-08	0.18054	5.62884e-07	0.191291	0.00513864	0.169509	2.9449e-08	0.163966	5.4842e-08	0.167496	2.3059e-08	73746590	85719463	ACCTCTTATAAAACCCTACAAATATAAACACACAATAACTAAACATAACA	ACCTCTTATAAAACCCTACAAATATAAACGCGCGATAACTAAACGTAACG	I	T	Red	NA	NA	NA	NA	NA	NA	chr20:62693942-62695282	Island	CCACGCAGCCTCGGCAGAGGCCCCCGCACTTCGCGAACCCCAGCAATGGCCCCTTCCAGA[CG]CCACGTCCAGCTACCGCGCGCTCACACCTGCAGGGCCCCACAAGAGGCCTCCCAGTGTGC	CGCCACGTCCAGCTACCGCGCGCTCACACCTGCAGGGCCCCACAAGAGGC	TCEA2;TCEA2	NM_003195;NM_198723	TSS200;5'UTR					20:62164415-62165690			TCEA2;TCEA2;TCEA2	ENST00000361317.2;ENST00000343484.5;ENST00000395053.3	5'UTR;TSS1500;TSS1500	TCEA2;TCEA2;TCEA2;TCEA2;TCEA2;TCEA2;TCEA2;TCEA2	ENST00000361317.2;ENST00000343484.5;ENST00000487164.1;ENST00000476113.1;ENST00000339217.4;ENST00000415602.1;ENST00000440819.1;ENST00000475792.1	5'UTR;TSS1500;TSS1500;TSS1500;TSS1500;TSS1500;TSS1500;5'UTR
cg19190699	chr15	101514156	+	LRRK1	-0.0785049	1.36974e-08	-0.07914	7.1096e-06	-0.0613244	0.029701	-0.0827416	2.21306e-08	-0.0787869	6.0078e-08	-0.0737554	2.72789e-07	47737826		ACATAAATAACCRCAAAAACAAACRCTCCCCTACCTTTTCCAACTAAAAC		II			NA	NA	NA	NA	NA	NA	chr15:101513245-101514323	Island	ACAGGCGGGGAGACCGCGGCGGCGCCCGGGACCTGCTGGAGGAGGCCTGCGACCAGTGCG[CG]TCCCAGCTGGAAAAGGTAGGGGAGCGCCTGCCCCTGCGGCCACCCATGCAGCCCCGGGCT	CATGGGTGGCCGCAGGGGCAGGCGCTCCCCTACCTTTTCCAGCTGGGACG	LRRK1	NM_024652	Body					15:99330769-99331846			LRRK1;LRRK1	ENST00000388948.3;ENST00000529762.2	ExonBnd;5'UTR	LRRK1;LRRK1;LRRK1	ENST00000388948.3;ENST00000527698.1;ENST00000529762.2	ExonBnd;5'UTR;5'UTR
cg04790662	chr8	82005985	+	PAG1	0.207262	1.37047e-08	0.27283	2.2257e-09	0.132113	0.069688	0.198263	2.23026e-07	0.178778	1.79371e-06	0.200329	9.30964e-08	85690498		CCTTCCTAAAATTATTTTCATCAACAACRATCAAATTCAATTACTACTAC		II			NA	NA	NA	NA	NA	NA		OpenSea	ACAATATCCCCCTAGGGAAACCTGTGACAAGAAATCACCCTCTCTGGACGATCAGCCACA[CG]CAGTAGCAACTGAATTTGATCGTTGCTGATGAAAATAACCTCAGGAAGGAGTGTTCATCC	CGCAGTAGCAACTGAATTTGATCGTTGCTGATGAAAATAACCTCAGGAAG	PAG1	NM_018440	5'UTR								PAG1	ENST00000220597.3	5'UTR	PAG1	ENST00000220597.3	5'UTR
cg12605353	chr8	55083464	-		0.082371	1.39639e-08	0.0872655	2.79546e-05	0.084826	0.00178909	0.0591859	6.03939e-05	0.0767533	2.61469e-07	0.085149	1.50669e-08	93616456		AATCCAATATCAACRAAAATATATAAAACTAAATACCCTCTTACACCATC		II			NA	NA	NA	NA	NA	NA		OpenSea	CATAATTGCAGAATCCAGTGTCAGCGAGAATATGTGGAACTGGGTACCCTCTTACACCAT[CG]TTGGGACTATACTTGGCATATCCTTTTTGAGGGCAACTTTACAGTGTTTGTCAAAGTAAA	ATCCAGTGTCAGCGAGAATATGTGGAACTGGGTACCCTCTTACACCATCG
cg00927594	chr15	101514299	-	LRRK1	-0.167583	1.40038e-08	-0.159192	3.86355e-05	-0.161031	0.00701574	-0.15629	4.24671e-07	-0.154444	2.92975e-07	-0.16969	3.16822e-08	70699159		TTATTATCATAACRATAATAAACRTTTTTACTATATTCTAAAAACRCCTC		II			NA	NA	NA	NA	NA	NA	chr15:101513245-101514323	Island	TGATTTTCTCGTTATTGTCATAACGGTAATGGGCGTTTTTACTGTGTTCTGGAAACGCCT[CG]CTTTGCGTATAAACTTGTGGGCGCCTTTCCTTTCCAACTGACTTCTCAGTCTGATATCAC	TATTGTCATAACGGTAATGGGCGTTTTTACTGTGTTCTGGAAACGCCTCG	LRRK1	NM_024652	Body				TRUE	15:99330769-99331846			LRRK1	ENST00000529762.2	5'UTR	LRRK1;LRRK1	ENST00000527698.1;ENST00000529762.2	5'UTR;5'UTR
cg12205230	chr1	154164951	-	TPM3	0.0456208	1.4595e-08	0.0231549	0.0207849	0.030322	0.0809758	0.0387014	2.06712e-06	0.0389278	2.14584e-06	0.0429125	7.65617e-08	87786915		CTAAATTAACAATTTACATCCAAAAAATCCTAATTACCTTTCAACTTCCC		II			NA	NA	NA	NA	NA	NA		OpenSea	CTTTGGCAATTCTAGGTTGGCAGTTTGCATCCAGGGGGTCCTGGTTGCCTTTCAGCTTCC[CG]TTTCACTCTCCCCCAGACTGTGTTGAATGCTGGTCAAACTCCGTTAGTTGAGTTTTAGCT	CGGGAAGCTGAAAGGCAACCAGGACCCCCTGGATGCAAACTGCCAACCTA	TPM3	NM_152263	TSS1500								TPM3;TPM3	ENST00000271850.7;ENST00000368530.2	TSS1500;TSS1500	TPM3;TPM3;TPM3;TPM3	ENST00000515609.1;ENST00000466010.1;ENST00000271850.7;ENST00000368530.2	5'UTR;TSS1500;TSS1500;TSS1500
cg12226293	chr12	4333816	-		0.099662	1.46e-08	0.127843	4.62717e-08	0.0882516	0.0142443	0.0969792	1.02759e-07	0.0953221	2.14332e-07	0.0921545	4.83159e-07	14750524		ACAAAATACTCAACAAAATCTCAATTACCCAACAAAAATAATTAATCACC		II			NA	NA	NA	NA	NA	NA		OpenSea	CATCATCTTGGGCAAGATACTCAACAAAGTCTCAGTTACCCAGCAGGAGTAATTAATCAC[CG]TGTTTCCTTCTCAGGGTTGTCAAATGAGACAAATTACCAAATAAGGCCATCCACGTGACG	CGGTGATTAATTACTCCTGCTGGGTAACTGAGACTTTGTTGAGTATCTTG
cg03135912	chr21	47531289	-	COL6A2;COL6A2;COL6A2	-0.0250556	1.46572e-08	-0.0248619	1.7248e-05	-0.00243548	0.767596	-0.0250546	8.51192e-09	-0.0211523	1.90301e-06	-0.0223193	6.97167e-07	77634253		CTTCCTTAAAAACTAAAAACAATACCCCCAATCCCRCTAACCTACTATAC		II			rs115342490	0.015639	NA	NA	NA	NA	chr21:47531899-47532821	N_Shore	CGCAGACCCCGCTTCCTTGAAGACTGAGGGCAGTGCCCCCAATCCCGCTGACCTGCTGTG[CG]TGCGCCTGCCATGGGGGAGGGTGCCAGGGGAGAGGCACTGGGGGTGTCTGAGCGACCCCC	CGCACAGCAGGTCAGCGGGATTGGGGGCACTGCCCTCAGTCTTCAAGGAA	COL6A2;COL6A2;COL6A2	NM_058175;NM_001849;NM_058174	5'UTR;5'UTR;5'UTR								COL6A2;COL6A2;COL6A2;COL6A2;COL6A2	ENST00000460886.1;ENST00000409416.1;ENST00000397763.1;ENST00000300527.4;ENST00000357838.4	TSS1500;TSS200;TSS200;5'UTR;5'UTR	COL6A2;COL6A2;COL6A2;COL6A2;COL6A2;COL6A2	ENST00000460886.1;ENST00000409416.1;ENST00000397763.1;ENST00000300527.4;ENST00000357838.4;ENST00000436769.1	TSS1500;TSS200;TSS200;5'UTR;5'UTR;5'UTR
cg13889950	chr3	177076825	+		-0.058708	1.46639e-08	-0.0556117	3.45498e-05	-0.0701987	0.00138055	-0.0592022	1.65891e-08	-0.0611146	1.60523e-08	-0.0536459	4.18741e-07	15717954		RTATTCRCTATATAAATATAAACAAAATAATTACCCTCTCTACAACCCRC		II			NA	NA	NA	NA	NA	NA		OpenSea	GAATTTCACTTAATCCTCAGAACAACTGTTGAGGGGGTTGTTACTACTCCCATTTTAAGA[CG]CGGGCTGTAGAGAGGGTAACCACCCTGTCCACATTCACACAGCGAACACGTGGTGGGGCA	CGCGGGCTGTAGAGAGGGTAACCACCCTGTCCACATTCACACAGCGAACA					chr3:177076157-177076157		TRUE		3:177076568-177076879	Promoter_Associated
cg11213757	chr12	110511536	+		0.0512022	1.46742e-08	0.0476531	0.000108062	0.0301045	0.113792	0.0516323	1.59881e-08	0.0413625	4.21633e-06	0.048421	1.47845e-07	97646135		CRAAATCATCTACCAACCAAACCCTTAAAACTTAACCCTTCTTATTTATC		II			NA	NA	NA	NA	NA	NA		OpenSea	GAGCTCTTCCAATGACTGTGGAGTGGGGGCGGGCCCTGGCAGTTGCCCCAGATGTGACTT[CG]ATAAACAAGAAGGGCCAAGTCCTAAGGGCCTGGTTGGCAGATGACCTCGCCCCAGCTGGC	GAGGTCATCTGCCAACCAGGCCCTTAGGACTTGGCCCTTCTTGTTTATCG							TRUE		12:110511387-110511622	Unclassified_Cell_type_specific	C12orf76;C12orf76	ENST00000548936.1;ENST00000548191.1	TSS200;TSS200	C12orf76;C12orf76;C12orf76	ENST00000548936.1;ENST00000377158.3;ENST00000548191.1	TSS200;TSS200;TSS200
cg20516845	chr21	43823604	+	UBASH3A;UBASH3A	-0.0474437	1.46935e-08	-0.0496461	1.36153e-05	-0.00248688	0.821951	-0.0271028	1.08033e-05	-0.0246337	0.000175739	-0.0471385	5.43427e-08	93785170		ATCTCCTTATCTATAAACAAAACATTAAACCCCACTCTATCTATTATCTC		II			NA	NA	NA	NA	NA	NA		OpenSea	TTTAAAATAAAAAAACAAGTCAATGAATGACTGAAAGAACCAGTAAGTTTTCCAGCAATC[CG]AGACAATAGATAGAGTGGGGTTTAATGTCTTGTTCACAGACAAGGAGACTGGGATCCAGG	TCTCCTTGTCTGTGAACAAGACATTAAACCCCACTCTATCTATTGTCTCG	UBASH3A;UBASH3A	NM_001001895;NM_018961	TSS1500;TSS1500						21:43823474-43824410	Unclassified_Cell_type_specific	UBASH3A;UBASH3A;UBASH3A;UBASH3A	ENST00000291535.6;ENST00000450356.1;ENST00000319294.6;ENST00000398367.1	TSS1500;TSS1500;TSS1500;TSS1500	UBASH3A;UBASH3A;UBASH3A;UBASH3A	ENST00000291535.6;ENST00000450356.1;ENST00000319294.6;ENST00000398367.1	TSS1500;TSS1500;TSS1500;TSS1500
cg01237541	chr10	85306289	+		0.160552	1.47382e-08	0.168699	1.31522e-05	0.232905	1.30714e-05	0.195618	4.19921e-11	0.165588	2.22632e-08	0.170936	4.36652e-09	53739228		TATTCATTATAATTTTCAACCAAATATCTCCATATAAACTTTAAAACCTC		II			NA	NA	NA	NA	NA	NA		OpenSea	TTCTGTAATGTTCAGTCTAGCCTCGGCTTCAACATGGCTTTTGCTTCCATGAGCTGGAGA[CG]AGGCTCCAAAGTTTACATGGAGATATCTGGTTGAAAATTACAATGAATAGCTAGCCAAGT	CGAGGCTCCAAAGTTTACATGGAGATATCTGGTTGAAAATTACAATGAAT
cg05210804	chr6	33282896	+	ZBTB22;TAPBP;TAPBP;TAPBP;ZBTB22	0.173923	1.482e-08	0.155601	0.000173045	0.197476	0.000465364	0.198552	6.22513e-10	0.182726	2.08972e-08	0.176042	2.61297e-08	94730414	96689238	ACCATCCTTACCATCCAAAAAAAAATCTCCCAAAATAAACAAAAACAACA	ACCATCCTTACCGTCCAAAAAAAAATCTCCCGAAATAAACGAAAACAACG	I	A	Red	rs61734030	0.011052	NA	NA	NA	NA	chr6:33282855-33283196	Island	CTCTGGGTGGGGACCAGACACGTCTGCTGGACGGGGGCGTGGCCGCACTCGCTTCGTCGC[CG]CTGCCCCCGCCCACTCCGGGAGACTCTCTCTTGGACGGCAAGGATGGCCCCGTGGGAGTC	GCCATCCTTGCCGTCCAAGAGAGAGTCTCCCGGAGTGGGCGGGGGCAGCG	ZBTB22;TAPBP;TAPBP;TAPBP;ZBTB22	NM_005453;NM_003190;NM_172208;NM_172209;NM_001145338	Body;TSS1500;TSS1500;TSS1500;Body					6:33390834-33391265			TAPBP;TAPBP;TAPBP;TAPBP	ENST00000426633.2;ENST00000475304.1;ENST00000489157.1;ENST00000434618.2	TSS1500;TSS1500;TSS1500;TSS1500	TAPBP;TAPBP;TAPBP;TAPBP;TAPBP;TAPBP;TAPBP;TAPBP	ENST00000476333.1;ENST00000437116.2;ENST00000480730.1;ENST00000426633.2;ENST00000467025.1;ENST00000475304.1;ENST00000489157.1;ENST00000434618.2	TSS1500;TSS1500;TSS1500;TSS1500;TSS1500;TSS1500;TSS1500;TSS1500
cg24520862	chr11	75943228	+		-0.0977563	1.48893e-08	-0.139094	2.03117e-09	-0.130402	0.000590249	-0.0995709	5.62374e-08	-0.0866762	1.73755e-06	-0.0920184	2.9604e-07	74691557		AACAACCAACACACAAACCCCTTTATACAACCTATAACCACAACAAACAC		II			NA	NA	NA	NA	NA	NA	chr11:75945903-75947583	N_Shelf	TGAACCTGAATTGGGAAGATCCCCACCACACTGTCCCCCACACCCCATGGCAGAGGGCAG[CG]TGCTTGCTGTGGCCACAGGCTGCATAAAGGGGCCTGTGTGCTGGCTGCTCACCTCCCACT	GCAGCCAGCACACAGGCCCCTTTATGCAGCCTGTGGCCACAGCAAGCACG									11:75942782-75944003	Unclassified_Cell_type_specific
cg15285786	chr1	94559976	+	ABCA4	0.0607491	1.49869e-08	0.0615886	1.47517e-05	0.000435694	0.983289	0.0446594	6.86629e-05	0.0500073	4.86521e-06	0.0514504	3.13923e-06	12732894		CCCAACCACTACTCTATTATCATTTTTACTTTTCTAATTACATTTTATCC		II			rs76918690	0.012587	NA	NA	NA	NA		OpenSea	AAGATTGGGCCCTTTTCTTCCTGGAACTCAACGTCCAGCCACCCCGTAGTCAAAGAGACA[CG]GATAAAATGCAATCAGAAAAGTAAAAATGACAACAGAGCAGTGGTTGGGGGACAGAAAAG	CGGATAAAATGCAATCAGAAAAGTAAAAATGACAACAGAGCAGTGGTTGG	ABCA4	NM_000350	Body				TRUE
cg18017575	chr7	75213863	-	HIP1;HIP1	0.0841546	1.50454e-08	0.0982187	1.28237e-06	0.069142	0.0267407	0.0689634	1.15583e-05	0.075373	1.17394e-06	0.0886589	7.16666e-09	49713130		CAACAATAAACTCRAAAACCTCTAAAAACAAAACCAACTACATCCTCTTC		II			NA	NA	NA	NA	NA	NA		OpenSea	GAAAAACAAGACAGCAGTGAGCTCGAGAGCCTCTGGAAGCAAAGCCAGCTGCATCCTCTT[CG]ACCCCAGTTCTCCAAGCCCACGTGACCATTCCCTTCTGCCCTTCCATGCTATTAAAAGCT	AGCAGTGAGCTCGAGAGCCTCTGGAAGCAAAGCCAGCTGCATCCTCTTCG	HIP1;HIP1	NM_001243198;NM_005338	Body;Body
cg19313959	chr12	2902708	-	FKBP4	-0.127422	1.50471e-08	-0.110756	0.000311241	-0.230952	6.55228e-07	-0.154774	5.68897e-11	-0.146384	7.08562e-10	-0.128396	1.61287e-08	19700904		CCCTTTCAAATTCCRTCRACAAAAACTACAATAAATCATCACATTATAAC		II			NA	NA	NA	NA	NA	NA	chr12:2903389-2905189	N_Shore	TTCTTCTGCATCCCTTTCAAGTTCCGTCGGCAGGGACTACAATAAATCATCACATTATGA[CG]CTGAAAGTTCATCTCTAAAAAGCTTTCAATTTAGTTTGATGAGACTAATGGCGTCCAATC	CCTTTCAAGTTCCGTCGGCAGGGACTACAATAAATCATCACATTATGACG	FKBP4	NM_002014	TSS1500								FKBP4;CBX3P4	ENST00000001008.4;ENST00000540428.1	TSS1500;3'UTR	FKBP4;CBX3P4	ENST00000001008.4;ENST00000540428.1	TSS1500;3'UTR
cg00443981	chr17	58499679	+	C17orf64	0.125699	1.50601e-08	0.155211	1.14724e-07	0.134871	0.000908845	0.121792	1.62526e-07	0.127636	4.36925e-08	0.128686	2.59204e-08	93713210	53800221	TAAAAAACAAAACAAAATATACAAAATCAAACAAAAACTTTAACAAAACA	TAAAAAACGAAACAAAATATACGAAATCGAACGAAAACTTTAACAAAACG	I	C	Grn	NA	NA	NA	NA	NA	NA	chr17:58498711-58499332	S_Shore	GGATCAGCATCTGACAGTATTCTTGGGAGAAGGGGCGCCAGCCTCTCCTGGCCTGCTGTG[CG]CTCTGCCAAAGTCTTCGCTCGACCCCGCACATCTTGCTCCGTTCCCTAGTCCAGATCCCA	CGCTCTGCCAAAGTCTTCGCTCGACCCCGCACATCTTGCTCCGTTCCCTA	C17orf64	NM_181707	TSS200				TRUE				C17orf64;C17orf64	ENST00000474834.1;ENST00000269127.4	5'UTR;TSS200	C17orf64;C17orf64;C17orf64;C17orf64	ENST00000464714.1;ENST00000474834.1;ENST00000269127.4;ENST00000461535.1	TSS1500;5'UTR;TSS200;5'UTR
cg16291204	chr11	112885688	-	NCAM1;NCAM1;NCAM1;NCAM1;NCAM1	-0.0945119	1.50628e-08	-0.113893	2.04745e-07	-0.112686	0.000992298	-0.099743	8.43234e-09	-0.101071	2.4367e-09	-0.0894142	2.26701e-07	22600572		ACTTCTAAATCTTACACTCAAAAACTATAAATAAATATAACCCAACCACC		II			NA	NA	NA	NA	NA	NA		OpenSea	GAGCAGCAGGTGCTTCTGGATCTTGCACTCAAAGGCTGTGAGTGGATGTGGCCCAGCCAC[CG]TCTGCTTGGGTGTGCTGCCGCCAGCTGGCTTCCAGCCTTCTGCTCTGTTTCATCACCTTG	CGGTGGCTGGGCCACATCCACTCACAGCCTTTGAGTGCAAGATCCAGAAG	NCAM1;NCAM1;NCAM1;NCAM1;NCAM1	NM_001076682;NM_001242608;NM_000615;NM_181351;NM_001242607	Body;Body;Body;Body;Body								NCAM1	ENST00000397957.4	5'UTR	NCAM1;NCAM1;NCAM1;NCAM1;NCAM1;NCAM1;NCAM1;NCAM1;NCAM1;NCAM1;NCAM1	ENST00000531915.1;ENST00000527506.1;ENST00000533760.1;ENST00000528742.1;ENST00000397957.4;ENST00000534618.1;ENST00000526427.1;ENST00000524665.1;ENST00000529420.1;ENST00000531838.1;ENST00000534015.1	5'UTR;5'UTR;5'UTR;5'UTR;5'UTR;5'UTR;5'UTR;5'UTR;5'UTR;5'UTR;5'UTR
cg14369318	chr4	30759285	-	PCDH7	0.056136	1.51578e-08	0.0789684	5.12036e-10	0.0197333	0.379782	0.059417	1.59328e-08	0.0547973	7.23233e-08	0.0545724	1.09023e-07	83620336		TAACTCAACTCAAATATCACTTCCTATACAATACTTTCCCTACCTCCCAC		II			NA	NA	NA	NA	NA	NA		OpenSea	CTCATATTTCATGACTCAGCTCAAATGTCACTTCCTATGCAATGCTTTCCCTGCCTCCCA[CG]CCAAATGAGTTGTTCTCCTTCCTTTAGTCTTCATTCGACATACACTAATCACTTTGCATT	GACTCAGCTCAAATGTCACTTCCTATGCAATGCTTTCCCTGCCTCCCACG	PCDH7	NM_032457	Body				TRUE
cg00226815	chr3	47029143	-	NBEAL2	-0.070516	1.5236e-08	-0.0507337	0.00226329	-0.0460355	0.027231	-0.0574298	1.04323e-05	-0.07339	2.01186e-08	-0.0692948	3.96336e-08	93629132		AAAAATATAACTAAATCTTCTACATCRACCCCTATAACCTAAAACCTTAC		II			NA	NA	NA	NA	NA	NA		OpenSea	CGGGGCGGGACAAAGGTATGGCTGAGTCTTCTACATCGACCCCTGTGGCCTGAGGCCTTG[CG]CGCAGGTCAGGGAGCTGTGGGTGCCTTAAGTGAAGGGTACTGCAGCAGCAGGATCAGAAC	AAGGTATGGCTGAGTCTTCTACATCGACCCCTGTGGCCTGAGGCCTTGCG	NBEAL2	NM_015175	Body				TRUE		3:47028847-47029969	Promoter_Associated	NBEAL2;NBEAL2	ENST00000296147.3;ENST00000383740.2	TSS1500;5'UTR	NBEAL2;NBEAL2	ENST00000296147.3;ENST00000383740.2	TSS1500;5'UTR
cg26916625	chr21	46385436	-	FAM207A	-0.114318	1.53132e-08	-0.123174	1.31808e-05	-0.0271454	0.513152	-0.103085	1.51847e-06	-0.112073	1.6241e-07	-0.113879	4.6723e-08	71748584		AATACTCACTATAAATTTCTAACAACTCATCTATCAAAAAACTTCCTTCC		II			NA	NA	NA	NA	NA	NA	chr21:46387051-46387302	N_Shore	CCCTGAAATGTGATACTCACTGTGGGTTTCTAGCAGCTCATCTGTCAAGGAGCTTCCTTC[CG]TTTGTGGTTTCATTGTAATTTTTCTCATGCGTGGGCAGTGAATTGTGCAGAATCCTCTGC	CGGAAGGAAGCTCCTTGACAGATGAGCTGCTAGAAACCCACAGTGAGTAT	FAM207A	NM_058190	Body		chr21:46385193-46385193				21:46385142-46385727	Gene_Associated_Cell_type_specific	FAM207A	ENST00000479127.1	5'UTR	FAM207A	ENST00000479127.1	5'UTR
cg08186548	chr8	95139521	+	CDH17;CDH17	-0.0506429	1.54294e-08	0.00315925	0.551596	-0.183622	3.18627e-09	-0.0587798	5.82937e-10	-0.0590173	7.3821e-10	-0.0538874	1.71254e-08	40695594		ACCAATCAACTAACCAAATTTCCTCACTACCTACCATACATACATACTAC		II			NA	NA	NA	NA	NA	NA		OpenSea	TTCCACATGTTAAATATATAATAACCAAAACTTTACTAACATACGAATGAAGAAAACATG[CG]CAGCATGTATGCATGGCAGGTAGTGAGGAAATCTGGCCAGCTGACTGGTTCCTTTACCAA	CGCAGCATGTATGCATGGCAGGTAGTGAGGAAATCTGGCCAGCTGACTGG	CDH17;CDH17	NM_001144663;NM_004063	3'UTR;3'UTR								CDH17	ENST00000027335.3	3'UTR	CDH17	ENST00000027335.3	3'UTR
cg08257445	chr2	109997350	-	SH3RF3	-0.0842422	1.54447e-08	-0.147789	2.92522e-09	0.018912	0.234518	-0.109696	6.17292e-12	-0.0985894	4.96843e-10	-0.0887508	1.43172e-08	54671847		CTAAAAAACCAAACACTAATTCAAAACCTTTAAAAACCCCAACAAAACAC		II			NA	NA	NA	NA	NA	NA		OpenSea	AGACCTCGATGCTGGAGAGCCAGACACTAATTCAGGGCCTTTGGAGGCCCCAGCAGGGCA[CG]CACTGGTCCTCAGCACCAGTGCACTCAGCCTTGCCAGAAAGAAGCTGCATGCATGTAGAC	TGGAGAGCCAGACACTAATTCAGGGCCTTTGGAGGCCCCAGCAGGGCACG	SH3RF3	NM_001099289	Body
cg09655403	chr5	78985495	-	CMYA5	-0.269576	1.56263e-08	-0.293929	3.38633e-06	-0.391944	9.50662e-05	-0.280966	4.07888e-08	-0.262625	2.30735e-07	-0.252136	2.65395e-07	81610158	81730522	AATCTCCAATTATCCAAAAAACCCACCAAAAATCTAACAAAACAAAAACA	AATCTCCAATTATCCGAAAAACCCGCCAAAAATCTAACGAAACGAAAACG	I	A	Red	NA	NA	NA	NA	NA	NA		OpenSea	GCCCCTTAAAGTGATCTCCAGTTGTCCGAAAGGCCCGCCAGGGATCTGGCGAAACGGGGG[CG]GGGGAGGGCTCAGGGAAGAGGAGAAGCTGAGCCCGGGCCCCAGAAGCTCGGTGGCGAAAC	CGCCCCCGTTTCGCCAGATCCCTGGCGGGCCTTTCGGACAACTGGAGATC	CMYA5	NM_153610	TSS200	high-CpG:79021199-79021441			TRUE	5:79021181-79022014	5:78985346-78985548	Unclassified_Cell_type_specific	CMYA5	ENST00000446378.2	TSS1500	CMYA5	ENST00000446378.2	TSS1500
cg17967059	chr13	20763457	-	GJB2	0.058678	1.57175e-08	0.0531512	0.000301184	-0.0280434	0.129028	0.05482	3.66671e-07	0.0538151	6.35871e-07	0.0515197	1.31143e-06	15640835	16611939	CCTCTTCTTCTCATATCTCCAATAAACCACATACATAACCACTAAAAACA	CCTCTTCTTCTCATATCTCCGATAAACCACGTACATAACCACTAAAAACG	I	C	Grn	NA	NA	NA	NA	NA	NA	chr13:20766208-20767779	N_Shelf	CTTGATGAACTTCCTCTTCTTCTCATGTCTCCGGTAGGCCACGTGCATGGCCACTAGGAG[CG]CTGGCGTGGACACGAAGATCAGCTGCAGGGCCCATAGCCGGATGTGGGAGATGGGGAAGT	CCTCTTCTTCTCATGTCTCCGGTAGGCCACGTGCATGGCCACTAGGAGCG	GJB2	NM_004004	Body					13:19661243-19661535	13:20762945-20763694	Unclassified_Cell_type_specific	GJB2	ENST00000382844.1	1stExon	GJB2	ENST00000382844.1	1stExon
cg16835843	chr21	45363997	+	AGPAT3;AGPAT3	-0.0540967	1.57265e-08	-0.0651698	8.63432e-07	-0.0344892	0.0487298	-0.0354978	0.000163793	-0.0361726	7.8073e-05	-0.0469341	1.13574e-06	1691132		TACCACRTAAATAAAATACTAAAACCCTAACACACRTAATACTATAACTC		II			NA	NA	NA	NA	NA	NA	chr21:45363473-45363799	S_Shore	TCCACTTCAGGCGCCGCCTCTCTAAGGAGCCACACCTCCCTCTCGGGCCAAGTATGGAAA[CG]AGCCACAGCACCACGTGTGCTAGGGCCCCAGCATTTCACCCACGTGGCAGAATCTGTGCC	CGAGCCACAGCACCACGTGTGCTAGGGCCCCAGCATTTCACCCACGTGGC	AGPAT3;AGPAT3	NM_020132;NM_001037553	5'UTR;5'UTR					21:44187902-44188649			AGPAT3;AGPAT3;AGPAT3;AGPAT3;AGPAT3	ENST00000291572.8;ENST00000398061.1;ENST00000327505.2;ENST00000398063.2;ENST00000438598.2	5'UTR;5'UTR;5'UTR;5'UTR;5'UTR	AGPAT3;AGPAT3;AGPAT3;AGPAT3;AGPAT3;AGPAT3;AGPAT3	ENST00000291572.8;ENST00000448287.1;ENST00000398061.1;ENST00000327505.2;ENST00000445582.1;ENST00000398063.2;ENST00000438598.2	5'UTR;5'UTR;5'UTR;5'UTR;5'UTR;5'UTR;5'UTR
cg18464274	chr12	42537617	-	GXYLT1;GXYLT1	0.0746057	1.57463e-08	0.0894881	5.83462e-08	0.108884	0.000105092	0.0742596	6.39656e-08	0.0697406	3.68496e-07	0.0700093	2.38877e-07	95611375		AATTTATCAAAAAAAATAACTCCATCCCATCCAACAACAAACTTAAACAC		II			NA	NA	NA	NA	NA	NA	chr12:42538125-42538902	N_Shore	TTTTAAATACCAATTTGTCAAGAAAGGTAACTCCATCCCATCCAACAACAGACTTGAGCA[CG]CCAAGTATCGCTCATTTTTCTTAATTTGCTCTAAGTTTCTTAATAAACTGAGTGTTTCCA	ATTTGTCAAGAAAGGTAACTCCATCCCATCCAACAACAGACTTGAGCACG	GXYLT1;GXYLT1	NM_173601;NM_001099650	Body;Body
cg04227885	chr17	2434802	+		-0.128675	1.5889e-08	-0.132584	3.1387e-06	-0.159077	0.000661853	-0.116768	1.6821e-06	-0.119918	6.00636e-07	-0.125702	5.81139e-08	88720107		CAAACTACTTAAACTAACAACAACAACAATCTAATTAAATATCCCTTCAC		II			rs116605219	0.015639	NA	NA	NA	NA		OpenSea	CCCAAAGTCTCAGCAGCAGCAAGATTTACTGCAAAGAGCAAAAGAACAAAGTTTCCACAA[CG]TGAAGGGATACCCAATCAGATTGCTGCTGCTGCTAGCTCAAGCAGCCTGCTTTTATTCTC	CGTGAAGGGATACCCAATCAGATTGCTGCTGCTGCTAGCTCAAGCAGCCT
cg14008974	chr8	131012240	-	FAM49B;FAM49B	0.0685323	1.59689e-08	0.0853343	3.43946e-07	0.0397827	0.147614	0.0749132	4.69924e-09	0.0622464	7.29066e-07	0.0657873	1.81661e-07	19639969		TAAAAATTAAACRAAATAATATACACCCAACAAAAACCTCTACTATTACC		II			NA	NA	NA	NA	NA	NA		OpenSea	TAAGGTTTTGATGAGGATTAAACGAGATGATGTACACCCAGCAGAAACCTCTACTGTTAC[CG]TGTCCCCCTTGTGTTTTAGTCCTTCATTTTCTTCCTCTGACCCTCGAAACTGTAAGGACA	CGGTAACAGTAGAGGTTTCTGCTGGGTGTACATCATCTCGTTTAATCCTC	FAM49B;FAM49B	NR_046361;NR_046360	Body;Body								FAM49B;FAM49B;FAM49B;FAM49B	ENST00000518879.1;ENST00000523509.1;ENST00000401979.2;ENST00000519110.1	3'UTR;5'UTR;5'UTR;5'UTR	FAM49B;FAM49B;FAM49B;FAM49B;FAM49B;FAM49B;FAM49B;FAM49B;FAM49B;FAM49B;FAM49B;FAM49B;FAM49B	ENST00000523514.1;ENST00000518285.1;ENST00000523288.1;ENST00000518879.1;ENST00000522702.1;ENST00000521223.1;ENST00000523509.1;ENST00000401979.2;ENST00000518167.1;ENST00000519020.1;ENST00000518283.1;ENST00000519110.1;ENST00000523993.1	3'UTR;3'UTR;3'UTR;3'UTR;3'UTR;3'UTR;5'UTR;5'UTR;5'UTR;5'UTR;5'UTR;5'UTR;5'UTR
cg04094640	chr16	27237122	+	NSMCE1	-0.0601481	1.61752e-08	-0.061764	0.000104107	-0.0661584	0.00259273	-0.0488295	1.9412e-05	-0.0614002	5.24726e-08	-0.0627477	9.04369e-09	24764152		TTCAAAATCAAAACTACRAAACCTATAAAATCAAAATACACTTACCCTAC		II			NA	NA	NA	NA	NA	NA		OpenSea	GCCAGTAGTCGTTGCAGTGGGGGCAGCGCGGTTCAGCATTCGACTGGAAGTACTTGGCCA[CG]CAGGGTAAGTGCATCCTGATCCCACAGGTTTCGCAGCTTTGACCCTGAAACAGGAAAGGC	CGCAGGGTAAGTGCATCCTGATCCCACAGGTTTCGCAGCTTTGACCCTGA	NSMCE1	NM_145080	Body					16:27144589-27144768			NSMCE1	ENST00000565384.1	3'UTR	NSMCE1;NSMCE1;NSMCE1	ENST00000565384.1;ENST00000569236.1;ENST00000565070.1	3'UTR;3'UTR;3'UTR
cg09152042	chr6	33383065	+	PHF1;PHF1;PHF1	-0.0824539	1.62282e-08	-0.12663	4.81491e-10	0.00252468	0.625384	-0.0935261	3.74286e-09	-0.0908773	7.89298e-09	-0.0884516	1.67822e-08	45698906		AACACTAACCTAAACAAACAACRAACATCTATAAACCRAAAATTATAACC		II			NA	NA	NA	NA	NA	NA	chr6:33385678-33386262	N_Shelf	CTTCTAGGCCTCAGTGTCTCCACCATCCCCCAGCCCTAACCAGAGTTACCAGGGCAGCAG[CG]GCTACAACTTCCGGCCCACAGATGCCCGCTGCCTGCCCAGGTCAGTGCTCCTCTGCCCCT	CGGCTACAACTTCCGGCCCACAGATGCCCGCTGCCTGCCCAGGTCAGTGC	PHF1;PHF1;PHF1	NR_027692;NM_002636;NM_024165	Body;Body;Body						6:33381563-33383449	Gene_Associated				PHF1;PHF1;PHF1;PHF1;PHF1	ENST00000486845.1;ENST00000479029.1;ENST00000479029.1;ENST00000487667.1;ENST00000495509.2	5'UTR;1stExon;5'UTR;3'UTR;3'UTR
cg04868991	chr15	101514483	-	LRRK1	-0.176927	1.64319e-08	-0.177981	3.4314e-05	-0.141524	0.0111636	-0.165575	1.01961e-07	-0.151054	8.05348e-07	-0.172309	1.10009e-07	86665283		CAAAATACCACCCAAAAACTTAACCTACTCTATTCTTTTACRTTTTTATC		II			NA	NA	NA	NA	NA	NA	chr15:101513245-101514323	S_Shore	AATGTAAAGAACAAAATGCCACCCAGAGGCTTAACCTACTCTATTCTTTTACGTTTTTGT[CG]TTATAAAAAGTAGCACATGCTGGAAAAATAAAATTTAGAAAATATGTCAAAGTAGGAAAA	CGACAAAAACGTAAAAGAATAGAGTAGGTTAAGCCTCTGGGTGGCATTTT	LRRK1	NM_024652	Body				TRUE				LRRK1	ENST00000529762.2	5'UTR	LRRK1	ENST00000529762.2	5'UTR
cg00718518	chr5	171766029	+	SH3PXD2B	-0.0811602	1.66843e-08	-0.0791804	2.47551e-05	-0.10159	0.000724298	-0.0776885	2.78336e-07	-0.0827016	4.71176e-08	-0.0803023	7.61109e-08	5795896		ACAAATCCTTATTAAATAAAAAAAACCCCCAAACAATAAAAAACCAAAAC		II			NA	NA	NA	NA	NA	NA	chr5:171766422-171766826	N_Shore	CCGTCCTGTCCTGGGCGCGGCCAGGCCCCTCTCCTGGGAGGAAGCTTCGGCTGAAGGCCA[CG]TCTTGGCCCCCTACTGCCTGGGGGCCCTCCCCATCCAACAAGGACTTGTCTTGGGACTTG	CAAGTCCTTGTTGGATGGGGAGGGCCCCCAGGCAGTAGGGGGCCAAGACG	SH3PXD2B	NM_001017995	Body
cg25614875	chr1	217263847	+	ESRRG;ESRRG;ESRRG	0.155058	1.66931e-08	0.168395	3.23864e-06	0.0439214	0.451565	0.133636	4.27265e-06	0.139981	1.20766e-06	0.149659	1.46571e-07	4611170		AAAAACCTACACACCRAAAATACAACTAAAAAATACAAATCAACAAATAC		II			NA	NA	NA	NA	NA	NA	chr1:217262998-217263214	S_Shore	GAATCGGCACCAAGACAGCGAGGAGCATCCACCCAGGGCCAGACACTCATGTTCGCGGCT[CG]CACTTGCTGACTTGCATCTCTCAGTTGCATTCCCGGTGTGTAGGCCTCTCACAACTGGAG	CGCACTTGCTGACTTGCATCTCTCAGTTGCATTCCCGGTGTGTAGGCCTC	ESRRG;ESRRG;ESRRG	NM_206594;NM_206595;NM_001134285	TSS1500;TSS1500;5'UTR								ESRRG;ESRRG;ESRRG;ESRRG;ESRRG	ENST00000359162.2;ENST00000361525.3;ENST00000471371.1;ENST00000493603.1;ENST00000366940.2	TSS1500;TSS1500;TSS1500;5'UTR;5'UTR	ESRRG;ESRRG;ESRRG;ESRRG;ESRRG;ESRRG;ESRRG;ESRRG	ENST00000359162.2;ENST00000459825.1;ENST00000361525.3;ENST00000471371.1;ENST00000488947.1;ENST00000493603.1;ENST00000366940.2;ENST00000488947.1	TSS1500;TSS1500;TSS1500;TSS1500;1stExon;5'UTR;5'UTR;3'UTR
cg19414967	chr8	49468296	+		0.0873643	1.68348e-08	0.0967519	8.18925e-07	0.0684753	0.0273129	0.0879265	5.31414e-09	0.0820713	1.33621e-07	0.0797961	4.04807e-07	4724990		CTAACRACTTTCTAATCAACAAAAACCTACAAAACAACAAACTCCCAAAC		II			NA	NA	NA	NA	NA	NA	chr8:49468683-49468959	N_Shore	GTTTTTACAGGGACAGCAACTAGGTGTCGTTTGGGAACTGACAGGGCCGCTCCGGGGCTG[CG]CCTGGGAGCTTGCTGCTTTGCAGGTCTCTGCTGATCAGAAAGCCGCCAGCTGTCCTGTTT	CGCCTGGGAGCTTGCTGCTTTGCAGGTCTCTGCTGATCAGAAAGCCGCCA						RDMR	TRUE	8:49630705-49630925			RP11-567J20.2;RP11-770E5.1	ENST00000524011.1;ENST00000522575.1	3'UTR;5'UTR	RP11-567J20.2;RP11-770E5.1	ENST00000524011.1;ENST00000522575.1	3'UTR;5'UTR
cg16847377	chr4	3370988	+	RGS12;RGS12;RGS12	0.0696114	1.72601e-08	0.0749655	5.86487e-06	-0.00411274	0.856925	0.0427581	0.000393631	0.0549769	1.25809e-05	0.0690067	5.71808e-08	58614549		CTAAACACACACTTCRTTTCAAAAATACACAATAACTACTTACAAAATAC		II			NA	NA	NA	NA	NA	NA	chr4:3374733-3374998	N_Shelf	CACACTTTTGTTACGTGCACAGCTCCTGAGAAAAGCCTTCTAAGGAAGCTTGAGCTGCTG[CG]CATTCTGCAAGCAGCCATTGTGCATTTCTGAAACGAAGTGTGTGTCCAGTGCTGTGGGTT	TGGACACACACTTCGTTTCAGAAATGCACAATGGCTGCTTGCAGAATGCG	RGS12;RGS12;RGS12	NM_198227;NM_002926;NM_198229	TSS1500;Body;Body				TRUE				RGS12	ENST00000338806.4	TSS1500	RGS12;RGS12;RGS12;RGS12;RGS12	ENST00000338806.4;ENST00000506998.1;ENST00000511805.1;ENST00000506631.1;ENST00000513784.3	TSS1500;TSS1500;5'UTR;5'UTR;5'UTR
cg13532822	chr17	74769273	-	MFSD11;MFSD11;MFSD11;MFSD11;MFSD11;MFSD11;MFSD11	-0.0416778	1.72635e-08	-0.0419822	7.26149e-05	0.000769087	0.943568	-0.0238491	7.95337e-05	-0.0152413	0.00375098	-0.0443236	9.08884e-09	49757925		TCTACAACTCTCTAAAATTATTTTTCTATATAACTTTCCTTTCTAATACC		II			NA	NA	NA	NA	NA	NA		OpenSea	CAGGGGGACTGTCTGCAGCTCTCTGGAATTGTTTTTCTGTGTAGCTTTCCTTTCTGATAC[CG]TTGTCTGTGAACTCTGGTCACCCTGATATCCCTAGAGTCACATCCCCGTCTCTTCAATCC	CGGTATCAGAAAGGAAAGCTACACAGAAAAACAATTCCAGAGAGCTGCAG	MFSD11;MFSD11;MFSD11;MFSD11;MFSD11;MFSD11;MFSD11	NM_001242536;NM_001242537;NM_024311;NM_001242534;NM_001242533;NM_001242535;NM_001242532	Body;Body;Body;Body;Body;Body;Body
cg23016776	chr10	99081496	+	FRAT1;FRAT1	0.0783939	1.72668e-08	0.0590842	0.000878085	0.0954779	0.000646081	0.0818683	2.70827e-08	0.084272	5.87121e-09	0.0777452	7.18601e-08	86659345		CAATTAAATTAAAATCCTATAATCAAAATAACCACAATTCCAAACACTCC		II			NA	NA	NA	NA	NA	NA	chr10:99078811-99081048	S_Shore	TTATAGTCAATGGCTTGTTCATCATCCAGATGTGGCTACTGACATATCTACACTTCGCAC[CG]GAGTGTCTGGAATTGTGGCTATCCTGATTATAGGATTTTAACTTAACTGAAATGCCTGCT	AGTTAAGTTAAAATCCTATAATCAGGATAGCCACAATTCCAGACACTCCG	FRAT1;FRAT1	NM_005479;NM_005479	1stExon;3'UTR			RDMR					FRAT1;FRAT1;FRAT1	ENST00000371021.3;ENST00000371021.3;ENST00000490980.1	1stExon;3'UTR;5'UTR	FRAT1;FRAT1;FRAT1	ENST00000371021.3;ENST00000371021.3;ENST00000490980.1	1stExon;3'UTR;5'UTR
cg02773588	chr3	48698519	+	CELSR3	0.136243	1.73289e-08	0.173165	2.35573e-08	0.0466313	0.361167	0.120183	1.16521e-06	0.113454	3.13923e-06	0.134004	8.8138e-08	4807347	98706863	AATAAACCACAAACACATAAAAAACTATAAACTAATAATAAAAACCAACA	AATAAACCGCGAACACATAAAAAACTATAAACTAATAATAAAAACCAACG	I	A	Red	NA	NA	NA	NA	NA	NA	chr3:48698335-48701667	Island	CTAGCACAGTTATGTGTACGCGCACAGTGGCCGAGCGCGGCCCGGGTTCCTGGCCCTGGT[CG]CTGGCTTCCACCACCAGCTCATAGCTTTCCATGTGCTCGCGGTCCACTCGGCCGCTGGTG	CGCTGGCTTCCACCACCAGCTCATAGCTTTCCATGTGCTCGCGGTCCACT	CELSR3	NM_001407	1stExon					3:48673170-48676671			CELSR3	ENST00000544264.1	1stExon	CELSR3	ENST00000544264.1	1stExon
cg22768430	chr6	26493808	-		-0.0348126	1.74748e-08	-0.0458386	7.40273e-08	-0.0160313	0.1372	-0.0231835	1.8282e-05	-0.0186955	0.000739485	-0.0341575	1.34921e-07	99601181		AAACCTTCTCTATTCTCCTACCTCCTAATAAAAAACACTAAAATAAAACC		II			NA	NA	NA	NA	NA	NA		OpenSea	AACTACAACTTGAGCCTTCTCTGTTCTCCTACCTCCTAATAAAAAGCACTGGAATAGGGC[CG]GGCACGGTGGCTCACTCCCATAATCCCAGCACTTTGGGAGGCAGAGGCAGGAGGATAGCT	CGGCCCTATTCCAGTGCTTTTTATTAGGAGGTAGGAGAACAGAGAAGGCT									6:26493575-26493834	Unclassified_Cell_type_specific
cg18179663	chr20	36619159	+	TTI1;TTI1	-0.0596044	1.7588e-08	-0.0442419	0.000999577	-0.0363098	0.101615	-0.0432365	7.89232e-05	-0.0533775	1.65787e-06	-0.056438	3.46097e-07	5768845		AATTAAAAACAAAATATTCTCRATAACAAATCRAACCTAATCRCAACACC		II			NA	NA	NA	NA	NA	NA		OpenSea	GGAAATGACTACCCTGTGGTCGACCACAGCCTCTGATGACCAAAACCCACTTTGTGCAGG[CG]GTGCTGCGACCAGGCTCGATCTGTCATCGAGAACATTCTGCTCCCAACCTGGCACGGCAT	GTTGGGAGCAGAATGTTCTCGATGACAGATCGAGCCTGGTCGCAGCACCG	TTI1;TTI1	NM_014657;NM_001303457	Body;Body		chr20:36618785-36618785				20:36618968-36619566	Gene_Associated_Cell_type_specific
cg24510074	chr7	128802865	-	TSPAN33	-0.0852827	1.76365e-08	-0.0945601	4.64856e-06	-0.0761783	0.0226672	-0.0710771	9.55329e-06	-0.0784744	1.04514e-06	-0.0865748	5.31294e-08	30652141		ATTTAACCTAATTAATTAACCACAACTCCTTCCCCTAAAAAACATCAATC		II			NA	NA	NA	NA	NA	NA		OpenSea	TTCCTGCCCATGTTTAGCCTGGTTAATTAACCACAGCTCCTTCCCCTGAGAAACATCAGT[CG]TTGAAAAGTTCATTAGGGGTGAATGAATAGCCTGTAAACTCATCATATTTGAAGAGAATT	CGACTGATGTTTCTCAGGGGAAGGAGCTGTGGTTAATTAACCAGGCTAAA	TSPAN33	NM_178562	Body											TSPAN33	ENST00000496963.1	5'UTR
cg05899103	chr15	65394570	-	LOC390595	-0.173527	1.76499e-08	-0.170539	1.80649e-05	-0.13786	0.0488292	-0.186103	1.24752e-08	-0.178327	2.23599e-08	-0.162876	3.7095e-07	79716934		CRAAATACTAAAACRCRAACCCCRAAAATAATACAAACCTAAAAAACTAC		II			NA	NA	NA	NA	NA	NA	chr15:65394413-65395041	Island	CGCGGGGGCGGCGGGGTGCTGGGGCGCGGGCCCCGGGGGTGATGCAGACCTGGGGGACTG[CG]CAGGGCTCGGGCACAGGCTCAGCGCGCGGTGGCCGCGGAGGCCATGCAGGAGGGCGCGGG	GGGGTGCTGGGGCGCGGGCCCCGGGGGTGATGCAGACCTGGGGGACTGCG	LOC390595	NM_001163692	Body				TRUE	15:63181395-63182080						UBAP1L	ENST00000561387.1	TSS1500
cg21173328	chr3	11119246	-		0.0606222	1.8628e-08	0.0737339	2.26838e-06	0.00835414	0.694089	0.0342481	0.00205499	0.0500944	5.70915e-06	0.0606416	7.30263e-08	47756203		CTAAACACACATATTCACCAATATAAACACATATATCTACAAACACATAC		II			NA	NA	NA	NA	NA	NA		OpenSea	CACACGGATGCCTGAACACACATATTCACCAATATAGACACATATGTCTGCAAACACATA[CG]CAGGCACACACTGGTATATACATGGAAGCAGATGTAAAATTAATTGTCTTCCTGGTCCTG	TGAACACACATATTCACCAATATAGACACATATGTCTGCAAACACATACG
cg19546057	chr11	128776216	-	C11orf45;KCNJ5	0.087605	1.86614e-08	0.107881	1.07443e-07	0.0619031	0.055312	0.0802623	1.01534e-06	0.0835994	2.78444e-07	0.088832	2.63681e-08	13720179		AACCTAAATCATCTAATACCAAAATCAACCTTCCTAACTATTTATAATCC		II			NA	NA	NA	NA	NA	NA		OpenSea	GGCAAAATAGGAACCTAGGTCATCTGATGCCAGAGTCAGCCTTCCTAACTGTTTATGATC[CG]ACTTCCCTTTCTGTACTGGATTTTCTATTTCTGCCATAACAGATGACCACAGACATAGTG	CGGATCATAAACAGTTAGGAAGGCTGACTCTGGCATCAGATGACCTAGGT	C11orf45;KCNJ5	NM_145013;NM_000890	TSS1500;5'UTR						11:128774794-128776230	Unclassified	C11orf45;C11orf45;KCNJ5;KCNJ5	ENST00000310799.3;ENST00000524878.1;ENST00000529694.1;ENST00000338350.4	TSS1500;TSS1500;5'UTR;5'UTR	C11orf45;C11orf45;KCNJ5;KCNJ5;KCNJ5	ENST00000310799.3;ENST00000524878.1;ENST00000533356.1;ENST00000529694.1;ENST00000338350.4	TSS1500;TSS1500;5'UTR;5'UTR;5'UTR
cg00958031	chr11	94259284	-	C11orf97	0.0820805	1.87174e-08	0.0625722	0.000995914	0.0299561	0.315537	0.0666914	8.31625e-06	0.0685573	4.04028e-06	0.0761099	5.60897e-07	90775478		TTTTTCAATTAAAAAAAATCRACACTTAAAATCTTTCTAACTCCRTACCC		II			NA	NA	NA	NA	NA	NA		OpenSea	CTGCCCTTTTCTTTTTCAGTTGAGAGGAGTCGACACTTGAAGTCTTTCTGGCTCCGTGCC[CG]CTTTGTCTGCCTTCCTCCTTCTGGAATGCACATGCCCTGAGCTGAGGGAGTAAAGTTTCT	CGGGCACGGAGCCAGAAAGACTTCAAGTGTCGACTCCTCTCAACTGAAAA	C11orf97	NM_001190462	Body								RP11-867G2.2	ENST00000542198.1	5'UTR	RP11-867G2.2	ENST00000542198.1	5'UTR
cg13813008	chr9	98428936	+		0.157214	1.88506e-08	0.151428	2.36214e-05	0.193593	0.00122961	0.134113	2.65889e-06	0.157231	3.2355e-08	0.146905	3.55091e-07	28638891		TTACTCAACTTCATAAAAAATCATTATCACAATAACTAACTAAATACCCC		II			NA	NA	NA	NA	NA	NA		OpenSea	ATAACACTTGTCCCTCCCCCTCTCTGTCTTTCTCCCACAATCCAGGAGAATCTGCCTGCC[CG]GGGCACCCAGCCAGTTACTGTGACAATGACCTCCCATGAAGCTGAGCAATTGCCACTAGC	CGGGGCACCCAGCCAGTTACTGTGACAATGACCTCCCATGAAGCTGAGCA											RP11-180I4.2	ENST00000422343.1	5'UTR	RP11-180I4.2	ENST00000422343.1	5'UTR
cg27292710	chr11	128772555	+	KCNJ5;C11orf45	-0.104862	1.88773e-08	-0.0892555	0.000320003	-0.0974769	0.0113193	-0.082476	1.35068e-05	-0.0928823	1.31228e-06	-0.096145	3.43072e-07	90667210		TACCACAAACATTACCTATCAATCCTCAAAACAACAAAAACAAACRACCC		II			rs78838391	0.026121	NA	NA	NA	NA		OpenSea	TAGCCCAGGCGGCCCTCTCTACTATCATGGGCCTTGCAGATTGAGTTCTCCTCTTCCTGC[CG]GGCCGCCTGCCTTTGTTGTCCTGAGGACTGACAGGTAATGTTTGTGGCAGACCTGTTGGT	CGGGCCGCCTGCCTTTGTTGTCCTGAGGACTGACAGGTAATGTTTGTGGC	KCNJ5;C11orf45	NM_000890;NM_145013	5'UTR;Body				TRUE				C11orf45;KCNJ5;KCNJ5	ENST00000530168.1;ENST00000529694.1;ENST00000338350.4	3'UTR;5'UTR;5'UTR	C11orf45;KCNJ5;KCNJ5;KCNJ5	ENST00000530168.1;ENST00000533356.1;ENST00000529694.1;ENST00000338350.4	3'UTR;5'UTR;5'UTR;5'UTR
cg23279355	chr5	78985592	-	CMYA5	-0.20168	1.89224e-08	-0.224174	9.19229e-07	-0.294912	0.00014368	-0.207593	5.35334e-08	-0.190147	5.2516e-07	-0.190533	2.42786e-07	72769887	93681593	TCAATAACAAAACTTTAACACCTTCTATTTAAAATCACAAAACTCACCCA	TCGATAACGAAACTTTAACGCCTTCTATTTAAAATCGCGAAACTCGCCCG	I	C	Grn	NA	NA	NA	NA	NA	NA		OpenSea	GGCCCCAGAAGCTCGGTGGCGAAACTTTGACGCCTTCTATTTAAAGTCGCGGGGCTCGCC[CG]CCCCCGGCGCCGGGAACCCGAGCCGCCCCCGCAGGGGCAGGGCTGGGGAGGGCAGGGGCC	TCGGTGGCGAAACTTTGACGCCTTCTATTTAAAGTCGCGGGGCTCGCCCG	CMYA5	NM_153610	TSS200	high-CpG:79021199-79021441			TRUE	5:79021181-79022014			CMYA5	ENST00000446378.2	TSS200	CMYA5	ENST00000446378.2	TSS200
cg25451345	chr1	110709053	+	SLC6A17	-0.0696536	1.90503e-08	-0.0691272	1.80244e-05	-0.110564	5.84327e-06	-0.0722865	1.87153e-09	-0.0718796	8.4722e-09	-0.0630266	6.49181e-07	4626119		CAAATATTCTACTTAACCAAAACCACATAACRAAAACCACRAAAACCAAC		II			NA	NA	NA	NA	NA	NA		OpenSea	TCTAACCAGTTCCTGGTGCAATCCCTGCATTTTGAATGAAAAGGCCCTAAGGAAGGAAGG[CG]CTGGCTTCCGTGGCTTCCGCCATGTGGTTTTGGCTAAGCAGAACACCTGGAAGGGGAAGG	AGGTGTTCTGCTTAGCCAAAACCACATGGCGGAAGCCACGGAAGCCAGCG	SLC6A17	NM_001010898	5'UTR								RP5-1028L10.1;SLC6A17;SLC6A17	ENST00000430098.1;ENST00000331565.3;ENST00000450985.1	3'UTR;5'UTR;5'UTR	RP5-1028L10.1;SLC6A17;SLC6A17	ENST00000430098.1;ENST00000331565.3;ENST00000450985.1	3'UTR;5'UTR;5'UTR
cg12912394	chr11	35835713	+		-0.0260887	1.93062e-08	0.00378997	0.36397	-0.0905224	6.48134e-11	-0.0273309	4.53718e-09	-0.0294944	1.6617e-09	-0.027963	1.45766e-08	2661244		ACAAATAAAAACCTATTATTACAAATTAAATTATATAACACTCAACTTAC		II			NA	NA	NA	NA	NA	NA		OpenSea	TATTTTAGGCAATAGTCATTCAACAAAATTGGAGCATAATAAAAAGAAACTGGACCTCAG[CG]CAAGTTGAGTGTTACACAATTTAACCTGTAATAACAGGTTCTCACTTGTATTTCTCCAGC	CAAGTGAGAACCTGTTATTACAGGTTAAATTGTGTAACACTCAACTTGCG											RP11-698N11.4	ENST00000570295.1	TSS200	RP11-698N11.4	ENST00000570295.1	TSS200
cg16826475	chr13	20749304	-		0.0975946	1.93412e-08	0.0906261	0.000250337	0.0925064	0.00134009	0.108537	3.60346e-10	0.0946007	1.09593e-07	0.0891921	4.7724e-07	76714133		CTATATCCCTTTCATAAAAACTCAAAACACAAAACTCTATATACATAACC		II			NA	NA	NA	NA	NA	NA	chr13:20751256-20751946	N_Shore	AGTGAGCCCAGCTGTGTCCCTTTCATGAGAACTCAGAGCACAGGGCTCTGTGTGCATGGC[CG]TCCCCTCCAGAGAGGAGGAAGTAAATGCCGGGATTAGTGGAAGATCATTTCCTTCTATTT	CGGCCATGCACACAGAGCCCTGTGCTCTGAGTTCTCATGAAAGGGACACA					chr13:20748931-20748931		TRUE		13:20749173-20749521	Unclassified_Cell_type_specific
cg07474825	chr19	10677826	+	KRI1;CDKN2D;CDKN2D	-0.0532928	1.94699e-08	-0.0513403	3.58123e-05	-0.0300336	0.151427	-0.04422	6.3745e-06	-0.0450516	5.17396e-06	-0.0535824	6.22679e-08	76605596		CTACTATAATCAACTTTCTAACAACTAAATCTAATCTCCATCRCAAAAAC		II			NA	NA	NA	NA	NA	NA	chr19:10679134-10680036	N_Shore	TGTCCACGAGGTCCTGAGCCCCTCTCTGCAGTGCCAGCTCCAAGGGTGTGAGACCCCTGG[CG]TCCCTGCGATGGAGATCAGATTCAGCTGCCAGAAAGCTGACCACAGCAGTGTGACCCTCT	TGCTGTGGTCAGCTTTCTGGCAGCTGAATCTGATCTCCATCGCAGGGACG	KRI1;CDKN2D;CDKN2D	NM_023008;NM_001800;NM_079421	TSS1500;Body;Body				TRUE				KRI1;KRI1;KRI1;KRI1	ENST00000537964.1;ENST00000361821.5;ENST00000541101.1;ENST00000312962.6	TSS1500;TSS1500;TSS1500;TSS1500	KRI1;KRI1;KRI1;KRI1;KRI1;KRI1;KRI1;KRI1	ENST00000478863.1;ENST00000539027.1;ENST00000536689.1;ENST00000546063.1;ENST00000543682.1;ENST00000361821.5;ENST00000541101.1;ENST00000312962.6	TSS1500;TSS1500;TSS1500;TSS1500;TSS1500;TSS1500;TSS1500;TSS1500
cg00195322	chr20	48278559	-	B4GALT5	-0.0896628	1.94901e-08	-0.121528	2.08474e-08	-0.0825404	0.000976618	-0.0649417	2.94529e-05	-0.0961689	8.56402e-09	-0.0877624	1.23616e-07	31703849		CAAATACCAATATTAACAACCTTAAACCATAACTTAACTAAACAACTTCC		II			NA	NA	NA	NA	NA	NA		OpenSea	AAATTTCCATTCAGATGCCAGTGTTAGCAGCCTTGGGCCATGGCTTAACTGGACAGCTTC[CG]GGGGCGAAGGACTGGGTTTCCTGCCCTTCAGCCACCTCTTGGCCACACAATGGTGCCTTT	AGATGCCAGTGTTAGCAGCCTTGGGCCATGGCTTAACTGGACAGCTTCCG	B4GALT5	NM_004776	Body
cg01432055	chr3	124873848	-	SLC12A8	-0.044606	1.95092e-08	0.00808361	0.141477	-0.153314	1.44833e-08	-0.0524687	6.96417e-10	-0.0514349	1.13925e-09	-0.0448883	9.93097e-08	48629280		ACCTAATAACCAAACCAAATACTAAATAACTAATAACAAACRATATATAC		II			NA	NA	NA	NA	NA	NA		OpenSea	CTTGACAGTTGACCTGATAACCAAGCCAGGTACTAAGTGACTGATGGCAGGCGGTGTGTA[CG]GTGTGGCCACACTGGACAAAGCAGGGTTCATGTCCCGGGTGAGACGGTGCAAGATTTCAT	CCTGATAACCAAGCCAGGTACTAAGTGACTGATGGCAGGCGGTGTGTACG	SLC12A8	NM_024628	Body					3:126356400-126356585			SLC12A8	ENST00000314584.7	5'UTR	SLC12A8;SLC12A8;SLC12A8;SLC12A8	ENST00000485849.1;ENST00000473262.1;ENST00000485849.1;ENST00000314584.7	1stExon;3'UTR;3'UTR;5'UTR
cg14747819	chr16	65580692	-	LINC00922	0.136013	1.95314e-08	0.0984003	0.00143766	0.192482	0.000117971	0.125792	8.93609e-07	0.123907	8.77772e-07	0.132417	1.11901e-07	16750214		ACCTATAAATTTATAATAAACAAAATCAAACTTAACTCTTTCTTCCCCAC		II			NA	NA	NA	NA	NA	NA		OpenSea	CCTTATTTAGTGCCTGTGGATTTGTGGTGAACAGAGTCAGGCTTAACTCTTTCTTCCCCA[CG]TTGCTAATGATAGAAATGAGGTGGAGGGGATCTGCAAACAAAGAGGGTGACACGGAAGAG	CGTGGGGAAGAAAGAGTTAAGCCTGACTCTGTTCACCACAAATCCACAGG	LINC00922	NR_027755	Body								RP11-256I9.1;RP11-256I9.1	ENST00000569736.1;ENST00000568492.1	3'UTR;3'UTR	RP11-256I9.1;RP11-256I9.1	ENST00000569736.1;ENST00000564041.1	3'UTR;3'UTR
cg22863298	chr1	9007541	-	CA6;CA6;CA6;CA6	0.0454595	1.9597e-08	0.0484723	1.31337e-05	0.0371783	0.0171847	0.0309518	0.000140662	0.0348079	1.66451e-05	0.0410441	5.40482e-07	17776272		ATTAAAAACATCCTAAAAAATTCAAAAAATCCAACCAACTCTAAACAACC		II			NA	NA	NA	NA	NA	NA		OpenSea	AGGGCAACGGAATTAGGGACATCCTGGGAGGTTCAGAAAGTCCAGCCAGCTCTGAACAAC[CG]CTCTGTTCCTGAGGACAGTGATCTTACACATGGCAGTGCCTCGGAAGCCTGGGGCATTCT	TTAGGGACATCCTGGGAGGTTCAGAAAGTCCAGCCAGCTCTGAACAACCG	CA6;CA6;CA6;CA6	NM_001270500;NM_001215;NM_001270501;NM_001270502	Body;Body;Body;Body								CA6	ENST00000476083.1	5'UTR	CA6;CA6	ENST00000475703.1;ENST00000476083.1	5'UTR;5'UTR
cg06883267	chr5	71813961	+		0.082341	1.97953e-08	0.0991674	4.28182e-07	0.0663891	0.021231	0.0859154	2.5634e-08	0.081833	7.23943e-08	0.0742803	9.00401e-07	69640267		TCTAAAACCTTAAATTTTTTAACTTCAAAACATCTCACAAACAACRACCC		II			NA	NA	NA	NA	NA	NA		OpenSea	AGAGGTTTCATGAGTCTGTCCCAAGCTTCCCCTTTTTTTTAACACCCTCCCCGAAGGAGG[CG]GGTCGCTGCTTGTGAGATGCTTTGAAGCTAAAAAACCCAAGGCCTCAGAGCGATGTGACC	CGGGTCGCTGCTTGTGAGATGCTTTGAAGCTAAAAAACCCAAGGCCTCAG					chr5:71813907-71813907
cg21615763	chr6	121843518	+		0.117453	1.9908e-08	0.0886724	0.00145244	0.137304	0.000404909	0.108018	6.44761e-07	0.109349	3.45026e-07	0.122978	7.98612e-09	96765157		TTTCATATAACAACCAAATTACCAACCCTCTTAATAATTCATCTATACCC		II			NA	NA	NA	NA	NA	NA		OpenSea	TTAAAAAATAGCTCCCTGCCCTGTCTTCACCAGGATACCTCTCTCCCTGGATCCTTCAAA[CG]GGTACAGATGAATCACCAAGAGGGCTGGTAATCTGGCTGCCACATGAAAACAAGTGAGCT	CGGGTACAGATGAATCACCAAGAGGGCTGGTAATCTGGCTGCCACATGAA					chr6:121843500-121843500		TRUE
cg02436969	chr5	171822592	+	SH3PXD2B;SH3PXD2B	-0.0934567	1.99532e-08	-0.0847252	7.37353e-05	-0.0741852	0.0396038	-0.0979898	2.22697e-08	-0.0759828	1.12033e-05	-0.0935275	3.61934e-08	71620864		ATCCTATATAAACTCTCTAAAAACCCACTAATTTACTTTAAACAAACATC		II			NA	NA	rs114211246	0.010426	NA	NA		OpenSea	GTATATACATGATGCCACTGAAGATCTCTGGAAATATCCAAGACATTGAAATGTCATGGG[CG]ATGCCTGTTTAAAGCAAATCAGTGGGTTCTCAGAGAGTTTACACAGGATATCCTCTCTTG	TCCTGTGTAAACTCTCTGAGAACCCACTGATTTGCTTTAAACAGGCATCG	SH3PXD2B;SH3PXD2B	NM_001308175;NM_001017995	Body;Body
cg26895804	chr8	145917243	-		0.0727168	1.9998e-08	0.0783785	9.17266e-06	0.054466	0.0141174	0.0791178	1.85698e-09	0.0650246	8.81233e-07	0.0666601	9.10988e-07	59688198		TTTCATCTCAAACTAAACTTCTTTAAATCRAATAAAAACCATTAAACRAC		II			NA	NA	NA	NA	NA	NA		OpenSea	GGCTAGTAAACTTTCATCTCAGACTAAACTTCTTTGGATCGGGTGAGGGCCATTAAGCGG[CG]GGGTGGCGGGGAGGGGACAAGAAGCCGGCATTGACTACGCAAGCAGGGGCCTAGTTTATC	CGCCGCTTAATGGCCCTCACCCGATCCAAAGAAGTTTAGTCTGAGATGAA							TRUE
cg15350922	chr12	46054221	+		0.0867582	2.00349e-08	0.0779054	0.00021082	0.0554388	0.0489094	0.0664514	4.1423e-05	0.0933467	8.93726e-09	0.0872218	4.71595e-08	30771571		AAACCAAAAAATACACAACTAAAAAAAACTATTAACTAACTATACTCCTC		II			NA	NA	NA	NA	NA	NA		OpenSea	GGGGAGTGTGGTAGCCATAGGATGCATCATTCAAATCATCCTCCAAAAGAGGACCAGTTG[CG]AGGAGCATAGTCAGCTAACAGCTTCTTCCAGCTGTGCACCTTCTGGTTCCTCTGTAGTGT	AACCAGAAGGTGCACAGCTGGAAGAAGCTGTTAGCTGACTATGCTCCTCG
cg10072328	chr15	95286906	+		0.116473	2.03218e-08	0.111087	5.55634e-05	0.0631281	0.083835	0.094267	5.07367e-06	0.0960332	2.57278e-06	0.104937	8.86203e-07	33794142		ATCCCATAAAATACACCTTTCATACCAAATCTACAAAAACAATAAATCAC		II			NA	NA	NA	NA	NA	NA		OpenSea	TGACTATACAGGGCTTTCTGCATTCCTAGAAAACAGCTAGCAGGAAATTGCAACATTTTA[CG]TGATCTATTGCCTCTGCAGACCTGGCATGAAAGGTGCACTTTATGGGATGGGGTGGGCAA	CGTGATCTATTGCCTCTGCAGACCTGGCATGAAAGGTGCACTTTATGGGA
cg22345137	chr10	73358422	-	CDH23;CDH23;CDH23;CDH23;CDH23	0.0610765	2.05961e-08	0.0802265	2.69366e-08	-0.000517426	0.979705	0.0447735	2.67751e-05	0.050342	2.63553e-06	0.0577068	2.78931e-07	3782905		CACCAAACCACRCATCTATAAAATAACCCAATAAAAAAAACCCAAAAATC		II			NA	NA	NA	NA	NA	NA		OpenSea	ATTGAGAAGGACACCAGGCCACGCATCTGTAGGGTGGCCCAGTGGGAAAGACCCAAAAGT[CG]CTCCTGTGACTTCTCTTTTTCAAAAAAGCGGCCAGAGGCTTTGGAAAGATTTGGGTTGTG	ACCAGGCCACGCATCTGTAGGGTGGCCCAGTGGGAAAGACCCAAAAGTCG	CDH23;CDH23;CDH23;CDH23;CDH23	NM_001171932;NM_052836;NM_001171931;NM_001171930;NM_022124	Body;Body;Body;Body;Body		chr10:73358388-73358388						CDH23	ENST00000466757.2	5'UTR	CDH23;CDH23	ENST00000461841.2;ENST00000466757.2	5'UTR;5'UTR
cg13863153	chr21	39628679	+	KCNJ15;KCNJ15;KCNJ15	-0.0897034	2.0606e-08	-0.0961821	3.56667e-06	-0.126079	6.57196e-05	-0.117391	3.70426e-12	-0.0991549	2.23919e-09	-0.0903691	3.8434e-08	99668562		TCTTAAAAAAATCTACAAACCAACACAAAATTCTAATAAACATCCAATCC		II			NA	NA	NA	NA	NA	NA		OpenSea	GATTAACTGGCATTCTTTAAAAAGGCATCAGTTTTCTTTTGCACAGGTGTTTGGAGAGCC[CG]GACTGGATGCCCACTAGAATCCTGTGCTGGTTTGTAGATTTCCTTAAGACCTTAAGACAT	CTTAAGGAAATCTACAAACCAGCACAGGATTCTAGTGGGCATCCAGTCCG	KCNJ15;KCNJ15;KCNJ15	NM_002243;NM_002243;NM_170736	5'UTR;1stExon;TSS200								KCNJ15;KCNJ15;KCNJ15	ENST00000328656.3;ENST00000398938.2;ENST00000328656.3	1stExon;TSS200;5'UTR	KCNJ15;KCNJ15;KCNJ15;KCNJ15;KCNJ15;KCNJ15;KCNJ15;KCNJ15;TMPRSS3	ENST00000417042.1;ENST00000549805.1;ENST00000398925.1;ENST00000443341.1;ENST00000398938.2;ENST00000398925.1;ENST00000443341.1;ENST00000549158.1;ENST00000553129.1	TSS200;ExonBnd;1stExon;1stExon;TSS200;5'UTR;5'UTR;5'UTR;3'UTR
cg25837377	chr9	37472460	+		0.0851914	2.0736e-08	0.0956752	9.0382e-07	0.00913203	0.784146	0.0679894	1.51408e-05	0.076617	1.25379e-06	0.088042	2.94415e-08	99704380		CAAATCAATAAAAAACTACCATACTCTATTTAAACTCTCCTTCCTATTTC		II			NA	NA	NA	NA	NA	NA		OpenSea	CAAAAGCAAGGGAGCCTTACAATTGCTCCAGTTTTCTTCCCGGAGACACTTTCTGGACAA[CG]AAACAGGAAGGAGAGTTCAAACAGAGCATGGTAGTCTCCCACTGATTTGAGGAGAGAGAT	AAATCAGTGGGAGACTACCATGCTCTGTTTGAACTCTCCTTCCTGTTTCG
cg17595624	chr12	13246810	+	GSG1;GSG1;GSG1;GSG1;GSG1;GSG1;GSG1	0.0760019	2.10994e-08	0.0896883	3.20215e-06	0.0202106	0.453679	0.0717564	2.87256e-07	0.0704197	8.89943e-07	0.0746244	1.0426e-07	62801933		TCTAAATCCAATTAAATCTAACTCCAAACCACCACTCAACAAAATTAACC		II			NA	NA	NA	NA	NA	NA		OpenSea	CTCCATGTCATTTTCAGCCTAAGAGAAGAGGAGGCAAGCTAAAATATGACTGGTATTAGA[CG]GCCAACTTTGCTGAGTGGTGGCTTGGAGCCAGATTTAATTGGACTTAGAGAAGTAATTTG	CGGCCAACTTTGCTGAGTGGTGGCTTGGAGCCAGATTTAATTGGACTTAG	GSG1;GSG1;GSG1;GSG1;GSG1;GSG1;GSG1	NM_153823;NM_001206845;NM_001206843;NM_001080555;NM_001206842;NM_031289;NM_001080554	Body;Body;Body;Body;Body;Body;Body								GSG1	ENST00000396310.2	5'UTR	GSG1	ENST00000396310.2	5'UTR
cg04168235	chr16	75282179	+	BCAR1;BCAR1;BCAR1;BCAR1;BCAR1;BCAR1;BCAR1;BCAR1;BCAR1	-0.103928	2.15149e-08	-0.128368	4.71446e-07	-0.0558439	0.126197	-0.0964854	4.96981e-07	-0.0940475	6.75145e-07	-0.0999241	1.47634e-07	88727989		AAATCAATATTTCCCAAATACCTACTATATACRAAACTCTATACTAAAAC		II			NA	NA	NA	NA	NA	NA	chr16:75284680-75285821	N_Shelf	AGGAAATGTCACAGGCCTTTCCCACCCCTCCTGTCCACGCCCCCAACGCACACATGCACC[CG]CCCCAGCACAGAGCCTCGCACATAGCAGGCACTTGGGAAACACTGACTTCTTTCATACCC	CGCCCCAGCACAGAGCCTCGCACATAGCAGGCACTTGGGAAACACTGACT	BCAR1;BCAR1;BCAR1;BCAR1;BCAR1;BCAR1;BCAR1;BCAR1;BCAR1	NM_001170719;NM_001170719;NM_014567;NM_001170717;NM_001170720;NM_001170714;NM_001170718;NM_001170716;NM_001170715	1stExon;5'UTR;Body;Body;Body;Body;Body;Body;Body								BCAR1;BCAR1;BCAR1	ENST00000542031.2;ENST00000564028.1;ENST00000546196.1	TSS200;5'UTR;5'UTR	BCAR1;BCAR1;BCAR1;BCAR1;BCAR1;BCAR1;BCAR1;BCAR1;BCAR1;BCAR1;BCAR1	ENST00000566465.1;ENST00000567215.1;ENST00000563700.1;ENST00000542031.2;ENST00000562556.1;ENST00000561970.1;ENST00000564028.1;ENST00000569006.1;ENST00000568864.1;ENST00000546196.1;ENST00000563323.1	5'UTR;5'UTR;3'UTR;TSS200;3'UTR;5'UTR;5'UTR;5'UTR;5'UTR;5'UTR;5'UTR
cg23952057	chr19	1998686	+	BTBD2	-0.14953	2.16436e-08	-0.144159	0.00010523	-0.162986	0.000743517	-0.150078	2.70186e-08	-0.139406	1.80988e-07	-0.148024	4.74336e-08	48665218		CCATCRTATAAACAAACCCTAAAAACTATACATAAACAACACAAAATAAC		II			NA	NA	NA	NA	NA	NA	chr19:1998800-1999332	N_Shore	ACCCGCGTTTGGCCAGGTCTGTATGGGGTGGGGAGAACTCCACGGCTCCCAGGCTCAAGA[CG]CCACTCTGTGCTGTCCATGTACAGTCCCCAGGGCCTGCCCACACGATGGCCTCCCAGGGG	CGCCACTCTGTGCTGTCCATGTACAGTCCCCAGGGCCTGCCCACACGATG	BTBD2	NM_017797	Body					19:1949196-1950332
cg04154027	chr5	78985588	-	CMYA5	-0.216273	2.17327e-08	-0.24877	6.05636e-07	-0.294811	0.000241855	-0.223508	4.25569e-08	-0.195447	1.15578e-06	-0.207199	1.71484e-07	52775964	43754577	AAACTCAATAACAAAACTTTAACACCTTCTATTTAAAATCACAAAACTCA	AAACTCGATAACGAAACTTTAACGCCTTCTATTTAAAATCGCGAAACTCG	I	C	Grn	NA	NA	NA	NA	NA	NA		OpenSea	CCCGGGCCCCAGAAGCTCGGTGGCGAAACTTTGACGCCTTCTATTTAAAGTCGCGGGGCT[CG]CCCGCCCCCGGCGCCGGGAACCCGAGCCGCCCCCGCAGGGGCAGGGCTGGGGAGGGCAGG	AAGCTCGGTGGCGAAACTTTGACGCCTTCTATTTAAAGTCGCGGGGCTCG	CMYA5	NM_153610	TSS200	high-CpG:79021199-79021441			TRUE	5:79021181-79022014			CMYA5	ENST00000446378.2	TSS200	CMYA5	ENST00000446378.2	TSS200
cg06186330	chr17	46522513	-		-0.040016	2.18422e-08	-0.0663583	1.47231e-09	-0.00689735	0.440916	-0.0160379	5.23887e-05	-0.0144735	0.000489684	-0.0366241	6.95973e-07	48709572		CRAAATAAATTACAACCTTAAACCTTACRACCCRCTATTAATTAAATTCC		II			NA	NA	NA	NA	NA	NA		OpenSea	CAGAGGCACGGCGGGATGAATTGCAGCCTTGAACCTTGCGGCCCGCTGTTGATTGAGTTC[CG]CTGTCTTAGAACCCCGTCGAACAAGGCGAGTTCATTTCAGACTGACGTACCACCGCTTAT	GGGATGAATTGCAGCCTTGAACCTTGCGGCCCGCTGTTGATTGAGTTCCG								17:43877460-43877600
cg23517074	chr21	35238658	+	ITSN1	-0.0685032	2.19508e-08	-0.0111949	0.237498	-0.211877	6.71994e-11	-0.0813328	2.74498e-10	-0.0791049	1.3242e-09	-0.0714653	3.73804e-08	2733374		RAACCTAAAAAAAACCCAACCCTTAACTAAAACCCTAAATAATCCATAAC		II			NA	NA	NA	NA	NA	NA		OpenSea	ATTGCTAAGAAGGAGGCCTTGGGTGGATGGAGACGAGAGAGCAGATGCTGAGCTGCTGGG[CG]CCATGGACCACCTAGGGTTTCAGCCAAGGGCTGGGCTCTTCCTAGGCCCGAGCAAGATGA	GGCCTAGGAAGAGCCCAGCCCTTGGCTGAAACCCTAGGTGGTCCATGGCG	ITSN1	NM_003024	Body				TRUE				ITSN1	ENST00000399326.3	3'UTR	ITSN1	ENST00000399326.3	3'UTR
cg06527213	chr15	86315211	-	KLHL25;MIR1276	0.0660192	2.1958e-08	0.0690714	1.30192e-05	0.0286404	0.221247	0.040629	0.000727773	0.0506643	2.51086e-05	0.0636561	2.37246e-07	46632862		CTAACCRAATCTAAAAAAAACTTTACCAACAACCTAACCCRTAACTAATC		II			NA	NA	NA	NA	NA	NA	chr15:86312153-86313047	S_Shelf	GAGAGACTGCGCTGACCGGGTCTGAGGGAAGCTTTGCCAACAGCCTGGCCCGTGACTGAT[CG]GAATTGCCTAATCTGAATTCCAGACCCTGCGACATTTCCCCAAATCTTGCTGTGATTGCT	TGACCGGGTCTGAGGGAAGCTTTGCCAACAGCCTGGCCCGTGACTGATCG	KLHL25;MIR1276	NM_022480;NR_031682	5'UTR;TSS1500		chr15:86315137-86315137		TRUE				MIR1276;KLHL25;KLHL25;KLHL25;KLHL25	ENST00000408707.1;ENST00000559131.1;ENST00000536947.1;ENST00000538153.1;ENST00000337975.5	TSS1500;3'UTR;5'UTR;5'UTR;5'UTR	MIR1276;KLHL25;KLHL25;KLHL25;KLHL25	ENST00000408707.1;ENST00000559131.1;ENST00000536947.1;ENST00000538153.1;ENST00000337975.5	TSS1500;3'UTR;5'UTR;5'UTR;5'UTR
cg07239198	chr5	40808267	+		-0.0832315	2.22521e-08	-0.0697344	0.000797495	-0.0516932	0.0402093	-0.0741022	1.02589e-06	-0.064412	2.0801e-05	-0.0768233	4.07507e-07	19701232		CAAAATCTAATTACCACAAAATCATTATTTACTAAAACACTAATCCAACC		II			NA	NA	NA	NA	NA	NA		OpenSea	CTCAAAAGAAAAAAAAAATCTGTCCAACATTTATTTGAGTGGAAAGGCAGAGAAAGAGGA[CG]GCTGGATCAGTGCCCCAGCAAACAATGACCTTGTGGTAACCAGACTCTGACTTCTTAGAC	CGGCTGGATCAGTGCCCCAGCAAACAATGACCTTGTGGTAACCAGACTCT
cg23097155	chr12	133066069	-	FBRSL1	0.032314	2.23755e-08	0.0616544	4.50637e-12	-0.00188289	0.819732	0.0403022	1.77218e-11	0.0380453	5.47734e-10	0.0342326	2.59625e-08	6713526	30769528	AACCACCTTCTTATAAAACTTAAAAACACATAACACAAAACAAAAACACA	AACCGCCTTCTTATAAAACTTAAAAACACGTAACGCGAAACGAAAACGCG	I	A	Red	NA	NA	NA	NA	NA	NA	chr12:133065843-133066393	Island	CTCGGTGGCGGGAGCCGCCTTCTTGTGGGACTTGGGGGCACGTGGCGCGGGGCGGGGACG[CG]GACAGACCCCTCCCGCATCCTAGGAGGCCTGGGAGGGTCCGCGGGGACGCGGGGAGGGGG	CGCGTCCCCGCCCCGCGCCACGTGCCCCCAAGTCCCACAAGAAGGCGGCT	FBRSL1	NM_001142641	TSS1500					12:131575847-131577808			FBRSL1;FBRSL1	ENST00000261673.6;ENST00000434748.2	TSS1500;TSS200	FBRSL1;FBRSL1	ENST00000261673.6;ENST00000434748.2	TSS1500;TSS200
cg06808571	chr7	150642256	-	KCNH2;KCNH2	0.0848858	2.27471e-08	0.100241	4.26468e-07	0.0616895	0.0478689	0.0903247	1.58725e-08	0.0883974	1.49808e-08	0.0769284	4.13398e-07	49612252		CAACTAATACCCTCAAAACAATAAAAAAACCACAAACCCCACCTACTACC		II			NA	NA	NA	NA	NA	NA	chr7:150644455-150644767	N_Shelf	GGCAGTTAGACCAGCTAATGCCCTCAGGGCAGTGGGGGGACCACAGGCCCCACCTACTGC[CG]GCCCTGCCCCTGCCCCTCTCACTGGGGCCCAGGGGACTGCAGGAGAAGATGGTCCCAAGG	AGCTAATGCCCTCAGGGCAGTGGGGGGACCACAGGCCCCACCTACTGCCG	KCNH2;KCNH2	NM_172057;NM_000238	3'UTR;3'UTR								KCNH2	ENST00000330883.4	3'UTR	KCNH2	ENST00000330883.4	3'UTR
cg01385679	chr20	45033155	-	ELMO2;ELMO2	-0.0631681	2.30651e-08	-0.0686304	5.89176e-06	-0.0290014	0.174948	-0.0431841	0.000216302	-0.0498178	1.53377e-05	-0.065581	1.5575e-08	18618166		TAAAAATCCTAATCTCACCTCCTCCACTTACAAACTCTAAAATTATCCCC		II			NA	NA	NA	NA	NA	NA	chr20:45034723-45035418	N_Shore	AGATGAACAGATAGAGGTCCTAATCTCACCTCCTCCACTTACAAACTCTAGAATTATCCC[CG]GCAGGCAACCTCTTTTAGAAGCTTCACTATCGATATCAGTAAAGTGCAGATAACAACAGT	CGGGGATAATTCTAGAGTTTGTAAGTGGAGGAGGTGAGATTAGGACCTCT	ELMO2;ELMO2	NM_182764;NM_133171	5'UTR;5'UTR								ELMO2;ELMO2;ELMO2;ELMO2;ELMO2;ELMO2	ENST00000488853.1;ENST00000445496.2;ENST00000372176.1;ENST00000290246.6;ENST00000439931.2;ENST00000396391.1	3'UTR;5'UTR;5'UTR;5'UTR;5'UTR;5'UTR	ELMO2;ELMO2;ELMO2;ELMO2;ELMO2;ELMO2;ELMO2;ELMO2;ELMO2;ELMO2;ELMO2	ENST00000488853.1;ENST00000469801.1;ENST00000460474.1;ENST00000497412.1;ENST00000445496.2;ENST00000487583.1;ENST00000372176.1;ENST00000450812.1;ENST00000290246.6;ENST00000439931.2;ENST00000396391.1	3'UTR;3'UTR;3'UTR;3'UTR;5'UTR;3'UTR;5'UTR;5'UTR;5'UTR;5'UTR;5'UTR
cg12659626	chr11	2234975	-		0.0860334	2.30776e-08	0.0838044	8.9048e-05	0.119995	4.92016e-05	0.0944843	4.96025e-09	0.087031	7.22577e-08	0.0852402	8.88636e-08	86750373	79749912	ATATAAATAACAACACACAACATCCATCCTTCCATATTTAACTTTTCCCA	ATATAAATAACAACACACAACGTCCGTCCTTCCGTATTTAACTTTTCCCG	I	C	Grn	NA	NA	NA	NA	NA	NA		OpenSea	TGTAGGAGCCTCATGTGAGTGGCAGCACACAGCGTCCGTCCTTCCGTGTTTGGCTTTTCC[CG]CTGAGCCCCTGCCTCAGGTCCACCCCGTGACAGCGTGGGTCCGGATCCCCCACCGTATGA	CGGGAAAAGCCAAACACGGAAGGACGGACGCTGTGTGCTGCCACTCACAT						CDMR	TRUE	11:2191551-2191607	11:2234583-2235252	Unclassified_Cell_type_specific
cg24287218	chr6	33041268	+	HLA-DPA1	0.0688345	2.32849e-08	0.078486	7.93752e-07	0.0863051	0.000253289	0.0663504	1.15162e-07	0.0640386	1.48882e-07	0.0672151	7.8563e-08	94657870		CAAAACTATAATCTTAAAAACCCTCTCCTTAACTTTCCTACTAAATCTCC		II			NA	NA	NA	NA	NA	NA		OpenSea	TCACTCACCCCGACGCTCCTGCGTCCTCCTGAGCACTCACCCTTGATGGCCCCAGCTCCT[CG]GAGACTCAGCAGGAAAGCCAAGGAGAGGGCTCTCAAGATCACAGCTCTGATATGGAACAT	CGGAGACTCAGCAGGAAAGCCAAGGAGAGGGCTCTCAAGATCACAGCTCT	HLA-DPA1	NM_033554	1stExon						6:33041259-33041696	Unclassified	HLA-DPA1;HLA-DPA1;HLA-DPA1	ENST00000463066.1;ENST00000463066.1;ENST00000428995.1	3'UTR;1stExon;1stExon	HLA-DPA1;HLA-DPA1;HLA-DPA1;HLA-DPA1;HLA-DPA1;HLA-DPA1;HLA-DPA1	ENST00000479107.1;ENST00000463066.1;ENST00000463066.1;ENST00000428995.1;ENST00000479107.1;ENST00000448544.1;ENST00000476642.1	3'UTR;3'UTR;1stExon;1stExon;1stExon;1stExon;3'UTR
cg24158028	chr10	134073307	+	STK32C	-0.0543875	2.36021e-08	-0.00392016	0.551436	-0.191369	9.44517e-09	-0.0624996	2.74683e-09	-0.0651145	3.72176e-10	-0.0600563	7.00076e-09	39745880		TCCCAAAAAATATATAACRAATATCACAAAAAAACTACAAAAACCRCTCC		II			NA	NA	NA	NA	NA	NA	chr10:134071971-134072193	S_Shore	GTTCTAGCAATGCGAAAACGGACTAATAACCACCATCTCAGGAAACCATGGCCGGCATTC[CG]GAGCGGCCCCTGCAGTTTCCCTGTGACACTCGCTACACACTTTCTGGGATGTGCCCTCAC	CGGAGCGGCCCCTGCAGTTTCCCTGTGACACTCGCTACACACTTTCTGGG	STK32C	NM_173575	Body								STK32C;STK32C	ENST00000478542.1;ENST00000368622.1	3'UTR;5'UTR	STK32C;STK32C	ENST00000478542.1;ENST00000368622.1	3'UTR;5'UTR
cg21545762	chr3	183959118	+	VWA5B2;MIR1224	0.133859	2.41617e-08	0.135959	2.63327e-06	0.0827059	0.165226	0.121159	2.03031e-06	0.140584	2.28668e-08	0.142413	4.55478e-09	46644157		ACCTTCACTATTATTAACCTAACCCRAATCAAAACTACAAAATTTATAAC		II			NA	NA	NA	NA	NA	NA	chr3:183959061-183959747	Island	CCCACGGAAGGTCCTCGCCGCCCACCTCCCCGTCCTCCCTGTCGGCTCAGCATGGGCCGC[CG]TCACAAACTCTGTAGCCCTGACCCGGGCCAGGCCAACAACAGTGAAGGCAGCGACCATGA	CCTTCACTGTTGTTGGCCTGGCCCGGGTCAGGGCTACAGAGTTTGTGACG	VWA5B2;MIR1224	NM_138345;NR_030410	Body;TSS200					3:185441782-185442364			MIR1224	ENST00000408193.1	TSS200	VWA5B2;MIR1224;VWA5B2	ENST00000493493.1;ENST00000408193.1;ENST00000461141.1	5'UTR;TSS200;5'UTR
cg01585030	chr21	39811743	-	ERG;ERG;ERG;ERG;ERG;ERG;ERG;ERG	-0.0561386	2.42328e-08	-0.0460915	0.000732557	-0.0234062	0.221189	-0.0431958	4.08763e-05	-0.0506291	1.44655e-06	-0.0520666	5.55394e-07	93757347		AACAAATCTCRTTTCACCACTTATATTTCATTTCAAAAACTTATAAACAC		II			NA	NA	NA	NA	NA	NA		OpenSea	ATTATAATGGCAACAGATCTCGTTTCACCACTTGTATTTCATTTCAGGAGCTTGTAAGCA[CG]TTAGGACTGAGGTTTTGTAGAATTCCACTATTCGGTTGGGAACTAAGTCCTTCCTTTCTC	CGTGCTTACAAGCTCCTGAAATGAAATACAAGTGGTGAAACGAGATCTGT	ERG;ERG;ERG;ERG;ERG;ERG;ERG;ERG	NM_001243432;NM_182918;NM_004449;NM_001136154;NM_001243428;NM_001291391;NM_001136155;NM_001243429	Body;Body;Body;Body;Body;Body;5'UTR;5'UTR								ERG;ERG	ENST00000453032.2;ENST00000398897.1	5'UTR;5'UTR	ERG;ERG;ERG;ERG;ERG;ERG;TMPRSS3	ENST00000492833.1;ENST00000473107.1;ENST00000481609.1;ENST00000468474.1;ENST00000453032.2;ENST00000398897.1;ENST00000553129.1	3'UTR;3'UTR;3'UTR;3'UTR;5'UTR;5'UTR;3'UTR
cg08811332	chr21	43185385	-	RIPK4	-0.0878863	2.44685e-08	-0.0844643	7.29343e-05	-0.0707684	0.0262797	-0.0916966	4.00161e-08	-0.0838042	4.02023e-07	-0.0853095	1.93471e-07	53739546		AAAATTTTCACTAATAATTAAAACTCACACACATCCCCAAAAAATAAAAC		II			rs115756221	0.01086	NA	NA	NA	NA	chr21:43186280-43187436	N_Shore	AAAGTGGTGTGAAAATTTTCACTGATGATTAAAGCTCACACACATCCCCAAGAGATAAAA[CG]AATGCCCCTATGGAGAGGGTTCCCTTTCAGAACCTAACCACTGGCTGGTATTCAAAGTGG	AAATTTTCACTGATGATTAAAGCTCACACACATCCCCAAGAGATAAAACG	RIPK4	NM_020639	Body			CDMR					RIPK4;RIPK4;RIPK4	ENST00000542057.1;ENST00000544709.1;ENST00000330470.3	5'UTR;5'UTR;5'UTR	RIPK4;RIPK4;RIPK4;TMPRSS3	ENST00000542057.1;ENST00000544709.1;ENST00000330470.3;ENST00000553129.1	5'UTR;5'UTR;5'UTR;3'UTR
cg16232270	chr3	67435396	-	SUCLG2;SUCLG2	-0.0857622	2.54891e-08	-0.0765777	0.000124807	-0.113481	0.000187174	-0.0964329	6.24077e-10	-0.0806407	1.7434e-07	-0.0816734	2.49986e-07	14645144		TAAAATCTTTCCCCATAAATAATTCTACCTCAAAACAACCTCAAAATAAC		II			NA	NA	NA	NA	NA	NA		OpenSea	AACATTTCTCATGAAGTCTTTCCCCATAGGTAGTTCTGCCTCAGGACAGCCTCAAGGTGG[CG]CTCTCTGGAAGAGTCTCAGCGGGACACACTTAGCGTCTATAAGACACTACAGACTGAATC	CGCCACCTTGAGGCTGTCCTGAGGCAGAACTACCTATGGGGAAAGACTTC	SUCLG2;SUCLG2	NM_001177599;NM_003848	Body;Body						3:67435251-67436177	Unclassified
cg01804934	chr6	33041229	+	HLA-DPA1	0.138593	2.62171e-08	0.172516	1.33004e-07	0.134651	0.00498718	0.129079	3.61461e-07	0.121137	8.04506e-07	0.123018	1.06348e-06	6603966		ACTAAATCTCCRAAAAACTAAAACCATCAAAAATAAATACTCAAAAAAAC		II			NA	NA	NA	NA	NA	NA		OpenSea	CTGTGATCCCTGAAGCAGCAATTGATGTGAACCACCCCATCACTCACCCCGACGCTCCTG[CG]TCCTCCTGAGCACTCACCCTTGATGGCCCCAGCTCCTCGGAGACTCAGCAGGAAAGCCAA	CTGAGTCTCCGAGGAGCTGGGGCCATCAAGGGTGAGTGCTCAGGAGGACG	HLA-DPA1	NM_033554	Body								HLA-DPA1;HLA-DPA1;HLA-DPA1	ENST00000463066.1;ENST00000463066.1;ENST00000419277.1	3'UTR;1stExon;ExonBnd	HLA-DPA1;HLA-DPA1;HLA-DPA1;HLA-DPA1;HLA-DPA1	ENST00000479107.1;ENST00000463066.1;ENST00000463066.1;ENST00000419277.1;ENST00000476642.1	3'UTR;3'UTR;1stExon;ExonBnd;3'UTR
cg15074613	chr17	48604896	-	MYCBPAP	0.0638816	2.64333e-08	0.071558	6.98272e-07	0.0643843	0.00200241	0.0690399	8.95388e-09	0.0666203	1.94775e-08	0.0646162	1.80782e-08	79706824		AAACTCCAAAAATCTAAACTTCCRTTAAACTCAAATTACTAAAACATACC		II			NA	NA	NA	NA	NA	NA		OpenSea	AGGCAGTCCTGGGACTCCAGGGGTCTGAGCTTCCGTTGAGCTCAGGTTGCTAGAGCATGC[CG]CAAACATTCCACGTTCTGGAACCCTGCAGTGCCTACTGCTCACTGGAGAGCAGTCACAGC	CGGCATGCTCTAGCAACCTGAGCTCAACGGAAGCTCAGACCCCTGGAGTC	MYCBPAP	NM_032133	Body								MYCBPAP	ENST00000485169.1	5'UTR	MYCBPAP;MYCBPAP	ENST00000488432.1;ENST00000485169.1	5'UTR;5'UTR
cg15504041	chr10	127477259	-	UROS	-0.0383589	2.64464e-08	-0.0341884	8.75479e-05	-0.0362673	0.0127536	-0.0274401	0.000139775	-0.0378491	1.47569e-07	-0.0410065	1.08914e-08	16621250		TCACAAAACTAAAATTTAAACTAACTTCCACAAAAAACAATCACRTACAC		II			NA	NA	NA	NA	NA	NA		OpenSea	ACAGGAAGCTCTCACAGGGCTAGGGTTTAAGCTGGCTTCCACAGAGGGCAGTCACGTGCA[CG]TGGGCCTGAGGCCAGCCCCAGGTCAGGTCCCGATCCCCGGTCCTCAGGTGCTTCCACTCA	CACAGGGCTAGGGTTTAAGCTGGCTTCCACAGAGGGCAGTCACGTGCACG	UROS	NM_000375	3'UTR								UROS;UROS	ENST00000368797.4;ENST00000368786.1	3'UTR;3'UTR	UROS;UROS;UROS;UROS;UROS	ENST00000470483.1;ENST00000368797.4;ENST00000368786.1;ENST00000484541.1;ENST00000465577.1	3'UTR;3'UTR;3'UTR;3'UTR;3'UTR
cg19834377	chr12	12031125	+	ETV6;RNU6-19P	0.0859204	2.69062e-08	0.0761827	0.000456588	0.0892255	0.00211949	0.0665152	4.86115e-05	0.0832371	3.22357e-07	0.0803184	3.20207e-07	78676952		CTTTAATTTCTCAATTATTCACACTAAAAATCAAATACAATAACTCAACC		II			NA	NA	NA	NA	NA	NA		OpenSea	GATGAATAAGATGAGCACTGGGGAGGGGAGGAGCCATCACTCCAGCAGGAATATTCCCAG[CG]GCTGAGTCACTGCATTTGATTTTCAGTGTGAACAACTGAGAAATCAAAGAGCCCTAAAAG	CGGCTGAGTCACTGCATTTGATTTTCAGTGTGAACAACTGAGAAATCAAA	ETV6;RNU6-19P	NM_001987;NR_046487	Body;Body		chr12:12030986-12030986		TRUE
cg23302438	chr1	155177953	+	MTX1;MTX1;THBS3;THBS3;THBS3;THBS3	0.0922065	2.70883e-08	0.0858512	0.000160808	0.0671721	0.0311308	0.0778374	4.68128e-06	0.0884865	2.26072e-07	0.0919973	4.4459e-08	80680890	29617229	CACAATCATAACTTCCAAAAAACAATAACATTCAATAACACTATATACCA	CACAATCGTAACTTCCAAAAAACAATAACATTCGATAACGCTATATACCG	I	A	Red	NA	NA	NA	NA	NA	NA	chr1:155178547-155178980	N_Shore	TCTCCCTAATGATCCTCCCCCAGGTGCCTCCCTCTCCGCAGTCATCATTGTTGGGGGTCT[CG]GCACACAGCGCTACCGAATGCCACTGTTTTCTGGAAGCCACGATTGTGGAAGGCAAGAAC	CGGCACACAGCGCTACCGAATGCCACTGTTTTCTGGAAGCCACGATTGTG	MTX1;MTX1;THBS3;THBS3;THBS3;THBS3	NM_002455;NM_198883;NM_007112;NM_001252608;NM_001252607;NR_045553	TSS1500;TSS1500;TSS200;TSS200;TSS200;TSS200								MTX1;MTX1;MTX1;THBS3;THBS3;THBS3;THBS3	ENST00000368376.3;ENST00000316721.4;ENST00000481771.1;ENST00000487250.1;ENST00000368378.3;ENST00000541990.1;ENST00000457183.2	TSS1500;TSS1500;TSS1500;TSS1500;TSS1500;TSS1500;TSS1500	MTX1;MTX1;MTX1;MTX1;THBS3;THBS3;THBS3;THBS3;THBS3	ENST00000368376.3;ENST00000316721.4;ENST00000424959.1;ENST00000481771.1;ENST00000487250.1;ENST00000368378.3;ENST00000541990.1;ENST00000457183.2;ENST00000486260.1	TSS1500;TSS1500;TSS1500;TSS1500;TSS1500;TSS1500;TSS1500;TSS1500;3'UTR
cg05142212	chr13	33563153	+		0.0839161	2.7218e-08	0.110298	2.45407e-07	0.0157628	0.583879	0.0887743	2.41035e-09	0.0672033	1.03027e-05	0.0803264	1.52651e-07	91622895		TACCRAATATCTCAAATAAATTCTAAAAAATACCAAAATCTACCAAAACC		II			NA	NA	NA	NA	NA	NA		OpenSea	CATGCCAATCAAGAGTCAGTTTCACTTTGTGTTCTCCACTCTTAATTTAAAACAATGATG[CG]GCCCTGGCAGATTCTGGTACTTCCTAGAACTTACCTGAGATATCCGGCAGCATTTTATGT	CGGCCCTGGCAGATTCTGGTACTTCCTAGAACTTACCTGAGATATCCGGC
cg16128973	chr15	42749836	+	ZNF106;ZNF106;ZNF106	0.0921327	2.74498e-08	0.0928551	4.19059e-05	0.106069	0.000613381	0.0778791	4.03584e-06	0.0854058	2.47757e-07	0.0991838	3.33918e-09	7749418		CRAAATCCTCACATTCCAAACAAAACTCCAACTATTCCRATTTAATTACC		II			NA	NA	NA	NA	NA	NA		OpenSea	TTTCTTCCAGTGAAAGTTAAGGGGTGGAAACAAGAGTAGGTGGCGCAGCCAATCCCAAGT[CG]GTAACTAAATCGGAACAGCTGGAGCTCTGCCTGGAATGTGAGGATTCCGGACCCCAGGAG	CGGTAACTAAATCGGAACAGCTGGAGCTCTGCCTGGAATGTGAGGATTCC	ZNF106;ZNF106;ZNF106	NM_022473;NM_001284306;NM_001284307	TSS200;TSS200;Body				TRUE				ZFP106;ZFP106	ENST00000565611.1;ENST00000263805.4	TSS200;TSS200	ZFP106;ZFP106;ZFP106	ENST00000565611.1;ENST00000263805.4;ENST00000565948.1	TSS200;TSS200;TSS200
cg15969263	chr21	45287137	-	AGPAT3	-0.0490526	2.75959e-08	-0.063176	3.12016e-07	-0.0194576	0.124591	-0.0148642	0.0220431	-0.0217075	0.00192038	-0.0451074	6.59402e-07	93651327		AACAAAACTTAAATTACTTACCCRAAATTATATCACRAAACRACAAAACC		II			NA	NA	NA	NA	NA	NA		OpenSea	TGATCTGACACAACAGGGCTTGAGTTACTTGCCCGAGGTTGTGTCACGGAACGGCAGGGC[CG]CCTTTAGGCTTACATCCCTGGAACTCCCACCTCCACAGACCCGTCCGGGTGCTGAAAGTC	CGGCCCTGCCGTTCCGTGACACAACCTCGGGCAAGTAACTCAAGCCCTGT	AGPAT3	NM_020132	5'UTR				TRUE	21:44111443-44111613			AGPAT3	ENST00000291572.8	5'UTR	AGPAT3;AGPAT3;AGPAT3;AGPAT3	ENST00000474735.1;ENST00000448287.1;ENST00000291572.8;ENST00000448287.1	5'UTR;1stExon;5'UTR;5'UTR
cg26275598	chr8	124167044	+		-0.071554	2.794e-08	-0.0788105	5.90446e-06	-0.052073	0.0388277	-0.058004	1.2807e-05	-0.0699581	1.8975e-07	-0.06602	6.20921e-07	53810874		TCTTACTTCACRACCCACCAATAATACRTATACATAAAAAACATCTAATC		II			NA	NA	NA	NA	NA	NA	chr8:124169039-124169449	N_Shore	GCTAGGACTGTGAAGTCATAAGGCAATTGTGCACACTAGGCACATGGTTGGGGCAGAGCA[CG]ACTAGATGTCCCCCATGCACACGCACCACTGGTGGGCCGTGAAGCAAGAGCAAGAGTAAG	CTTGCTTCACGGCCCACCAGTGGTGCGTGTGCATGGGGGACATCTAGTCG					chr8:124166912-124166912				8:124166982-124167458	Unclassified_Cell_type_specific
cg18369748	chr7	43541717	+	HECW1;HECW1	0.0735957	2.89823e-08	0.0825207	8.3261e-06	0.0735611	0.00183147	0.0698271	4.53376e-07	0.0704363	4.94616e-07	0.0687481	4.18951e-07	48710142		TACAATCRATTCAAAATCACAAAACAAAATATTTCAAAAAAAACTCTTCC		II			NA	NA	NA	NA	NA	NA		OpenSea	AAGGTTACTGTCCCTGCTCTAAATTGTTGCATTCCAAAGTCACTCTCCGAGCATTTCAAA[CG]GAAGAGCCCTTTCTGAAACATTCTGCCTTGTGACTCTGAATCGATTGCACACCACTTTTG	CGGAAGAGCCCTTTCTGAAACATTCTGCCTTGTGACTCTGAATCGATTGC	HECW1;HECW1	NM_001287059;NM_015052	Body;Body
cg14405300	chr2	88427027	-	FABP1	-0.0576973	2.89887e-08	-0.00163359	0.835494	-0.202724	3.95162e-09	-0.0654722	4.6854e-09	-0.0693741	3.68025e-10	-0.0615667	2.75293e-08	13612561		ATAAAATATTACATATCCCATAATCAACACAATCRCCTAACACAATCAAC		II			NA	NA	NA	NA	NA	NA		OpenSea	GCAAGGAATAGATGGGGTATTGCATATCCCATGGTCAGCACAGTCGCCTGGCACAGTCAG[CG]CTCCATACACCTGAGGGAATGCCTTATTACCTTTATTTCTTCTCTTCTCTTCCCTGATAA	TGGGGTATTGCATATCCCATGGTCAGCACAGTCGCCTGGCACAGTCAGCG	FABP1	NM_001443	Body								FABP1	ENST00000495375.1	3'UTR	FABP1;FABP1	ENST00000472846.1;ENST00000495375.1	3'UTR;3'UTR
cg24330456	chr6	30038955	-	RNF39;RNF39	0.109516	2.95921e-08	0.0886955	0.00730985	0.0596953	0.134973	0.0907405	2.35193e-05	0.0970617	3.40513e-06	0.121482	4.01777e-09	89743427	1710464	ATACAAAACAAAACACAAAAATCACAAATACAAAACAACAAAAAAATACA	ATACGAAACGAAACACGAAAATCGCAAATACAAAACAACGAAAAAATACG	I	C	Grn	NA	NA	NA	NA	NA	NA	chr6:30038881-30039477	Island	TCCGCTGGTACAATGCGGAGCGGAGCACGAGGGTCGCAGGTGCAGAACAGCGGGAAGATG[CG]CTCCCCCAGGGGGCCAGGCGCCTGGAAGGCGTAAAGCAGGTCGAGTGAGCGGCCGTCGTA	ATGCGGAGCGGAGCACGAGGGTCGCAGGTGCAGAACAGCGGGAAGATGCG	RNF39;RNF39	NM_170769;NM_025236	Body;Body					6:30146876-30147422
cg04539934	chr3	41038791	+		-0.0471007	2.97556e-08	-0.0578343	7.6883e-07	-0.00965449	0.495091	-0.0395112	1.52421e-07	-0.0351653	5.73018e-06	-0.0439957	7.79444e-07	61623535		AATATCTACCTCACAACACAACTAAAAACCCCTCTATTATTATCAAAAAC		II			NA	NA	NA	NA	NA	NA		OpenSea	ACAAGGCCTGTGACCATGAGGTGATGAGGAACGCCCCTAACCACCCCCCAGCATCAGGGA[CG]CTTTTGATAACAACAGAGGGGCCTCCAGCTGTGCTGTGAGGCAGACACTGACCAGCCTAG	CGCTTTTGATAACAACAGAGGGGCCTCCAGCTGTGCTGTGAGGCAGACAC
cg26827202	chr2	196439116	+		0.0796365	3.03532e-08	0.0849887	1.8831e-05	0.137859	5.68209e-07	0.0712417	2.02057e-06	0.0805506	4.7538e-08	0.0767726	1.88631e-07	69662948		ACCACAACTACTACTAAAAACTCAAAAACTTCTTCCTTTCCRATAAACAC		II			NA	NA	NA	NA	NA	NA		OpenSea	ACTTCTTGATTTCCAGGAAGGTGTTAGAGATCTTCATCCCATCCCCAGCCCAAGTCTAGA[CG]TGTTCACCGGAAAGGAAGAAGTTTTTGAGTTCTCAGCAGTAGCTGTGGCTCTAAGGAAAG	CGTGTTCACCGGAAAGGAAGAAGTTTTTGAGTTCTCAGCAGTAGCTGTGG											AC064834.3	ENST00000432711.1	TSS1500	AC064834.3	ENST00000432711.1	TSS1500
cg19871235	chr12	71552569	+	TSPAN8	0.161028	3.0669e-08	0.115289	0.00104171	0.140168	0.031235	0.150634	7.24918e-07	0.151173	7.16846e-07	0.146982	4.48532e-07	25627178		CATAACCCAAACTATTTACACAAAACAATCCACACCTCCCTAATAATATC		II			NA	NA	NA	NA	NA	NA		OpenSea	TTTACTATTTGTTTCTAGTGCTAATAGAAGGCAGCTGTCTCAGGTAAAGGCAAAATGCTC[CG]ACATCATCAGGGAGGTGTGGACTGCTTTGTGTAAACAGCCTGGGTCATGTTAGTTTCCAC	ATGACCCAGGCTGTTTACACAAAGCAGTCCACACCTCCCTGATGATGTCG	TSPAN8	NM_004616	TSS1500								TSPAN8;TSPAN8;TSPAN8;TSPAN8	ENST00000546561.1;ENST00000552786.1;ENST00000247829.3;ENST00000393330.2	TSS1500;TSS1500;TSS1500;5'UTR	TSPAN8;TSPAN8;TSPAN8;TSPAN8;TSPAN8;TSPAN8	ENST00000546561.1;ENST00000552786.1;ENST00000550818.1;ENST00000247829.3;ENST00000393330.2;ENST00000549421.1	TSS1500;TSS1500;TSS1500;TSS1500;5'UTR;3'UTR
cg25247351	chr6	32908794	-	HLA-DMB;HLA-DMB	0.070901	3.07994e-08	0.0663386	3.11396e-05	0.053262	0.034534	0.0573958	1.75149e-05	0.0714396	7.02922e-08	0.0617343	5.1688e-07	79704930		ATATAAAAATACCCAACCCCTAAATATTAAATCTATTCCTTCCAACTCAC		II			NA	NA	NA	NA	NA	NA		OpenSea	CCAAATGAGTGATGTGGGGATACCCAGCCCCTAGATATTAAATCTGTTCCTTCCAGCTCA[CG]GGAGTCCAGTGTCCCAAACAGGGACAGATTGGCTAGGTAGGCAGGGACAAATGTAGAGAC	TGTGGGGATACCCAGCCCCTAGATATTAAATCTGTTCCTTCCAGCTCACG	HLA-DMB;HLA-DMB	NM_002118;NM_002118	1stExon;5'UTR	low-CpG:33016757-33016793			TRUE		6:32908496-32909716	Unclassified	HLA-DMB;HLA-DMB;HLA-DMB;HLA-DMB;HLA-DMB	ENST00000446948.2;ENST00000418107.2;ENST00000446948.2;ENST00000418107.2;ENST00000416244.2	1stExon;1stExon;5'UTR;5'UTR;TSS200	HLA-DMB;HLA-DMB;HLA-DMB;HLA-DMB;HLA-DMB;HLA-DMB	ENST00000446948.2;ENST00000418107.2;ENST00000446948.2;ENST00000418107.2;ENST00000498020.1;ENST00000416244.2	1stExon;1stExon;5'UTR;5'UTR;TSS200;TSS200
cg01071534	chr21	46385572	-	C21orf70	-0.0378017	3.08375e-08	-0.0385364	3.21162e-05	-0.00131086	0.914857	-0.0195281	0.00216795	-0.0312791	5.6729e-06	-0.0364894	4.00765e-07	2779176		TTCTTACCTCTTAAATAACCACTATAAAAAATCACCCTAAAACATTTCCC		II			NA	NA	NA	NA	NA	NA	chr21:46387051-46387302	N_Shore	GACCATAGGCTTTCTTGCCTCTTGAGTGGCCACTGTGGAGGGTCACCCTGAGGCATTTCC[CG]GGAGAACCATCCTTGCATGCCTGGGGCTCACCCTGCTTGGGCACAAGGTATCCTTCTTTT	TCTTGCCTCTTGAGTGGCCACTGTGGAGGGTCACCCTGAGGCATTTCCCG	C21orf70	NM_058190	Body		chr21:46385193-46385193				21:46385142-46385727	Gene_Associated_Cell_type_specific	FAM207A	ENST00000479127.1	5'UTR	FAM207A	ENST00000479127.1	5'UTR
cg14309283	chr6	33282890	-	ZBTB22;TAPBP;TAPBP;TAPBP;ZBTB22	0.128505	3.15295e-08	0.115113	0.000227283	0.134435	0.0023694	0.132671	5.6922e-08	0.135267	3.58512e-08	0.123083	2.15493e-07	73704563	61738267	ATAAAAACCAAACACATCTACTAAACAAAAACATAACCACACTCACTTCA	ATAAAAACCAAACACGTCTACTAAACGAAAACGTAACCGCACTCGCTTCG	I	T	Red	NA	NA	NA	NA	NA	NA	chr6:33282855-33283196	Island	TGTGGACTCTGGGTGGGGACCAGACACGTCTGCTGGACGGGGGCGTGGCCGCACTCGCTT[CG]TCGCCGCTGCCCCCGCCCACTCCGGGAGACTCTCTCTTGGACGGCAAGGATGGCCCCGTG	GTGGGGACCAGACACGTCTGCTGGACGGGGGCGTGGCCGCACTCGCTTCG	ZBTB22;TAPBP;TAPBP;TAPBP;ZBTB22	NM_005453;NM_003190;NM_172208;NM_172209;NM_001145338	Body;TSS1500;TSS1500;TSS1500;Body					6:33390834-33391265			TAPBP;TAPBP;TAPBP;TAPBP	ENST00000426633.2;ENST00000475304.1;ENST00000489157.1;ENST00000434618.2	TSS1500;TSS1500;TSS1500;TSS1500	TAPBP;TAPBP;TAPBP;TAPBP;TAPBP;TAPBP;TAPBP;TAPBP	ENST00000476333.1;ENST00000437116.2;ENST00000480730.1;ENST00000426633.2;ENST00000467025.1;ENST00000475304.1;ENST00000489157.1;ENST00000434618.2	TSS1500;TSS1500;TSS1500;TSS1500;TSS1500;TSS1500;TSS1500;TSS1500
cg13468961	chr2	172944338	-	MAP1D	-0.130633	3.15855e-08	-0.155896	3.21111e-07	-0.122743	0.0089772	-0.140061	9.76378e-09	-0.124524	2.89454e-07	-0.119435	8.28328e-07	89633943		TTATATCCCTTACTCCCTATCAACAAATAACATATACTCTCTAATAACCC		II			NA	NA	NA	NA	NA	NA	chr2:172944988-172945384	N_Shore	ACTAGACACGATTATGTCCCTTGCTCCCTGTCAGCAAGTGGCATGTGCTCTCTGGTGGCC[CG]TTCCTGGCTGATCCTGTGATTGGTATCACCACCAAATTCCAGTCACCTAGGGCCGTAAAG	CGGGCCACCAGAGAGCACATGCCACTTGCTGACAGGGAGCAAGGGACATA	MAP1D	NM_199227	Body						2:172944226-172944461	Unclassified_Cell_type_specific	METAP1D	ENST00000488581.1	5'UTR	METAP1D;METAP1D;METAP1D	ENST00000468537.1;ENST00000472770.1;ENST00000488581.1	5'UTR;5'UTR;5'UTR
cg18878242	chr3	186848672	+	RPL39L	0.15316	3.16065e-08	0.15355	0.000257882	0.100594	0.0877906	0.134818	5.04653e-06	0.140407	1.48109e-06	0.160029	7.59093e-09	45674246		TATACCCATCTAATACAAATATCATATAATACAAATAACTCAATAACAAC		II			NA	NA	NA	NA	NA	NA		OpenSea	AGTATTTTATATGCAGAGGTAGGGCTGTTCTTACAAGTTTTTTTCTTTTTGTAGCACTTC[CG]CTGTTACTGAGTCATCTGCATCACATGACATTTGTATCAGATGGGCACAACTGTCTCTGT	CGCTGTTACTGAGTCATCTGCATCACATGACATTTGTATCAGATGGGCAC	RPL39L	NM_052969	5'UTR		chr3:186848587-186848587				3:186848474-186848908	Unclassified_Cell_type_specific	RPL39L;RPL39L;RPL39L	ENST00000455270.1;ENST00000296277.4;ENST00000433055.1	5'UTR;5'UTR;5'UTR	RPL39L;RPL39L;RPL39L	ENST00000455270.1;ENST00000296277.4;ENST00000433055.1	5'UTR;5'UTR;5'UTR
cg02185666	chr2	206549667	-	NRP2;NRP2;NRP2;NRP2;NRP2;NRP2	-0.091552	3.2146e-08	-0.0644721	0.0015193	-0.0777307	0.0131265	-0.0815642	3.90923e-07	-0.0798938	6.01207e-07	-0.0746232	3.34482e-06	30707901		ATACCCACAATATATTATATATTCAAACACRAACTCCAATAAACCCCAAC		II			NA	NA	NA	NA	NA	NA	chr2:206549599-206551316	Island	GCGCCGTGAGGATGCCCACAGTATATTATGTATTCAGACACGGACTCCAGTAGGCCCCAG[CG]CGCGAGCGCGCACACACTGGCACTCACACTGGCGCGCACACACATGCAACTTCAGGTTCC	TGCCCACAGTATATTATGTATTCAGACACGGACTCCAGTAGGCCCCAGCG	NRP2;NRP2;NRP2;NRP2;NRP2;NRP2	NM_201279;NM_018534;NM_201264;NM_201267;NM_003872;NM_201266	Body;Body;Body;Body;Body;Body					2:206257826-206259354						NRP2;NRP2;NRP2	ENST00000483917.1;ENST00000464003.1;ENST00000478013.1	TSS1500;5'UTR;5'UTR
cg18411015	chr4	55650446	-		0.0753195	3.25842e-08	0.0766127	1.87473e-05	0.0814173	0.00429477	0.0709278	1.10556e-06	0.0695135	1.06974e-06	0.0806499	1.5191e-08	2740507		TACATTTCTATCTCRCTCTTAACTACAATATATAAACTAATAAACCCCAC		II			NA	NA	NA	NA	NA	NA		OpenSea	ATTAGCCCGGTTGCATTTCTGTCTCGCTCTTGGCTGCAGTGTGTGAGCTGATGGGCCCCA[CG]TGACTGTGTTCACGTCCAAGCTTAGTAGAATGAATTTTTCCAGCATGATTTGCAAGTCAC	CGTGGGGCCCATCAGCTCACACACTGCAGCCAAGAGCGAGACAGAAATGC					chr4:55650358-55650358		TRUE
cg23198623	chr2	111433128	+	BUB1	-0.0883597	3.26696e-08	-0.0643871	0.00257646	-0.149143	4.76323e-06	-0.0864857	2.25168e-07	-0.0834418	7.51137e-07	-0.0874564	1.72121e-07	57655553		AATATCTCAAATAAAAAACCTCRAAATCTTCCTAACTAATTTCCCACTTC		II			NA	NA	NA	NA	NA	NA	chr2:111435318-111435884	N_Shelf	GTGACAAGACCTAATTTGCATTTTAATGTCCCTCTGTGTGAAGGAGGTAGAGGTGAGAAT[CG]AAGTGGGAAACCAGTCAGGAAGACTCCGAGGTTTTCTATCTGAGACACTATAAGATTTTT	CGAAGTGGGAAACCAGTCAGGAAGACTCCGAGGTTTTCTATCTGAGACAC	BUB1	NM_004336	Body						2:111432887-111433164	Promoter_Associated_Cell_type_specific				BUB1;BUB1;BUB1;BUB1;BUB1	ENST00000447014.1;ENST00000420328.1;ENST00000436916.1;ENST00000465029.1;ENST00000466333.1	5'UTR;5'UTR;TSS1500;3'UTR;3'UTR
cg19696491	chr15	78857124	-	CHRNA5	-0.110118	3.3038e-08	-0.140391	6.86667e-08	-0.138346	0.00356675	-0.117735	4.7018e-08	-0.117933	3.01277e-08	-0.112038	4.10031e-08	93653991		CATATCATTTCCRAAAATAACTTAAATAAATATCAAAACTATACCTTCCC		II			NA	NA	NA	NA	NA	NA	chr15:78857725-78858269	N_Shore	TGAGGCGACTGCATATCATTTCCGGGGATGGCTTGAGTGAGTGTCAGAGCTGTACCTTCC[CG]AGTCCTCTAGTTTATCTGCCTCGGTTCCTCGCTTCCAGACGAGGAAACAGGCCCAGAGAG	CGGGAAGGTACAGCTCTGACACTCACTCAAGCCATCCCCGGAAATGATAT	CHRNA5	NM_000745	TSS1500					15:76644115-76644221			CHRNA5;CHRNA5	ENST00000299565.5;ENST00000559554.1	TSS1500;TSS1500	CHRNA5;CHRNA5	ENST00000299565.5;ENST00000559554.1	TSS1500;TSS1500
cg19025685	chr1	54638490	+	CYB5RL	-0.0556171	3.31191e-08	-0.0555757	4.19204e-05	-0.0118664	0.560907	-0.0518327	1.26938e-06	-0.0461158	6.89929e-06	-0.0503491	1.42676e-06	99612463		ATATAACTTAAACAAAACACTTTTCCTCTCCCCAAACCTCTAAAATCTAC		II			NA	NA	NA	NA	NA	NA		OpenSea	ATTTGGAGCTGAGTCAATAGGATGTGCAAACTGAGGGAGAGGAAAGGGTGGAGGAAAACT[CG]CAGACCTCAGAGGCCTGGGGAGAGGAAAAGTGTCTTGCTCAAGTCACATACTAGGCAGGA	CGCAGACCTCAGAGGCCTGGGGAGAGGAAAAGTGTCTTGCTCAAGTCACA	CYB5RL	NM_001031672	3'UTR				TRUE				CYB5RL;AL357673.1;RP11-446E24.4;RP11-446E24.4	ENST00000401046.3;ENST00000536061.1;ENST00000525949.1;ENST00000311841.7	3'UTR;TSS1500;TSS200;3'UTR	CYB5RL;AL357673.1;RP11-446E24.4;RP11-446E24.4;CYB5RL;CYB5RL	ENST00000401046.3;ENST00000536061.1;ENST00000525949.1;ENST00000311841.7;ENST00000420054.1;ENST00000490863.1	3'UTR;TSS1500;TSS200;3'UTR;3'UTR;3'UTR
cg15942325	chr8	9268401	+		0.120124	3.38856e-08	0.122642	2.08761e-05	0.0520243	0.203153	0.132001	3.49395e-09	0.101393	3.8562e-06	0.105183	1.30871e-06	67778548		ATAAACTTTATCAATTTCATTTCCRCACATTAACTCTAAAAAACACACAC		II			NA	NA	NA	NA	NA	NA		OpenSea	CCTCATCTTCCACCTACAAGTATGAAAATGCCGCTGGGACCCAGCCAAATCAAGCTGCTA[CG]TGTGTGCCCCTTAGAGCCAATGTGCGGAAATGAAACTGACAAAGCCCACCAAAACTCAAC	CGTGTGTGCCCCTTAGAGCCAATGTGCGGAAATGAAACTGACAAAGCCCA											RP11-115J16.2;RP11-115J16.2;RP11-115J16.1	ENST00000522129.1;ENST00000521842.1;ENST00000520255.1	3'UTR;3'UTR;5'UTR	RP11-115J16.2;RP11-115J16.2;RP11-115J16.1	ENST00000522129.1;ENST00000521842.1;ENST00000520255.1	3'UTR;3'UTR;5'UTR
cg24632830	chr7	137402780	+	DGKI	0.157901	3.42446e-08	0.125856	0.00173776	0.156044	0.00234264	0.125713	1.07009e-05	0.136729	1.91785e-06	0.154837	1.83958e-07	60621125		AATAAACAACACCATTTAAATAAATCATCACTCCTCATTCTAAATAAAAC		II			NA	NA	NA	NA	NA	NA		OpenSea	TCTACCAGGACAAGAGGAGTACTGCTCGGAGGTTGCTTTCTCAGAATGTGCTTAGAGTGC[CG]TCCCACCTAGAATGAGGAGTGATGACTCACCCAAATGGTGCTGCCCACTCACAGCATCTC	GTGGGCAGCACCATTTGGGTGAGTCATCACTCCTCATTCTAGGTGGGACG	DGKI	NM_004717	Body		chr7:137402741-137402741		TRUE				DGKI	ENST00000453654.1	5'UTR	DGKI;DGKI;DGKI	ENST00000470895.1;ENST00000453654.1;ENST00000483619.1	3'UTR;5'UTR;3'UTR
cg23872513	chr11	112885708	-	NCAM1;NCAM1;NCAM1;NCAM1;NCAM1	-0.0951267	3.46808e-08	-0.110243	2.64734e-06	-0.119893	0.000224722	-0.105321	2.53986e-09	-0.102837	1.6797e-09	-0.0899123	5.2228e-07	88662887		AAAACTATAAATAAATATAACCCAACCACCRTCTACTTAAATATACTACC		II			NA	NA	NA	NA	NA	NA		OpenSea	TCTTGCACTCAAAGGCTGTGAGTGGATGTGGCCCAGCCACCGTCTGCTTGGGTGTGCTGC[CG]CCAGCTGGCTTCCAGCCTTCTGCTCTGTTTCATCACCTTGCAGTCTCCACCCCCTCACCA	AGGCTGTGAGTGGATGTGGCCCAGCCACCGTCTGCTTGGGTGTGCTGCCG	NCAM1;NCAM1;NCAM1;NCAM1;NCAM1	NM_001076682;NM_001242608;NM_000615;NM_181351;NM_001242607	Body;Body;Body;Body;Body								NCAM1	ENST00000397957.4	5'UTR	NCAM1;NCAM1;NCAM1;NCAM1;NCAM1;NCAM1;NCAM1;NCAM1;NCAM1;NCAM1;NCAM1	ENST00000531915.1;ENST00000527506.1;ENST00000533760.1;ENST00000528742.1;ENST00000397957.4;ENST00000534618.1;ENST00000526427.1;ENST00000524665.1;ENST00000529420.1;ENST00000531838.1;ENST00000534015.1	5'UTR;5'UTR;5'UTR;5'UTR;5'UTR;5'UTR;5'UTR;5'UTR;5'UTR;5'UTR;5'UTR
cg02314852	chr6	111532870	+	SLC16A10	0.136809	3.48773e-08	0.157019	6.93e-06	0.0417836	0.359993	0.154309	1.71107e-09	0.139055	6.51047e-08	0.12715	7.4837e-07	74601965		AAACRAATCCAACATCCTACATAAATTAAACCTATATTACRTCCTATACC		II			NA	NA	NA	NA	NA	NA		OpenSea	CCCTTCAGTGTGTCCTGTGGTTGCGAGGAGCCACTCACGGACTCCACCTTGTGAACACAG[CG]GCACAGGACGCAACACAGGCCTAACCCATGCAGGATGCTGGACTCGTTCCCTTATTCACT	CGGCACAGGACGCAACACAGGCCTAACCCATGCAGGATGCTGGACTCGTT	SLC16A10	NM_018593	Body
cg24238305	chr6	165959578	+	PDE10A;PDE10A	-0.0252303	3.55575e-08	-0.0385075	7.90206e-08	0.00605152	0.348741	-0.0309545	1.55327e-11	-0.0292392	1.10702e-09	-0.0268156	2.82049e-08	95736924		AACAATATACATTTAAAACTCATCCATATTACTTCATAACTTATTAACCC		II			NA	NA	NA	NA	NA	NA		OpenSea	CAAATGGATAAACAAACTGTGATACATCCATACGACTAAATATTTCACACTAAAAAGAAA[CG]GGCTAACAAGCCATGAAGTAACATGGATGAGTCTTAAATGCATATTGCTATGAGAAGAAA	CGGGCTAACAAGCCATGAAGTAACATGGATGAGTCTTAAATGCATATTGC	PDE10A;PDE10A	NM_006661;NM_001130690	Body;Body								PDE10A	ENST00000392126.2	TSS1500	PDE10A	ENST00000392126.2	TSS1500
cg00621943	chr6	31646236	+	LY6G5C	-0.072221	3.55723e-08	-0.0793373	3.00081e-05	-0.0892943	0.000630464	-0.0725333	6.86783e-08	-0.0595518	6.27235e-06	-0.0684997	2.78047e-07	21670908	54770184	TACTCTTCTCCTACATCCTCCACAACTTCTTCAATCTCCTTCATAAAACA	TACTCTTCTCCTACATCCTCCACGACTTCTTCAATCTCCTTCATAAAACG	I	T	Red	NA	NA	NA	NA	NA	NA	chr6:31649081-31649373	N_Shelf	GGGAAGACAGCTAAGGACCAAACCTTGGTGAACATGAACCACTAAGGGTCAGAGAGAAAA[CG]CTCCATGAAGGAGACTGAAGAAGCCGTGGAGGATGCAGGAGAAGAGCAACACCAGCAGTA	CGCTCCATGAAGGAGACTGAAGAAGCCGTGGAGGATGCAGGAGAAGAGCA	LY6G5C	NM_025262	Body								LY6G5C	ENST00000472051.1	3'UTR	LY6G5C;LY6G5C;LY6G5C;LY6G5C;LY6G5C	ENST00000474395.1;ENST00000467098.1;ENST00000474678.1;ENST00000460141.1;ENST00000472051.1	3'UTR;3'UTR;3'UTR;3'UTR;3'UTR
cg10742523	chr4	55650393	-		0.0742126	3.56141e-08	0.0828814	5.34675e-06	0.0433334	0.124078	0.0657106	4.98474e-06	0.0646306	5.10614e-06	0.0805807	6.91694e-09	11783549		AAAAACAACCRTATCCAACTAAAAATAAACCTAACRCCTCTTATTAACCC		II			NA	NA	NA	NA	NA	NA		OpenSea	TTCCTTCCCTGAAAGACAGCCGTGTCCAACTAGAAGTGGGCCTGACGCCTCTTATTAGCC[CG]GTTGCATTTCTGTCTCGCTCTTGGCTGCAGTGTGTGAGCTGATGGGCCCCACGTGACTGT	CGGGCTAATAAGAGGCGTCAGGCCCACTTCTAGTTGGACACGGCTGTCTT					chr4:55650358-55650358		TRUE
cg07145284	chr11	66084631	-	CD248	0.0572912	3.5813e-08	0.06814	7.3802e-07	0.0140076	0.483402	0.0427676	4.89814e-05	0.0524075	8.81264e-07	0.0520831	1.01371e-06	10715565		RAAAACRAACCTAAAACCRAACTCAAACCTTATAAAAAATAAACTAAAAC		II			NA	NA	NA	NA	NA	NA	chr11:66083572-66083782	S_Shore	GCGGGCGGGCCGGGGGCGGGCCTGGGGCCGGGCTCAGGCCTTGTAAGGAGTGGGCTGGGG[CG]GCTGCCAGCTCCCTGCTCCCTCTTCCCCGGGGGCCGCTAGAGCAGGAAGCAGTGGGGTGG	CGCCCCAGCCCACTCCTTACAAGGCCTGAGCCCGGCCCCAGGCCCGCCCC	CD248	NM_020404	TSS200				TRUE		11:66084482-66084775	Unclassified	RP11-867G23.13;CD248	ENST00000534065.1;ENST00000311330.3	5'UTR;TSS200	RP11-867G23.13;CD248	ENST00000534065.1;ENST00000311330.3	5'UTR;TSS200
cg00701946	chr2	54087200	+	LOC100302652;GPR75	-0.137378	3.59824e-08	-0.164146	1.46365e-07	-0.200956	8.84469e-05	-0.15147	1.1199e-08	-0.14437	4.39241e-08	-0.136238	1.12006e-07	42749211	22746877	ACAACAAAAATAACCAAACTCTAAACCCCAAAAAACAAACAACAAAAACA	ACAACGAAAATAACCGAACTCTAAACCCCAAAAAACAAACGACGAAAACG	I	C	Grn	NA	NA	NA	NA	NA	NA	chr2:54086776-54087266	Island	GCACCGCCCCCTCCGCCGGACACCCGGGCCTGGCGTCCCGCCTGCGCCCCGCACCCTCCG[CG]CCTCCGTCGCCTGCCTCCTGGGGCCCAGAGCCCGGCCACTCCCGCTGCCCGCCTCACGAG	GCAGCGGGAGTGGCCGGGCTCTGGGCCCCAGGAGGCAGGCGACGGAGGCG	LOC100302652;GPR75	NM_001164165;NM_006794	TSS200;TSS200	high-CpG:53940607-53940837			TRUE	2:53940281-53940994			ASB3;ASB3;GPR75;ASB3	ENST00000406625.2;ENST00000406625.2;ENST00000394705.2;ENST00000352846.3	1stExon;5'UTR;TSS200;TSS200	ASB3;ASB3;ASB3;GPR75;ASB3;ASB3	ENST00000406625.2;ENST00000406625.2;ENST00000459916.1;ENST00000394705.2;ENST00000498475.2;ENST00000352846.3	1stExon;5'UTR;TSS200;TSS200;TSS200;TSS200
cg10257870	chr5	78985484	-	CMYA5	-0.189608	3.61059e-08	-0.208424	1.86887e-06	-0.282137	0.000164743	-0.189459	2.30012e-07	-0.17258	1.65439e-06	-0.182468	2.52e-07	88746200		RCCCCTTAAAATAATCTCCAATTATCCRAAAAACCCRCCAAAAATCTAAC		II			NA	NA	NA	NA	NA	NA		OpenSea	CCGGAGCCCGCGCCCCTTAAAGTGATCTCCAGTTGTCCGAAAGGCCCGCCAGGGATCTGG[CG]AAACGGGGGCGGGGGAGGGCTCAGGGAAGAGGAGAAGCTGAGCCCGGGCCCCAGAAGCTC	CGCCAGATCCCTGGCGGGCCTTTCGGACAACTGGAGATCACTTTAAGGGG	CMYA5	NM_153610	TSS200	high-CpG:79021199-79021441			TRUE	5:79021181-79022014	5:78985346-78985548	Unclassified_Cell_type_specific	CMYA5	ENST00000446378.2	TSS1500	CMYA5	ENST00000446378.2	TSS1500
cg23945483	chr21	45265007	+		-0.0507498	3.61655e-08	-0.0730456	7.37448e-09	-0.0421691	0.0098246	-0.0470014	2.64274e-08	-0.0366297	2.81594e-05	-0.0453659	1.56341e-06	75810246		CAACAACAACAAAAAACRATAATACTAAACCAATACAAATTCACCACTAC		II			NA	NA	NA	NA	NA	NA		OpenSea	GAGCCTTCCCCACCACCAACATCCCGACCCCCAACATTTCCACCAGAGGGCTTCCTTTGC[CG]TAGTGGTGAACCTGCACTGGCCCAGCACCATCGTTTTTTGTTGTTGTTGTTTGGAGATGG	AACAACAACAAAAAACGATGGTGCTGGGCCAGTGCAGGTTCACCACTACG
cg11106793	chr2	103106125	-	SLC9A4	-0.112236	3.61879e-08	-0.12495	4.75723e-06	-0.18434	1.55615e-05	-0.100946	9.49124e-07	-0.119992	1.01988e-08	-0.116924	4.95066e-08	96719541		CTCATTACRTATTCTACCATCCATTCAATTCACCAACTTAACCTCTATTC		II			NA	NA	NA	NA	NA	NA		OpenSea	TTTTTCTCCTCCTCATTACGTGTTCTGCCATCCATTCAGTTCACCAGCTTGGCCTCTGTT[CG]CTGAACTTAGAAAGGATAAATGTCCAGAGATCTCAACCCCATGAACATGGATGAACACCT	TCATTACGTGTTCTGCCATCCATTCAGTTCACCAGCTTGGCCTCTGTTCG	SLC9A4	NM_001011552	Body		chr2:103106124-103106124
cg16487474	chr8	49496045	-	LOC101929268	0.149201	3.73225e-08	0.107936	0.00270707	0.189001	0.000664758	0.16919	2.31492e-09	0.155659	4.75087e-08	0.144968	3.12012e-07	56691568		AAAATAAATAAATCTCTTCCTCTTTTCTCAAAAAACAATCTCTTTCRCTC		II			NA	NA	NA	NA	NA	NA		OpenSea	TGAGTATTTGTGAGATGAATGAGTCTCTTCCTCTTTTCTCAAGAAACAATCTCTTTCGCT[CG]CTTTTTTCCCTGCAGTTTTGAAATGTGATTCTTAGCTCCGAGTCGATGCTGTTTTCACGC	AGATGAATGAGTCTCTTCCTCTTTTCTCAAGAAACAATCTCTTTCGCTCG	LOC101929268	NR_105002	Body		chr8:49495721-49495721						RP11-770E5.1	ENST00000522575.1	5'UTR	RP11-770E5.1	ENST00000522575.1	5'UTR
cg09045689	chr2	31613833	-	XDH	-0.0260341	3.74499e-08	-0.0297905	5.97256e-05	-0.0136869	0.0468321	-0.032492	1.48325e-13	-0.0295744	4.66409e-10	-0.0288399	5.79965e-09	78738558		TCTTTTACAAATATTTTTCTCCCAATATACCRCTTATCTCCTCATTCATC		II			NA	NA	NA	NA	NA	NA		OpenSea	TACAAGATGTGTCTTTTGCAAATATTTTTCTCCCAGTGTACCGCTTGTCTCCTCATTCAT[CG]TTATTAAATTTTAATGAAGTCCAGCTTATAATTATTTCTTTTATGGATCATGCCTTTGGT	CGATGAATGAGGAGACAAGCGGTACACTGGGAGAAAAATATTTGCAAAAG	XDH	NM_000379	Body								XDH	ENST00000491727.1	TSS1500	XDH	ENST00000491727.1	TSS1500
cg00641679	chr8	94230311	+		0.140614	3.77214e-08	0.11318	0.000641653	0.12778	0.00456375	0.130849	6.8132e-08	0.157225	1.08315e-10	0.149768	5.81896e-09	93692597		AAAAATTAACCCTTCAATTCTTTTTACACCTATAACTTTCTACTTCCTTC		II			NA	NA	NA	NA	NA	NA		OpenSea	CTAATTGTTTATGTCCAGAAAAACACATCACGTTTGTTTGATTTTAATGAATACCATCAG[CG]AAGGAAGCAGAAAGCCATAGGTGCAAAAAGAATTGAAGGGCTAATTTTTCCATATTGGCT	AAAATTAGCCCTTCAATTCTTTTTGCACCTATGGCTTTCTGCTTCCTTCG											RP11-388K12.1	ENST00000517796.1	3'UTR	LINC00535;LINC00535;RP11-388K12.1;LINC00535	ENST00000520513.1;ENST00000517785.1;ENST00000517796.1;ENST00000520096.1	3'UTR;3'UTR;3'UTR;3'UTR
cg09036297	chr10	134819166	-		-0.0739903	3.78997e-08	-0.0688956	0.000106799	-0.086153	0.000784273	-0.0739778	1.84442e-07	-0.076442	3.37818e-08	-0.0753357	3.97104e-08	61671229		AACRTAAAATATATCCTAAAAACCACAACCTAAACTACTTCCCACACCTC		II			NA	NA	NA	NA	NA	NA	chr10:134821733-134821937	N_Shelf	TTACCAGTGCGAGCGTGAGGTGTGTCCTGGAAACCACAGCCTGGGCTGCTTCCCACACCT[CG]ACGCGCCAGCTCAGCCCACACTGGCAGCTCCAGCGCCTGACAGGGGACGGTCTCCTGACT	GCGTGAGGTGTGTCCTGGAAACCACAGCCTGGGCTGCTTCCCACACCTCG								10:134669156-134669260
cg05347456	chr16	89690262	+	DPEP1;DPEP1	0.199931	3.7994e-08	0.202038	1.71565e-05	0.182478	0.00645155	0.151462	4.82827e-05	0.161442	1.11714e-05	0.193695	2.173e-07	47766151		RTACTTTAATATAAAACTTTTTCACTCCCTAAAACRTTTCCTCTACCTCC		II			NA	NA	NA	NA	NA	NA		OpenSea	AGACGGAGCTCAGAAAGGAGGGGAAGAAGAGGGATACGGGCGACTGGAAATTCCCTGGAC[CG]GAGGCAGAGGAAACGCTCCAGGGAGTGAAAAAGCCTCACACTAAAGCACGTGGCTGAGAA	CGGAGGCAGAGGAAACGCTCCAGGGAGTGAAAAAGCCTCACACTAAAGCA	DPEP1;DPEP1	NM_001128141;NM_004413	5'UTR;5'UTR					16:88217426-88218307			DPEP1;DPEP1	ENST00000393092.3;ENST00000421184.1	5'UTR;5'UTR	DPEP1;DPEP1;DPEP1;DPEP1;DPEP1	ENST00000393092.3;ENST00000570029.1;ENST00000565249.1;ENST00000564281.1;ENST00000568281.1	5'UTR;5'UTR;5'UTR;5'UTR;5'UTR
cg13745832	chr17	15405942	-	FAM18B2	-0.148811	3.8062e-08	-0.112409	0.00301641	-0.21687	1.16408e-05	-0.163636	4.2909e-09	-0.169993	3.54749e-10	-0.153881	2.93158e-08	28713823		AACCCTACCCCACAAAACAAACRTACTAAAAACTACTTAACCAAAAAAAC		II			NA	NA	NA	NA	NA	NA		OpenSea	CGGGGCCGCATGGCCCTGCCCCACAAAGCAGGCGTGCTGGGGGCTGCTTGGCCAGGAAAG[CG]GACGCTTGCAGGGACCACGCTGCTGCCTCTCTTCTGCCCTTTTCCCCTTAGTTTTACAAG	GCCCTGCCCCACAAAGCAGGCGTGCTGGGGGCTGCTTGGCCAGGAAAGCG	FAM18B2	NM_145301	3'UTR				TRUE	17:15346639-15347103	17:15405559-15407376	Unclassified	FAM18B2;CDRT4	ENST00000225576.3;ENST00000520956.1	3'UTR;5'UTR	FAM18B2;FAM18B2-CDRT4;CDRT4;CDRT4;CDRT4	ENST00000225576.3;ENST00000518506.1;ENST00000524205.1;ENST00000519864.1;ENST00000520956.1	3'UTR;3'UTR;5'UTR;5'UTR;5'UTR
cg03938777	chr12	104439124	+	GLT8D2	-0.0448689	3.82305e-08	-0.0344151	0.00213462	-0.0790849	1.77421e-06	-0.0468931	6.49618e-08	-0.0440647	2.59511e-07	-0.0425764	4.04037e-07	16629111		TTTCTTATTAAAAACTTAACTATTTATTACCACAAAAAAACCACACACAC		II			NA	NA	NA	NA	NA	NA		OpenSea	AAAGAGCCCCAGAACTGTGCCCCTTACACCTCTGTGAGCTTTCCTAGCCCTAGTGACTTC[CG]TGTGTGTGGTTTCTCTGTGGTAATAAATAGCCAAGCCTTTAACAAGAAATTGCCTGCAGG	TTCTTGTTAAAGGCTTGGCTATTTATTACCACAGAGAAACCACACACACG	GLT8D2	NM_031302	5'UTR								GLT8D2;GLT8D2;GLT8D2	ENST00000547583.1;ENST00000360814.4;ENST00000548660.1	5'UTR;5'UTR;5'UTR	GLT8D2;GLT8D2;GLT8D2;GLT8D2;GLT8D2	ENST00000550816.1;ENST00000546851.1;ENST00000547583.1;ENST00000360814.4;ENST00000548660.1	3'UTR;5'UTR;5'UTR;5'UTR;5'UTR
cg08373904	chr11	1543275	+	HCCA2	-0.0670462	3.83909e-08	-0.0735199	5.16435e-06	-0.0217623	0.349124	-0.0201013	0.0857507	-0.0475013	0.000117112	-0.0699501	4.70136e-08	3677354	94809340	ACAAAAACTTAAACAAATACCTCATAAAAAAAAACATACAAACAACCCCA	ACAAAAACTTAAACAAATACCTCATAAAAAAAAACGTACAAACGACCCCG	I	A	Red	NA	NA	NA	NA	NA	NA		OpenSea	CTTGGGGTTTTCCCGGGCTCACCCCAGGGGAGACGTGGTCAAGGGCTCTTTCCCAGGGCT[CG]GGGCCGTTTGCACGTCCTTCTTCATGAGGCATCTGTTCAAGCCTCTGCCCATCTTCTACG	CGGGGCCGTTTGCACGTCCTTCTTCATGAGGCATCTGTTCAAGCCTCTGC	HCCA2	NM_053005	Body		chr11:1543133-1543133			11:1499745-1499866	11:1542976-1543398	Unclassified_Cell_type_specific
cg13951450	chr9	99171316	-	ZNF367	0.113575	3.84268e-08	0.101868	0.000247035	0.0797625	0.0666064	0.0934786	2.00031e-05	0.116849	8.94387e-08	0.118555	1.72801e-08	32672537		TATCTAAATCATAAAAACAAATCCCTCATAAACATCTAAACRCTATACTC		II			NA	NA	NA	NA	NA	NA		OpenSea	CTAGTGGAACGTGTCTGGGTCATAAAGACAGATCCCTCATGAACATCTAGACGCTGTGCT[CG]CTCATATTGTTACCATGAGATCTGACTGTTAAAAAAAGCCTGTCACTTCCTCCCCTCCCT	GTCTGGGTCATAAAGACAGATCCCTCATGAACATCTAGACGCTGTGCTCG	ZNF367	NM_153695	Body				TRUE
cg01819568	chr4	55528138	+	KIT;KIT	0.099487	3.84555e-08	0.09929	4.09091e-05	0.149216	4.97134e-05	0.0867528	4.99808e-06	0.0898226	2.23292e-06	0.102341	5.50479e-08	13803250		TCAATATTTTCTAAAAAACATCATATAAACCAAAAAAAACATATCTCCTC		II			NA	NA	NA	NA	NA	NA	chr4:55523409-55525297	S_Shelf	ACAGCTCATCTTTTGACCTAAGACTCTTAATAAGTAAAGAGCAGTTGTAATCTGATAGCC[CG]AGGAGACATGTTTTCTTTGGCCTACATGATGCTTTTTAGAAAACATTGAGGCGATATTAA	CAATGTTTTCTAAAAAGCATCATGTAGGCCAAAGAAAACATGTCTCCTCG	KIT;KIT	NM_000222;NM_001093772	Body;Body											KIT	ENST00000514582.1	5'UTR
cg15249796	chr17	56744413	-	TEX14;TEX14	0.137346	3.85651e-08	0.140942	5.03567e-05	0.146326	0.00138732	0.113929	4.66974e-06	0.114759	3.30037e-06	0.114624	4.73726e-06	32745107		ACTCRCRTCAATACAAATAACRTCTATCAAACCATTTTCCTAACAAAAAC		II			rs113473833	0.042543	NA	NA	NA	NA		OpenSea	TTCCTTCTCCTGCTCGCGTCAATGCAAGTGACGTCTGTCAGGCCATTTTCCTGACAAAAA[CG]CACCACCTCACTACTTTTGGCGTAGCCTAAGGCCTTCGGATCTCCCTGTATGGAGAGTTT	CTCGCGTCAATGCAAGTGACGTCTGTCAGGCCATTTTCCTGACAAAAACG	TEX14;TEX14	NM_198393;NM_031272	5'UTR;5'UTR		chr17:56744054-56744054		TRUE	17:54099274-54099490	17:56744244-56744415	Promoter_Associated_Cell_type_specific	U1;TEX14	ENST00000362556.1;ENST00000240361.7	TSS1500;5'UTR	U1;TEX14	ENST00000362556.1;ENST00000240361.7	TSS1500;5'UTR
cg05376738	chr1	212923780	+	NSL1;NSL1	0.0663827	3.85833e-08	0.0786532	8.45796e-06	0.0327936	0.122269	0.021847	0.0680206	0.0537805	1.58308e-05	0.073425	2.08951e-09	26680890		CTATCTAAACCTAATACAAAATTTTCATCCTACCTATTCCTTTCATCATC		II			NA	NA	NA	NA	NA	NA		OpenSea	GAAAACAGGAACCAGGAAACACGATTTAAAACATGAGAGAAGGAAGGGAAATTCCCAGGA[CG]ATGATGAAAGGAACAGGCAGGATGAAAATTTTGCACCAGGCCTAGACAGCAGCCAGTCCA	TGTCTAGGCCTGGTGCAAAATTTTCATCCTGCCTGTTCCTTTCATCATCG	NSL1;NSL1	NM_001042549;NM_015471	Body;Body				TRUE
cg03654166	chr2	172944393	-	MAP1D	-0.100292	3.86576e-08	-0.120768	9.86775e-07	-0.0775813	0.0396066	-0.109164	1.89498e-08	-0.0958016	3.40613e-07	-0.0948115	4.83532e-07	35714288		TAACTAATCCTATAATTAATATCACCACCAAATTCCAATCACCTAAAACC		II			NA	NA	NA	NA	NA	NA	chr2:172944988-172945384	N_Shore	TGGCCCGTTCCTGGCTGATCCTGTGATTGGTATCACCACCAAATTCCAGTCACCTAGGGC[CG]TAAAGACATCCTGTTTCTGACTGTGGGACTTAATGGAGAAGCAATTAGAGTGAAATAAGA	CGGCCCTAGGTGACTGGAATTTGGTGGTGATACCAATCACAGGATCAGCC	MAP1D	NM_199227	Body			RDMR			2:172944226-172944461	Unclassified_Cell_type_specific	METAP1D	ENST00000488581.1	5'UTR	METAP1D;METAP1D;METAP1D	ENST00000468537.1;ENST00000472770.1;ENST00000488581.1	5'UTR;5'UTR;5'UTR
cg00976623	chr14	69389034	+	ACTN1;ACTN1;ACTN1	0.0601601	3.8967e-08	0.0664884	4.03946e-06	0.0536914	0.0225061	0.053834	2.11265e-06	0.0553359	1.12768e-06	0.0593138	1.54765e-07	86627588		ACTTCCCTAAAAACTAACAACCAAATCCCATCTATAACAAAAAATCTACC		II			NA	NA	NA	NA	NA	NA		OpenSea	ACCCTGTCAGAGCAGCACCTCTCCAGGTGGCCTCCCAGCAGCCTGCTAGCTTCTGGAAGA[CG]GCAGACTTCCTGCCACAGATGGGATCTGGCTGTCAGCTCCCAGGGAAGCACAGCTGTTTT	CGGCAGACTTCCTGCCACAGATGGGATCTGGCTGTCAGCTCCCAGGGAAG	ACTN1;ACTN1;ACTN1	NM_001130004;NM_001130005;NM_001102	Body;Body;Body				TRUE				ACTN1	ENST00000554508.1	TSS1500	ACTN1;ACTN1	ENST00000554508.1;ENST00000554158.1	TSS1500;TSS1500
cg12761707	chr21	43468534	-		-0.065525	3.97172e-08	-0.0811094	6.71105e-07	-0.0588233	0.0157434	-0.0520177	1.0943e-05	-0.0675991	4.72691e-08	-0.0597969	1.01572e-06	9610905		ACCACRTATAAAATCACTAACTAACTACTACCAAAAACAAATTTATAACC		II			NA	NA	NA	NA	NA	NA		OpenSea	CCAAAGCAAAGACCACGTGTGAGGTCACTGACTGGCTGCTGCCAAGGGCAGGTTTATGAC[CG]TGTAGTGGATGCCTTCCCGGCAGCCCCGCCACCAGGCTGGCTGATGCACATGCCCAGCTC	CGGTCATAAACCTGCCCTTGGCAGCAGCCAGTCAGTGACCTCACACGTGG					chr21:43468425-43468425		TRUE		21:43468120-43468769	Unclassified_Cell_type_specific				TMPRSS3	ENST00000553129.1	3'UTR
cg15610027	chr18	32173227	+	DTNA;DTNA;DTNA;DTNA	0.13858	4.04954e-08	0.118129	0.000347626	0.130104	0.0134669	0.117938	3.9464e-06	0.122339	1.69425e-06	0.134732	3.08007e-07	50636835		TAATTTCACATTCCATTAAAATCCCACTAACAAATACCTTTAATAAACTC		II			NA	NA	NA	NA	NA	NA		OpenSea	AACAGCGGAAGCTCAGTCAGAGGGAGCGGGGAGGGAGGGCGCATGAAAGCCTGCCATTGG[CG]AGCTTACCAAAGGCATCTGCCAGTGGGACTTCAATGGAATGTGAAACCAAATCATTTTCA	GGTTTCACATTCCATTGAAGTCCCACTGGCAGATGCCTTTGGTAAGCTCG	DTNA;DTNA;DTNA;DTNA	NM_001128175;NM_001392;NM_032979;NM_032975	TSS200;5'UTR;5'UTR;5'UTR				TRUE				DTNA;DTNA;DTNA;DTNA	ENST00000556176.1;ENST00000269190.7;ENST00000399119.3;ENST00000315456.4	TSS200;TSS200;5'UTR;5'UTR	DTNA;DTNA;DTNA;DTNA	ENST00000556176.1;ENST00000399097.3;ENST00000399119.3;ENST00000315456.4	TSS200;TSS200;5'UTR;5'UTR
cg00253658	chr16	54210496	-		0.305036	4.07469e-08	0.187171	0.0068512	0.273843	0.0148141	0.284448	4.13685e-07	0.278954	6.38603e-07	0.310624	4.40525e-08	61784163	7775505	ATAAACAATCCCATCACAAACCAACATATATATTTAATTAAACCAAATCA	ATAAACGATCCCATCGCAAACCGACATATATATTTAATTAAACCAAATCG	I	A	Red	rs1013170	0.000208	NA	NA	NA	NA		OpenSea	CCTTGAGCAGCGGTAAACGGTCCCATCGCAAACCGGCATGTGTGTTTGGTTAGGCCAGGT[CG]GCAGGGGTCAGGGCTCACCTGAGGCCAGCGGTGCGGGGCCGACCTGCCTGAGCGAGGAGT	GTAAACGGTCCCATCGCAAACCGGCATGTGTGTTTGGTTAGGCCAGGTCG								16:52767921-52768052
cg00805292	chr8	49816427	-		0.0975222	4.11753e-08	0.104923	1.94237e-05	0.0979695	0.00460166	0.10288	3.28428e-08	0.0937242	3.3786e-07	0.0968024	1.36798e-07	98684522		RCCCTCTTAATAAAAAATCACTCATAAAACTAAACAAAAACCAAAAACCC		II			NA	NA	NA	NA	NA	NA		OpenSea	AAGGGAAGGGCGCCCTCTTGGTGGGAGGTCACTCATGAAGCTGGACAGAGGCCAGAGACC[CG]GCAGTTTGGTGACTTGTGTCTAAGCTCTGAGTGTGGATCCCTGGCTGGACATTCCCAGCT	CGGGTCTCTGGCCTCTGTCCAGCTTCATGAGTGACCTCCCACCAAGAGGG					chr8:49816123-49816123		TRUE
cg26366371	chr1	245664079	+	KIF26B	0.0816833	4.16453e-08	0.0949361	1.7811e-06	0.0335316	0.236175	0.0589796	3.91466e-05	0.0666114	5.47455e-06	0.0800069	1.44253e-07	35648991		TAAAATACAAATCAATTAATTCATCACATTCTTATCCCATTCAACATCTC		II			NA	NA	NA	NA	NA	NA		OpenSea	AGAAGCCACAGCTGAATCAGAGGAGGAATTCCGAAGAGCTGGGCAGGGGCCTCCTGATGG[CG]AGATGCTGAATGGGATAAGAATGTGATGAATTAATTGATTTGTATCTTACGCAAGAGCTG	AAGATACAAATCAATTAATTCATCACATTCTTATCCCATTCAGCATCTCG	KIF26B	NM_018012	Body				TRUE
cg07210082	chr2	20385524	+		0.0918141	4.21499e-08	0.124421	2.46603e-08	0.111142	0.00170818	0.0829211	2.68943e-06	0.0912289	2.56499e-07	0.0936177	3.86973e-08	28774547		CAAAAATTAATCAACTCTACTCACATACCCRAACTAAAAATACTCAAACC		II			NA	NA	NA	NA	NA	NA		OpenSea	CTCTCTCCTGGGCAGCACAAAGGAAGCGTCCAGGGGGCCCAAGACAGCTGTCTCACTGTG[CG]GTCTGAGCACCCCCAGCCCGGGCATGTGAGCAGAGCTGACTAACTCTTGCAGGAAGTGGC	CGGTCTGAGCACCCCCAGCCCGGGCATGTGAGCAGAGCTGACTAACTCTT					chr2:20385260-20385260
cg18133309	chr17	72619827	-	CD300E;CD300E	0.0672194	4.23261e-08	0.062926	0.000125443	0.0569596	0.0043821	0.0418986	0.00026094	0.0586868	4.69535e-07	0.0611299	9.38691e-07	46764119		TTCCRTCCTCAACAAATCTAAATCCCAACTAAAATCCAAATATATATAAC		II			rs41458047	0.029143	NA	NA	NA	NA		OpenSea	GTCTCCTTGGCTTCCGTCCTCAGCAAATCTAGGTCCCAGCTGGAATCCAAGTATATGTAA[CG]GAGCCTGGGTCATCCACTTTCTACTTGTCCAAGTTTCCTTTGTGTTCTCACTCATCTATT	TCCGTCCTCAGCAAATCTAGGTCCCAGCTGGAATCCAAGTATATGTAACG	CD300E;CD300E	NM_181449;NM_181449	1stExon;5'UTR								CD300E;CD300E;CD300E	ENST00000392619.1;ENST00000426295.2;ENST00000328630.3	1stExon;1stExon;TSS200	CD300E;CD300E;CD300E	ENST00000392619.1;ENST00000426295.2;ENST00000328630.3	1stExon;1stExon;TSS200
cg04259752	chr8	23262159	-	LOXL2	-0.0869443	4.26936e-08	-0.0691069	0.00076389	-0.10096	0.00379814	-0.0828192	6.45644e-07	-0.0803215	8.09541e-07	-0.0882897	6.45054e-08	76674874	32763853	CCAATCCTAAACCAATAAATAAACAACCCCCTTTCAACCAACAAATCACA	CCGATCCTAAACCAATAAATAAACAACCCCCTTTCGACCAACAAATCACG	I	T	Red	NA	NA	NA	NA	NA	NA	chr8:23260442-23261867	S_Shore	GTAGGGGGAAAACCGATCCTGAACCAGTAAATAAACAGCCCCCTTTCGGCCAGCAGATCA[CG]TCTATGGCCTTGGCCAAGCCTCTTCTCCGAGGACTAGTTTTCTTCTTTGTAAATTCAACG	CGTGATCTGCTGGCCGAAAGGGGGCTGTTTATTTACTGGTTCAGGATCGG	LOXL2	NM_002318	TSS1500			RDMR					LOXL2;ENTPD4	ENST00000389131.3;ENST00000521321.1	TSS1500;3'UTR	LOXL2;LOXL2;LOXL2;LOXL2;ENTPD4;LOXL2	ENST00000524168.1;ENST00000523833.1;ENST00000519243.1;ENST00000389131.3;ENST00000521321.1;ENST00000524075.1	TSS1500;TSS1500;TSS1500;TSS1500;3'UTR;3'UTR
cg22866426	chr21	36263347	-	RUNX1	0.153617	4.30671e-08	0.159804	1.61618e-05	0.18922	0.000886216	0.153204	1.6809e-07	0.165426	1.371e-08	0.176227	1.0345e-09	90749871		ATAAACTTTTAACTCCAAAAAAAATAACAAACTCRAATAATTTACCCCTC		II			NA	NA	NA	NA	NA	NA	chr21:36260450-36263687	Island	CGGCTCCAAAAGTAGGCTTTTGACTCCAGGGGAAATAGCAGACTCGGGTGATTTGCCCCT[CG]GAAAGGTCCAGGGAGGCTCCTCTGGGTCTCGGGCCGCTTGCCTAAAACCCTAAACCCCGC	TAGGCTTTTGACTCCAGGGGAAATAGCAGACTCGGGTGATTTGCCCCTCG	RUNX1	NM_001754	Body					21:35184913-35185715	21:36263308-36263857	Promoter_Associated	RUNX1;RUNX1	ENST00000325074.5;ENST00000431176.1	TSS1500;5'UTR	RUNX1;RUNX1;RUNX1;RUNX1;RUNX1	ENST00000325074.5;ENST00000399237.2;ENST00000482318.1;ENST00000431176.1;ENST00000475045.1	TSS1500;TSS1500;3'UTR;5'UTR;3'UTR
cg12258307	chr21	32931935	-	TIAM1	-0.00719858	4.35232e-08	-0.00825711	5.59899e-06	-0.00391805	0.160873	-0.00645201	6.27026e-07	-0.00570013	1.84864e-05	-0.00705179	2.55512e-07	9612589	6627476	ACATCAATAAAATTAATCAAAAATAAAAAATTTTCCTACCACCTAAAACA	ACATCGATAAAATTAATCGAAAATAAAAAATTTTCCTACCACCTAAAACG	I	A	Red	NA	NA	NA	NA	NA	NA	chr21:32929927-32932017	Island	GCGCGCGGCTCGGCATCGGTGGGATTGGTCGGAGGTAAAGGATTTTCCTGCCACCTAAGG[CG]GAGAGGAAGGGGGATCGAAACGGGGGAGGCGAAGAGTCAAAAAATGTTGTGCCTGGGACA	CGCCTTAGGTGGCAGGAAAATCCTTTACCTCCGACCAATCCCACCGATGC	TIAM1	NM_003253	TSS1500			DMR		21:31851693-31854271	21:32931719-32932007	Unclassified	TIAM1;AP000251.2;TIAM1	ENST00000286827.3;ENST00000433071.1;ENST00000469412.1	TSS1500;5'UTR;3'UTR	TIAM1;AP000251.2;TIAM1	ENST00000286827.3;ENST00000433071.1;ENST00000469412.1	TSS1500;5'UTR;3'UTR
cg06176777	chr21	39084502	-	KCNJ6	-0.134384	4.36264e-08	-0.153619	1.24289e-06	-0.166038	0.00210947	-0.175134	2.29006e-11	-0.140677	7.2166e-08	-0.127744	3.73865e-07	30636142		TTAACTCCCACAATTTAAAACTCAAACTAACATCAATAACCAAAAAATAC		II			rs2835908	0.000228	NA	NA	NA	NA		OpenSea	GAACACAAAGCTTAACTCCCACAATTTAAAGCTCAGACTAGCATCAGTAACCAGAGGGTA[CG]TCTCCAGTGGTTTTTGCTTCTTGAGCTTGGAGACACTGCCCTCTCTCATGTCCTCTTGGG	TAACTCCCACAATTTAAAGCTCAGACTAGCATCAGTAACCAGAGGGTACG	KCNJ6	NM_002240	Body						21:39083376-39084797	Unclassified				TMPRSS3	ENST00000553129.1	3'UTR
[truncated: 64 more rows]
[truncated: 9 more columns]

## Sheet: EWAS_sex_stratified_chrX
Supplementary Data 2b - Differentially methylated CpG probes on chromosome X associated with Down syndrome at epigenome-wide significance, stratified by sex. In males (90 DS, 257 non-DS) and females (106 DS, 182 non-DS) separately, P-values and beta coefficients were generated from linear regression tests in R, testing the association of each CpG beta-value with DS status, adjusting for covariate…
[truncated: 3 more rows]
[truncated: 2 more columns]
