# Supplementary material for: The genome-wide impact of trisomy 21 on DNA methylation and its implications for hematopoiesis
Source: Nat Commun. 2021 Feb 5;12:821. doi: 10.1038/s41467-021-21064-z (PMC7865055; doi:10.1038/s41467-021-21064-z)
Supplement: Supplementary file 7 — Supplementary Data 3 [file 41467_2021_21064_MOESM7_ESM.xlsx]

## Sheet: a_genomiclocations_genomewide
annotation *	hypomethylated/hypermethylated	Epigenome-wide significant CpGs within region	Epigenome-wide significant CpGs outside region	Non-significant CpGs within region	Non-significant CpGs outside region	OR	p-value
hg19_cpg_inter	hypo	221	112	189185	165671	1.72795	1.55827e-06
hg19_cpg_islands	hypo	32	301	81289	273567	0.357771	3.59019e-10
hg19_cpg_shelves	hypo	22	311	23489	331367	0.997946	1
hg19_cpg_shores	hypo	58	275	60893	293963	1.01817	0.884448
hg19_genes_1to5kb	hypo	35	298	60540	294316	0.570987	0.000998271
hg19_genes_3UTRs	hypo	18	315	11544	343312	1.69939	0.0418673
hg19_genes_5UTRs	hypo	14	319	25700	329156	0.562065	0.0334672
hg19_genes_exons	hypo	65	268	65946	288910	1.06257	0.672298
hg19_genes_intergenic	hypo	77	256	72021	282835	1.18124	0.195853
hg19_genes_intronexonboundaries	hypo	60	273	66559	288297	0.951953	0.778956
hg19_genes_introns	hypo	174	159	171189	183667	1.1741	0.153721
hg19_genes_promoters	hypo	57	276	88867	265989	0.618165	0.000614451
hg19_cpg_inter	hyper	187	132	169060	127204	1.06594	0.610638
hg19_cpg_islands	hyper	53	266	47248	249016	1.05013	0.759446
hg19_cpg_shelves	hyper	17	302	21502	274762	0.7193	0.23331
hg19_cpg_shores	hyper	62	257	58454	237810	0.981462	0.943943
hg19_genes_1to5kb	hyper	60	259	48694	247570	1.17778	0.256758
hg19_genes_3UTRs	hyper	8	311	9447	286817	0.780981	0.631133
hg19_genes_5UTRs	hyper	23	296	15414	280850	1.41576	0.127806
hg19_genes_exons	hyper	62	257	50531	245733	1.17315	0.26378
hg19_genes_intergenic	hyper	69	250	69263	227001	0.904557	0.508056
hg19_genes_intronexonboundaries	hyper	63	256	49087	247177	1.23918	0.13169
hg19_genes_introns	hyper	169	150	141255	155009	1.23637	0.0640767
hg19_genes_promoters	hyper	72	247	62540	233724	1.0894	0.536637
*CpG probe annotations from the Illumina Infinium EPICMethylation Beadchip array
P-values (not adjusted for multiple testing) and odds ratios calculated using two-tailed Fisher's exact tests.

## Sheet: a_genomiclocations_chr21
annotation *	hypomethylated/hypermethylated	Epigenome-wide significant CpGs within region	Epigenome-wide significant CpGs outside region	Non-significant CpGs within region	Non-significant CpGs outside region	OR	p-value
hg19_cpg_inter	hypo	40	24	2510	1858	1.23367	0.447088
hg19_cpg_islands	hypo	6	58	782	3586	0.474449	0.0974927
hg19_cpg_shelves	hypo	6	58	359	4009	1.15518	0.648515
hg19_cpg_shores	hypo	12	52	697	3671	1.21535	0.495722
hg19_genes_1to5kb	hypo	6	58	664	3704	0.577128	0.222655
hg19_genes_3UTRs	hypo	2	62	135	4233	1.01147	1
hg19_genes_5UTRs	hypo	3	61	253	4115	0.799938	1
hg19_genes_exons	hypo	7	57	692	3676	0.652424	0.386335
hg19_genes_intergenic	hypo	14	50	975	3393	0.974398	1
hg19_genes_intronexonboundaries	hypo	3	61	738	3630	0.24195	0.00623514
hg19_genes_introns	hypo	38	26	2307	2061	1.30561	0.315197
hg19_genes_promoters	hypo	12	52	951	3417	0.829203	0.648416
hg19_cpg_inter	hyper	2	13	1709	1215	0.109451	0.000744099
hg19_cpg_islands	hyper	7	8	570	2354	3.61147	0.0160978
hg19_cpg_shelves	hyper	2	13	198	2726	2.11736	0.271954
hg19_cpg_shores	hyper	4	11	447	2477	2.01451	0.26931
hg19_genes_1to5kb	hyper	1	14	509	2415	0.338984	0.49205
hg19_genes_5UTRs	hyper	3	12	169	2755	4.07208	0.0532754
hg19_genes_exons	hyper	7	8	445	2479	4.87059	0.00406559
hg19_genes_intergenic	hyper	1	14	583	2341	0.286896	0.329805
hg19_genes_intronexonboundaries	hyper	4	11	440	2484	2.0523	0.265364
hg19_genes_introns	hyper	14	1	1522	1402	12.8914	0.00110817
hg19_genes_promoters	hyper	1	14	644	2280	0.252958	0.21526
*CpG probe annotations from the Illumina Infinium EPICMethylation Beadchip array
P-values (not adjusted for multiple testing) and odds ratios calculated using two-tailed Fisher's exact tests.

## Sheet: b_histonemarkers_genomewide
Histone modification *	Cell type	hypomethylated/hypermethylated	Epigenome-wide significant CpGs within region	Epigenome-wide significant CpGs outside region	Non-significant CpGs within region	Non-significant CpGs outside region	OR	p-value
H3K27me3	E035	hypo	46	287	71005	283851	0.64074	0.0039274
H3K36me3	E035	hypo	111	222	65354	289502	2.21489	9.91929e-11
H3K4me1	E035	hypo	137	196	141457	213399	1.05445	0.654322
H3K4me3	E035	hypo	63	270	124518	230338	0.43163	1.15589e-10
H3K9me3	E035	hypo	14	319	29017	325839	0.492842	0.00654519
H3K27me3	E035	hyper	65	254	69281	226983	0.838417	0.233305
H3K36me3	E035	hyper	34	285	52929	243335	0.548465	0.000550704
H3K4me1	E035	hyper	221	98	106723	189541	4.005	3.49837e-33
H3K4me3	E035	hyper	144	175	85094	211170	2.04207	5.729e-10
H3K9me3	E035	hyper	23	296	29586	266678	0.700398	0.111393
* Histone modification data was downloaded for primary hematopoietic stem cells (HSC, cell line E035) from the Roadmap Epigenomics Mapping Consortium database.
P-values (not adjusted for multiple testing) and odds ratios calculated using two-tailed Fisher's exact tests.

## Sheet: b_histonemarkers_chr21
Histone modification *	Cell type	hypomethylated/hypermethylated	Epigenome-wide significant CpGs within region	Epigenome-wide significant CpGs outside region	Non-significant CpGs within region	Non-significant CpGs outside region	OR	p-value
H3K27me3	E035	hypo	6	58	684	3664	0.554207	0.222867
H3K36me3	E035	hypo	20	44	814	3534	1.97315	0.015359
H3K4me1	E035	hypo	19	45	1496	2852	0.804999	0.507792
H3K4me3	E035	hypo	15	49	1111	3237	0.89194	0.774101
H3K9me3	E035	hypo	2	62	452	3896	0.278097	0.0603425
H3K27me3	E035	hyper	1	14	554	2370	0.305651	0.329962
H3K36me3	E035	hyper	13	2	612	2312	24.5333	1.12342e-07
H3K4me1	E035	hyper	13	2	1098	1826	10.8008	0.00013749
H3K4me3	E035	hyper	12	3	883	2041	9.23825	0.000103485
H3K9me3	E035	hyper	0	15	305	2619	0	0.390933
* Histone modification data was downloaded for primary hematopoietic stem cells (HSC, cell line E035) from the Roadmap Epigenomics Mapping Consortium database.
P-values (not adjusted for multiple testing) and odds ratios calculated using two-tailed Fisher's exact tests.

## Sheet: c_enhancers_genomewide
Enhancer cell-type *	hypomethylated/hypermethylated	Epigenome-wide significant CpGs within enhancer	Epigenome-wide significant CpGs outside enhancer	Non-significant CpGs within enhancer	Non-significant CpGs outside enhancer	OR	p-value
BI_CD34_Primary_RO01480	hypo	12	321	13719	341137	0.929571	1
BI_CD34_Primary_RO01536	hypo	43	290	49899	304957	0.906165	0.635796
BI_CD34_Primary_RO01549	hypo	11	322	18255	336601	0.629891	0.136999
CD19_primary	hypo	28	305	28322	326534	1.05845	0.761172
GM12878	hypo	23	310	31745	323111	0.75514	0.211953
K562	hypo	33	300	33782	321074	1.04548	0.779313
Astrocytes	hypo	30	303	31279	323577	1.02425	0.846939
Frontal_lobe	hypo	15	318	10733	344123	1.51233	0.145537
Hippocampus_150	hypo	49	284	70199	284657	0.699635	0.019194
Temporal_lobe	hypo	55	278	67850	287006	0.836873	0.264302
BI_CD34_Primary_RO01480	hyper	30	289	10867	285397	2.72607	3.2738e-06
BI_CD34_Primary_RO01536	hyper	83	236	36394	259870	2.51115	2.95515e-11
BI_CD34_Primary_RO01549	hyper	36	283	14053	282211	2.55449	1.96734e-06
CD19_primary	hyper	36	283	21994	274270	1.5863	0.0133914
GM12878	hyper	29	290	23558	272706	1.15759	0.467496
K562	hyper	44	275	22887	273377	1.91121	0.000204227
Astrocytes	hyper	50	269	25508	270756	1.973	3.63141e-05
Frontal_lobe	hyper	9	310	8955	287309	0.931461	1
Hippocampus_150	hyper	89	230	56591	239673	1.63882	0.00014653
Temporal_lobe	hyper	56	263	54499	241765	0.944559	0.772382
* Enhancer regions previously identified (PMID:24119843) for three HSC cell lines (BI_CD34_Primary_RO01536, BI_CD34_Primary_RO01480, and BI_CD34_Primary_RO01549), CD19+ B-cells (CD19_primary), GM12878 lymphoblastoid cells, K562 cells, and four brain cell lines (astrocytes, frontal lobe cells, temporal lobe cells, and hippocampus cells)
P-values (not adjusted for multiple testing) and odds ratios calculated using two-tailed Fisher's exact tests.

## Sheet: c_enhancers_chr21
Enhancer cell-type *	hypomethylated/hypermethylated	Epigenome-wide significant CpGs within enhancer	Epigenome-wide significant CpGs outside enhancer	Non-significant CpGs within enhancer	Non-significant CpGs outside enhancer	OR	p-value
BI_CD34_Primary_RO01480	hypo	0	64	114	4234	0	0.413616
BI_CD34_Primary_RO01536	hypo	6	58	558	3790	0.702683	0.570103
BI_CD34_Primary_RO01549	hypo	0	64	203	4145	0	0.120265
CD19_primary	hypo	4	60	258	4090	1.05686	0.790639
GM12878	hypo	5	59	322	4026	1.05959	0.810162
K562	hypo	4	60	310	4038	0.868406	1
Astrocytes	hypo	6	58	358	3990	1.15292	0.649032
Frontal_lobe	hypo	0	64	47	4301	0	1
Hippocampus_150	hypo	8	56	792	3556	0.641475	0.325292
Temporal_lobe	hypo	4	60	579	3769	0.434026	0.133531
BI_CD34_Primary_RO01480	hyper	12	3	144	2780	76.7265	1.31188e-13
BI_CD34_Primary_RO01536	hyper	13	2	451	2473	35.6106	2.52973e-09
BI_CD34_Primary_RO01549	hyper	13	2	179	2745	99.2242	2.49957e-14
CD19_primary	hyper	0	15	191	2733	0	0.618494
GM12878	hyper	0	15	234	2690	0	0.625405
K562	hyper	10	5	209	2715	25.9008	9.34427e-09
Astrocytes	hyper	11	4	270	2654	26.957	4.89126e-09
Frontal_lobe	hyper	0	15	34	2890	0	1
Hippocampus_150	hyper	11	4	534	2390	12.2926	5.39655e-06
Temporal_lobe	hyper	0	15	356	2568	0	0.241432
* Enhancer regions previously identified (PMID:24119843) for three HSC cell lines (BI_CD34_Primary_RO01536, BI_CD34_Primary_RO01480, and BI_CD34_Primary_RO01549), CD19+ B-cells (CD19_primary), GM12878 lymphoblastoid cells, K562 cells, and four brain cell lines (astrocytes, frontal lobe cells, temporal lobe cells, and hippocampus cells)
P-values (not adjusted for multiple testing) and odds ratios calculated using two-tailed Fisher's exact tests.

## Sheet: d_TFBS_genomewide
Transcription factor binding sites (TFBS) *	cell type	hypomethylated/hypermethylated	Epigenome-wide significant CpGs within TF binding site	Epigenome-wide significant CpGs outside TF binding site	Non-significant CpGs within TF binding site	Non-significant CpGs outside TF binding site	OR	p-value
ARID3A	K562	hypo	2	331	4520	350336	0.468349	0.455542
ATF1	K562	hypo	3	330	10183	344673	0.307708	0.0303295
ATF3	K562	hypo	1	332	13685	341171	0.0751002	4.84315e-05
BACH1	K562	hypo	1	332	1596	353260	0.66669	1
BCLAF1	K562	hypo	2	331	6858	347998	0.306635	0.104907
BHLHE40	K562	hypo	6	327	20825	334031	0.294311	0.000606024
CBX3	K562	hypo	5	328	17283	337573	0.297746	0.00197875
CCNT2	K562	hypo	7	326	31555	323301	0.219999	5.93299e-07
CEBPB	K562	hypo	3	330	12066	342790	0.258269	0.00607438
CHD1	K562	hypo	4	329	14603	340253	0.283286	0.00347094
CHD2	K562	hypo	1	332	16146	338710	0.0631956	7.80581e-06
CTCF	K562	hypo	20	313	34532	320324	0.592726	0.0203299
CTCFL	K562	hypo	1	332	5546	349310	0.18972	0.071558
E2F6	K562	hypo	12	321	36321	318535	0.327851	1.12047e-05
EGR1	K562	hypo	6	327	26878	327978	0.223899	5.91372e-06
ELF1	K562	hypo	10	323	32392	322464	0.308207	1.5126e-05
ELK1	K562	hypo	2	331	8000	346856	0.262005	0.0394823
EP300	K562	hypo	7	326	16827	338029	0.431349	0.0194664
EZH2	K562	hypo	1	332	2001	352855	0.531143	1
FOS	K562	hypo	3	330	11003	343853	0.284099	0.0161465
FOSL1	K562	hypo	1	332	3494	351362	0.302904	0.392393
GABPA	K562	hypo	6	327	24353	330503	0.249016	4.58473e-05
GATA1	K562	hypo	2	331	2704	352152	0.786911	1
GATA2	K562	hypo	9	324	8707	346149	1.10431	0.721285
GTF2F1	K562	hypo	2	331	9902	344954	0.210525	0.0109333
HDAC1	K562	hypo	1	332	21404	333452	0.0469336	4.65619e-08
HDAC2	K562	hypo	3	330	8906	345950	0.353129	0.0753402
HDAC8	K562	hypo	1	332	2219	352637	0.478673	0.728831
HMGN3	K562	hypo	6	327	30216	324640	0.197138	3.50582e-07
IRF1	K562	hypo	4	329	32190	322666	0.12187	2.31827e-09
JUN	K562	hypo	1	332	9818	345038	0.105863	0.00206482
JUNB	K562	hypo	4	329	6237	348619	0.679578	0.67262
JUND	K562	hypo	9	324	31283	323573	0.287318	1.06322e-05
KAP1	K562	hypo	1	332	610	354246	1.74918	0.436502
KDM5B	K562	hypo	6	327	31045	323811	0.191383	1.70626e-07
MAFF	K562	hypo	3	330	4297	350559	0.741657	0.803383
MAFK	K562	hypo	4	329	4061	350795	1.05026	0.79511
MAX	K562	hypo	20	313	56205	298651	0.339527	6.80922e-08
MAZ	K562	hypo	9	324	46739	308117	0.18312	5.83074e-11
MEF2A	K562	hypo	3	330	2495	352361	1.28388	0.510656
MYC	K562	hypo	20	313	51668	303188	0.374952	1.6482e-06
NFYA	K562	hypo	1	332	8348	346508	0.125033	0.0059019
NFYB	K562	hypo	2	331	11135	343721	0.186487	0.00391254
NR2F2	K562	hypo	3	330	9227	345629	0.340528	0.0550339
PHF8	K562	hypo	5	328	43415	311441	0.109354	4.93654e-13
PML	K562	hypo	4	329	27052	327804	0.147326	2.23535e-07
POLR2A	K562	hypo	23	310	73841	281015	0.282354	3.99768e-12
RAD21	K562	hypo	8	325	13378	341478	0.628314	0.246888
RBBP5	K562	hypo	3	330	35579	319277	0.0815798	7.54479e-12
RCOR1	K562	hypo	8	325	23364	331492	0.349247	0.000825284
REST	K562	hypo	2	331	12634	342222	0.163641	0.000945297
RFX5	K562	hypo	2	331	3591	351265	0.591047	0.779564
SAP30	K562	hypo	2	331	19909	334947	0.101628	1.94083e-06
SIN3AK20	K562	hypo	1	332	29233	325623	0.0335599	2.00306e-11
SIRT6	K562	hypo	1	332	1141	353715	0.933748	1
SIX5	K562	hypo	1	332	9411	345445	0.110571	0.00297921
SMC3	K562	hypo	9	324	10156	344700	0.942793	1
SPI1	K562	hypo	5	328	8821	346035	0.597996	0.373723
STAT1	K562	hypo	1	332	5001	349855	0.210722	0.0994653
STAT2	K562	hypo	2	331	3390	351466	0.626449	0.776023
STAT5A	K562	hypo	3	330	5135	349721	0.61914	0.641249
TAF1	K562	hypo	6	327	39259	315597	0.147502	2.04535e-10
TAL1	K562	hypo	5	328	6406	348450	0.829182	0.837836
TBL1XR1	K562	hypo	5	328	11937	342919	0.437918	0.0656637
TBP	K562	hypo	6	327	33833	321023	0.174101	1.90629e-08
TEAD4	K562	hypo	8	325	15604	339252	0.535167	0.0810741
THAP1	K562	hypo	1	332	6668	348188	0.157291	0.0245943
TRIM28	K562	hypo	2	331	8970	345886	0.233023	0.0208952
UBTF	K562	hypo	1	332	23106	331750	0.0432552	9.52775e-09
USF1	K562	hypo	1	332	12819	342037	0.0803765	0.000160546
YY1	K562	hypo	6	327	36040	318816	0.162315	2.92311e-09
ZBTB7A	K562	hypo	5	328	22870	331986	0.221284	2.78298e-05
ZNF143	K562	hypo	8	325	19338	335518	0.427082	0.0106787
ZNF263	K562	hypo	2	331	3244	351612	0.654915	0.774909
ARID3A	K562	hyper	4	315	2891	293373	1.28861	0.559578
ATF1	K562	hyper	10	309	5846	290418	1.60768	0.152031
ATF3	K562	hyper	4	315	7256	289008	0.50578	0.203891
BACH1	K562	hyper	10	309	1101	295163	8.67579	4.81456e-07
BCL3	K562	hyper	1	318	637	295627	1.45937	0.497083
BCLAF1	K562	hyper	3	316	3542	292722	0.784587	1
BHLHE40	K562	hyper	12	307	10845	285419	1.02873	0.880953
CBX3	K562	hyper	11	308	9906	286358	1.03242	0.875588
CCNT2	K562	hyper	16	303	13406	282858	1.11416	0.684568
CEBPB	K562	hyper	7	312	9186	287078	0.701159	0.420843
CHD1	K562	hyper	13	306	8021	288243	1.52666	0.162291
CHD2	K562	hyper	3	316	7854	288410	0.348622	0.0540382
CTCF	K562	hyper	12	307	20827	275437	0.516914	0.020678
E2F4	K562	hyper	1	318	9107	287157	0.0991653	0.000949015
E2F6	K562	hyper	13	306	17692	278572	0.668922	0.191566
EGR1	K562	hyper	18	301	12621	283643	1.34395	0.211308
ELF1	K562	hyper	18	301	16864	279400	0.990768	1
ELK1	K562	hyper	1	318	3795	292469	0.242358	0.202253
EP300	K562	hyper	11	308	9748	286516	1.04975	0.874379
ETS1	K562	hyper	7	312	9583	286681	0.671182	0.424887
FOS	K562	hyper	11	308	6454	289810	1.60369	0.122201
FOSL1	K562	hyper	4	315	2208	294056	1.69113	0.308069
GABPA	K562	hyper	14	305	12289	283975	1.06073	0.778291
GATA1	K562	hyper	2	317	1470	294794	1.26523	0.67454
GATA2	K562	hyper	7	312	5525	290739	1.18063	0.674747
GTF2B	K562	hyper	2	317	3052	293212	0.606134	0.777666
HDAC1	K562	hyper	13	306	10834	285430	1.11926	0.653109
HDAC2	K562	hyper	5	314	4694	291570	0.9891	1
HMGN3	K562	hyper	10	309	13238	283026	0.6919	0.339817
IRF1	K562	hyper	9	310	15769	280495	0.516409	0.045118
JUN	K562	hyper	10	309	5995	290269	1.56691	0.159611
JUNB	K562	hyper	9	310	4252	292012	1.99382	0.05279
JUND	K562	hyper	29	290	18423	277841	1.5081	0.0472118
KDM5B	K562	hyper	12	307	15090	281174	0.728326	0.370229
MAFF	K562	hyper	21	298	3462	292802	5.95988	3.74688e-10
MAFK	K562	hyper	20	299	3401	292863	5.75977	1.66335e-09
MAX	K562	hyper	32	287	29942	266322	0.991732	1
MAZ	K562	hyper	15	304	23162	273102	0.58182	0.0364436
MXI1	K562	hyper	5	314	7992	288272	0.574364	0.295564
MYC	K562	hyper	23	296	26989	269275	0.775232	0.283368
NFE2	K562	hyper	8	311	702	295562	10.8314	1.31439e-06
NFYA	K562	hyper	7	312	4165	292099	1.57344	0.226257
NFYB	K562	hyper	10	309	5784	290480	1.62527	0.149324
NR2F2	K562	hyper	7	312	5377	290887	1.21374	0.528015
NRF1	K562	hyper	1	318	3969	292295	0.231596	0.139705
PHF8	K562	hyper	17	302	21078	275186	0.734904	0.27419
PML	K562	hyper	9	310	13857	282407	0.591674	0.142327
POLR2A	K562	hyper	55	264	41639	254625	1.27397	0.106729
RAD21	K562	hyper	3	316	7137	289127	0.384597	0.0978541
RBBP5	K562	hyper	11	308	17623	278641	0.564673	0.0578339
RCOR1	K562	hyper	16	303	12940	283324	1.15618	0.581597
REST	K562	hyper	6	313	7093	289171	0.781505	0.713196
RFX5	K562	hyper	6	313	1989	294275	2.83605	0.0219252
SAP30	K562	hyper	5	314	9856	286408	0.462728	0.0846215
SETDB1	K562	hyper	3	316	3041	293223	0.915411	1
SIN3AK20	K562	hyper	10	309	14303	281961	0.637969	0.18986
SIRT6	K562	hyper	4	315	795	295469	4.71921	0.0113665
SMARCA4	K562	hyper	3	316	1056	295208	2.65394	0.107153
SMARCB1	K562	hyper	4	315	864	295400	4.34168	0.0149644
SMC3	K562	hyper	3	316	5289	290975	0.522296	0.391407
SP1	K562	hyper	4	315	6695	289569	0.549226	0.340492
SP2	K562	hyper	1	318	3335	292929	0.276219	0.278325
SPI1	K562	hyper	10	309	6391	289873	1.46781	0.24115
SRF	K562	hyper	1	318	2530	293734	0.365104	0.533689
STAT1	K562	hyper	1	318	2984	293280	0.309079	0.388711
STAT2	K562	hyper	3	316	2043	294221	1.36722	0.487433
STAT5A	K562	hyper	5	314	2872	293392	1.62667	0.244543
TAF1	K562	hyper	9	310	19005	277259	0.423545	0.00576846
TAF7	K562	hyper	1	318	2692	293572	0.342944	0.380346
TAL1	K562	hyper	8	311	3428	292836	2.19753	0.0340701
TBL1XR1	K562	hyper	6	313	6361	289903	0.873644	1
TBP	K562	hyper	9	310	16906	279358	0.479735	0.021468
TEAD4	K562	hyper	10	309	9222	287042	1.00731	0.872344
THAP1	K562	hyper	1	318	2890	293374	0.319234	0.384406
TRIM28	K562	hyper	4	315	5158	291106	0.71667	0.668737
UBTF	K562	hyper	16	303	10876	285388	1.3856	0.22975
USF1	K562	hyper	10	309	7368	288896	1.26891	0.467278
USF2	K562	hyper	2	317	1752	294512	1.06054	0.713902
YY1	K562	hyper	15	304	17963	278301	0.764451	0.348783
ZBTB33	K562	hyper	3	316	2310	293954	1.20809	0.742054
ZBTB7A	K562	hyper	12	307	10597	285667	1.05373	0.763665
ZNF143	K562	hyper	9	310	10299	285965	0.806117	0.646068
ZNF263	K562	hyper	2	317	1823	294441	1.01902	0.72428
ZNF274	K562	hyper	2	317	541	295723	3.44865	0.116478
* All 161 available TFs in the ENCODE ChiP-seq database were included for the K562 cell line (wgEncodeRegTfbsClusteredV3.bed) in enrichment analyses. TFs included here are those overlapped by any DS-associated CpGs.
P-values (not adjusted for multiple testing) and odds ratios calculated using two-tailed Fisher's exact tests. P-values < 3.11x10-4 were significant after Bonferroni correction for multiple testing (0.05/161 TFs assessed).

## Sheet: d_TFBS_chr21
Transcription factor binding sites (TFBS) *	cell type	hypomethylated/hypermethylated	Epigenome-wide significant CpGs within TF binding site	Epigenome-wide significant CpGs outside TF binding site	Non-significant CpGs within TF binding site	Non-significant CpGs outside TF binding site	OR	p-value
BHLHE40	K562	hypo	3	61	243	4105	0.83083	1
CCNT2	K562	hypo	1	63	317	4031	0.201882	0.0869132
CHD1	K562	hypo	1	63	153	4195	0.435268	0.726865
CTCF	K562	hypo	4	60	337	4011	0.793491	0.815975
E2F6	K562	hypo	2	62	336	4012	0.385233	0.234497
EGR1	K562	hypo	1	63	228	4120	0.286877	0.259387
ELF1	K562	hypo	1	63	254	4094	0.255889	0.181539
EZH2	K562	hypo	1	63	34	4314	2.01345	0.401555
GATA2	K562	hypo	1	63	92	4256	0.734343	1
GTF2F1	K562	hypo	1	63	130	4218	0.515072	1
HMGN3	K562	hypo	1	63	262	4086	0.247591	0.181752
IRF1	K562	hypo	1	63	302	4046	0.212697	0.128538
KDM5B	K562	hypo	2	62	278	4070	0.472326	0.435938
MAX	K562	hypo	2	62	544	3804	0.225613	0.0200328
MAZ	K562	hypo	1	63	423	3925	0.147316	0.0184978
MYC	K562	hypo	3	61	499	3849	0.379406	0.110289
NFYA	K562	hypo	1	63	63	4285	1.07958	0.61014
NFYB	K562	hypo	1	63	92	4256	0.734343	1
PHF8	K562	hypo	1	63	367	3981	0.172216	0.0406307
POLR2A	K562	hypo	5	59	630	3718	0.500198	0.152159
RAD21	K562	hypo	2	62	114	4234	1.19802	0.685211
RBBP5	K562	hypo	1	63	297	4051	0.216545	0.127193
SMC3	K562	hypo	2	62	81	4267	1.69905	0.339998
STAT5A	K562	hypo	1	63	54	4294	1.26212	0.554547
TAF1	K562	hypo	1	63	305	4043	0.210449	0.129576
TAL1	K562	hypo	2	62	85	4263	1.6176	0.361225
TBP	K562	hypo	1	63	303	4045	0.211943	0.128865
TEAD4	K562	hypo	1	63	152	4196	0.438236	0.72643
YY1	K562	hypo	1	63	291	4057	0.221337	0.126231
ZBTB7A	K562	hypo	2	62	198	4150	0.676158	1
ZNF143	K562	hypo	1	63	162	4186	0.410207	0.731786
ZNF263	K562	hypo	2	62	27	4321	5.15739	0.0654562
CCNT2	K562	hyper	6	9	162	2762	11.3413	0.000103776
CHD1	K562	hyper	8	7	95	2829	33.8528	9.11804e-09
EGR1	K562	hyper	3	12	142	2782	4.89246	0.0345835
HDAC1	K562	hyper	6	9	134	2790	13.8426	3.68351e-05
KDM5B	K562	hyper	6	9	158	2766	11.6445	9.05928e-05
MAX	K562	hyper	3	12	317	2607	2.05535	0.218904
PHF8	K562	hyper	6	9	225	2699	7.98486	0.000604175
POLR2A	K562	hyper	10	5	392	2532	12.8984	3.26808e-06
RBBP5	K562	hyper	6	9	199	2725	9.1137	0.000314548
SAP30	K562	hyper	5	10	112	2812	12.5193	0.000200167
UBTF	K562	hyper	5	10	122	2802	11.4558	0.000295
ZBTB7A	K562	hyper	3	12	112	2812	6.26841	0.0188248
* All 161 available TFs in the ENCODE ChiP-seq database were included for the K562 cell line (wgEncodeRegTfbsClusteredV3.bed) in enrichment analyses. TFs included here are those overlapped by any DS-associated CpGs on chromosome 21.
P-values (not adjusted for multiple testing) and odds ratios calculated using two-tailed Fisher's exact tests. P-values < 3.11x10-4 were significant after Bonferroni correction for multiple testing (0.05/161 TFs assessed).

## Sheet: e_DHS_genomewide
DNase I hypersensitivity site (DHS) overlap *	hypomethylated/hypermethylated	Epigenome-wide significant CpGs within region	Epigenome-wide significant CpGs outside region	Non-significant CpGs within region	Non-significant CpGs outside region	OR	p-value
DHS site	hypo	241	92	234495	120361	1.34458	0.0149855
Non-DHS site	hypo	92	241	120361	234495	0.743724	0.0149855
DHS site	hyper	275	44	194669	101595	3.26177	1.66573e-16
Non-DHS site	hyper	44	275	101595	194669	0.306582	1.66573e-16
* DHSs were downloaded from the ENCODE project (wgEncodeRegDnaseClusteredV3.bed file).
P-values (not adjusted for multiple testing) and odds ratios calculated using two-tailed Fisher's exact tests.

## Sheet: e_DHS_chr21
DNase I hypersensitivity site (DHS) overlap *	hypomethylated/hypermethylated	Epigenome-wide significant CpGs within region	Epigenome-wide significant CpGs outside region	Non-significant CpGs within region	Non-significant CpGs outside region	OR	p-value
DHS site	hypo	44	20	2949	1399	1.04366	1
Non-DHS site	hypo	20	44	1399	2949	0.958164	1
DHS site	hyper	13	2	1795	1129	4.0868	0.0600539
Non-DHS site	hyper	2	13	1129	1795	0.24469	0.0600539
* DHSs were downloaded from the ENCODE project (wgEncodeRegDnaseClusteredV3.bed file).
P-values (not adjusted for multiple testing) and odds ratios calculated using two-tailed Fisher's exact tests.
