# Supplementary material for: The genome-wide impact of trisomy 21 on DNA methylation and its implications for hematopoiesis
Source: Nat Commun. 2021 Feb 5;12:821. doi: 10.1038/s41467-021-21064-z (PMC7865055; doi:10.1038/s41467-021-21064-z)
Supplement: Supplementary file 8 — Supplementary Data 4 [file 41467_2021_21064_MOESM8_ESM.xlsx]

## Sheet: GeneOntology(GO)_associations
Supplementary Data 4a – Gene pathway enrichment analysis results for genes overlapped by Down syndrome-associated CpGs, with assessment of Gene Ontology (GO) pathways. P-values were calculated by logistic regression adjusting for the number of probes in the enrichment analysis, carried out using the methylGSA package in R. Pathways with FDR-adjusted P-values <0.05 are highlighted in bold.
Gene Ontology (GO) Accession ID	Description	Gene list size	P-value	FDR-adjusted P-value
GO:0035710	CD4-positive, alpha-beta T cell activation	99	2.08761e-08	0.000153997
GO:2000514	regulation of CD4-positive, alpha-beta T cell activation	63	3.7652e-08	0.000153997
GO:0043020	NADPH oxidase complex	11	6.07868e-08	0.000165745
GO:0043367	CD4-positive, alpha-beta T cell differentiation	82	6.06803e-07	0.00108117
GO:0032663	regulation of interleukin-2 production	55	7.11849e-07	0.00108117
GO:0043370	regulation of CD4-positive, alpha-beta T cell differentiation	50	7.93031e-07	0.00108117
GO:0032743	positive regulation of interleukin-2 production	30	3.5186e-06	0.0037295
GO:0032623	interleukin-2 production	63	3.64744e-06	0.0037295
GO:0046631	alpha-beta T cell activation	153	7.03176e-06	0.00639109
GO:0042035	regulation of cytokine biosynthetic process	123	1.29691e-05	0.00832269
GO:0042089	cytokine biosynthetic process	135	1.32013e-05	0.00832269
GO:0042107	cytokine metabolic process	136	1.3631e-05	0.00832269
GO:0042093	T-helper cell differentiation	63	1.37465e-05	0.00832269
GO:0070723	response to cholesterol	30	1.42442e-05	0.00832269
GO:0046634	regulation of alpha-beta T cell activation	103	2.01604e-05	0.0109941
GO:0045076	regulation of interleukin-2 biosynthetic process	19	2.40216e-05	0.0118607
GO:0060263	regulation of respiratory burst	16	2.48382e-05	0.0118607
GO:0002294	CD4-positive, alpha-beta T cell differentiation involved in immune response	65	2.60994e-05	0.0118607
GO:0046632	alpha-beta T cell differentiation	109	2.76741e-05	0.0119144
GO:0030854	positive regulation of granulocyte differentiation	10	2.93276e-05	0.011995
GO:0002292	T cell differentiation involved in immune response	71	3.1621e-05	0.0123171
GO:0045086	positive regulation of interleukin-2 biosynthetic process	13	3.47359e-05	0.0129154
GO:0002286	T cell activation involved in immune response	93	4.06209e-05	0.0139747
GO:0046637	regulation of alpha-beta T cell differentiation	67	4.10017e-05	0.0139747
GO:0002287	alpha-beta T cell activation involved in immune response	66	4.91779e-05	0.014557
GO:0002293	alpha-beta T cell differentiation involved in immune response	66	4.91779e-05	0.014557
GO:0042533	tumor necrosis factor biosynthetic process	28	5.0651e-05	0.014557
GO:0042534	regulation of tumor necrosis factor biosynthetic process	28	5.0651e-05	0.014557
GO:0045622	regulation of T-helper cell differentiation	36	5.1608e-05	0.014557
GO:0030011	maintenance of cell polarity	14	6.20019e-05	0.0169059
GO:0036314	response to sterol	36	6.61228e-05	0.0174479
GO:1904894	positive regulation of STAT cascade	93	7.16019e-05	0.0179978
GO:0010623	programmed cell death involved in cell development	11	7.26073e-05	0.0179978
GO:0097028	dendritic cell differentiation	45	8.68103e-05	0.0208855
GO:0002285	lymphocyte activation involved in immune response	173	8.93806e-05	0.0208895
GO:0043011	myeloid dendritic cell differentiation	18	9.6117e-05	0.0212861
GO:0009925	basal plasma membrane	28	9.6282e-05	0.0212861
GO:0002313	mature B cell differentiation involved in immune response	19	0.000102593	0.0220845
GO:0030852	regulation of granulocyte differentiation	17	0.00010785	0.0226208
GO:0042094	interleukin-2 biosynthetic process	22	0.000116346	0.0237927
GO:0001637	G protein-coupled chemoattractant receptor activity	34	0.000135042	0.026301
GO:0004950	chemokine receptor activity	34	0.000135042	0.026301
GO:0002573	myeloid leukocyte differentiation	229	0.000140159	0.0266627
GO:0045730	respiratory burst	35	0.000149341	0.0277638
GO:0045766	positive regulation of angiogenesis	231	0.000163478	0.0297166
GO:0008090	retrograde axonal transport	16	0.000171775	0.0298803
GO:0035162	embryonic hemopoiesis	23	0.00017218	0.0298803
GO:0060456	positive regulation of digestive system process	10	0.000175337	0.0298803
GO:0001818	negative regulation of cytokine production	327	0.000187811	0.0313529
GO:1903672	positive regulation of sprouting angiogenesis	74	0.000203479	0.0332892
GO:0006940	regulation of smooth muscle contraction	60	0.000222333	0.0356605
GO:0016323	basolateral plasma membrane	205	0.000227913	0.0358525
GO:0030098	lymphocyte differentiation	375	0.000243954	0.0376517
GO:0010452	histone H3-K36 methylation	16	0.000263864	0.0394373
GO:2000319	regulation of T-helper 17 cell differentiation	18	0.000265509	0.0394373
GO:0050855	regulation of B cell receptor signaling pathway	31	0.000269987	0.0394373
GO:1905564	positive regulation of vascular endothelial cell proliferation	24	0.000277809	0.0398681
GO:0045187	regulation of circadian sleep/wake cycle, sleep	18	0.000290918	0.0404416
GO:0002335	mature B cell differentiation	25	0.000291693	0.0404416
GO:0050853	B cell receptor signaling pathway	59	0.000304602	0.0415274
GO:0042036	negative regulation of cytokine biosynthetic process	44	0.000313566	0.0415432
GO:2000515	negative regulation of CD4-positive, alpha-beta T cell activation	27	0.000314875	0.0415432
GO:0046635	positive regulation of alpha-beta T cell activation	70	0.000400293	0.0513218
GO:0004896	cytokine receptor activity	103	0.00040154	0.0513218
GO:0090594	inflammatory response to wounding	13	0.000414588	0.0521743
GO:0101023	vascular endothelial cell proliferation	51	0.000427544	0.0521987
GO:1905562	regulation of vascular endothelial cell proliferation	51	0.000427544	0.0521987
GO:0031616	spindle pole centrosome	13	0.000469289	0.0553712
GO:0001773	myeloid dendritic cell activation	29	0.000479001	0.0553712
GO:0045103	intermediate filament-based process	49	0.00047939	0.0553712
GO:0046638	positive regulation of alpha-beta T cell differentiation	48	0.000484284	0.0553712
GO:0023023	MHC protein complex binding	25	0.000487375	0.0553712
GO:0019955	cytokine binding	117	0.000502549	0.056313
GO:0045104	intermediate filament cytoskeleton organization	48	0.000510847	0.0564693
GO:2001185	regulation of CD8-positive, alpha-beta T cell activation	15	0.000520803	0.056472
GO:2000516	positive regulation of CD4-positive, alpha-beta T cell activation	37	0.000524679	0.056472
GO:1901222	regulation of NIK/NF-kappaB signaling	122	0.000591617	0.0628497
GO:0001660	fever generation	11	0.000607739	0.0637347
GO:0030132	clathrin coat of coated pit	18	0.000627889	0.0650143
GO:1904018	positive regulation of vasculature development	268	0.000693391	0.0707721
GO:0050802	circadian sleep/wake cycle, sleep	22	0.000701144	0.0707721
GO:0005021	vascular endothelial growth factor-activated receptor activity	10	0.000709451	0.0707721
GO:0008517	folic acid transmembrane transporter activity	10	0.000727735	0.0717213
GO:0045624	positive regulation of T-helper cell differentiation	23	0.000765518	0.0745469
GO:0071800	podosome assembly	18	0.000780468	0.0751086
GO:0004012	phospholipid-translocating ATPase activity	11	0.00082812	0.0787677
GO:0045589	regulation of regulatory T cell differentiation	36	0.000913823	0.085336
GO:1990573	potassium ion import across plasma membrane	20	0.000921652	0.085336
GO:0043371	negative regulation of CD4-positive, alpha-beta T cell differentiation	20	0.000940763	0.085336
GO:0006883	cellular sodium ion homeostasis	13	0.000953085	0.085336
GO:2000316	regulation of T-helper 17 type immune response	21	0.000954187	0.085336
GO:0045066	regulatory T cell differentiation	39	0.000959769	0.085336
GO:0010743	regulation of macrophage derived foam cell differentiation	33	0.000979957	0.086194
GO:1903039	positive regulation of leukocyte cell-cell adhesion	255	0.00100937	0.0878369
GO:0030851	granulocyte differentiation	35	0.00105952	0.0905064
GO:1901099	negative regulation of signal transduction in absence of ligand	32	0.00107767	0.0905064
GO:2001240	negative regulation of extrinsic apoptotic signaling pathway in absence of ligand	32	0.00107767	0.0905064
GO:0090482	vitamin transmembrane transporter activity	32	0.00108431	0.0905064
GO:0042613	MHC class II protein complex	17	0.0011098	0.0913835
GO:0042531	positive regulation of tyrosine phosphorylation of STAT protein	69	0.00112375	0.0913835
GO:0009409	response to cold	43	0.00112833	0.0913835
GO:0086008	voltage-gated potassium channel activity involved in cardiac muscle cell action potential repolarization	16	0.00115339	0.0924973
GO:0045580	regulation of T cell differentiation	157	0.00128146	0.10177
GO:0010107	potassium ion import	21	0.00129456	0.101822
GO:0072539	T-helper 17 cell differentiation	26	0.0013473	0.104961
GO:1904892	regulation of STAT cascade	143	0.00142791	0.110191
GO:0002763	positive regulation of myeloid leukocyte differentiation	59	0.00148312	0.113383
GO:0010744	positive regulation of macrophage derived foam cell differentiation	17	0.00149978	0.113595
GO:0045765	regulation of angiogenesis	449	0.00151931	0.114018
GO:0032692	negative regulation of interleukin-1 production	42	0.00155304	0.115489
GO:0060124	positive regulation of growth hormone secretion	11	0.00161753	0.119201
GO:0015026	coreceptor activity	42	0.00166278	0.121442
GO:0042605	peptide antigen binding	32	0.00172074	0.124563
GO:0070472	regulation of uterine smooth muscle contraction	10	0.0017783	0.127601
GO:1901223	negative regulation of NIK/NF-kappaB signaling	34	0.00180914	0.128685
GO:0042268	regulation of cytolysis	19	0.00184801	0.130317
GO:0035855	megakaryocyte development	17	0.00188322	0.130808
GO:0046688	response to copper ion	33	0.00188696	0.130808
GO:0070851	growth factor receptor binding	135	0.00197148	0.135519
GO:0038201	TOR complex	13	0.00199857	0.136236
GO:0032966	negative regulation of collagen biosynthetic process	19	0.00205965	0.139239
GO:0071397	cellular response to cholesterol	21	0.00207762	0.139303
GO:0022409	positive regulation of cell-cell adhesion	298	0.0021351	0.141993
GO:0042226	interleukin-6 biosynthetic process	27	0.00217805	0.143681
GO:0030217	T cell differentiation	275	0.00229028	0.149876
GO:0045639	positive regulation of myeloid cell differentiation	97	0.00230929	0.149921
GO:0014015	positive regulation of gliogenesis	79	0.00233236	0.149984
GO:0070471	uterine smooth muscle contraction	11	0.00234694	0.149984
GO:0097709	connective tissue replacement	21	0.00238774	0.151029
GO:0042745	circadian sleep/wake cycle	29	0.00240021	0.151029
GO:0046427	positive regulation of JAK-STAT cascade	90	0.00247971	0.153972
GO:0032691	negative regulation of interleukin-1 beta production	35	0.00248463	0.153972
GO:0048185	activin binding	11	0.0025117	0.154301
GO:0042749	regulation of circadian sleep/wake cycle	22	0.00252768	0.154301
GO:0038024	cargo receptor activity	107	0.00255448	0.154782
GO:0010713	negative regulation of collagen metabolic process	20	0.00263696	0.158606
GO:0071679	commissural neuron axon guidance	11	0.00267063	0.159458
GO:0035259	glucocorticoid receptor binding	12	0.00270505	0.160343
GO:0045408	regulation of interleukin-6 biosynthetic process	25	0.00277183	0.162371
GO:0005072	transforming growth factor beta receptor, cytoplasmic mediator activity	11	0.00278041	0.162371
GO:0050870	positive regulation of T cell activation	231	0.00279881	0.162371
GO:0043374	CD8-positive, alpha-beta T cell differentiation	13	0.00282888	0.16296
GO:0045582	positive regulation of T cell differentiation	87	0.00285739	0.163451
GO:1900016	negative regulation of cytokine production involved in inflammatory response	22	0.00291052	0.165334
GO:0090205	positive regulation of cholesterol metabolic process	10	0.0029734	0.167741
GO:0050863	regulation of T cell activation	373	0.00310856	0.172874
GO:0005604	basement membrane	103	0.00312644	0.172874
GO:0022410	circadian sleep/wake cycle process	26	0.00312779	0.172874
GO:0072538	T-helper 17 type immune response	29	0.00329999	0.180217
GO:0042095	interferon-gamma biosynthetic process	17	0.00330472	0.180217
GO:0070411	I-SMAD binding	11	0.00347761	0.185308
GO:0044803	multi-organism membrane organization	10	0.00349159	0.185308
GO:0005242	inward rectifier potassium channel activity	20	0.00349808	0.185308
GO:0045072	regulation of interferon-gamma biosynthetic process	16	0.00351903	0.185308
GO:0032494	response to peptidoglycan	12	0.00353339	0.185308
GO:0042974	retinoic acid receptor binding	26	0.00353399	0.185308
GO:0034713	type I transforming growth factor beta receptor binding	11	0.00356823	0.185785
GO:1903670	regulation of sprouting angiogenesis	165	0.00360915	0.185785
GO:0070410	co-SMAD binding	12	0.00361122	0.185785
GO:0120162	positive regulation of cold-induced thermogenesis	97	0.00364402	0.1863
GO:0042108	positive regulation of cytokine biosynthetic process	71	0.00374469	0.190258
GO:0031649	heat generation	17	0.00387186	0.195505
GO:0001696	gastric acid secretion	15	0.00397199	0.199331
GO:0010742	macrophage derived foam cell differentiation	41	0.00406607	0.201578
GO:0090077	foam cell differentiation	41	0.00406607	0.201578
GO:0097696	STAT cascade	181	0.00415836	0.20353
GO:0048934	peripheral nervous system neuron differentiation	12	0.00418008	0.20353
GO:0048935	peripheral nervous system neuron development	12	0.00418008	0.20353
GO:0043372	positive regulation of CD4-positive, alpha-beta T cell differentiation	31	0.00430716	0.208477
GO:0019200	carbohydrate kinase activity	28	0.00441437	0.212409
GO:0098918	structural constituent of synapse	18	0.00447594	0.214112
GO:0030955	potassium ion binding	11	0.00451138	0.214553
GO:2000318	positive regulation of T-helper 17 type immune response	11	0.00458898	0.216982
GO:0015884	folic acid transport	14	0.00466477	0.21884
GO:0042509	regulation of tyrosine phosphorylation of STAT protein	83	0.0046818	0.21884
GO:1901184	regulation of ERBB signaling pathway	101	0.00479486	0.222852
GO:0097067	cellular response to thyroid hormone stimulus	16	0.0049467	0.228162
GO:0023026	MHC class II protein complex binding	16	0.00496488	0.228162
GO:1903975	regulation of glial cell migration	18	0.00501807	0.229317
GO:2000810	regulation of bicellular tight junction assembly	22	0.00537214	0.244134
GO:0030684	preribosome	14	0.00550657	0.24886
GO:0045616	regulation of keratinocyte differentiation	39	0.00561812	0.252507
GO:0036037	CD8-positive, alpha-beta T cell activation	23	0.00588808	0.263194
GO:0007260	tyrosine phosphorylation of STAT protein	90	0.00602246	0.266388
GO:0003823	antigen binding	154	0.00602467	0.266388
GO:0016553	base conversion or substitution editing	13	0.00622252	0.273657
GO:1902105	regulation of leukocyte differentiation	308	0.00631483	0.276232
GO:0045178	basal part of cell	45	0.00637718	0.277475
GO:0098751	bone cell development	33	0.00653364	0.282222
GO:0071435	potassium ion export	18	0.00661518	0.282222
GO:0097623	potassium ion export across plasma membrane	18	0.00661518	0.282222
GO:0050854	regulation of antigen receptor-mediated signaling pathway	69	0.006676	0.282222
GO:0071801	regulation of podosome assembly	14	0.00667795	0.282222
GO:0045621	positive regulation of lymphocyte differentiation	100	0.00669328	0.282222
GO:0002761	regulation of myeloid leukocyte differentiation	122	0.00674115	0.282783
GO:0008443	phosphofructokinase activity	11	0.00682234	0.284728
GO:0005125	cytokine activity	175	0.00700104	0.288212
GO:0018202	peptidyl-histidine modification	18	0.00700158	0.288212
GO:0008343	adult feeding behavior	10	0.00701152	0.288212
GO:0042058	regulation of epidermal growth factor receptor signaling pathway	93	0.00725768	0.296839
GO:0098915	membrane repolarization during ventricular cardiac muscle cell action potential	21	0.00737885	0.299699
GO:0018027	peptidyl-lysine dimethylation	16	0.00740087	0.299699
GO:0070633	transepithelial transport	19	0.00750663	0.301129
GO:0045619	regulation of lymphocyte differentiation	185	0.00752994	0.301129
GO:0043621	protein self-association	56	0.00754662	0.301129
GO:0071803	positive regulation of podosome assembly	10	0.00761538	0.302397
GO:0001659	temperature homeostasis	179	0.00783401	0.308953
GO:0140115	export across plasma membrane	31	0.00785603	0.308953
GO:0002162	dystroglycan binding	10	0.00796359	0.310163
GO:0060123	regulation of growth hormone secretion	15	0.00798181	0.310163
GO:0032651	regulation of interleukin-1 beta production	87	0.00800054	0.310163
GO:0014831	gastro-intestinal system smooth muscle contraction	11	0.00807819	0.311325
GO:0010893	positive regulation of steroid biosynthetic process	21	0.00811301	0.311325
GO:0046636	negative regulation of alpha-beta T cell activation	38	0.0081447	0.311325
GO:0031420	alkali metal ion binding	16	0.00826422	0.312894
GO:0050867	positive regulation of cell activation	374	0.00828974	0.312894
GO:1903977	positive regulation of glial cell migration	12	0.00830049	0.312894
GO:0036315	cellular response to sterol	27	0.00836455	0.313863
GO:0001937	negative regulation of endothelial cell proliferation	79	0.00879443	0.328486
GO:1902107	positive regulation of leukocyte differentiation	162	0.0089431	0.332521
GO:0019957	C-C chemokine binding	10	0.00911355	0.337325
GO:0042611	MHC protein complex	27	0.00924648	0.339387
GO:0006898	receptor-mediated endocytosis	340	0.00925631	0.339387
GO:0004629	phospholipase C activity	31	0.00929374	0.339387
GO:0035371	microtubule plus-end	17	0.00949649	0.34525
GO:2000353	positive regulation of endothelial cell apoptotic process	25	0.00956292	0.346127
GO:0019843	rRNA binding	44	0.00978708	0.351409
GO:1904468	negative regulation of tumor necrosis factor secretion	11	0.00979478	0.351409
GO:0002696	positive regulation of leukocyte activation	357	0.0099007	0.353658
GO:0002517	T cell tolerance induction	13	0.00995048	0.353891
GO:0048143	astrocyte activation	24	0.0102086	0.3615
GO:0006939	smooth muscle contraction	109	0.0104677	0.369077
GO:0032729	positive regulation of interferon-gamma production	69	0.0108603	0.381277
GO:0042168	heme metabolic process	52	0.0111894	0.391149
GO:0042102	positive regulation of T cell proliferation	95	0.0113605	0.395443
GO:2000833	positive regulation of steroid hormone secretion	10	0.0114266	0.396058
GO:1903708	positive regulation of hemopoiesis	206	0.0115624	0.399072
GO:0043252	sodium-independent organic anion transport	13	0.0116239	0.399509
GO:0032649	regulation of interferon-gamma production	104	0.0117883	0.403465
GO:0001618	virus receptor activity	76	0.012281	0.416842
GO:0104005	hijacked molecular function	76	0.012281	0.416842
GO:0006767	water-soluble vitamin metabolic process	109	0.0125678	0.423585
GO:0106019	phosphatidylinositol-4,5-bisphosphate phosphatase activity	14	0.0125833	0.423585
GO:0005044	scavenger receptor activity	53	0.0128879	0.432062
GO:2000181	negative regulation of blood vessel morphogenesis	202	0.0129432	0.432145
GO:0032652	regulation of interleukin-1 production	106	0.013179	0.438227
GO:0005126	cytokine receptor binding	270	0.0134316	0.444819
GO:0045834	positive regulation of lipid metabolic process	155	0.0136271	0.449474
GO:0016725	oxidoreductase activity, acting on CH or CH2 groups	10	0.0136838	0.449533
GO:0030007	cellular potassium ion homeostasis	10	0.0137418	0.449632
GO:0019430	removal of superoxide radicals	23	0.0137985	0.449687
GO:0010875	positive regulation of cholesterol efflux	18	0.0140992	0.457664
GO:0004435	phosphatidylinositol phospholipase C activity	23	0.0146977	0.474818
GO:0006801	superoxide metabolic process	77	0.0147437	0.474818
GO:0034405	response to fluid shear stress	39	0.0155057	0.497398
GO:0015924	mannosyl-oligosaccharide mannosidase activity	10	0.0159277	0.508939
GO:0150078	positive regulation of neuroinflammatory response	26	0.0161133	0.512866
GO:0010718	positive regulation of epithelial to mesenchymal transition	61	0.0166169	0.526846
GO:0032611	interleukin-1 beta production	102	0.0168281	0.531483
GO:0070098	chemokine-mediated signaling pathway	60	0.0173653	0.54454
GO:0038127	ERBB signaling pathway	159	0.0173747	0.54454
GO:0005160	transforming growth factor beta receptor binding	30	0.0174985	0.546326
GO:0140103	catalytic activity, acting on a glycoprotein	32	0.017724	0.551207
GO:0005149	interleukin-1 receptor binding	13	0.0177896	0.551207
GO:0035563	positive regulation of chromatin binding	13	0.017979	0.554976
GO:0002040	sprouting angiogenesis	208	0.0181019	0.556669
GO:0046835	carbohydrate phosphorylation	22	0.0181839	0.557094
GO:0034595	phosphatidylinositol phosphate 5-phosphatase activity	13	0.0189982	0.577942
GO:0046425	regulation of JAK-STAT cascade	133	0.0190057	0.577942
GO:0040018	positive regulation of multicellular organism growth	33	0.0192272	0.58173
GO:2001239	regulation of extrinsic apoptotic signaling pathway in absence of ligand	43	0.0192725	0.58173
GO:0045687	positive regulation of glial cell differentiation	47	0.0197752	0.594709
GO:0042169	SH2 domain binding	36	0.0205515	0.614657
GO:0005905	clathrin-coated pit	71	0.0205888	0.614657
GO:0035930	corticosteroid hormone secretion	17	0.0216575	0.641879
GO:2000846	regulation of corticosteroid hormone secretion	15	0.0216575	0.641879
GO:0051044	positive regulation of membrane protein ectodomain proteolysis	16	0.0221717	0.654745
GO:0007159	leukocyte cell-cell adhesion	409	0.0225112	0.661624
GO:0046501	protoporphyrinogen IX metabolic process	10	0.0226863	0.661624
GO:0030296	protein tyrosine kinase activator activity	19	0.0227796	0.661624
GO:0035933	glucocorticoid secretion	11	0.022795	0.661624
GO:1903037	regulation of leukocyte cell-cell adhesion	362	0.0228293	0.661624
GO:0070492	oligosaccharide binding	12	0.0228899	0.661624
GO:0034350	regulation of glial cell apoptotic process	10	0.0231534	0.666428
GO:0050731	positive regulation of peptidyl-tyrosine phosphorylation	204	0.0232191	0.666428
GO:0009223	pyrimidine deoxyribonucleotide catabolic process	12	0.023446	0.670076
GO:0006285	base-excision repair, AP site formation	14	0.02351	0.670076
GO:0045785	positive regulation of cell adhesion	455	0.023602	0.670361
GO:0050884	neuromuscular process controlling posture	16	0.0237419	0.672001
GO:0072610	interleukin-12 secretion	11	0.0239112	0.67446
GO:1904996	positive regulation of leukocyte adhesion to vascular endothelial cell	19	0.0241093	0.677712
GO:0009897	external side of plasma membrane	201	0.0243097	0.681004
GO:0046639	negative regulation of alpha-beta T cell differentiation	25	0.0243994	0.681186
GO:0006884	cell volume homeostasis	23	0.0246699	0.686394
GO:0045604	regulation of epidermal cell differentiation	58	0.0249296	0.688507
GO:0006089	lactate metabolic process	13	0.0249707	0.688507
GO:0086013	membrane repolarization during cardiac muscle cell action potential	42	0.0249984	0.688507
GO:0048251	elastic fiber assembly	10	0.0253903	0.696955
GO:0030128	clathrin coat of endocytic vesicle	14	0.0256553	0.701491
GO:0007173	epidermal growth factor receptor signaling pathway	132	0.0257271	0.701491
GO:0003951	NAD+ kinase activity	17	0.0259075	0.703052
GO:0030431	sleep	32	0.0260236	0.703052
GO:1903055	positive regulation of extracellular matrix organization	24	0.026077	0.703052
GO:0016525	negative regulation of angiogenesis	199	0.0262276	0.703052
GO:0046332	SMAD binding	77	0.0262762	0.703052
GO:0030252	growth hormone secretion	21	0.0263113	0.703052
GO:0031643	positive regulation of myelination	16	0.0263859	0.703052
GO:0030118	clathrin coat	51	0.026492	0.703587
GO:0015701	bicarbonate transport	47	0.0266109	0.704457
GO:0072583	clathrin-dependent endocytosis	39	0.0267332	0.705411
GO:0009913	epidermal cell differentiation	376	0.0272653	0.717138
GO:0098636	protein complex involved in cell adhesion	48	0.0273812	0.717878
GO:0050663	cytokine secretion	262	0.0277676	0.723433
GO:0035455	response to interferon-alpha	22	0.027827	0.723433
GO:0051010	microtubule plus-end binding	13	0.0278583	0.723433
GO:1903980	positive regulation of microglial cell activation	19	0.0280581	0.7262
GO:1904685	positive regulation of metalloendopeptidase activity	11	0.0281425	0.7262
GO:0090218	positive regulation of lipid kinase activity	37	0.0287315	0.739069
GO:0045078	positive regulation of interferon-gamma biosynthetic process	12	0.0289222	0.74164
GO:1904683	regulation of metalloendopeptidase activity	22	0.0291558	0.745295
GO:0019956	chemokine binding	25	0.0293011	0.746676
GO:0045940	positive regulation of steroid metabolic process	29	0.0295814	0.751478
GO:0032612	interleukin-1 production	121	0.0296737	0.751488
GO:0045606	positive regulation of epidermal cell differentiation	22	0.0298	0.752358
GO:0003159	morphogenesis of an endothelium	21	0.0304932	0.763913
GO:0061154	endothelial tube morphogenesis	21	0.0304932	0.763913
GO:0060348	bone development	195	0.0305378	0.763913
GO:0032395	MHC class II receptor activity	11	0.030809	0.768347
GO:0008375	acetylglucosaminyltransferase activity	68	0.0311401	0.771481
GO:0005882	intermediate filament	217	0.0312871	0.771481
GO:0061888	regulation of astrocyte activation	13	0.0313182	0.771481
GO:0031078	histone deacetylase activity (H3-K14 specific)	10	0.0314062	0.771481
GO:0032041	NAD-dependent histone deacetylase activity (H3-K14 specific)	10	0.0314062	0.771481
GO:0050710	negative regulation of cytokine secretion	72	0.0315043	0.771572
GO:0030122	AP-2 adaptor complex	13	0.0321327	0.784614
GO:0043217	myelin maintenance	16	0.0323067	0.785375
GO:0050730	regulation of peptidyl-tyrosine phosphorylation	278	0.0323981	0.785375
GO:0045618	positive regulation of keratinocyte differentiation	14	0.0324519	0.785375
GO:0015301	anion:anion antiporter activity	21	0.0328929	0.793699
GO:0071378	cellular response to growth hormone stimulus	28	0.0330854	0.794832
GO:1990535	neuron projection maintenance	10	0.0331803	0.794832
GO:0034987	immunoglobulin receptor binding	11	0.0332405	0.794832
GO:1901186	positive regulation of ERBB signaling pathway	36	0.0333285	0.794832
GO:0016082	synaptic vesicle priming	13	0.033849	0.804898
GO:0010717	regulation of epithelial to mesenchymal transition	107	0.0343126	0.813558
GO:0045807	positive regulation of endocytosis	149	0.0347025	0.820119
GO:0055075	potassium ion homeostasis	17	0.0347899	0.820119
GO:1901201	regulation of extracellular matrix assembly	11	0.0350428	0.823708
GO:0060033	anatomical structure regression	11	0.0354396	0.830648
GO:0007422	peripheral nervous system development	71	0.0356363	0.832871
GO:0006527	arginine catabolic process	10	0.0357408	0.832933
GO:2000404	regulation of T cell migration	44	0.0367236	0.850408
GO:0045672	positive regulation of osteoclast differentiation	26	0.0367925	0.850408
GO:0002888	positive regulation of myeloid leukocyte mediated immunity	29	0.0368536	0.850408
GO:0040014	regulation of multicellular organism growth	71	0.0369065	0.850408
GO:0035252	UDP-xylosyltransferase activity	17	0.0373688	0.856238
GO:0042285	xylosyltransferase activity	19	0.0373688	0.856238
GO:0007259	JAK-STAT cascade	170	0.0377874	0.86341
GO:0043552	positive regulation of phosphatidylinositol 3-kinase activity	33	0.0385861	0.874653
GO:0055091	phospholipid homeostasis	11	0.0386393	0.874653
GO:0030168	platelet activation	174	0.0386518	0.874653
GO:0051004	regulation of lipoprotein lipase activity	26	0.0387071	0.874653
GO:0030216	keratinocyte differentiation	322	0.0388484	0.875427
GO:0097306	cellular response to alcohol	89	0.0390427	0.877388
GO:0007229	integrin-mediated signaling pathway	101	0.0398226	0.892293
GO:0033005	positive regulation of mast cell activation	18	0.0399241	0.892293
GO:0098552	side of membrane	366	0.0401939	0.895874
GO:0042743	hydrogen peroxide metabolic process	56	0.0403681	0.897312
GO:0071450	cellular response to oxygen radical	25	0.0407471	0.899815
GO:0071451	cellular response to superoxide	25	0.0407471	0.899815
GO:0043302	positive regulation of leukocyte degranulation	22	0.0408107	0.899815
GO:0034204	lipid translocation	24	0.0410321	0.899846
GO:0045332	phospholipid translocation	24	0.0410321	0.899846
GO:0004864	protein phosphatase inhibitor activity	34	0.0411491	0.9
GO:0002825	regulation of T-helper 1 type immune response	33	0.0414265	0.901623
GO:0032673	regulation of interleukin-4 production	29	0.0414438	0.901623
GO:0044322	endoplasmic reticulum quality control compartment	25	0.0419656	0.910553
GO:0010944	negative regulation of transcription by competitive promoter binding	10	0.0420991	0.911033
GO:0042088	T-helper 1 type immune response	53	0.0422995	0.912954
GO:1990868	response to chemokine	70	0.0425676	0.913919
GO:1990869	cellular response to chemokine	70	0.0425676	0.913919
GO:0071468	cellular response to acidic pH	13	0.0429446	0.917224
GO:0044130	negative regulation of growth of symbiont in host	13	0.0429458	0.917224
GO:0002291	T cell activation via T cell receptor contact with antigen bound to MHC molecule on antigen presenting cell	10	0.0434424	0.925413
GO:0042755	eating behavior	34	0.0442251	0.93907
GO:0031532	actin cytoskeleton reorganization	89	0.0443566	0.93907
GO:0004559	alpha-mannosidase activity	11	0.0445016	0.93907
GO:0045987	positive regulation of smooth muscle contraction	31	0.0445427	0.93907
GO:0005865	striated muscle thin filament	18	0.0452773	0.952104
GO:0006778	porphyrin-containing compound metabolic process	60	0.0467711	0.980994
GO:1904587	response to glycoprotein	10	0.0472131	0.984214
GO:0050728	negative regulation of inflammatory response	185	0.0473962	0.984214
GO:0032720	negative regulation of tumor necrosis factor production	77	0.047446	0.984214
GO:0090257	regulation of muscle system process	304	0.0475044	0.984214
GO:0002237	response to molecule of bacterial origin	344	0.0475262	0.984214
GO:0044146	negative regulation of growth of symbiont involved in interaction with host	14	0.0477373	0.986088
GO:0014013	regulation of gliogenesis	134	0.0479044	0.987048
GO:1903556	negative regulation of tumor necrosis factor superfamily cytokine production	79	0.048251	0.990944
GO:1902932	positive regulation of alcohol biosynthetic process	29	0.0484315	0.990944
GO:0004089	carbonate dehydratase activity	15	0.0484569	0.990944
GO:0032740	positive regulation of interleukin-17 production	17	0.0491857	1
GO:0030316	osteoclast differentiation	102	0.049212	1
GO:0001778	plasma membrane repair	13	0.0499511	1
GO:1904037	positive regulation of epithelial cell apoptotic process	38	0.0501081	1
GO:0097066	response to thyroid hormone	25	0.05021	1
GO:0032103	positive regulation of response to external stimulus	357	0.0503744	1
GO:0030676	Rac guanyl-nucleotide exchange factor activity	16	0.0506693	1
GO:0007183	SMAD protein complex assembly	13	0.0506858	1
GO:0035999	tetrahydrofolate interconversion	15	0.0511727	1
GO:0045117	azole transport	26	0.0529566	1
GO:1904754	positive regulation of vascular associated smooth muscle cell migration	27	0.0531877	1
GO:0044058	regulation of digestive system process	36	0.0532233	1
GO:0042887	amide transmembrane transporter activity	48	0.053528	1
GO:0006970	response to osmotic stress	88	0.0537681	1
GO:0032660	regulation of interleukin-17 production	35	0.0540916	1
GO:0043395	heparan sulfate proteoglycan binding	16	0.0543297	1
GO:0061035	regulation of cartilage development	70	0.0543436	1
GO:0042098	T cell proliferation	196	0.0550254	1
GO:0016279	protein-lysine N-methyltransferase activity	83	0.0551582	1
GO:0106106	cold-induced thermogenesis	143	0.0560763	1
GO:0120161	regulation of cold-induced thermogenesis	143	0.0560763	1
GO:0045668	negative regulation of osteoblast differentiation	51	0.0563367	1
GO:0000305	response to oxygen radical	30	0.0564515	1
GO:0051219	phosphoprotein binding	84	0.056816	1
GO:0035902	response to immobilization stress	27	0.0568977	1
GO:0004675	transmembrane receptor protein serine/threonine kinase activity	30	0.0572745	1
GO:0036507	protein demannosylation	29	0.0573849	1
GO:0036508	protein alpha-1,2-demannosylation	29	0.0573849	1
GO:0017136	NAD-dependent histone deacetylase activity	16	0.0574139	1
GO:2000317	negative regulation of T-helper 17 type immune response	10	0.0587463	1
GO:0034349	glial cell apoptotic process	15	0.0589371	1
GO:0033013	tetrapyrrole metabolic process	90	0.0595017	1
GO:0010288	response to lead ion	24	0.0599807	1
GO:0006244	pyrimidine nucleotide catabolic process	13	0.0601594	1
GO:1903727	positive regulation of phospholipid metabolic process	49	0.0606658	1
GO:0008305	integrin complex	45	0.0607431	1
GO:0043194	axon initial segment	16	0.0608953	1
GO:0140078	class I DNA-(apurinic or apyrimidinic site) endonuclease activity	10	0.060935	1
GO:0001935	endothelial cell proliferation	210	0.0615562	1
GO:0071219	cellular response to molecule of bacterial origin	207	0.0617662	1
GO:0030198	extracellular matrix organization	384	0.061825	1
GO:0006760	folic acid-containing compound metabolic process	57	0.0618756	1
GO:0016805	dipeptidase activity	16	0.0620389	1
GO:0009395	phospholipid catabolic process	35	0.0625429	1
GO:0010324	membrane invagination	61	0.0629428	1
GO:0001936	regulation of endothelial cell proliferation	193	0.0632169	1
GO:0006911	phagocytosis, engulfment	43	0.0633306	1
GO:0032609	interferon-gamma production	121	0.0634239	1
GO:0043277	apoptotic cell clearance	41	0.0635319	1
GO:0006936	muscle contraction	440	0.063759	1
GO:0006937	regulation of muscle contraction	190	0.0638418	1
GO:0045933	positive regulation of muscle contraction	51	0.063925	1
GO:0002822	regulation of adaptive immune response based on somatic recombination of immune receptors built from immunoglobulin superfamily domains	160	0.0649835	1
GO:0071425	hematopoietic stem cell proliferation	23	0.0653816	1
GO:0050872	white fat cell differentiation	14	0.0654068	1
GO:0016278	lysine N-methyltransferase activity	85	0.0654651	1
GO:1902563	regulation of neutrophil activation	12	0.0656075	1
GO:0014821	phasic smooth muscle contraction	20	0.0656458	1
GO:1903978	regulation of microglial cell activation	35	0.0656995	1
GO:0060396	growth hormone receptor signaling pathway	27	0.0660739	1
GO:0008037	cell recognition	136	0.0661695	1
GO:0045742	positive regulation of epidermal growth factor receptor signaling pathway	34	0.0669714	1
GO:0050910	detection of mechanical stimulus involved in sensory perception of sound	11	0.0676159	1
GO:0030183	B cell differentiation	117	0.0683513	1
GO:0030669	clathrin-coated endocytic vesicle membrane	42	0.0684101	1
GO:0043027	cysteine-type endopeptidase inhibitor activity involved in apoptotic process	20	0.0691421	1
GO:0098831	presynaptic active zone cytoplasmic component	10	0.069735	1
GO:0050667	homocysteine metabolic process	13	0.0697476	1
GO:0033008	positive regulation of mast cell activation involved in immune response	13	0.0701841	1
GO:0043306	positive regulation of mast cell degranulation	13	0.0701841	1
GO:0050431	transforming growth factor beta binding	29	0.0702343	1
GO:0008093	cytoskeletal adaptor activity	14	0.0718032	1
GO:0010310	regulation of hydrogen peroxide metabolic process	22	0.0719125	1
GO:1901343	negative regulation of vasculature development	219	0.0723306	1
GO:0048512	circadian behavior	49	0.0725792	1
GO:0072678	T cell migration	65	0.0733165	1
GO:0009310	amine catabolic process	33	0.0733976	1
GO:0032700	negative regulation of interleukin-17 production	19	0.0735612	1
GO:0072529	pyrimidine-containing compound catabolic process	45	0.0736332	1
GO:0060191	regulation of lipase activity	99	0.0745602	1
GO:0099625	ventricular cardiac muscle cell membrane repolarization	38	0.0754234	1
GO:0015166	polyol transmembrane transporter activity	12	0.0755285	1
GO:0071222	cellular response to lipopolysaccharide	191	0.075858	1
GO:0019852	L-ascorbic acid metabolic process	11	0.0762473	1
GO:0005089	Rho guanyl-nucleotide exchange factor activity	79	0.0763042	1
GO:0048260	positive regulation of receptor-mediated endocytosis	52	0.076621	1
GO:0071385	cellular response to glucocorticoid stimulus	56	0.0766577	1
GO:0032496	response to lipopolysaccharide	316	0.0766724	1
GO:0061135	endopeptidase regulator activity	178	0.0773415	1
GO:0019838	growth factor binding	147	0.0775593	1
GO:0032620	interleukin-17 production	39	0.0776466	1
GO:0035929	steroid hormone secretion	23	0.0778248	1
GO:0051251	positive regulation of lymphocyte activation	304	0.0780671	1
GO:0001784	phosphotyrosine residue binding	42	0.0782904	1
GO:0002523	leukocyte migration involved in inflammatory response	15	0.0783047	1
GO:1901660	calcium ion export	11	0.0783912	1
GO:0042129	regulation of T cell proliferation	165	0.0787615	1
GO:0001527	microfibril	12	0.0788403	1
GO:2000351	regulation of endothelial cell apoptotic process	60	0.0791229	1
GO:0002705	positive regulation of leukocyte mediated immunity	129	0.0793182	1
GO:1990752	microtubule end	27	0.079408	1
GO:0006953	acute-phase response	49	0.0798619	1
GO:0046697	decidualization	24	0.0800307	1
GO:0032633	interleukin-4 production	35	0.0811532	1
GO:0002323	natural killer cell activation involved in immune response	11	0.0819343	1
GO:0043062	extracellular structure organization	472	0.0821528	1
GO:0015923	mannosidase activity	14	0.0822987	1
GO:0002507	tolerance induction	31	0.0831894	1
GO:0071526	semaphorin-plexin signaling pathway	31	0.0832454	1
GO:0034979	NAD-dependent protein deacetylase activity	21	0.0832849	1
GO:0019226	transmission of nerve impulse	55	0.0835315	1
GO:0005614	interstitial matrix	11	0.0838709	1
GO:0008970	phospholipase A1 activity	10	0.0839242	1
GO:0051043	regulation of membrane protein ectodomain proteolysis	22	0.0839595	1
GO:0003183	mitral valve morphogenesis	10	0.0839848	1
GO:0031672	A band	32	0.084398	1
GO:0042339	keratan sulfate metabolic process	35	0.0848348	1
GO:1990782	protein tyrosine kinase binding	80	0.0851546	1
GO:0004908	interleukin-1 receptor activity	11	0.0854612	1
GO:0008038	neuron recognition	36	0.0858849	1
GO:0032928	regulation of superoxide anion generation	23	0.0864293	1
GO:0017069	snRNA binding	38	0.0868031	1
GO:0050707	regulation of cytokine secretion	221	0.0872814	1
GO:0002886	regulation of myeloid leukocyte mediated immunity	52	0.0875097	1
GO:0032095	regulation of response to food	21	0.0878541	1
GO:0097197	tetraspanin-enriched microdomain	10	0.0882454	1
GO:0032094	response to food	35	0.0891424	1
GO:0048019	receptor antagonist activity	17	0.0898574	1
GO:1904994	regulation of leukocyte adhesion to vascular endothelial cell	32	0.0899039	1
GO:0045625	regulation of T-helper 1 cell differentiation	10	0.0902582	1
GO:0043586	tongue development	20	0.090703	1
GO:0004866	endopeptidase inhibitor activity	173	0.0909121	1
GO:1902855	regulation of non-motile cilium assembly	12	0.091088	1
GO:0005154	epidermal growth factor receptor binding	30	0.0914703	1
GO:0097449	astrocyte projection	12	0.0917428	1
GO:0031045	dense core granule	16	0.0918813	1
GO:0032370	positive regulation of lipid transport	65	0.0918877	1
GO:0006525	arginine metabolic process	15	0.0921868	1
GO:0007097	nuclear migration	19	0.0924832	1
GO:0098659	inorganic cation import across plasma membrane	45	0.0927401	1
GO:0099587	inorganic ion import across plasma membrane	45	0.0927401	1
GO:0002827	positive regulation of T-helper 1 type immune response	25	0.0928658	1
GO:0016558	protein import into peroxisome matrix	20	0.0931042	1
GO:0031295	T cell costimulation	57	0.0932619	1
GO:0036379	myofilament	22	0.0936558	1
GO:0044126	regulation of growth of symbiont in host	14	0.0937796	1
GO:0071731	response to nitric oxide	19	0.0938331	1
GO:0033700	phospholipid efflux	13	0.0940609	1
GO:0098696	regulation of neurotransmitter receptor localization to postsynaptic specialization membrane	13	0.0941852	1
GO:0086011	membrane repolarization during action potential	47	0.0946233	1
GO:0007622	rhythmic behavior	50	0.0952484	1
GO:0001771	immunological synapse formation	14	0.0963474	1
GO:0098982	GABA-ergic synapse	86	0.0969822	1
GO:0014745	negative regulation of muscle adaptation	13	0.0970917	1
GO:0046641	positive regulation of alpha-beta T cell proliferation	19	0.0988653	1
GO:0008528	G protein-coupled peptide receptor activity	141	0.099049	1
GO:0044144	modulation of growth of symbiont involved in interaction with host	15	0.0996755	1
GO:0101003	ficolin-1-rich granule membrane	61	0.0999112	1
GO:0044295	axonal growth cone	28	0.100494	1
GO:0045239	tricarboxylic acid cycle enzyme complex	11	0.100688	1
GO:0033268	node of Ranvier	16	0.100805	1
GO:0002699	positive regulation of immune effector process	218	0.100894	1
GO:0046133	pyrimidine ribonucleoside catabolic process	14	0.101537	1
GO:0016322	neuron remodeling	12	0.102268	1
GO:0010888	negative regulation of lipid storage	18	0.102444	1
GO:0046513	ceramide biosynthetic process	61	0.102644	1
GO:0048787	presynaptic active zone membrane	24	0.102714	1
GO:1990845	adaptive thermogenesis	157	0.103544	1
GO:1900015	regulation of cytokine production involved in inflammatory response	47	0.104077	1
GO:0032930	positive regulation of superoxide anion generation	19	0.104273	1
GO:2000425	regulation of apoptotic cell clearance	10	0.104613	1
GO:0051209	release of sequestered calcium ion into cytosol	156	0.104675	1
GO:0051283	negative regulation of sequestering of calcium ion	156	0.104675	1
GO:0010839	negative regulation of keratinocyte proliferation	14	0.104685	1
GO:0060433	bronchus development	11	0.10469	1
GO:0014870	response to muscle inactivity	11	0.105132	1
GO:0032230	positive regulation of synaptic transmission, GABAergic	12	0.105409	1
GO:0071706	tumor necrosis factor superfamily cytokine production	183	0.105443	1
GO:0043954	cellular component maintenance	54	0.106111	1
GO:0002664	regulation of T cell tolerance induction	11	0.106124	1
GO:0030219	megakaryocyte differentiation	120	0.106585	1
GO:1900272	negative regulation of long-term synaptic potentiation	14	0.106966	1
GO:0002675	positive regulation of acute inflammatory response	31	0.107122	1
GO:0071384	cellular response to corticosteroid stimulus	60	0.10718	1
GO:0006909	phagocytosis	341	0.107559	1
GO:0072531	pyrimidine-containing compound transmembrane transport	11	0.10787	1
GO:1990542	mitochondrial transmembrane transport	86	0.108202	1
GO:0002093	auditory receptor cell morphogenesis	12	0.108346	1
GO:0030728	ovulation	21	0.108401	1
GO:0046487	glyoxylate metabolic process	13	0.108494	1
GO:0002369	T cell cytokine production	43	0.108648	1
GO:0046965	retinoid X receptor binding	17	0.109014	1
GO:0032591	dendritic spine membrane	10	0.109471	1
GO:0045581	negative regulation of T cell differentiation	46	0.109524	1
GO:0019865	immunoglobulin binding	23	0.109878	1
GO:0051187	cofactor catabolic process	55	0.110417	1
GO:0050966	detection of mechanical stimulus involved in sensory perception of pain	13	0.110842	1
GO:0051249	regulation of lymphocyte activation	491	0.11091	1
GO:0090322	regulation of superoxide metabolic process	37	0.110999	1
GO:0007597	blood coagulation, intrinsic pathway	19	0.111041	1
GO:0031519	PcG protein complex	45	0.111214	1
GO:0045620	negative regulation of lymphocyte differentiation	52	0.111345	1
GO:0006766	vitamin metabolic process	173	0.111454	1
GO:0003334	keratinocyte development	12	0.112456	1
GO:0010712	regulation of collagen metabolic process	53	0.112738	1
GO:0005178	integrin binding	128	0.113258	1
GO:0030575	nuclear body organization	17	0.113362	1
GO:0042383	sarcolemma	132	0.113955	1
GO:0045063	T-helper 1 cell differentiation	19	0.114436	1
GO:0070831	basement membrane assembly	11	0.116448	1
GO:0005527	macrolide binding	10	0.116572	1
GO:0005528	FK506 binding	10	0.116572	1
GO:1903555	regulation of tumor necrosis factor superfamily cytokine production	176	0.11695	1
GO:0006930	substrate-dependent cell migration, cell extension	10	0.117199	1
GO:0042440	pigment metabolic process	94	0.117445	1
GO:0072577	endothelial cell apoptotic process	67	0.117616	1
GO:0015801	aromatic amino acid transport	11	0.117631	1
GO:0072677	eosinophil migration	15	0.117657	1
GO:0007009	plasma membrane organization	108	0.118174	1
GO:0014911	positive regulation of smooth muscle cell migration	49	0.118716	1
GO:0090713	immunological memory process	12	0.119129	1
GO:0060326	cell chemotaxis	303	0.119215	1
GO:0002836	positive regulation of response to tumor cell	11	0.119414	1
GO:0002839	positive regulation of immune response to tumor cell	11	0.119414	1
GO:0002819	regulation of adaptive immune response	176	0.119616	1
GO:0098930	axonal transport	57	0.119674	1
GO:0051481	negative regulation of cytosolic calcium ion concentration	13	0.120704	1
GO:0072378	blood coagulation, fibrin clot formation	30	0.122275	1
GO:0043492	ATPase activity, coupled to movement of substances	92	0.122609	1
GO:0097038	perinuclear endoplasmic reticulum	20	0.122633	1
GO:0019755	one-carbon compound transport	12	0.123446	1
GO:0003174	mitral valve development	11	0.124017	1
GO:0001653	peptide receptor activity	145	0.124085	1
GO:0061756	leukocyte adhesion to vascular endothelial cell	50	0.12435	1
GO:0099024	plasma membrane invagination	53	0.124549	1
GO:0045986	negative regulation of smooth muscle contraction	14	0.124858	1
GO:0071636	positive regulation of transforming growth factor beta production	20	0.125047	1
GO:0099516	ion antiporter activity	51	0.12543	1
GO:0008525	phosphatidylcholine transporter activity	10	0.125993	1
GO:0050766	positive regulation of phagocytosis	62	0.126281	1
GO:0072341	modified amino acid binding	66	0.126484	1
GO:0031294	lymphocyte costimulation	58	0.126544	1
GO:0034596	phosphatidylinositol phosphate 4-phosphatase activity	11	0.126925	1
GO:0015297	antiporter activity	62	0.12717	1
GO:0006749	glutathione metabolic process	59	0.127363	1
GO:0034105	positive regulation of tissue remodeling	43	0.127685	1
GO:0035461	vitamin transmembrane transport	14	0.12809	1
GO:0061515	myeloid cell development	71	0.129271	1
GO:0005041	low-density lipoprotein particle receptor activity	16	0.129377	1
GO:0000303	response to superoxide	29	0.129397	1
GO:0035743	CD4-positive, alpha-beta T cell cytokine production	22	0.129398	1
GO:2000831	regulation of steroid hormone secretion	19	0.129429	1
GO:0019215	intermediate filament binding	15	0.129545	1
GO:0019532	oxalate transport	12	0.129702	1
GO:0086005	ventricular cardiac muscle cell action potential	42	0.1302	1
GO:0051282	regulation of sequestering of calcium ion	158	0.130272	1
GO:0019966	interleukin-1 binding	10	0.130331	1
GO:0071556	integral component of lumenal side of endoplasmic reticulum membrane	29	0.130631	1
GO:0098553	lumenal side of endoplasmic reticulum membrane	29	0.130631	1
GO:0006790	sulfur compound metabolic process	482	0.130934	1
GO:0007566	embryo implantation	53	0.131484	1
GO:0021561	facial nerve development	11	0.132269	1
GO:0021610	facial nerve morphogenesis	11	0.132269	1
GO:2000401	regulation of lymphocyte migration	63	0.132707	1
GO:0030279	negative regulation of ossification	81	0.13376	1
GO:1904115	axon cytoplasm	54	0.134078	1
GO:0038034	signal transduction in absence of ligand	64	0.134295	1
GO:0097192	extrinsic apoptotic signaling pathway in absence of ligand	64	0.134295	1
GO:0042044	fluid transport	39	0.134707	1
GO:0098656	anion transmembrane transport	247	0.135219	1
GO:0005024	transforming growth factor beta-activated receptor activity	10	0.135948	1
GO:0008360	regulation of cell shape	124	0.136342	1
GO:1901888	regulation of cell junction assembly	97	0.136421	1
GO:0050921	positive regulation of chemotaxis	148	0.136629	1
GO:0022407	regulation of cell-cell adhesion	476	0.137258	1
GO:0032373	positive regulation of sterol transport	26	0.137263	1
GO:0032376	positive regulation of cholesterol transport	26	0.137263	1
GO:1903010	regulation of bone development	21	0.137497	1
GO:0048027	mRNA 5'-UTR binding	25	0.138534	1
GO:1900165	negative regulation of interleukin-6 secretion	12	0.138946	1
GO:0010595	positive regulation of endothelial cell migration	149	0.139269	1
GO:0050798	activated T cell proliferation	41	0.139994	1
GO:0035561	regulation of chromatin binding	23	0.140161	1
GO:0002407	dendritic cell chemotaxis	26	0.14017	1
GO:0015791	polyol transport	13	0.140674	1
GO:0001931	uropod	13	0.140702	1
GO:0031254	cell trailing edge	13	0.140702	1
GO:0007565	female pregnancy	198	0.141058	1
GO:0099558	maintenance of synapse structure	14	0.141212	1
GO:0005388	calcium-transporting ATPase activity	15	0.141665	1
GO:0035023	regulation of Rho protein signal transduction	129	0.141971	1
GO:0070932	histone H3 deacetylation	20	0.142036	1
GO:0032715	negative regulation of interleukin-6 production	58	0.142752	1
GO:0014068	positive regulation of phosphatidylinositol 3-kinase signaling	84	0.143279	1
GO:0002703	regulation of leukocyte mediated immunity	209	0.143536	1
GO:0031362	anchored component of external side of plasma membrane	15	0.143879	1
GO:0005249	voltage-gated potassium channel activity	96	0.144497	1
GO:0032393	MHC class I receptor activity	10	0.14455	1
GO:0042059	negative regulation of epidermal growth factor receptor signaling pathway	49	0.144666	1
GO:0042558	pteridine-containing compound metabolic process	67	0.144893	1
GO:0048711	positive regulation of astrocyte differentiation	17	0.144942	1
GO:0002724	regulation of T cell cytokine production	33	0.145228	1
GO:0071216	cellular response to biotic stimulus	232	0.145659	1
GO:0043551	regulation of phosphatidylinositol 3-kinase activity	55	0.146046	1
GO:0001938	positive regulation of endothelial cell proliferation	117	0.147115	1
GO:0032330	regulation of chondrocyte differentiation	48	0.147631	1
GO:0051133	regulation of NK T cell activation	11	0.147673	1
GO:1903053	regulation of extracellular matrix organization	49	0.14808	1
GO:1990774	tumor necrosis factor secretion	33	0.149002	1
GO:0015464	acetylcholine receptor activity	12	0.149165	1
GO:0032703	negative regulation of interleukin-2 production	24	0.149207	1
GO:0034330	cell junction organization	323	0.149628	1
GO:0009219	pyrimidine deoxyribonucleotide metabolic process	18	0.150802	1
GO:0048010	vascular endothelial growth factor receptor signaling pathway	111	0.151269	1
GO:0099622	cardiac muscle cell membrane repolarization	60	0.151863	1
GO:1902992	negative regulation of amyloid precursor protein catabolic process	16	0.151935	1
GO:0010874	regulation of cholesterol efflux	44	0.153303	1
GO:0090195	chemokine secretion	21	0.153407	1
GO:0045667	regulation of osteoblast differentiation	130	0.154155	1
GO:0061037	negative regulation of cartilage development	26	0.154305	1
GO:0033613	activating transcription factor binding	64	0.154668	1
GO:0030512	negative regulation of transforming growth factor beta receptor signaling pathway	90	0.155087	1
GO:0051647	nucleus localization	23	0.155112	1
GO:0032332	positive regulation of chondrocyte differentiation	20	0.155231	1
GO:0086009	membrane repolarization	79	0.155383	1
GO:0045682	regulation of epidermis development	83	0.155479	1
GO:0006568	tryptophan metabolic process	21	0.155757	1
GO:1902624	positive regulation of neutrophil migration	27	0.156832	1
GO:0007512	adult heart development	15	0.157216	1
GO:0002834	regulation of response to tumor cell	14	0.157463	1
GO:0002837	regulation of immune response to tumor cell	14	0.157463	1
GO:0070254	mucus secretion	11	0.158214	1
GO:0038094	Fc-gamma receptor signaling pathway	141	0.158403	1
GO:0045216	cell-cell junction organization	142	0.158425	1
GO:0099170	postsynaptic modulation of chemical synaptic transmission	16	0.158448	1
GO:0045095	keratin filament	98	0.158844	1
GO:0015914	phospholipid transport	74	0.159583	1
GO:0036336	dendritic cell migration	29	0.159952	1
GO:0045111	intermediate filament cytoskeleton	265	0.160236	1
GO:1903897	regulation of PERK-mediated unfolded protein response	10	0.160342	1
GO:0071372	cellular response to follicle-stimulating hormone stimulus	11	0.160603	1
GO:0030169	low-density lipoprotein particle binding	15	0.161122	1
GO:0045780	positive regulation of bone resorption	16	0.162217	1
GO:0046852	positive regulation of bone remodeling	16	0.162217	1
GO:1904738	vascular associated smooth muscle cell migration	49	0.162481	1
GO:1904752	regulation of vascular associated smooth muscle cell migration	49	0.162481	1
GO:0030148	sphingolipid biosynthetic process	133	0.1625	1
GO:0002576	platelet degranulation	130	0.163335	1
GO:0017048	Rho GTPase binding	155	0.163642	1
GO:0002102	podosome	29	0.163643	1
GO:0046655	folic acid metabolic process	24	0.163692	1
GO:1902430	negative regulation of amyloid-beta formation	13	0.164249	1
GO:0003779	actin binding	404	0.164812	1
GO:0006681	galactosylceramide metabolic process	12	0.165081	1
GO:0032924	activin receptor signaling pathway	49	0.165358	1
GO:0009629	response to gravity	11	0.165364	1
GO:1903725	regulation of phospholipid metabolic process	89	0.165753	1
GO:0045159	myosin II binding	10	0.165954	1
GO:0005507	copper ion binding	63	0.166211	1
GO:0048365	Rac GTPase binding	54	0.166224	1
GO:1901224	positive regulation of NIK/NF-kappaB signaling	79	0.166836	1
GO:0050680	negative regulation of epithelial cell proliferation	171	0.166969	1
GO:0010761	fibroblast migration	44	0.16712	1
GO:0002230	positive regulation of defense response to virus by host	33	0.167217	1
GO:1901380	negative regulation of potassium ion transmembrane transport	32	0.167941	1
GO:0042104	positive regulation of activated T cell proliferation	24	0.168268	1
GO:0050974	detection of mechanical stimulus involved in sensory perception	28	0.168583	1
GO:0034103	regulation of tissue remodeling	87	0.16865	1
GO:0006929	substrate-dependent cell migration	30	0.169225	1
GO:0051208	sequestering of calcium ion	161	0.169436	1
GO:1902170	cellular response to reactive nitrogen species	19	0.169515	1
GO:0030220	platelet formation	20	0.169748	1
GO:0036344	platelet morphogenesis	21	0.169748	1
GO:0005938	cell cortex	242	0.169899	1
GO:0048026	positive regulation of mRNA splicing, via spliceosome	18	0.169929	1
GO:0006569	tryptophan catabolic process	18	0.170308	1
GO:0042436	indole-containing compound catabolic process	18	0.170308	1
GO:0046218	indolalkylamine catabolic process	18	0.170308	1
GO:1901685	glutathione derivative metabolic process	23	0.170477	1
GO:1901687	glutathione derivative biosynthetic process	23	0.170477	1
GO:0007202	activation of phospholipase C activity	30	0.170732	1
GO:0001821	histamine secretion	11	0.17126	1
GO:0010951	negative regulation of endopeptidase activity	214	0.171264	1
GO:0030278	regulation of ossification	213	0.17201	1
GO:0050811	GABA receptor binding	15	0.172057	1
GO:0006596	polyamine biosynthetic process	13	0.172564	1
GO:0030414	peptidase inhibitor activity	184	0.173221	1
GO:0016741	transferase activity, transferring one-carbon groups	299	0.173678	1
GO:0030004	cellular monovalent inorganic cation homeostasis	87	0.17411	1
GO:0006517	protein deglycosylation	36	0.174182	1
GO:1901185	negative regulation of ERBB signaling pathway	54	0.175715	1
GO:0034113	heterotypic cell-cell adhesion	64	0.175836	1
GO:0002709	regulation of T cell mediated immunity	69	0.17646	1
GO:0005543	phospholipid binding	388	0.177881	1
GO:0022626	cytosolic ribosome	158	0.178179	1
GO:0071415	cellular response to purine-containing compound	15	0.178245	1
GO:0097642	calcitonin family receptor activity	11	0.178679	1
GO:0001912	positive regulation of leukocyte mediated cytotoxicity	45	0.180194	1
GO:0048018	receptor ligand activity	480	0.180594	1
GO:0008088	axo-dendritic transport	67	0.180758	1
GO:0031348	negative regulation of defense response	261	0.182392	1
GO:0045309	protein phosphorylated amino acid binding	51	0.182843	1
GO:0014009	glial cell proliferation	52	0.182907	1
GO:0099243	extrinsic component of synaptic membrane	12	0.18366	1
GO:0022600	digestive system process	101	0.183789	1
GO:0050435	amyloid-beta metabolic process	47	0.183917	1
GO:0010745	negative regulation of macrophage derived foam cell differentiation	15	0.184106	1
GO:0061036	positive regulation of cartilage development	33	0.185041	1
GO:0060986	endocrine hormone secretion	53	0.18557	1
GO:0001768	establishment of T cell polarity	10	0.186281	1
GO:0071391	cellular response to estrogen stimulus	14	0.186411	1
GO:1905048	regulation of metallopeptidase activity	29	0.186425	1
GO:0051180	vitamin transport	45	0.18697	1
GO:0046676	negative regulation of insulin secretion	37	0.187223	1
GO:0085029	extracellular matrix assembly	31	0.18811	1
GO:0019374	galactolipid metabolic process	13	0.189516	1
GO:0014874	response to stimulus involved in regulation of muscle adaptation	15	0.189544	1
GO:0032965	regulation of collagen biosynthetic process	48	0.1903	1
GO:0046640	regulation of alpha-beta T cell proliferation	28	0.191203	1
GO:1905954	positive regulation of lipid localization	86	0.191529	1
GO:0035739	CD4-positive, alpha-beta T cell proliferation	10	0.191828	1
GO:2000561	regulation of CD4-positive, alpha-beta T cell proliferation	10	0.191828	1
GO:0035729	cellular response to hepatocyte growth factor stimulus	17	0.192501	1
GO:0032753	positive regulation of interleukin-4 production	24	0.192705	1
GO:0010863	positive regulation of phospholipase C activity	42	0.192948	1
GO:0046006	regulation of activated T cell proliferation	37	0.193566	1
GO:0002526	acute inflammatory response	239	0.193777	1
GO:0030139	endocytic vesicle	320	0.193805	1
GO:0035627	ceramide transport	14	0.19461	1
GO:0086091	regulation of heart rate by cardiac conduction	37	0.194667	1
GO:1903299	regulation of hexokinase activity	10	0.195572	1
GO:0071404	cellular response to low-density lipoprotein particle stimulus	24	0.195713	1
GO:0005779	integral component of peroxisomal membrane	20	0.196434	1
GO:0031231	intrinsic component of peroxisomal membrane	21	0.196434	1
GO:0046633	alpha-beta T cell proliferation	31	0.196611	1
GO:0045954	positive regulation of natural killer cell mediated cytotoxicity	25	0.196895	1
GO:0042754	negative regulation of circadian rhythm	15	0.196954	1
GO:0032640	tumor necrosis factor production	176	0.198411	1
GO:0019104	DNA N-glycosylase activity	22	0.198727	1
GO:0016653	oxidoreductase activity, acting on NAD(P)H, heme protein as acceptor	10	0.198756	1
GO:0002433	immune response-regulating cell surface receptor signaling pathway involved in phagocytosis	139	0.198978	1
GO:0038096	Fc-gamma receptor signaling pathway involved in phagocytosis	139	0.198978	1
GO:0008276	protein methyltransferase activity	126	0.199561	1
GO:0030018	Z disc	110	0.199979	1
GO:0045840	positive regulation of mitotic nuclear division	48	0.199988	1
GO:0030276	clathrin binding	38	0.200208	1
GO:0072584	caveolin-mediated endocytosis	11	0.200682	1
GO:0072540	T-helper 17 cell lineage commitment	12	0.202457	1
GO:0010762	regulation of fibroblast migration	36	0.202724	1
GO:0060251	regulation of glial cell proliferation	37	0.203564	1
GO:0034616	response to laminar fluid shear stress	16	0.203867	1
GO:0097035	regulation of membrane lipid distribution	44	0.204219	1
GO:0005767	secondary lysosome	14	0.204298	1
GO:0010575	positive regulation of vascular endothelial growth factor production	31	0.205311	1
GO:0010573	vascular endothelial growth factor production	39	0.205501	1
GO:0042402	cellular biogenic amine catabolic process	31	0.2058	1
GO:0002295	T-helper cell lineage commitment	16	0.206157	1
GO:0043373	CD4-positive, alpha-beta T cell lineage commitment	17	0.206157	1
GO:0030125	clathrin vesicle coat	25	0.206257	1
GO:0005248	voltage-gated sodium channel activity	27	0.206816	1
GO:0071549	cellular response to dexamethasone stimulus	29	0.206905	1
GO:0044743	protein transmembrane import into intracellular organelle	33	0.207033	1
GO:0045637	regulation of myeloid cell differentiation	288	0.207195	1
GO:0060307	regulation of ventricular cardiac muscle cell membrane repolarization	27	0.207784	1
GO:0070293	renal absorption	17	0.209293	1
GO:0018024	histone-lysine N-methyltransferase activity	60	0.2099	1
GO:0002431	Fc receptor mediated stimulatory signaling pathway	144	0.211154	1
GO:0061900	glial cell activation	66	0.211212	1
GO:0048771	tissue remodeling	180	0.211713	1
GO:0002830	positive regulation of type 2 immune response	16	0.211761	1
GO:0006665	sphingolipid metabolic process	228	0.212395	1
GO:0002643	regulation of tolerance induction	18	0.213226	1
GO:0005925	focal adhesion	443	0.213456	1
GO:0007595	lactation	49	0.216927	1
GO:1905050	positive regulation of metallopeptidase activity	16	0.217314	1
GO:0006509	membrane protein ectodomain proteolysis	48	0.218087	1
GO:0004126	cytidine deaminase activity	11	0.21839	1
GO:0002824	positive regulation of adaptive immune response based on somatic recombination of immune receptors built from immunoglobulin superfamily domains	103	0.218758	1
GO:0044706	multi-multicellular organism process	232	0.21964	1
GO:0005777	peroxisome	231	0.219686	1
GO:0042579	microbody	231	0.219686	1
GO:1901021	positive regulation of calcium ion transmembrane transporter activity	40	0.221281	1
GO:0060117	auditory receptor cell development	16	0.221446	1
GO:0001574	ganglioside biosynthetic process	10	0.221839	1
GO:0098661	inorganic anion transmembrane transport	94	0.221916	1
GO:1904350	regulation of protein catabolic process in the vacuole	12	0.222023	1
GO:0015485	cholesterol binding	42	0.222177	1
GO:0019212	phosphatase inhibitor activity	40	0.22231	1
GO:0045670	regulation of osteoclast differentiation	65	0.222662	1
GO:0015712	hexose phosphate transport	10	0.222839	1
GO:0015760	glucose-6-phosphate transport	10	0.222839	1
GO:0042832	defense response to protozoan	20	0.223325	1
GO:0031274	positive regulation of pseudopodium assembly	11	0.224041	1
GO:0043550	regulation of lipid kinase activity	64	0.225031	1
GO:0048520	positive regulation of behavior	29	0.225409	1
GO:0015936	coenzyme A metabolic process	20	0.225654	1
GO:0012510	trans-Golgi network transport vesicle membrane	13	0.22575	1
GO:0098739	import across plasma membrane	72	0.225865	1
GO:0048521	negative regulation of behavior	15	0.225865	1
GO:0034249	negative regulation of cellular amide metabolic process	245	0.226394	1
GO:0009620	response to fungus	52	0.227412	1
GO:0008757	S-adenosylmethionine-dependent methyltransferase activity	205	0.227421	1
GO:0031674	I band	123	0.228056	1
GO:0006643	membrane lipid metabolic process	295	0.229098	1
GO:0046467	membrane lipid biosynthetic process	186	0.229209	1
GO:0051346	negative regulation of hydrolase activity	455	0.229465	1
GO:0001786	phosphatidylserine binding	35	0.230532	1
GO:0150077	regulation of neuroinflammatory response	55	0.231051	1
GO:0002725	negative regulation of T cell cytokine production	10	0.231082	1
GO:0071467	cellular response to pH	23	0.231133	1
GO:0006853	carnitine shuttle	11	0.231462	1
GO:0043267	negative regulation of potassium ion transport	39	0.231726	1
GO:0045064	T-helper 2 cell differentiation	14	0.231805	1
GO:0035774	positive regulation of insulin secretion involved in cellular response to glucose stimulus	34	0.231874	1
GO:0090197	positive regulation of chemokine secretion	16	0.232299	1
GO:0099059	integral component of presynaptic active zone membrane	14	0.232422	1
GO:0016423	tRNA (guanine) methyltransferase activity	12	0.23247	1
GO:0001562	response to protozoan	21	0.232526	1
GO:0050995	negative regulation of lipid catabolic process	24	0.232806	1
GO:0090278	negative regulation of peptide hormone secretion	42	0.233355	1
GO:0017127	cholesterol transporter activity	20	0.233502	1
GO:0014741	negative regulation of muscle hypertrophy	43	0.233888	1
GO:0009264	deoxyribonucleotide catabolic process	19	0.234475	1
GO:0042340	keratan sulfate catabolic process	12	0.234517	1
GO:0097553	calcium ion transmembrane import into cytosol	174	0.234595	1
GO:0005924	cell-substrate adherens junction	446	0.234808	1
GO:0015748	organophosphate ester transport	114	0.235515	1
GO:1903845	negative regulation of cellular response to transforming growth factor beta stimulus	94	0.235686	1
GO:0097305	response to alcohol	235	0.236052	1
GO:0090037	positive regulation of protein kinase C signaling	10	0.236158	1
GO:0032098	regulation of appetite	25	0.23653	1
GO:0002092	positive regulation of receptor internalization	24	0.237121	1
GO:0099571	postsynaptic cytoskeleton	10	0.237129	1
GO:0021670	lateral ventricle development	11	0.23713	1
GO:0009415	response to water	15	0.237609	1
GO:0002363	alpha-beta T cell lineage commitment	19	0.238009	1
GO:0018146	keratan sulfate biosynthetic process	29	0.238143	1
GO:0016713	oxidoreductase activity, acting on paired donors, with incorporation or reduction of molecular oxygen, reduced iron-sulfur protein as one donor, and incorporation of one atom of oxygen	11	0.238347	1
GO:0002456	T cell mediated immunity	99	0.238746	1
GO:0120192	tight junction assembly	58	0.239302	1
GO:0019321	pentose metabolic process	16	0.239533	1
GO:0060923	cardiac muscle cell fate commitment	10	0.239712	1
GO:0060992	response to fungicide	11	0.239733	1
GO:0032680	regulation of tumor necrosis factor production	171	0.240283	1
GO:0015919	peroxisomal membrane transport	25	0.240731	1
GO:0043951	negative regulation of cAMP-mediated signaling	24	0.240912	1
GO:0002534	cytokine production involved in inflammatory response	50	0.240971	1
GO:0070942	neutrophil mediated cytotoxicity	11	0.241048	1
GO:0072593	reactive oxygen species metabolic process	326	0.241257	1
GO:1900274	regulation of phospholipase C activity	44	0.241578	1
GO:0050711	negative regulation of interleukin-1 secretion	17	0.242052	1
GO:0035728	response to hepatocyte growth factor	19	0.242549	1
GO:0099624	atrial cardiac muscle cell membrane repolarization	11	0.242835	1
GO:0097470	ribbon synapse	11	0.242866	1
GO:1990403	embryonic brain development	13	0.2439	1
GO:0006670	sphingosine metabolic process	21	0.245035	1
GO:1905906	regulation of amyloid fibril formation	12	0.245375	1
GO:0050709	negative regulation of protein secretion	140	0.245916	1
GO:0061469	regulation of type B pancreatic cell proliferation	13	0.246182	1
GO:0006216	cytidine catabolic process	12	0.247126	1
GO:0009972	cytidine deamination	12	0.247126	1
GO:0046087	cytidine metabolic process	12	0.247126	1
GO:1901725	regulation of histone deacetylase activity	10	0.24816	1
GO:0048268	clathrin coat assembly	15	0.248311	1
GO:0002460	adaptive immune response based on somatic recombination of immune receptors built from immunoglobulin superfamily domains	338	0.248329	1
GO:0060416	response to growth hormone	41	0.248839	1
GO:0051861	glycolipid binding	21	0.24983	1
GO:0032602	chemokine production	94	0.251775	1
GO:0002931	response to ischemia	50	0.251955	1
GO:0050795	regulation of behavior	75	0.252395	1
GO:0048012	hepatocyte growth factor receptor signaling pathway	15	0.252507	1
GO:0070206	protein trimerization	54	0.252728	1
GO:0010517	regulation of phospholipase activity	67	0.252902	1
GO:0043032	positive regulation of macrophage activation	35	0.253109	1
GO:0045185	maintenance of protein location	93	0.253239	1
GO:0001767	establishment of lymphocyte polarity	11	0.253954	1
GO:0050982	detection of mechanical stimulus	38	0.254301	1
GO:0062033	positive regulation of mitotic sister chromatid segregation	13	0.254456	1
GO:0030055	cell-substrate junction	454	0.254529	1
GO:0090050	positive regulation of cell migration involved in sprouting angiogenesis	43	0.255244	1
GO:0046889	positive regulation of lipid biosynthetic process	85	0.256343	1
GO:0015937	coenzyme A biosynthetic process	15	0.256707	1
GO:0051782	negative regulation of cell division	18	0.257	1
GO:0042976	activation of Janus kinase activity	14	0.257234	1
GO:0060306	regulation of membrane repolarization	49	0.257627	1
GO:1900376	regulation of secondary metabolite biosynthetic process	12	0.257629	1
GO:1902683	regulation of receptor localization to synapse	21	0.257787	1
GO:0051132	NK T cell activation	13	0.258148	1
GO:0008194	UDP-glycosyltransferase activity	207	0.258306	1
GO:0060192	negative regulation of lipase activity	16	0.258335	1
GO:0010763	positive regulation of fibroblast migration	14	0.258361	1
GO:0010614	negative regulation of cardiac muscle hypertrophy	41	0.258962	1
GO:0051235	maintenance of location	346	0.259015	1
GO:0006071	glycerol metabolic process	18	0.259077	1
GO:0098883	synapse pruning	10	0.259365	1
GO:0042274	ribosomal small subunit biogenesis	25	0.259404	1
GO:0033623	regulation of integrin activation	13	0.259661	1
GO:0007205	protein kinase C-activating G protein-coupled receptor signaling pathway	26	0.260403	1
GO:0004364	glutathione transferase activity	23	0.26058	1
GO:0051894	positive regulation of focal adhesion assembly	25	0.261002	1
GO:0045932	negative regulation of muscle contraction	25	0.261509	1
GO:0045684	positive regulation of epidermis development	37	0.262818	1
GO:0003906	DNA-(apurinic or apyrimidinic site) endonuclease activity	18	0.262845	1
GO:0050714	positive regulation of protein secretion	286	0.263489	1
GO:0010612	regulation of cardiac muscle adaptation	19	0.263697	1
GO:1903242	regulation of cardiac muscle hypertrophy in response to stress	19	0.263697	1
GO:0050715	positive regulation of cytokine secretion	149	0.263805	1
GO:0014808	release of sequestered calcium ion into cytosol by sarcoplasmic reticulum	54	0.263929	1
GO:0043588	skin development	458	0.264065	1
GO:0032616	interleukin-13 production	26	0.264101	1
GO:1902884	positive regulation of response to oxidative stress	22	0.26419	1
GO:0050829	defense response to Gram-negative bacterium	76	0.264305	1
GO:0015145	monosaccharide transmembrane transporter activity	21	0.264478	1
GO:0052548	regulation of endopeptidase activity	407	0.264664	1
GO:0045444	fat cell differentiation	230	0.265187	1
GO:0060312	regulation of blood vessel remodeling	14	0.265248	1
GO:0005310	dicarboxylic acid transmembrane transporter activity	33	0.265576	1
GO:0048535	lymph node development	17	0.266117	1
GO:0060612	adipose tissue development	43	0.266596	1
GO:0034329	cell junction assembly	246	0.267021	1
GO:0035098	ESC/E(Z) complex	17	0.267653	1
GO:0098802	plasma membrane receptor complex	179	0.268291	1
GO:0070830	bicellular tight junction assembly	57	0.268654	1
GO:0043403	skeletal muscle tissue regeneration	41	0.268968	1
GO:0002418	immune response to tumor cell	17	0.269864	1
GO:0060193	positive regulation of lipase activity	72	0.271043	1
GO:0008347	glial cell migration	53	0.271154	1
GO:0042101	T cell receptor complex	19	0.271232	1
GO:0005251	delayed rectifier potassium channel activity	23	0.271858	1
GO:0051393	alpha-actinin binding	22	0.272325	1
GO:1905245	regulation of aspartic-type peptidase activity	15	0.272416	1
GO:0022627	cytosolic small ribosomal subunit	75	0.272581	1
GO:0008170	N-methyltransferase activity	134	0.273001	1
GO:0010885	regulation of cholesterol storage	14	0.273474	1
GO:0150076	neuroinflammatory response	85	0.27361	1
GO:0006768	biotin metabolic process	10	0.273706	1
GO:0042626	ATPase activity, coupled to transmembrane movement of substances	83	0.273936	1
GO:0048070	regulation of developmental pigmentation	16	0.274556	1
GO:0031093	platelet alpha granule lumen	67	0.274666	1
GO:0044449	contractile fiber part	224	0.274776	1
GO:1904467	regulation of tumor necrosis factor secretion	30	0.275211	1
GO:0097646	calcitonin family receptor signaling pathway	13	0.275327	1
GO:0044304	main axon	75	0.275959	1
GO:0090657	telomeric loop disassembly	17	0.276611	1
GO:0006612	protein targeting to membrane	176	0.277013	1
GO:0005088	Ras guanyl-nucleotide exchange factor activity	145	0.277183	1
GO:0018108	peptidyl-tyrosine phosphorylation	413	0.279487	1
GO:0008168	methyltransferase activity	288	0.280037	1
GO:1903078	positive regulation of protein localization to plasma membrane	54	0.280102	1
GO:0051496	positive regulation of stress fiber assembly	56	0.281493	1
GO:0007266	Rho protein signal transduction	171	0.281743	1
GO:0044117	growth of symbiont in host	16	0.28191	1
GO:0050729	positive regulation of inflammatory response	170	0.281994	1
GO:1902106	negative regulation of leukocyte differentiation	102	0.282016	1
GO:0010878	cholesterol storage	16	0.282039	1
GO:0044060	regulation of endocrine process	48	0.282385	1
GO:0051181	cofactor transport	54	0.282587	1
GO:0006904	vesicle docking involved in exocytosis	31	0.284114	1
GO:0002312	B cell activation involved in immune response	78	0.284347	1
GO:0033267	axon part	381	0.284891	1
GO:2000105	positive regulation of DNA-dependent DNA replication	11	0.284979	1
GO:0044110	growth involved in symbiotic interaction	17	0.285517	1
GO:0044116	growth of symbiont involved in interaction with host	17	0.285517	1
GO:0150094	amyloid-beta clearance by cellular catabolic process	11	0.285721	1
GO:0051896	regulation of protein kinase B signaling	258	0.287019	1
GO:0070050	neuron cellular homeostasis	30	0.287574	1
GO:0006672	ceramide metabolic process	103	0.287793	1
GO:0010466	negative regulation of peptidase activity	235	0.28833	1
GO:1902991	regulation of amyloid precursor protein catabolic process	39	0.288666	1
GO:0055067	monovalent inorganic cation homeostasis	134	0.289182	1
GO:0010872	regulation of cholesterol esterification	12	0.289205	1
GO:0051480	regulation of cytosolic calcium ion concentration	370	0.28923	1
GO:1905563	negative regulation of vascular endothelial cell proliferation	27	0.289607	1
GO:0043300	regulation of leukocyte degranulation	43	0.289647	1
GO:0051897	positive regulation of protein kinase B signaling	184	0.289858	1
GO:0071313	cellular response to caffeine	12	0.290484	1
GO:0009886	post-embryonic animal morphogenesis	12	0.2907	1
GO:0001910	regulation of leukocyte mediated cytotoxicity	72	0.291194	1
GO:0032507	maintenance of protein location in cell	59	0.291461	1
GO:0033120	positive regulation of RNA splicing	31	0.292032	1
GO:0050861	positive regulation of B cell receptor signaling pathway	10	0.292155	1
GO:0097320	plasma membrane tubulation	19	0.292684	1
GO:0022011	myelination in peripheral nervous system	26	0.293058	1
GO:0032292	peripheral nervous system axon ensheathment	26	0.293058	1
GO:0051119	sugar transmembrane transporter activity	23	0.29326	1
GO:0006586	indolalkylamine metabolic process	26	0.293447	1
GO:1904862	inhibitory synapse assembly	12	0.294149	1
GO:0018212	peptidyl-tyrosine modification	416	0.294722	1
GO:0070208	protein heterotrimerization	13	0.295074	1
GO:0046888	negative regulation of hormone secretion	64	0.296108	1
GO:0071732	cellular response to nitric oxide	16	0.296276	1
GO:0048846	axon extension involved in axon guidance	22	0.296985	1
GO:1902284	neuron projection extension involved in neuron projection guidance	22	0.296985	1
GO:0002792	negative regulation of peptide secretion	146	0.297274	1
GO:0045124	regulation of bone resorption	37	0.297455	1
GO:0046322	negative regulation of fatty acid oxidation	11	0.29759	1
GO:0005782	peroxisomal matrix	55	0.298187	1
GO:0031907	microbody lumen	55	0.298187	1
GO:0009072	aromatic amino acid family metabolic process	64	0.298654	1
GO:0051974	negative regulation of telomerase activity	13	0.299753	1
GO:0035865	cellular response to potassium ion	10	0.299954	1
GO:0030016	myofibril	234	0.299968	1
GO:0009615	response to virus	390	0.300039	1
GO:0022617	extracellular matrix disassembly	84	0.302078	1
GO:0001914	regulation of T cell mediated cytotoxicity	25	0.302359	1
GO:0032228	regulation of synaptic transmission, GABAergic	32	0.302642	1
GO:0046131	pyrimidine ribonucleoside metabolic process	39	0.30344	1
GO:1905521	regulation of macrophage migration	39	0.303512	1
GO:0035376	sterol import	12	0.303682	1
GO:0070508	cholesterol import	12	0.303682	1
GO:0050879	multicellular organismal movement	51	0.303705	1
GO:0050881	musculoskeletal movement	51	0.303705	1
GO:0019835	cytolysis	43	0.304001	1
GO:0035372	protein localization to microtubule	14	0.304787	1
GO:0099623	regulation of cardiac muscle cell membrane repolarization	37	0.305735	1
GO:0002076	osteoblast development	16	0.305782	1
GO:0005520	insulin-like growth factor binding	30	0.306025	1
GO:0060402	calcium ion transport into cytosol	196	0.306759	1
GO:1903514	release of sequestered calcium ion into cytosol by endoplasmic reticulum	55	0.307248	1
GO:0002793	positive regulation of peptide secretion	312	0.30774	1
GO:0050892	intestinal absorption	40	0.30786	1
GO:0035613	RNA stem-loop binding	15	0.308938	1
GO:0032104	regulation of response to extracellular stimulus	27	0.309077	1
GO:0032107	regulation of response to nutrient levels	27	0.309077	1
GO:1905165	regulation of lysosomal protein catabolic process	10	0.309443	1
GO:0017166	vinculin binding	12	0.311286	1
GO:0043369	CD4-positive or CD8-positive, alpha-beta T cell lineage commitment	20	0.311399	1
GO:0097531	mast cell migration	10	0.311782	1
GO:0007599	hemostasis	413	0.311871	1
GO:0004867	serine-type endopeptidase inhibitor activity	78	0.312045	1
GO:0006691	leukotriene metabolic process	43	0.312541	1
GO:0031272	regulation of pseudopodium assembly	12	0.312606	1
GO:0002923	regulation of humoral immune response mediated by circulating immunoglobulin	11	0.312903	1
GO:0032688	negative regulation of interferon-beta production	14	0.313096	1
GO:0071470	cellular response to osmotic stress	45	0.313481	1
GO:0002347	response to tumor cell	23	0.313503	1
GO:0016411	acylglycerol O-acyltransferase activity	26	0.313547	1
GO:0005355	glucose transmembrane transporter activity	18	0.313664	1
GO:0015149	hexose transmembrane transporter activity	19	0.313664	1
GO:2000377	regulation of reactive oxygen species metabolic process	215	0.314694	1
GO:0006813	potassium ion transport	259	0.314728	1
GO:1904035	regulation of epithelial cell apoptotic process	89	0.314769	1
GO:0097048	dendritic cell apoptotic process	11	0.315547	1
GO:2000668	regulation of dendritic cell apoptotic process	11	0.315547	1
GO:0044003	modification by symbiont of host morphology or physiology	49	0.315689	1
GO:0090196	regulation of chemokine secretion	19	0.315785	1
GO:0033146	regulation of intracellular estrogen receptor signaling pathway	40	0.316169	1
GO:0030206	chondroitin sulfate biosynthetic process	33	0.317289	1
GO:0071617	lysophospholipid acyltransferase activity	21	0.317472	1
GO:0030858	positive regulation of epithelial cell differentiation	67	0.317836	1
GO:0006677	glycosylceramide metabolic process	24	0.317957	1
GO:0002768	immune response-regulating cell surface receptor signaling pathway	485	0.318991	1
GO:0098799	outer mitochondrial membrane protein complex	16	0.319256	1
GO:0034593	phosphatidylinositol bisphosphate phosphatase activity	25	0.319323	1
GO:0005539	glycosaminoglycan binding	209	0.319387	1
GO:0003417	growth plate cartilage development	15	0.319486	1
GO:0098869	cellular oxidant detoxification	102	0.320348	1
GO:0032689	negative regulation of interferon-gamma production	32	0.320902	1
GO:0034333	adherens junction assembly	101	0.321338	1
GO:0046321	positive regulation of fatty acid oxidation	17	0.321349	1
GO:0022625	cytosolic large ribosomal subunit	77	0.321429	1
GO:0021562	vestibulocochlear nerve development	10	0.321841	1
GO:0007156	homophilic cell adhesion via plasma membrane adhesion molecules	131	0.321981	1
GO:0030017	sarcomere	197	0.322607	1
GO:0120193	tight junction organization	62	0.322689	1
GO:0007413	axonal fasciculation	23	0.32295	1
GO:0106030	neuron projection fasciculation	23	0.32295	1
GO:0098884	postsynaptic neurotransmitter receptor internalization	17	0.323313	1
GO:0140239	postsynaptic endocytosis	17	0.323313	1
GO:0002934	desmosome organization	10	0.324856	1
GO:0071604	transforming growth factor beta production	41	0.325157	1
GO:1904646	cellular response to amyloid-beta	46	0.325467	1
GO:0071280	cellular response to copper ion	17	0.32574	1
GO:0001664	G protein-coupled receptor binding	251	0.326032	1
GO:1901264	carbohydrate derivative transport	79	0.32693	1
GO:0051969	regulation of transmission of nerve impulse	17	0.327248	1
GO:0043292	contractile fiber	252	0.327472	1
GO:0071318	cellular response to ATP	18	0.327511	1
GO:0032154	cleavage furrow	55	0.327705	1
GO:0051608	histamine transport	12	0.327872	1
GO:0007016	cytoskeletal anchoring at plasma membrane	10	0.328467	1
GO:0098885	modification of postsynaptic actin cytoskeleton	12	0.328476	1
GO:0051298	centrosome duplication	71	0.328631	1
GO:0048384	retinoic acid receptor signaling pathway	29	0.330535	1
GO:0005771	multivesicular body	44	0.331064	1
GO:0031091	platelet alpha granule	99	0.332297	1
GO:0055078	sodium ion homeostasis	47	0.332656	1
GO:0010574	regulation of vascular endothelial growth factor production	37	0.33276	1
GO:0046653	tetrahydrofolate metabolic process	31	0.333906	1
GO:0042554	superoxide anion generation	40	0.334952	1
GO:0003009	skeletal muscle contraction	38	0.335064	1
GO:0008017	microtubule binding	182	0.335773	1
GO:0032635	interleukin-6 production	163	0.336393	1
GO:0060259	regulation of feeding behavior	26	0.336429	1
GO:2000107	negative regulation of leukocyte apoptotic process	47	0.336468	1
GO:0097091	synaptic vesicle clustering	17	0.336968	1
GO:0030038	contractile actin filament bundle assembly	108	0.337336	1
GO:0043149	stress fiber assembly	108	0.337336	1
GO:0086002	cardiac muscle cell action potential involved in contraction	64	0.337976	1
GO:0031996	thioesterase binding	11	0.338038	1
GO:0045453	bone resorption	59	0.338527	1
GO:1904019	epithelial cell apoptotic process	114	0.340059	1
GO:0006595	polyamine metabolic process	25	0.340312	1
GO:0006084	acetyl-CoA metabolic process	40	0.340416	1
GO:0097386	glial cell projection	24	0.340827	1
GO:0035102	PRC1 complex	12	0.340896	1
GO:0060100	positive regulation of phagocytosis, engulfment	12	0.343572	1
GO:1905155	positive regulation of membrane invagination	12	0.343572	1
GO:0016486	peptide hormone processing	41	0.344018	1
GO:0019731	antibacterial humoral response	45	0.344854	1
GO:0002708	positive regulation of lymphocyte mediated immunity	103	0.346013	1
GO:0007274	neuromuscular synaptic transmission	18	0.346165	1
GO:0098754	detoxification	118	0.346167	1
GO:0035497	cAMP response element binding	14	0.346281	1
GO:1904684	negative regulation of metalloendopeptidase activity	11	0.346694	1
GO:0019048	modulation by virus of host morphology or physiology	42	0.347325	1
GO:1903894	regulation of IRE1-mediated unfolded protein response	13	0.347759	1
GO:0046339	diacylglycerol metabolic process	17	0.348393	1
GO:0019432	triglyceride biosynthetic process	48	0.348534	1
GO:0045955	negative regulation of calcium ion-dependent exocytosis	11	0.348637	1
GO:0035589	G protein-coupled purinergic nucleotide receptor signaling pathway	14	0.349367	1
GO:0002429	immune response-activating cell surface receptor signaling pathway	442	0.349495	1
GO:0008097	5S rRNA binding	11	0.349852	1
GO:0097062	dendritic spine maintenance	22	0.350002	1
GO:0006220	pyrimidine nucleotide metabolic process	67	0.350489	1
GO:0005548	phospholipid transporter activity	54	0.351492	1
GO:0072089	stem cell proliferation	122	0.351761	1
GO:0072611	interleukin-13 secretion	12	0.351875	1
GO:1905244	regulation of modification of synaptic structure	11	0.351945	1
GO:0044380	protein localization to cytoskeleton	51	0.352353	1
GO:0048548	regulation of pinocytosis	11	0.352492	1
GO:0036363	transforming growth factor beta activation	10	0.352729	1
GO:1901890	positive regulation of cell junction assembly	33	0.352946	1
GO:0015399	primary active transmembrane transporter activity	89	0.3544	1
GO:0015405	P-P-bond-hydrolysis-driven transmembrane transporter activity	89	0.3544	1
GO:0043536	positive regulation of blood vessel endothelial cell migration	91	0.354492	1
GO:0061098	positive regulation of protein tyrosine kinase activity	60	0.354537	1
GO:0045472	response to ether	12	0.354948	1
GO:0016999	antibiotic metabolic process	169	0.355565	1
GO:0030520	intracellular estrogen receptor signaling pathway	61	0.355658	1
GO:0044420	extracellular matrix component	62	0.356345	1
GO:0005518	collagen binding	64	0.356596	1
GO:0034707	chloride channel complex	48	0.356648	1
GO:0014877	response to muscle inactivity involved in regulation of muscle adaptation	10	0.356839	1
GO:0014894	response to denervation involved in regulation of muscle adaptation	10	0.356839	1
GO:0002706	regulation of lymphocyte mediated immunity	158	0.356862	1
GO:0071371	cellular response to gonadotropin stimulus	19	0.35688	1
GO:0005504	fatty acid binding	32	0.35739	1
GO:2001237	negative regulation of extrinsic apoptotic signaling pathway	108	0.357415	1
GO:0046320	regulation of fatty acid oxidation	34	0.357465	1
GO:0035584	calcium-mediated signaling using intracellular calcium source	22	0.35819	1
GO:0008509	anion transmembrane transporter activity	345	0.358827	1
GO:0044857	plasma membrane raft organization	12	0.359118	1
GO:1901655	cellular response to ketone	91	0.359522	1
GO:0031233	intrinsic component of external side of plasma membrane	20	0.35972	1
GO:0051898	negative regulation of protein kinase B signaling	66	0.359798	1
GO:0006688	glycosphingolipid biosynthetic process	29	0.360409	1
GO:0032148	activation of protein kinase B activity	35	0.360451	1
GO:1903054	negative regulation of extracellular matrix organization	17	0.360665	1
GO:0010634	positive regulation of epithelial cell migration	200	0.360741	1
GO:1901522	positive regulation of transcription from RNA polymerase II promoter involved in cellular response to chemical stimulus	27	0.361057	1
GO:0043046	DNA methylation involved in gamete generation	20	0.361512	1
GO:1990748	cellular detoxification	111	0.361909	1
GO:0007379	segment specification	17	0.362665	1
GO:0004620	phospholipase activity	107	0.362904	1
GO:0019209	kinase activator activity	77	0.363012	1
GO:0034332	adherens junction organization	148	0.363145	1
GO:0051006	positive regulation of lipoprotein lipase activity	10	0.363345	1
GO:0016878	acid-thiol ligase activity	48	0.363574	1
GO:0014823	response to activity	65	0.363613	1
GO:0090154	positive regulation of sphingolipid biosynthetic process	10	0.363943	1
GO:2000304	positive regulation of ceramide biosynthetic process	10	0.363943	1
GO:0001774	microglial cell activation	57	0.364284	1
GO:0002269	leukocyte activation involved in inflammatory response	57	0.364284	1
GO:0006821	chloride transport	117	0.364869	1
GO:0010518	positive regulation of phospholipase activity	58	0.365928	1
GO:0030228	lipoprotein particle receptor activity	21	0.366382	1
GO:0004857	enzyme inhibitor activity	385	0.366895	1
GO:0035278	miRNA mediated inhibition of translation	104	0.367069	1
GO:0040033	negative regulation of translation, ncRNA-mediated	104	0.367069	1
GO:0045974	regulation of translation, ncRNA-mediated	104	0.367069	1
GO:0046718	viral entry into host cell	126	0.367365	1
GO:0050671	positive regulation of lymphocyte proliferation	135	0.367493	1
GO:0060401	cytosolic calcium ion transport	209	0.368075	1
GO:0032946	positive regulation of mononuclear cell proliferation	138	0.368183	1
GO:0051224	negative regulation of protein transport	194	0.369083	1
GO:0045685	regulation of glial cell differentiation	79	0.369514	1
GO:0001959	regulation of cytokine-mediated signaling pathway	180	0.371661	1
GO:0003198	epithelial to mesenchymal transition involved in endocardial cushion formation	20	0.372247	1
GO:0090207	regulation of triglyceride metabolic process	39	0.373124	1
GO:0030225	macrophage differentiation	46	0.373575	1
GO:0001580	detection of chemical stimulus involved in sensory perception of bitter taste	29	0.374768	1
GO:0099633	protein localization to postsynaptic specialization membrane	16	0.375605	1
GO:0099645	neurotransmitter receptor localization to postsynaptic specialization membrane	16	0.375605	1
GO:0071634	regulation of transforming growth factor beta production	39	0.375792	1
GO:1902622	regulation of neutrophil migration	34	0.376526	1
GO:0014854	response to inactivity	14	0.377223	1
GO:0009595	detection of biotic stimulus	25	0.37731	1
GO:0060088	auditory receptor cell stereocilium organization	10	0.378646	1
GO:0015114	phosphate ion transmembrane transporter activity	13	0.378821	1
GO:0019199	transmembrane receptor protein kinase activity	101	0.37925	1
GO:0072676	lymphocyte migration	97	0.379652	1
GO:0150065	regulation of deacetylase activity	12	0.380084	1
GO:0010455	positive regulation of cell fate commitment	15	0.380089	1
GO:0033293	monocarboxylic acid binding	67	0.380099	1
GO:0050926	regulation of positive chemotaxis	24	0.380389	1
GO:0033240	positive regulation of cellular amine metabolic process	12	0.381046	1
GO:0018095	protein polyglutamylation	14	0.381888	1
GO:0005267	potassium channel activity	145	0.382607	1
GO:0005179	hormone activity	116	0.382976	1
GO:0090036	regulation of protein kinase C signaling	16	0.383069	1
GO:1905288	vascular associated smooth muscle cell apoptotic process	19	0.383401	1
GO:1905459	regulation of vascular associated smooth muscle cell apoptotic process	19	0.383401	1
GO:0044331	cell-cell adhesion mediated by cadherin	21	0.385	1
GO:0004143	diacylglycerol kinase activity	15	0.385151	1
GO:0080111	DNA demethylation	26	0.385365	1
GO:0042987	amyloid precursor protein catabolic process	53	0.385473	1
GO:0036002	pre-mRNA binding	54	0.386255	1
GO:1904353	regulation of telomere capping	29	0.386437	1
GO:0000002	mitochondrial genome maintenance	30	0.386458	1
GO:0030546	receptor activator activity	11	0.386509	1
GO:0006851	mitochondrial calcium ion transmembrane transport	38	0.387451	1
GO:0038092	nodal signaling pathway	14	0.387685	1
GO:0034374	low-density lipoprotein particle remodeling	15	0.388528	1
GO:0005913	cell-cell adherens junction	85	0.389172	1
GO:0050912	detection of chemical stimulus involved in sensory perception of taste	35	0.389184	1
GO:0046475	glycerophospholipid catabolic process	19	0.389451	1
GO:0005884	actin filament	78	0.390013	1
GO:0016857	racemase and epimerase activity, acting on carbohydrates and derivatives	14	0.390095	1
GO:0051602	response to electrical stimulus	43	0.39194	1
GO:1902959	regulation of aspartic-type endopeptidase activity involved in amyloid precursor protein catabolic process	12	0.392025	1
GO:0044298	cell body membrane	25	0.392522	1
GO:0050650	chondroitin sulfate proteoglycan biosynthetic process	41	0.393043	1
GO:0046629	gamma-delta T cell activation	15	0.393157	1
GO:0002821	positive regulation of adaptive immune response	109	0.394883	1
GO:0032693	negative regulation of interleukin-10 production	18	0.395062	1
GO:0014066	regulation of phosphatidylinositol 3-kinase signaling	121	0.395712	1
GO:1901070	guanosine-containing compound biosynthetic process	13	0.395778	1
GO:0000098	sulfur amino acid catabolic process	12	0.39627	1
GO:1902260	negative regulation of delayed rectifier potassium channel activity	12	0.396686	1
GO:0046519	sphingoid metabolic process	25	0.397034	1
GO:0017148	negative regulation of translation	224	0.397437	1
GO:0002717	positive regulation of natural killer cell mediated immunity	30	0.397594	1
GO:0042982	amyloid precursor protein metabolic process	73	0.397989	1
GO:1990000	amyloid fibril formation	19	0.400185	1
GO:0002645	positive regulation of tolerance induction	10	0.400205	1
GO:0016289	CoA hydrolase activity	28	0.400539	1
GO:0046460	neutral lipid biosynthetic process	50	0.401422	1
GO:0046463	acylglycerol biosynthetic process	50	0.401422	1
GO:0001893	maternal placenta development	35	0.40155	1
GO:1902476	chloride transmembrane transport	73	0.401696	1
GO:0038084	vascular endothelial growth factor signaling pathway	46	0.401849	1
GO:0016209	antioxidant activity	76	0.402679	1
GO:0015740	C4-dicarboxylate transport	27	0.402924	1
GO:0030595	leukocyte chemotaxis	226	0.403594	1
GO:0044272	sulfur compound biosynthetic process	244	0.404068	1
GO:0042805	actinin binding	32	0.404076	1
GO:0045217	cell-cell junction maintenance	11	0.40437	1
GO:0001518	voltage-gated sodium channel complex	12	0.404647	1
GO:0065002	intracellular protein transmembrane transport	46	0.404766	1
GO:0097529	myeloid leukocyte migration	200	0.404838	1
GO:0015631	tubulin binding	283	0.405259	1
GO:0031063	regulation of histone deacetylation	28	0.405507	1
GO:0001960	negative regulation of cytokine-mediated signaling pathway	73	0.405766	1
GO:0051932	synaptic transmission, GABAergic	37	0.406727	1
GO:1902713	regulation of interferon-gamma secretion	14	0.407666	1
GO:0046951	ketone body biosynthetic process	10	0.408075	1
GO:0002043	blood vessel endothelial cell proliferation involved in sprouting angiogenesis	57	0.409043	1
GO:0003995	acyl-CoA dehydrogenase activity	14	0.410077	1
GO:1902003	regulation of amyloid-beta formation	29	0.410286	1
GO:0072348	sulfur compound transport	55	0.410415	1
GO:0016575	histone deacetylation	73	0.410814	1
GO:0060394	negative regulation of pathway-restricted SMAD protein phosphorylation	16	0.411123	1
GO:0044273	sulfur compound catabolic process	50	0.411367	1
GO:0001891	phagocytic cup	27	0.411502	1
GO:0031641	regulation of myelination	42	0.411649	1
GO:0015079	potassium ion transmembrane transporter activity	167	0.411922	1
GO:0030666	endocytic vesicle membrane	164	0.41213	1
GO:0008655	pyrimidine-containing compound salvage	17	0.412702	1
GO:0043097	pyrimidine nucleoside salvage	16	0.412702	1
GO:0043425	bHLH transcription factor binding	29	0.413724	1
GO:0031269	pseudopodium assembly	14	0.414003	1
GO:0045334	clathrin-coated endocytic vesicle	67	0.414176	1
GO:0005068	transmembrane receptor protein tyrosine kinase adaptor activity	10	0.414223	1
GO:1903510	mucopolysaccharide metabolic process	142	0.414646	1
GO:0050857	positive regulation of antigen receptor-mediated signaling pathway	24	0.415181	1
GO:0031528	microvillus membrane	23	0.415191	1
GO:0019751	polyol metabolic process	153	0.415425	1
GO:0001837	epithelial to mesenchymal transition	170	0.415563	1
GO:0050901	leukocyte tethering or rolling	27	0.415611	1
GO:0016298	lipase activity	136	0.416167	1
GO:0046051	UTP metabolic process	10	0.417661	1
GO:0030260	entry into host cell	142	0.41832	1
GO:0044409	entry into host	142	0.41832	1
GO:0051806	entry into cell of other organism involved in symbiotic interaction	142	0.41832	1
GO:0051828	entry into other organism involved in symbiotic interaction	142	0.41832	1
GO:0006544	glycine metabolic process	22	0.41834	1
GO:0070103	regulation of interleukin-6-mediated signaling pathway	13	0.41857	1
GO:0004550	nucleoside diphosphate kinase activity	14	0.418611	1
GO:0030971	receptor tyrosine kinase binding	58	0.41891	1
GO:0015238	drug transmembrane transporter activity	78	0.419171	1
GO:0009612	response to mechanical stimulus	208	0.421513	1
GO:1903588	negative regulation of blood vessel endothelial cell proliferation involved in sprouting angiogenesis	26	0.422225	1
GO:0005840	ribosome	368	0.422449	1
GO:0001102	RNA polymerase II activating transcription factor binding	37	0.423275	1
GO:0042975	peroxisome proliferator activated receptor binding	10	0.423603	1
GO:0046135	pyrimidine nucleoside catabolic process	27	0.423666	1
GO:0032674	regulation of interleukin-5 production	21	0.423894	1
GO:0042092	type 2 immune response	37	0.424364	1
GO:0045628	regulation of T-helper 2 cell differentiation	11	0.424575	1
GO:0046850	regulation of bone remodeling	45	0.424576	1
GO:1990266	neutrophil migration	80	0.425091	1
GO:0099072	regulation of postsynaptic membrane neurotransmitter receptor levels	58	0.425221	1
GO:0003157	endocardium development	11	0.425514	1
GO:0032515	negative regulation of phosphoprotein phosphatase activity	59	0.425766	1
GO:0022804	active transmembrane transporter activity	310	0.425948	1
GO:0098742	cell-cell adhesion via plasma-membrane adhesion molecules	266	0.426222	1
GO:0014704	intercalated disc	61	0.426445	1
GO:0009220	pyrimidine ribonucleotide biosynthetic process	26	0.427137	1
GO:0034185	apolipoprotein binding	18	0.427642	1
GO:0035904	aorta development	57	0.428289	1
GO:0090181	regulation of cholesterol metabolic process	65	0.428858	1
GO:0001750	photoreceptor outer segment	81	0.429783	1
GO:0031652	positive regulation of heat generation	10	0.42992	1
GO:0010043	response to zinc ion	46	0.430298	1
GO:0015669	gas transport	23	0.431191	1
GO:0016877	ligase activity, forming carbon-sulfur bonds	63	0.431521	1
GO:0070403	NAD+ binding	12	0.431679	1
GO:0002685	regulation of leukocyte migration	205	0.433056	1
GO:1904950	negative regulation of establishment of protein localization	198	0.434599	1
GO:0071813	lipoprotein particle binding	36	0.435615	1
GO:0071814	protein-lipid complex binding	36	0.435615	1
GO:0051593	response to folic acid	10	0.436177	1
GO:0050927	positive regulation of positive chemotaxis	23	0.436517	1
GO:0043627	response to estrogen	76	0.436719	1
GO:0043394	proteoglycan binding	37	0.437339	1
GO:0010801	negative regulation of peptidyl-threonine phosphorylation	21	0.437669	1
GO:0046386	deoxyribose phosphate catabolic process	20	0.437959	1
GO:0004407	histone deacetylase activity	38	0.438206	1
GO:0034720	histone H3-K4 demethylation	15	0.438399	1
GO:0042178	xenobiotic catabolic process	10	0.438908	1
GO:0006941	striated muscle contraction	211	0.439219	1
GO:0051928	positive regulation of calcium ion transport	128	0.439361	1
GO:2000009	negative regulation of protein localization to cell surface	12	0.440509	1
GO:0045623	negative regulation of T-helper cell differentiation	16	0.441642	1
GO:2001225	regulation of chloride transport	10	0.442155	1
GO:0007221	positive regulation of transcription of Notch receptor target	20	0.443371	1
GO:0061097	regulation of protein tyrosine kinase activity	92	0.443515	1
GO:0030202	heparin metabolic process	10	0.443616	1
GO:0032934	sterol binding	49	0.443643	1
GO:0051668	localization within membrane	145	0.444161	1
GO:0062013	positive regulation of small molecule metabolic process	162	0.444686	1
GO:0016831	carboxy-lyase activity	40	0.444798	1
GO:0010867	positive regulation of triglyceride biosynthetic process	14	0.444856	1
GO:0060252	positive regulation of glial cell proliferation	20	0.44492	1
GO:0032490	detection of molecule of bacterial origin	11	0.445539	1
GO:0071682	endocytic vesicle lumen	20	0.446043	1
GO:0004697	protein kinase C activity	19	0.446712	1
GO:0090023	positive regulation of neutrophil chemotaxis	24	0.446713	1
GO:0043297	apical junction assembly	66	0.446788	1
GO:0036035	osteoclast development	16	0.446891	1
GO:0071577	zinc ion transmembrane transport	14	0.447068	1
GO:1901998	toxin transport	35	0.447235	1
GO:0007586	digestion	142	0.447276	1
GO:0070665	positive regulation of leukocyte proliferation	146	0.44876	1
GO:0097530	granulocyte migration	112	0.449627	1
GO:0033137	negative regulation of peptidyl-serine phosphorylation	27	0.450488	1
GO:0043567	regulation of insulin-like growth factor receptor signaling pathway	26	0.450699	1
GO:0031000	response to caffeine	19	0.451743	1
GO:0036270	response to diuretic	19	0.451743	1
GO:0031491	nucleosome binding	51	0.452082	1
GO:0005095	GTPase inhibitor activity	14	0.452202	1
GO:0007204	positive regulation of cytosolic calcium ion concentration	318	0.452526	1
GO:0035264	multicellular organism growth	153	0.453391	1
GO:0042776	mitochondrial ATP synthesis coupled proton transport	36	0.453523	1
GO:0043325	phosphatidylinositol-3,4-bisphosphate binding	27	0.453531	1
GO:0106072	negative regulation of adenylate cyclase-activating G protein-coupled receptor signaling pathway	11	0.454848	1
GO:0008083	growth factor activity	150	0.455261	1
GO:0009880	embryonic pattern specification	61	0.455422	1
GO:0032731	positive regulation of interleukin-1 beta production	46	0.455524	1
GO:0007043	cell-cell junction assembly	109	0.455861	1
GO:0014002	astrocyte development	42	0.456147	1
GO:0045576	mast cell activation	58	0.456192	1
GO:0044445	cytosolic part	286	0.456329	1
GO:0002360	T cell lineage commitment	26	0.456985	1
GO:0046132	pyrimidine ribonucleoside biosynthetic process	24	0.457068	1
GO:0060055	angiogenesis involved in wound healing	23	0.458441	1
GO:0001916	positive regulation of T cell mediated cytotoxicity	16	0.459114	1
GO:0005080	protein kinase C binding	46	0.459602	1
GO:0006024	glycosaminoglycan biosynthetic process	136	0.45989	1
GO:0030023	extracellular matrix constituent conferring elasticity	12	0.459944	1
GO:0030490	maturation of SSU-rRNA	13	0.460223	1
GO:0034390	smooth muscle cell apoptotic process	38	0.460569	1
GO:0034391	regulation of smooth muscle cell apoptotic process	38	0.460569	1
GO:0014044	Schwann cell development	29	0.461667	1
GO:0072567	chemokine (C-X-C motif) ligand 2 production	14	0.461713	1
GO:1903825	organic acid transmembrane transport	126	0.462067	1
GO:1905039	carboxylic acid transmembrane transport	126	0.462067	1
GO:0017080	sodium channel regulator activity	34	0.462129	1
GO:0003279	cardiac septum development	123	0.462425	1
GO:0036442	proton-exporting ATPase activity	10	0.462828	1
GO:0046961	proton-transporting ATPase activity, rotational mechanism	10	0.462828	1
GO:0072337	modified amino acid transport	33	0.463105	1
GO:0032488	Cdc42 protein signal transduction	10	0.464342	1
GO:0005788	endoplasmic reticulum lumen	316	0.464859	1
GO:0031268	pseudopodium organization	15	0.464922	1
GO:0032153	cell division site	57	0.465161	1
GO:0032155	cell division site part	57	0.465161	1
GO:0002691	regulation of cellular extravasation	27	0.465696	1
GO:0018279	protein N-linked glycosylation via asparagine	42	0.470151	1
GO:0001772	immunological synapse	37	0.47029	1
GO:0031115	negative regulation of microtubule polymerization	12	0.47117	1
GO:0098691	dopaminergic synapse	17	0.471807	1
GO:0044438	microbody part	141	0.471832	1
GO:0044439	peroxisomal part	141	0.471832	1
GO:0045989	positive regulation of striated muscle contraction	19	0.473331	1
GO:0045820	negative regulation of glycolytic process	14	0.473566	1
GO:0098945	intrinsic component of presynaptic active zone membrane	18	0.473751	1
GO:0048714	positive regulation of oligodendrocyte differentiation	23	0.474483	1
GO:0033218	amide binding	308	0.475119	1
GO:0007272	ensheathment of neurons	137	0.47541	1
GO:0008366	axon ensheathment	137	0.47541	1
GO:0046651	lymphocyte proliferation	273	0.47554	1
GO:0030131	clathrin adaptor complex	26	0.476178	1
GO:0061365	positive regulation of triglyceride lipase activity	11	0.476304	1
GO:0032675	regulation of interleukin-6 production	152	0.476632	1
GO:0010594	regulation of endothelial cell migration	268	0.477185	1
GO:2000121	regulation of removal of superoxide radicals	12	0.477583	1
GO:0001909	leukocyte mediated cytotoxicity	107	0.477594	1
GO:0034393	positive regulation of smooth muscle cell apoptotic process	20	0.477701	1
GO:0046039	GTP metabolic process	31	0.47773	1
GO:0002577	regulation of antigen processing and presentation	20	0.477914	1
GO:0035066	positive regulation of histone acetylation	28	0.478376	1
GO:0045778	positive regulation of ossification	97	0.478535	1
GO:0048245	eosinophil chemotaxis	10	0.479936	1
GO:2000551	regulation of T-helper 2 cell cytokine production	11	0.479956	1
GO:1900025	negative regulation of substrate adhesion-dependent cell spreading	13	0.480757	1
GO:0030547	receptor inhibitor activity	23	0.480946	1
GO:0070296	sarcoplasmic reticulum calcium ion transport	65	0.481232	1
GO:0032754	positive regulation of interleukin-5 production	13	0.481596	1
GO:0035112	genitalia morphogenesis	13	0.482413	1
GO:0090313	regulation of protein targeting to membrane	38	0.482584	1
GO:0060840	artery development	104	0.48279	1
GO:0032634	interleukin-5 production	22	0.483072	1
GO:0030246	carbohydrate binding	265	0.483922	1
GO:0044550	secondary metabolite biosynthetic process	34	0.484118	1
GO:0034341	response to interferon-gamma	192	0.484212	1
GO:0031092	platelet alpha granule membrane	18	0.484443	1
GO:0032964	collagen biosynthetic process	57	0.484809	1
GO:0042753	positive regulation of circadian rhythm	17	0.485438	1
GO:0021783	preganglionic parasympathetic fiber development	17	0.485852	1
GO:0030145	manganese ion binding	59	0.485954	1
GO:1990823	response to leukemia inhibitory factor	94	0.486217	1
GO:1990830	cellular response to leukemia inhibitory factor	94	0.486217	1
GO:0048333	mesodermal cell differentiation	37	0.487174	1
GO:0015802	basic amino acid transport	13	0.487321	1
GO:0005253	anion channel activity	92	0.487576	1
GO:0031543	peptidyl-proline dioxygenase activity	10	0.487945	1
GO:1904645	response to amyloid-beta	60	0.488341	1
GO:0006023	aminoglycan biosynthetic process	141	0.488651	1
GO:0050832	defense response to fungus	41	0.489442	1
GO:2000341	regulation of chemokine (C-X-C motif) ligand 2 production	12	0.489743	1
GO:0030032	lamellipodium assembly	66	0.490387	1
GO:0090647	modulation of age-related behavioral decline	10	0.490574	1
GO:0070106	interleukin-27-mediated signaling pathway	12	0.4908	1
GO:0071474	cellular hyperosmotic response	15	0.491011	1
GO:1900745	positive regulation of p38MAPK cascade	32	0.491038	1
GO:0034433	steroid esterification	17	0.491443	1
GO:0034434	sterol esterification	17	0.491443	1
GO:0034435	cholesterol esterification	17	0.491443	1
GO:0030426	growth cone	168	0.491479	1
GO:0006635	fatty acid beta-oxidation	96	0.491661	1
GO:0042054	histone methyltransferase activity	78	0.491817	1
GO:0043455	regulation of secondary metabolic process	14	0.491945	1
GO:0070104	negative regulation of interleukin-6-mediated signaling pathway	11	0.492297	1
GO:0043235	receptor complex	331	0.493305	1
GO:1990907	beta-catenin-TCF complex	14	0.493611	1
GO:1902895	positive regulation of pri-miRNA transcription by RNA polymerase II	33	0.493617	1
GO:0016854	racemase and epimerase activity	22	0.493744	1
GO:0030100	regulation of endocytosis	285	0.49456	1
GO:0034471	ncRNA 5'-end processing	28	0.494839	1
GO:0070207	protein homotrimerization	32	0.495072	1
GO:0060347	heart trabecula formation	13	0.495514	1
GO:1905461	positive regulation of vascular associated smooth muscle cell apoptotic process	12	0.495719	1
GO:0042277	peptide binding	256	0.496053	1
GO:0030427	site of polarized growth	171	0.49644	1
GO:0051785	positive regulation of nuclear division	60	0.496584	1
GO:0016799	hydrolase activity, hydrolyzing N-glycosyl compounds	34	0.49666	1
GO:0004806	triglyceride lipase activity	17	0.496852	1
GO:0045177	apical part of cell	381	0.49696	1
GO:0002371	dendritic cell cytokine production	12	0.497194	1
GO:0072527	pyrimidine-containing compound metabolic process	135	0.497843	1
GO:0032943	mononuclear cell proliferation	277	0.498221	1
GO:0006479	protein methylation	227	0.498394	1
GO:0008213	protein alkylation	227	0.498394	1
GO:0086001	cardiac muscle cell action potential	105	0.498634	1
GO:0006907	pinocytosis	21	0.498906	1
GO:0031424	keratinization	227	0.49979	1
GO:0002020	protease binding	123	0.49981	1
GO:0038061	NIK/NF-kappaB signaling	191	0.499933	1
GO:0035766	cell chemotaxis to fibroblast growth factor	11	0.500702	1
GO:0035768	endothelial cell chemotaxis to fibroblast growth factor	10	0.500702	1
GO:1904847	regulation of cell chemotaxis to fibroblast growth factor	11	0.500702	1
GO:2000544	regulation of endothelial cell chemotaxis to fibroblast growth factor	10	0.500702	1
GO:0032352	positive regulation of hormone metabolic process	15	0.500782	1
GO:0010224	response to UV-B	17	0.501624	1
GO:0030315	T-tubule	53	0.501644	1
GO:0071346	cellular response to interferon-gamma	167	0.50218	1
GO:0045861	negative regulation of proteolysis	353	0.503444	1
GO:0046470	phosphatidylcholine metabolic process	98	0.504183	1
GO:0070491	repressing transcription factor binding	63	0.504449	1
GO:0050859	negative regulation of B cell receptor signaling pathway	10	0.504506	1
GO:0048786	presynaptic active zone	64	0.504935	1
GO:0099590	neurotransmitter receptor internalization	18	0.505201	1
GO:1901017	negative regulation of potassium ion transmembrane transporter activity	27	0.505703	1
GO:0061684	chaperone-mediated autophagy	22	0.505748	1
GO:0042033	chemokine biosynthetic process	15	0.506358	1
GO:0050755	chemokine metabolic process	15	0.506358	1
GO:0060837	blood vessel endothelial cell differentiation	12	0.506974	1
GO:0043931	ossification involved in bone maturation	15	0.507043	1
GO:0044262	cellular carbohydrate metabolic process	311	0.507106	1
GO:0032233	positive regulation of actin filament bundle assembly	63	0.507985	1
GO:0015278	calcium-release channel activity	25	0.509137	1
GO:0001954	positive regulation of cell-matrix adhesion	51	0.509208	1
GO:0032365	intracellular lipid transport	39	0.509287	1
GO:0016601	Rac protein signal transduction	32	0.509424	1
GO:1901618	organic hydroxy compound transmembrane transporter activity	41	0.509565	1
GO:0005319	lipid transporter activity	122	0.509594	1
GO:0050851	antigen receptor-mediated signaling pathway	255	0.510557	1
GO:0043949	regulation of cAMP-mediated signaling	49	0.510669	1
GO:0001649	osteoblast differentiation	241	0.510685	1
GO:0004197	cysteine-type endopeptidase activity	74	0.511227	1
GO:0003735	structural constituent of ribosome	178	0.511229	1
GO:0048020	CCR chemokine receptor binding	32	0.511681	1
GO:0014065	phosphatidylinositol 3-kinase signaling	150	0.511837	1
GO:0045335	phagocytic vesicle	148	0.511881	1
GO:0060099	regulation of phagocytosis, engulfment	14	0.512657	1
GO:0002833	positive regulation of response to biotic stimulus	45	0.512673	1
GO:0048844	artery morphogenesis	79	0.51314	1
GO:0061134	peptidase regulator activity	220	0.513947	1
GO:0060761	negative regulation of response to cytokine stimulus	80	0.51452	1
GO:0032809	neuronal cell body membrane	24	0.514604	1
GO:0036003	positive regulation of transcription from RNA polymerase II promoter in response to stress	34	0.515771	1
GO:0002719	negative regulation of cytokine production involved in immune response	26	0.516053	1
GO:0002828	regulation of type 2 immune response	30	0.517336	1
GO:0070988	demethylation	79	0.517671	1
GO:0016175	superoxide-generating NADPH oxidase activity	11	0.518208	1
GO:0002922	positive regulation of humoral immune response	19	0.518427	1
GO:0015248	sterol transporter activity	24	0.518653	1
GO:0051924	regulation of calcium ion transport	299	0.518776	1
GO:0019471	4-hydroxyproline metabolic process	11	0.519251	1
GO:0018196	peptidyl-asparagine modification	44	0.519541	1
GO:0051302	regulation of cell division	172	0.520029	1
GO:0050908	detection of light stimulus involved in visual perception	17	0.520267	1
GO:0050962	detection of light stimulus involved in sensory perception	17	0.520267	1
GO:0015368	calcium:cation antiporter activity	15	0.521093	1
GO:0006783	heme biosynthetic process	42	0.522425	1
GO:0035330	regulation of hippo signaling	13	0.523033	1
GO:0008361	regulation of cell size	160	0.523187	1
GO:0015269	calcium-activated potassium channel activity	17	0.523261	1
GO:0044548	S100 protein binding	14	0.524153	1
GO:0006664	glycolipid metabolic process	151	0.525439	1
GO:0015144	carbohydrate transmembrane transporter activity	38	0.525524	1
GO:1905146	lysosomal protein catabolic process	13	0.526781	1
GO:0051193	regulation of cofactor metabolic process	124	0.526835	1
GO:0051149	positive regulation of muscle cell differentiation	127	0.528085	1
GO:0030812	negative regulation of nucleotide catabolic process	16	0.528443	1
GO:0051198	negative regulation of coenzyme metabolic process	16	0.528443	1
GO:0072687	meiotic spindle	10	0.529587	1
GO:0018023	peptidyl-lysine trimethylation	44	0.530547	1
GO:0000421	autophagosome membrane	32	0.531103	1
GO:0002673	regulation of acute inflammatory response	173	0.53198	1
GO:0043535	regulation of blood vessel endothelial cell migration	178	0.532178	1
GO:0097278	complement-dependent cytotoxicity	10	0.532236	1
GO:0047555	3',5'-cyclic-GMP phosphodiesterase activity	12	0.532239	1
GO:0050868	negative regulation of T cell activation	116	0.532263	1
GO:0051787	misfolded protein binding	12	0.53337	1
GO:0046628	positive regulation of insulin receptor signaling pathway	22	0.533624	1
GO:0046849	bone remodeling	84	0.533788	1
GO:0015812	gamma-aminobutyric acid transport	12	0.533911	1
GO:0045926	negative regulation of growth	254	0.534411	1
GO:0060333	interferon-gamma-mediated signaling pathway	99	0.534564	1
GO:0009110	vitamin biosynthetic process	27	0.534827	1
GO:2000406	positive regulation of T cell migration	31	0.535005	1
GO:0021591	ventricular system development	26	0.535966	1
GO:0050920	regulation of chemotaxis	212	0.536776	1
GO:0003341	cilium movement	57	0.537182	1
GO:0043491	protein kinase B signaling	293	0.537509	1
GO:0044546	NLRP3 inflammasome complex assembly	14	0.537614	1
GO:0071806	protein transmembrane transport	56	0.537658	1
GO:0045123	cellular extravasation	65	0.53795	1
GO:0006625	protein targeting to peroxisome	89	0.538506	1
GO:0043574	peroxisomal transport	90	0.538506	1
GO:0072662	protein localization to peroxisome	90	0.538506	1
GO:0072663	establishment of protein localization to peroxisome	89	0.538506	1
GO:0019829	cation-transporting ATPase activity	53	0.538527	1
GO:1905668	positive regulation of protein localization to endosome	11	0.538978	1
GO:0036376	sodium ion export across plasma membrane	12	0.540062	1
GO:0060004	reflex	17	0.540546	1
GO:0006957	complement activation, alternative pathway	18	0.540748	1
GO:0021756	striatum development	19	0.54101	1
GO:2001236	regulation of extrinsic apoptotic signaling pathway	167	0.541266	1
GO:0045747	positive regulation of Notch signaling pathway	54	0.54133	1
GO:0042401	cellular biogenic amine biosynthetic process	22	0.541744	1
GO:0007257	activation of JUN kinase activity	36	0.541984	1
GO:0140029	exocytic process	66	0.542178	1
GO:0060343	trabecula formation	24	0.542228	1
GO:0014074	response to purine-containing compound	157	0.542413	1
GO:0031005	filamin binding	11	0.542528	1
GO:0060389	pathway-restricted SMAD protein phosphorylation	58	0.544012	1
GO:0098685	Schaffer collateral - CA1 synapse	84	0.544161	1
GO:1905065	positive regulation of vascular smooth muscle cell differentiation	18	0.544222	1
GO:0051568	histone H3-K4 methylation	58	0.544288	1
GO:2000251	positive regulation of actin cytoskeleton reorganization	17	0.544853	1
GO:0031143	pseudopodium	18	0.544879	1
GO:0036010	protein localization to endosome	22	0.545047	1
GO:0001913	T cell mediated cytotoxicity	34	0.545103	1
GO:0009247	glycolipid biosynthetic process	82	0.545268	1
GO:0032102	negative regulation of response to external stimulus	390	0.546281	1
GO:0016830	carbon-carbon lyase activity	63	0.546869	1
GO:0099509	regulation of presynaptic cytosolic calcium ion concentration	14	0.546889	1
GO:0072176	nephric duct development	17	0.547452	1
GO:0019400	alditol metabolic process	21	0.547554	1
GO:1904377	positive regulation of protein localization to cell periphery	61	0.548411	1
GO:0035457	cellular response to interferon-alpha	11	0.548418	1
GO:0090101	negative regulation of transmembrane receptor protein serine/threonine kinase signaling pathway	146	0.549124	1
GO:1902018	negative regulation of cilium assembly	12	0.549799	1
GO:0043648	dicarboxylic acid metabolic process	113	0.550211	1
GO:0001608	G protein-coupled nucleotide receptor activity	11	0.550545	1
GO:0099010	modification of postsynaptic structure	16	0.550798	1
GO:0010866	regulation of triglyceride biosynthetic process	22	0.550829	1
GO:0015698	inorganic anion transport	184	0.551055	1
GO:0070661	leukocyte proliferation	303	0.551475	1
GO:0052547	regulation of peptidase activity	447	0.551888	1
GO:1900103	positive regulation of endoplasmic reticulum unfolded protein response	15	0.551967	1
GO:0010447	response to acidic pH	25	0.553358	1
GO:0031343	positive regulation of cell killing	56	0.553893	1
GO:0032052	bile acid binding	11	0.554134	1
GO:1903509	liposaccharide metabolic process	152	0.554906	1
GO:0071711	basement membrane organization	25	0.555029	1
GO:0002863	positive regulation of inflammatory response to antigenic stimulus	12	0.555252	1
GO:0035745	T-helper 2 cell cytokine production	13	0.557255	1
GO:0099563	modification of synaptic structure	21	0.558353	1
GO:0051280	negative regulation of release of sequestered calcium ion into cytosol	16	0.558497	1
GO:0043507	positive regulation of JUN kinase activity	82	0.558849	1
GO:2001223	negative regulation of neuron migration	11	0.559352	1
GO:0098598	learned vocalization behavior or vocal learning	10	0.560033	1
GO:0060759	regulation of response to cytokine stimulus	196	0.560381	1
GO:0005244	voltage-gated ion channel activity	228	0.56095	1
GO:0022832	voltage-gated channel activity	228	0.56095	1
GO:0043248	proteasome assembly	11	0.561247	1
GO:0008271	secondary active sulfate transmembrane transporter activity	13	0.561264	1
GO:0015116	sulfate transmembrane transporter activity	19	0.561264	1
GO:0006195	purine nucleotide catabolic process	44	0.561811	1
GO:0002765	immune response-inhibiting signal transduction	10	0.562936	1
GO:0099186	structural constituent of postsynapse	13	0.56325	1
GO:0032331	negative regulation of chondrocyte differentiation	19	0.563546	1
GO:0031332	RNAi effector complex	13	0.56425	1
GO:0042535	positive regulation of tumor necrosis factor biosynthetic process	15	0.564396	1
GO:0016835	carbon-oxygen lyase activity	79	0.564413	1
GO:0016235	aggresome	43	0.565321	1
GO:0070102	interleukin-6-mediated signaling pathway	34	0.565934	1
GO:0001704	formation of primary germ layer	126	0.566132	1
GO:1904251	regulation of bile acid metabolic process	15	0.566575	1
GO:0031579	membrane raft organization	27	0.56661	1
GO:0060911	cardiac cell fate commitment	15	0.566676	1
GO:1903306	negative regulation of regulated secretory pathway	23	0.567188	1
GO:0048021	regulation of melanin biosynthetic process	10	0.567498	1
GO:0002693	positive regulation of cellular extravasation	16	0.567776	1
GO:0018022	peptidyl-lysine methylation	148	0.568488	1
GO:0020027	hemoglobin metabolic process	13	0.568687	1
GO:0046940	nucleoside monophosphate phosphorylation	14	0.569063	1
GO:0004869	cysteine-type endopeptidase inhibitor activity	55	0.569807	1
GO:0021782	glial cell development	115	0.57008	1
GO:0045669	positive regulation of osteoblast differentiation	68	0.571256	1
GO:0035581	sequestering of extracellular ligand from receptor	12	0.571406	1
GO:0046434	organophosphate catabolic process	254	0.571492	1
GO:0051492	regulation of stress fiber assembly	94	0.572287	1
GO:0007589	body fluid secretion	98	0.572632	1
GO:0071624	positive regulation of granulocyte chemotaxis	26	0.572709	1
GO:0000791	euchromatin	32	0.572723	1
GO:0046134	pyrimidine nucleoside biosynthetic process	40	0.572757	1
GO:0072376	protein activation cascade	208	0.57324	1
GO:0031623	receptor internalization	112	0.573339	1
GO:0051056	regulation of small GTPase mediated signal transduction	378	0.573846	1
GO:0016461	unconventional myosin complex	10	0.574206	1
GO:0048841	regulation of axon extension involved in axon guidance	15	0.57434	1
GO:0032642	regulation of chemokine production	87	0.574493	1
GO:0045073	regulation of chemokine biosynthetic process	14	0.575219	1
GO:0060211	regulation of nuclear-transcribed mRNA poly(A) tail shortening	13	0.575877	1
GO:0060213	positive regulation of nuclear-transcribed mRNA poly(A) tail shortening	11	0.575877	1
GO:0070527	platelet aggregation	63	0.576409	1
GO:0097493	structural molecule activity conferring elasticity	14	0.576537	1
GO:0016581	NuRD complex	15	0.577117	1
GO:0090545	CHD-type complex	15	0.577117	1
GO:0033151	V(D)J recombination	16	0.577331	1
GO:0051984	positive regulation of chromosome segregation	24	0.578032	1
GO:0009651	response to salt stress	27	0.579035	1
GO:0002711	positive regulation of T cell mediated immunity	41	0.580073	1
GO:0002367	cytokine production involved in immune response	107	0.58024	1
GO:0046966	thyroid hormone receptor binding	28	0.581063	1
GO:0070734	histone H3-K27 methylation	21	0.582072	1
GO:0008374	O-acyltransferase activity	69	0.582301	1
GO:0072349	modified amino acid transmembrane transporter activity	24	0.58238	1
GO:0060428	lung epithelium development	38	0.583056	1
GO:2000249	regulation of actin cytoskeleton reorganization	37	0.583594	1
GO:0099545	trans-synaptic signaling by trans-synaptic complex	10	0.58479	1
GO:0046330	positive regulation of JNK cascade	144	0.584849	1
GO:0003841	1-acylglycerol-3-phosphate O-acyltransferase activity	17	0.585048	1
GO:0042171	lysophosphatidic acid acyltransferase activity	18	0.585048	1
GO:0048009	insulin-like growth factor receptor signaling pathway	40	0.585482	1
GO:1905049	negative regulation of metallopeptidase activity	15	0.58569	1
GO:1901681	sulfur compound binding	229	0.586462	1
GO:0051195	negative regulation of cofactor metabolic process	23	0.586507	1
GO:0006641	triglyceride metabolic process	114	0.586507	1
GO:1905476	negative regulation of protein localization to membrane	30	0.586532	1
GO:0070076	histone lysine demethylation	36	0.587691	1
GO:0007158	neuron cell-cell adhesion	17	0.587824	1
GO:0045923	positive regulation of fatty acid metabolic process	38	0.588141	1
GO:0005996	monosaccharide metabolic process	344	0.588161	1
GO:0007039	protein catabolic process in the vacuole	17	0.590414	1
GO:0035864	response to potassium ion	15	0.590474	1
GO:0030204	chondroitin sulfate metabolic process	48	0.590669	1
GO:0072604	interleukin-6 secretion	46	0.590924	1
GO:1905477	positive regulation of protein localization to membrane	124	0.59158	1
GO:1903531	negative regulation of secretion by cell	217	0.592063	1
GO:0043028	cysteine-type endopeptidase regulator activity involved in apoptotic process	37	0.592217	1
GO:0033198	response to ATP	32	0.592973	1
GO:0070977	bone maturation	18	0.593691	1
GO:0030176	integral component of endoplasmic reticulum membrane	140	0.593751	1
GO:0043034	costamere	19	0.59387	1
GO:0097352	autophagosome maturation	43	0.593988	1
GO:0008201	heparin binding	151	0.594072	1
GO:0035250	UDP-galactosyltransferase activity	33	0.595733	1
GO:0045919	positive regulation of cytolysis	12	0.595982	1
GO:0071402	cellular response to lipoprotein particle stimulus	38	0.596526	1
GO:0042287	MHC protein binding	45	0.596542	1
GO:1901569	fatty acid derivative catabolic process	12	0.596908	1
GO:1902947	regulation of tau-protein kinase activity	12	0.597124	1
GO:0060976	coronary vasculature development	54	0.597296	1
GO:0034340	response to type I interferon	111	0.597692	1
GO:0060253	negative regulation of glial cell proliferation	16	0.597844	1
GO:0051880	G-quadruplex DNA binding	10	0.598217	1
GO:1901136	carbohydrate derivative catabolic process	216	0.598367	1
GO:2001138	regulation of phospholipid transport	10	0.598649	1
GO:2001140	positive regulation of phospholipid transport	10	0.598649	1
GO:0007256	activation of JNKK activity	12	0.599231	1
GO:0003416	endochondral bone growth	23	0.599967	1
GO:0002449	lymphocyte mediated immunity	329	0.600086	1
GO:0097440	apical dendrite	17	0.600367	1
GO:0014910	regulation of smooth muscle cell migration	91	0.600689	1
GO:0002281	macrophage activation involved in immune response	13	0.600724	1
GO:0019722	calcium-mediated signaling	230	0.601112	1
GO:0050885	neuromuscular process controlling balance	51	0.601431	1
GO:0008009	chemokine activity	39	0.601481	1
GO:1904427	positive regulation of calcium ion transmembrane transport	74	0.601948	1
GO:0050704	regulation of interleukin-1 secretion	58	0.602082	1
GO:0000184	nuclear-transcribed mRNA catabolic process, nonsense-mediated decay	144	0.602147	1
GO:1902358	sulfate transmembrane transport	16	0.60242	1
GO:1903909	regulation of receptor clustering	12	0.602587	1
GO:0061140	lung secretory cell differentiation	10	0.602874	1
GO:0032944	regulation of mononuclear cell proliferation	225	0.603639	1
GO:0009218	pyrimidine ribonucleotide metabolic process	28	0.603944	1
GO:0015291	secondary active transmembrane transporter activity	216	0.604022	1
GO:0050670	regulation of lymphocyte proliferation	222	0.604082	1
GO:0006241	CTP biosynthetic process	16	0.604682	1
GO:0009209	pyrimidine ribonucleoside triphosphate biosynthetic process	16	0.604682	1
GO:0046036	CTP metabolic process	16	0.604682	1
GO:0032926	negative regulation of activin receptor signaling pathway	12	0.605509	1
GO:1902337	regulation of apoptotic process involved in morphogenesis	12	0.605891	1
GO:1904748	regulation of apoptotic process involved in development	14	0.605891	1
GO:0002820	negative regulation of adaptive immune response	50	0.606019	1
GO:0035510	DNA dealkylation	35	0.606244	1
GO:0033558	protein deacetylase activity	50	0.606277	1
GO:0009148	pyrimidine nucleoside triphosphate biosynthetic process	19	0.606413	1
GO:0018242	protein O-linked glycosylation via serine	11	0.606455	1
GO:0007596	blood coagulation	406	0.60648	1
GO:0032453	histone demethylase activity (H3-K4 specific)	10	0.606534	1
GO:0043542	endothelial cell migration	326	0.606926	1
GO:0042552	myelination	132	0.606957	1
GO:0006910	phagocytosis, recognition	14	0.607487	1
GO:0048266	behavioral response to pain	13	0.608433	1
GO:0006007	glucose catabolic process	37	0.608726	1
GO:0009235	cobalamin metabolic process	30	0.609261	1
GO:0043616	keratinocyte proliferation	45	0.609691	1
GO:0061462	protein localization to lysosome	35	0.610125	1
GO:0031957	very long-chain fatty acid-CoA ligase activity	10	0.610356	1
GO:0035094	response to nicotine	46	0.610414	1
GO:0097484	dendrite extension	34	0.611362	1
GO:0060384	innervation	25	0.6115	1
GO:0022848	acetylcholine-gated cation-selective channel activity	25	0.61193	1
GO:0031227	intrinsic component of endoplasmic reticulum membrane	146	0.612066	1
GO:0060315	negative regulation of ryanodine-sensitive calcium-release channel activity	12	0.612744	1
GO:0034311	diol metabolic process	32	0.612863	1
GO:0006622	protein targeting to lysosome	23	0.613626	1
GO:1900225	regulation of NLRP3 inflammasome complex assembly	13	0.61388	1
GO:0060170	ciliary membrane	89	0.613921	1
GO:0046068	cGMP metabolic process	15	0.614163	1
GO:0050685	positive regulation of mRNA processing	28	0.614175	1
GO:0044769	ATPase activity, coupled to transmembrane movement of ions, rotational mechanism	16	0.615486	1
GO:0048486	parasympathetic nervous system development	19	0.615507	1
GO:1903409	reactive oxygen species biosynthetic process	133	0.615791	1
GO:0070182	DNA polymerase binding	18	0.616463	1
GO:1904380	endoplasmic reticulum mannose trimming	21	0.617011	1
GO:0043178	alcohol binding	73	0.61721	1
GO:0002823	negative regulation of adaptive immune response based on somatic recombination of immune receptors built from immunoglobulin superfamily domains	45	0.618018	1
GO:0060048	cardiac muscle contraction	161	0.619017	1
GO:0035924	cellular response to vascular endothelial growth factor stimulus	76	0.619177	1
GO:0006534	cysteine metabolic process	18	0.619565	1
GO:0099566	regulation of postsynaptic cytosolic calcium ion concentration	12	0.619576	1
GO:0016339	calcium-dependent cell-cell adhesion via plasma membrane cell adhesion molecules	28	0.619819	1
GO:0050691	regulation of defense response to virus by host	44	0.620043	1
GO:0009142	nucleoside triphosphate biosynthetic process	222	0.620805	1
GO:0016671	oxidoreductase activity, acting on a sulfur group of donors, disulfide as acceptor	12	0.621384	1
GO:0072643	interferon-gamma secretion	23	0.62152	1
GO:0052866	phosphatidylinositol phosphate phosphatase activity	36	0.621654	1
GO:0009074	aromatic amino acid family catabolic process	49	0.622049	1
GO:0042063	gliogenesis	317	0.622745	1
GO:0090049	regulation of cell migration involved in sprouting angiogenesis	93	0.623277	1
GO:0032656	regulation of interleukin-13 production	23	0.623494	1
GO:0010559	regulation of glycoprotein biosynthetic process	38	0.62375	1
GO:0050706	regulation of interleukin-1 beta secretion	47	0.625065	1
GO:0016324	apical plasma membrane	310	0.625467	1
GO:0032994	protein-lipid complex	48	0.625721	1
GO:0032725	positive regulation of granulocyte macrophage colony-stimulating factor production	13	0.625895	1
GO:0042454	ribonucleoside catabolic process	22	0.626437	1
GO:0032048	cardiolipin metabolic process	16	0.627032	1
GO:0006687	glycosphingolipid metabolic process	89	0.627364	1
GO:0031650	regulation of heat generation	12	0.627462	1
GO:0016405	CoA-ligase activity	43	0.627959	1
GO:0045822	negative regulation of heart contraction	30	0.628289	1
GO:0060393	regulation of pathway-restricted SMAD protein phosphorylation	53	0.629091	1
GO:0006576	cellular biogenic amine metabolic process	70	0.629719	1
GO:0030501	positive regulation of bone mineralization	39	0.630886	1
GO:1905523	positive regulation of macrophage migration	22	0.631119	1
GO:0000966	RNA 5'-end processing	31	0.631741	1
GO:0045648	positive regulation of erythrocyte differentiation	32	0.632169	1
GO:0006857	oligopeptide transport	10	0.632446	1
GO:0002455	humoral immune response mediated by circulating immunoglobulin	107	0.633552	1
GO:0007045	cell-substrate adherens junction assembly	92	0.633601	1
GO:0048041	focal adhesion assembly	92	0.633601	1
GO:0048332	mesoderm morphogenesis	76	0.634134	1
GO:0006639	acylglycerol metabolic process	142	0.634698	1
GO:0032947	protein-containing complex scaffold activity	30	0.635325	1
GO:0033619	membrane protein proteolysis	76	0.635646	1
GO:0009208	pyrimidine ribonucleoside triphosphate metabolic process	17	0.635976	1
GO:1902065	response to L-glutamate	11	0.636048	1
GO:1905475	regulation of protein localization to membrane	195	0.636916	1
GO:0030705	cytoskeleton-dependent intracellular transport	183	0.637094	1
GO:0035591	signaling adaptor activity	87	0.637238	1
GO:0090231	regulation of spindle checkpoint	14	0.637269	1
GO:0090266	regulation of mitotic cell cycle spindle assembly checkpoint	14	0.637269	1
GO:1903504	regulation of mitotic spindle checkpoint	14	0.637269	1
GO:0042490	mechanoreceptor differentiation	60	0.637281	1
GO:0006637	acyl-CoA metabolic process	119	0.637444	1
GO:0035383	thioester metabolic process	119	0.637444	1
GO:0086080	protein binding involved in heterotypic cell-cell adhesion	13	0.638522	1
GO:2001198	regulation of dendritic cell differentiation	12	0.638729	1
GO:0010811	positive regulation of cell-substrate adhesion	113	0.638732	1
GO:0051865	protein autoubiquitination	72	0.63934	1
GO:0016813	hydrolase activity, acting on carbon-nitrogen (but not peptide) bonds, in linear amidines	10	0.640906	1
GO:0035579	specific granule membrane	91	0.64096	1
GO:0050764	regulation of phagocytosis	95	0.641141	1
GO:0060544	regulation of necroptotic process	32	0.641461	1
GO:0060547	negative regulation of necrotic cell death	23	0.64201	1
GO:0001972	retinoic acid binding	19	0.642353	1
GO:0050994	regulation of lipid catabolic process	57	0.642513	1
GO:0016577	histone demethylation	37	0.642747	1
GO:1905517	macrophage migration	57	0.642786	1
GO:0003351	epithelial cilium movement	21	0.64307	1
GO:0097284	hepatocyte apoptotic process	12	0.643125	1
GO:0042788	polysomal ribosome	30	0.644086	1
GO:0051400	BH domain binding	11	0.644444	1
GO:0007631	feeding behavior	107	0.644913	1
GO:0031904	endosome lumen	34	0.645327	1
GO:0005542	folic acid binding	12	0.646448	1
GO:0031267	small GTPase binding	378	0.64647	1
GO:1900076	regulation of cellular response to insulin stimulus	71	0.64667	1
GO:0099173	postsynapse organization	184	0.647048	1
GO:0050930	induction of positive chemotaxis	11	0.647095	1
GO:0071312	cellular response to alkaloid	37	0.647669	1
GO:0042491	inner ear auditory receptor cell differentiation	30	0.64788	1
GO:0050145	nucleoside monophosphate kinase activity	23	0.64837	1
GO:0006575	cellular modified amino acid metabolic process	246	0.648498	1
GO:0015824	proline transport	11	0.648542	1
GO:0042983	amyloid precursor protein biosynthetic process	11	0.648636	1
GO:0042984	regulation of amyloid precursor protein biosynthetic process	11	0.648636	1
GO:0006656	phosphatidylcholine biosynthetic process	48	0.648765	1
GO:1903393	positive regulation of adherens junction organization	31	0.648957	1
GO:0060487	lung epithelial cell differentiation	21	0.64932	1
GO:2000403	positive regulation of lymphocyte migration	37	0.649814	1
GO:0060556	regulation of vitamin D biosynthetic process	11	0.649956	1
GO:0050886	endocrine process	102	0.650714	1
GO:0097581	lamellipodium organization	88	0.651988	1
GO:0005890	sodium:potassium-exchanging ATPase complex	16	0.652059	1
GO:0071294	cellular response to zinc ion	20	0.652689	1
GO:1900101	regulation of endoplasmic reticulum unfolded protein response	29	0.652718	1
GO:0050849	negative regulation of calcium-mediated signaling	35	0.652913	1
[truncated: 6,182 more rows]

## Sheet: KEGGpathway_associations
Supplementary Data 4b – Gene pathway enrichment analysis results for genes overlapped by Down syndrome-associated CpGs, with assessment of Kyoto Encyclopedia of Genes and Genomes (KEGG) pathways. P-values were calculated by logistic regression adjusting for the number of probes in the enrichment analysis, carried out using the methylGSA package in R. Pathways with FDR-adjusted P-values <0.05 are …
KEGG pathway ID	Description	Gene list size	P-value	FDR-adjusted P-value
4640	Hematopoietic cell lineage	88	6.67e-08	1.53e-05
5323	Rheumatoid arthritis	91	6.59e-06	0.000755
5332	Graft-versus-host disease	41	1.05e-05	0.000803
5140	Leishmaniasis	72	1.44e-05	0.000822
4940	Type I diabetes mellitus	43	3.24e-05	0.00148346
5310	Asthma	30	6.59e-05	0.00251616
4060	Cytokine-cytokine receptor interaction	265	9.24e-05	0.00302333
5330	Allograft rejection	37	0.000179	0.00512372
4672	Intestinal immune network for IgA production	48	0.000257	0.00654289
5020	Prion diseases	35	0.000707	0.0161882
4664	Fc epsilon RI signaling pathway	79	0.00100629	0.0209491
4514	Cell adhesion molecules (CAMs)	133	0.00160056	0.030544
5416	Viral myocarditis	70	0.00469725	0.0795687
5320	Autoimmune thyroid disease	52	0.00486446	0.0795687
4380	Osteoclast differentiation	128	0.00590127	0.0900927
5150	Staphylococcus aureus infection	55	0.0120559	0.172551
3320	PPAR signaling pathway	70	0.0223535	0.301115
4146	Peroxisome	79	0.0287711	0.366033
4670	Leukocyte transendothelial migration	116	0.0551533	0.664743
4612	Antigen processing and presentation	76	0.0658582	0.723838
4650	Natural killer cell mediated cytotoxicity	136	0.0663782	0.723838
5221	Acute myeloid leukemia	57	0.0739258	0.7695
5220	Chronic myeloid leukemia	73	0.0937575	0.933499
4977	Vitamin digestion and absorption	24	0.103064	0.983399
4144	Endocytosis	201	0.131635	1
4666	Fc gamma R-mediated phagocytosis	94	0.131779	1
532	Glycosaminoglycan biosynthesis - chondroitin sulfate / dermatan sulfate	22	0.141419	1
5146	Amoebiasis	106	0.164864	1
860	Porphyrin and chlorophyll metabolism	43	0.167044	1
4062	Chemokine signaling pathway	189	0.187716	1
5145	Toxoplasmosis	132	0.196504	1
4660	T cell receptor signaling pathway	108	0.207614	1
4512	ECM-receptor interaction	85	0.229391	1
4630	JAK-STAT signaling pathway	155	0.251244	1
4972	Pancreatic secretion	101	0.278684	1
71	Fatty acid degradation	43	0.288825	1
601	Glycosphingolipid biosynthesis - lacto and neolacto series	26	0.298007	1
3010	Ribosome	91	0.298201	1
4662	B cell receptor signaling pathway	75	0.298256	1
670	One carbon pool by folate	18	0.317695	1
5340	Primary immunodeficiency	35	0.320817	1
4145	Phagosome	153	0.325067	1
5200	Pathways in cancer	326	0.327786	1
232	Caffeine metabolism	7	0.330116	1
4070	Phosphatidylinositol signaling system	78	0.337081	1
5322	Systemic lupus erythematosus	136	0.341974	1
564	Glycerophospholipid metabolism	80	0.343261	1
531	Glycosaminoglycan degradation	19	0.348122	1
524	Neomycin, kanamycin and gentamicin biosynthesis	5	0.352382	1
920	Sulfur metabolism	13	0.357705	1
982	Drug metabolism - cytochrome P450	73	0.380153	1
5412	Arrhythmogenic right ventricular cardiomyopathy (ARVC)	74	0.382785	1
4621	NOD-like receptor signaling pathway	58	0.386033	1
750	Vitamin B6 metabolism	6	0.42676	1
562	Inositol phosphate metabolism	57	0.429148	1
4210	Apoptosis	87	0.452323	1
380	Tryptophan metabolism	42	0.467805	1
4920	Adipocytokine signaling pathway	68	0.472152	1
514	Other types of O-glycan biosynthesis	46	0.47735	1
780	Biotin metabolism	2	0.488325	1
4370	VEGF signaling pathway	76	0.504982	1
5216	Thyroid cancer	29	0.506301	1
5410	Hypertrophic cardiomyopathy (HCM)	83	0.517565	1
4520	Adherens junction	73	0.529479	1
510	N-Glycan biosynthesis	49	0.542344	1
5212	Pancreatic cancer	70	0.550301	1
4810	Regulation of actin cytoskeleton	213	0.587851	1
5143	African trypanosomiasis	35	0.606957	1
4614	Renin-angiotensin system	17	0.612216	1
563	Glycosylphosphatidylinositol (GPI)-anchor biosynthesis	25	0.616199	1
120	Primary bile acid biosynthesis	16	0.622381	1
4964	Proximal tubule bicarbonate reclamation	23	0.628643	1
4975	Fat digestion and absorption	46	0.632542	1
5110	Vibrio cholerae infection	54	0.639329	1
4970	Salivary secretion	89	0.64517	1
62	Fatty acid elongation	8	0.645917	1
600	Sphingolipid metabolism	40	0.665625	1
4974	Protein digestion and absorption	81	0.678341	1
561	Glycerolipid metabolism	50	0.688985	1
980	Metabolism of xenobiotics by cytochrome P450	71	0.702021	1
350	Tyrosine metabolism	41	0.705291	1
5211	Renal cell carcinoma	70	0.718422	1
4330	Notch signaling pathway	47	0.742301	1
5223	Non-small cell lung cancer	54	0.77428	1
592	alpha-Linolenic acid metabolism	20	0.799066	1
460	Cyanoamino acid metabolism	7	0.822397	1
5414	Dilated cardiomyopathy (DCM)	90	0.827432	1
4620	Toll-like receptor signaling pathway	102	0.834857	1
5142	Chagas disease (American trypanosomiasis)	104	0.859055	1
4510	Focal adhesion	200	0.863138	1
533	Glycosaminoglycan biosynthesis - keratan sulfate	15	0.883625	1
4966	Collecting duct acid secretion	27	0.900571	1
5210	Colorectal cancer	62	0.908839	1
480	Glutathione metabolism	50	0.929543	1
4270	Vascular smooth muscle contraction	116	0.94149	1
604	Glycosphingolipid biosynthesis - ganglio series	15	0.955648	1
4971	Gastric acid secretion	74	0.960244	1
650	Butanoate metabolism	30	0.989629	1
5120	Epithelial cell signaling in Helicobacter pylori infection	68	0.990669	1
300	Lysine biosynthesis	3	0.996252	1
4973	Carbohydrate digestion and absorption	44	0.999203	1
10	Glycolysis / Gluconeogenesis	65	1	1
20	Citrate cycle (TCA cycle)	30	1	1
30	Pentose phosphate pathway	27	1	1
40	Pentose and glucuronate interconversions	32	1	1
51	Fructose and mannose metabolism	36	1	1
52	Galactose metabolism	27	1	1
53	Ascorbate and aldarate metabolism	26	1	1
61	Fatty acid biosynthesis	6	1	1
72	Synthesis and degradation of ketone bodies	9	1	1
100	Steroid biosynthesis	19	1	1
130	Ubiquinone and other terpenoid-quinone biosynthesis	7	1	1
140	Steroid hormone biosynthesis	56	1	1
190	Oxidative phosphorylation	132	1	1
230	Purine metabolism	162	1	1
240	Pyrimidine metabolism	99	1	1
250	Alanine, aspartate and glutamate metabolism	32	1	1
260	Glycine, serine and threonine metabolism	32	1	1
270	Cysteine and methionine metabolism	36	1	1
280	Valine, leucine and isoleucine degradation	44	1	1
290	Valine, leucine and isoleucine biosynthesis	11	1	1
310	Lysine degradation	44	1	1
330	Arginine and proline metabolism	54	1	1
340	Histidine metabolism	29	1	1
360	Phenylalanine metabolism	17	1	1
400	Phenylalanine, tyrosine and tryptophan biosynthesis	5	1	1
410	beta-Alanine metabolism	22	1	1
430	Taurine and hypotaurine metabolism	10	1	1
450	Selenocompound metabolism	17	1	1
471	D-Glutamine and D-glutamate metabolism	4	1	1
472	D-Arginine and D-ornithine metabolism	1	1	1
500	Starch and sucrose metabolism	54	1	1
511	Other glycan degradation	17	1	1
512	Mucin type O-glycan biosynthesis	30	1	1
520	Amino sugar and nucleotide sugar metabolism	48	1	1
534	Glycosaminoglycan biosynthesis - heparan sulfate / heparin	26	1	1
565	Ether lipid metabolism	36	1	1
590	Arachidonic acid metabolism	59	1	1
591	Linoleic acid metabolism	30	1	1
603	Glycosphingolipid biosynthesis - globo and isoglobo series	14	1	1
620	Pyruvate metabolism	40	1	1
630	Glyoxylate and dicarboxylate metabolism	18	1	1
640	Propanoate metabolism	32	1	1
730	Thiamine metabolism	4	1	1
740	Riboflavin metabolism	11	1	1
760	Nicotinate and nicotinamide metabolism	24	1	1
770	Pantothenate and CoA biosynthesis	16	1	1
785	Lipoic acid metabolism	3	1	1
790	Folate biosynthesis	11	1	1
830	Retinol metabolism	64	1	1
900	Terpenoid backbone biosynthesis	15	1	1
910	Nitrogen metabolism	23	1	1
970	Aminoacyl-tRNA biosynthesis	63	1	1
983	Drug metabolism - other enzymes	52	1	1
1040	Biosynthesis of unsaturated fatty acids	21	1	1
1100	Metabolic pathways	1130	1	1
2010	ABC transporters	44	1	1
3008	Ribosome biogenesis in eukaryotes	80	1	1
3013	RNA transport	151	1	1
3015	mRNA surveillance pathway	83	1	1
3018	RNA degradation	71	1	1
3020	RNA polymerase	29	1	1
3022	Basal transcription factors	36	1	1
3030	DNA replication	36	1	1
3040	Spliceosome	127	1	1
3050	Proteasome	44	1	1
3060	Protein export	23	1	1
3410	Base excision repair	33	1	1
3420	Nucleotide excision repair	44	1	1
3430	Mismatch repair	23	1	1
3440	Homologous recombination	28	1	1
3450	Non-homologous end-joining	13	1	1
4010	MAPK signaling pathway	268	1	1
4012	ErbB signaling pathway	87	1	1
4020	Calcium signaling pathway	177	1	1
4080	Neuroactive ligand-receptor interaction	272	1	1
4110	Cell cycle	124	1	1
4114	Oocyte meiosis	112	1	1
4115	p53 signaling pathway	68	1	1
4120	Ubiquitin mediated proteolysis	135	1	1
4122	Sulfur relay system	10	1	1
4130	SNARE interactions in vesicular transport	36	1	1
4140	Autophagy - animal	34	1	1
4141	Protein processing in endoplasmic reticulum	165	1	1
4142	Lysosome	121	1	1
4150	mTOR signaling pathway	52	1	1
4260	Cardiac muscle contraction	77	1	1
4310	Wnt signaling pathway	150	1	1
4320	Dorso-ventral axis formation	24	1	1
4340	Hedgehog signaling pathway	56	1	1
4350	TGF-beta signaling pathway	84	1	1
4360	Axon guidance	129	1	1
4530	Tight junction	132	1	1
4540	Gap junction	90	1	1
4610	Complement and coagulation cascades	69	1	1
4622	RIG-I-like receptor signaling pathway	71	1	1
4623	Cytosolic DNA-sensing pathway	56	1	1
4710	Circadian rhythm	22	1	1
4720	Long-term potentiation	70	1	1
4722	Neurotrophin signaling pathway	127	1	1
4730	Long-term depression	70	1	1
4740	Olfactory transduction	388	1	1
4742	Taste transduction	52	1	1
4744	Phototransduction	29	1	1
4910	Insulin signaling pathway	138	1	1
4912	GnRH signaling pathway	101	1	1
4914	Progesterone-mediated oocyte maturation	86	1	1
4916	Melanogenesis	101	1	1
4930	Type II diabetes mellitus	48	1	1
4950	Maturity onset diabetes of the young	25	1	1
4960	Aldosterone-regulated sodium reabsorption	42	1	1
4962	Vasopressin-regulated water reabsorption	44	1	1
4976	Bile secretion	71	1	1
5010	Alzheimer disease	167	1	1
5012	Parkinson disease	130	1	1
5014	Amyotrophic lateral sclerosis (ALS)	53	1	1
5016	Huntington disease	183	1	1
5100	Bacterial invasion of epithelial cells	70	1	1
5130	Pathogenic Escherichia coli infection	56	1	1
5131	Shigellosis	61	1	1
5144	Malaria	51	1	1
5160	Hepatitis C	134	1	1
5213	Endometrial cancer	52	1	1
5214	Glioma	65	1	1
5215	Prostate cancer	89	1	1
5217	Basal cell carcinoma	55	1	1
5218	Melanoma	71	1	1
5219	Bladder cancer	42	1	1
5222	Small cell lung cancer	85	1	1
