# Supplementary material for: The genome-wide impact of trisomy 21 on DNA methylation and its implications for hematopoiesis
Source: Nat Commun. 2021 Feb 5;12:821. doi: 10.1038/s41467-021-21064-z (PMC7865055; doi:10.1038/s41467-021-21064-z)
Supplement: Supplementary file 9 — Supplementary Data 5 [file 41467_2021_21064_MOESM9_ESM.xlsx]

## Sheet: Bacalini_Henneman_Overlap_DMPs
Supplementary Data 5a - Replication of differentially methylated CpG probes previously associated with Down syndrome.
CpG	Chr	position (hg19)	Bacalini_CpG_beta_diff	Muskens_pvalue*	Muskens_beta_diff
cg15909132	17	42431109	0.214656	0.00750281	0.106871
cg17569124	7	27183643	0.195606	0.135389	0.0652538
cg10319053	7	27143370	-0.201399	NA	NA
cg05194618	14	45432309	0.160697	0.319911	0.0363098
cg04873098	1	3165191	-0.260728	1.1211e-05	-0.117959
cg07925670	17	7253489	0.210516	0.00311826	0.105949
cg16834823	6	32064218	0.232728	0.0015809	0.169076
cg19432993	7	27143287	-0.197232	1.4966e-05	-0.0756661
cg26266427	6	32063838	0.211724	0.00120688	0.15513
cg13185177	3	194119885	-0.202501	8.39586e-05	-0.0838445
cg00573770	2	145278485	0.308149	NA	NA
cg01992382	6	32064212	0.241563	0.00617199	0.148495
cg09014329	17	42431748	0.151938	0.0999181	0.0306967
cg17890940	7	1782346	-0.269962	0.39848	-0.0127312
cg13069441	6	31939322	0.227069	0.0332993	0.0610617
cg11669516	2	217501092	0.173731	0.00858298	0.107168
cg21096966	14	45432458	0.161444	0.0940208	0.061379
cg01337207	6	32063835	0.239718	0.00233871	0.158403
cg04599341	16	2029855	0.247355	2.74712e-18	0.19878
cg03780927	11	118781150	0.260212	8.36255e-08	0.134602
cg19142026	7	27170394	0.275426	0.0020421	0.184962
cg02773588	3	48698519	0.15895	1.73289e-08	0.136243
cg22891070	19	46801642	0.27909	0.100535	-0.0175171
cg03368099	7	27184521	0.164994	0.302517	0.0316836
cg00602811	2	145278564	0.207205	0.138752	0.024289
cg02869559	21	36259067	0.378155	1.04249e-13	0.228822
cg13735469	8	144810657	0.191805	NA	NA
cg12679760	1	36786615	0.172562	9.10006e-19	0.182869
cg13708645	12	121974305	0.197045	0.00285021	0.0595135
cg00525277	6	32064239	0.196774	0.0155882	0.11578
cg15720832	1	228291682	0.185012	0.0313393	0.0789226
cg16672562	19	46801672	0.312704	0.149814	-0.0107393
cg07973095	16	451040	0.240764	0.000381822	0.213426
cg22163199	1	228297864	0.157562	0.000702765	0.0928179
cg00660989	14	45432516	0.17262	0.0882129	0.0650143
cg15265085	6	32064588	0.268287	7.78828e-05	0.185449
cg13400512	6	32064578	0.177993	0.00020688	0.161396
cg06758350	21	36259460	0.316177	6.80639e-18	0.282601
cg04142955	6	31939181	0.191084	0.205274	0.0355004
cg24510518	8	144358898	0.180708	2.33685e-05	0.142045
cg13546858	1	869346	0.171255	0.90023	-0.00774736
cg10890302	6	32064246	0.237593	0.00467099	0.153928
cg14188106	6	32063895	0.303516	NA	NA
cg07318204	4	145566441	0.171692	0.00936589	0.103983
cg20366479	2	217501125	0.185086	NA	NA
cg07338658	16	979488	-0.326058	0.000169927	-0.153337
cg01746241	9	34370835	0.177861	1.03587e-05	0.122476
cg12477880	21	36259241	0.359877	2.31556e-25	0.382631
cg10914467	6	31939224	0.171397	0.0131498	0.0618755
cg04149916	6	31939319	0.186135	0.00163667	0.0784948
cg06166490	7	27143334	-0.207867	1.01329e-05	-0.0965533
cg22078805	17	42432046	0.199226	0.311225	-0.00211525
cg13985518	7	27143788	-0.201466	0.000566569	-0.0727972
cg26811705	11	118781408	0.161226	NA	NA
cg26162794	17	18528568	0.154233	NA	NA
cg06847624	5	176827671	0.407343	4.89012e-07	0.184004
cg17662683	6	32064146	0.172487	0.00221934	0.131667
cg03223076	3	48698558	0.211339	NA	NA
cg10365886	6	32063874	0.267962	0.0116283	0.15647
cg17624802	17	42431627	0.159232	0.00016189	0.0892517
cg05210804	6	33282896	0.181828	1.482e-08	0.173923
cg04027736	7	27143403	-0.245213	2.21848e-05	-0.116949
cg02548132	8	6420242	-0.173298	0.0115648	-0.126352
cg10923662	6	32064258	0.245379	0.000386674	0.21882
cg06530441	22	51016950	0.282248	3.02588e-10	0.284601
cg00084338	6	170595920	0.307696	4.06036e-05	0.167378
cg07317062	7	27170388	0.177061	0.0066916	0.126403
cg02493211	11	118781633	0.206004	0.00110138	0.0564657
cg19961545	2	54087066	-0.23031	2.76722e-10	-0.166144
cg25468618	8	144810034	0.276988	3.68484e-09	0.178375
cg12128839	7	27183436	0.215143	NA	NA
cg03556669	6	32064497	0.184972	0.000249764	0.133037
cg02993069	1	36786777	0.200417	1.13846e-25	0.197549
cg00994804	21	36259383	0.368456	9.36098e-22	0.388409
cg22165106	7	1782220	-0.170295	NA	NA
cg19112186	22	51016638	0.293721	5.0851e-11	0.368347
cg10490842	22	51016604	0.258943	6.9324e-13	0.271734
cg27387193	6	32064032	0.210611	0.0296691	0.0927005
cg02676175	17	7253720	0.271117	0.00428428	0.17457
cg01876338	2	54087008	-0.234376	8.56208e-10	-0.198957
cg05857996	20	2675418	0.182947	0.815717	-0.0120565
cg00701946	2	54087200	-0.227315	3.59824e-08	-0.137378
cg14832904	2	54087028	-0.21542	NA	NA
cg02524475	4	145566595	0.162705	0.0232988	0.0632063
cg02156899	16	2029256	0.195785	6.90105e-09	0.129987
cg04863892	7	27183375	0.196182	0.235531	0.0557762
cg05156901	22	51016646	0.273573	9.17443e-11	0.346582
cg13518079	20	2675072	0.317128	0.819354	0.00588833
cg01327147	9	34371380	0.241076	1.93255e-06	0.142073
cg09462576	1	228297873	0.160004	0.000279898	0.0682837
cg24246628	6	168435914	0.20285	0.947447	0.00668175
cg24363820	22	51016703	0.299473	4.25718e-11	0.322013
cg15196197	6	32064573	0.200983	0.000264513	0.134883
cg19284039	11	2292895	-0.170349	0.756429	-0.01298
cg16054907	22	50706065	0.169466	6.82764e-06	0.144899
cg24652615	6	44243304	0.178157	0.00277514	0.149169
cg19759481	7	27183401	0.193291	0.543551	0.029037
cg25307665	7	27183694	0.155371	0.859752	0.00796538
cg05713794	3	194119861	-0.174941	0.103138	-0.0102497
cg03049249	17	16593601	0.180319	NA	NA
cg11410718	7	27170412	0.168336	0.00427586	0.12239
cg07895437	6	33282971	0.187079	1.66405e-06	0.169964
cg13298116	11	62369859	0.255518	0.586308	-0.0228617
cg05695937	1	201618003	0.162811	NA	NA
cg24882324	6	32064508	0.173631	NA	NA
cg06885459	13	113689728	-0.193176	1.98679e-06	-0.144319
cg11742103	11	62369870	0.191093	0.671402	-0.0067582
cg08260245	22	51016501	0.226379	7.17176e-10	0.342018
cg03434624	12	123380883	0.169011	1.13881e-05	0.130381
cg02102533	16	57562841	-0.176863	0.00224805	-0.145168
cg10770023	22	51016644	0.28561	1.17394e-11	0.331589
*P-values of CpGs determined from the epigenome-wide association study of Down syndrome in the current study (Muskens et al.), which are not adjusted for multiple testing here.

## Sheet: Bacalini_DMRs
Supplementary Data 5b - Replication of differentially methylated regions (DMRs) previously associated with Down syndrome.
Chr	start (hg19)	end (hg19)	Bacalini_DMR_mean_beta_diff	Muskens_DMRCate_fdr_pvalue	Muskens_DMR_mean_beta_diff
chr16	979422	979663	-0.345428	0.000319312	-0.165742
chr13	113687421	113687828	-0.27418	NA	NA
chr7	1784027	1786934	-0.269962	NA	NA
chr1	3163969	3164643	-0.260728	5.01563e-09	-0.0597251
chr7	27143181	27143479	-0.248347	1.83392e-30	-0.0408088
chr2	54086776	54087266	-0.234376	1.50868e-77	-0.115133
chr18	77905297	77905566	-0.223827	4.31218e-05	-0.0868473
chr16	57562451	57563325	-0.223478	6.1448e-05	-0.137395
chr18	77905297	77905566	-0.223827	4.31218e-05	-0.0868473
chr10	70320130	70320822	-0.212368	NA	NA
chr7	27143181	27143479	-0.248347	1.83392e-30	-0.0408088
chr6	29600192	29600661	-0.202769	NA	NA
chr3	194117601	194118988	-0.202501	NA	NA
chr1	46088194	46089142	-0.189108	2.75828e-59	-0.0835434
chr8	6424215	6424888	-0.183093	NA	NA
chr11	2290104	2292932	-0.170349	NA	NA
chr17	46685244	46685449	-0.169643	NA	NA
chr4	81118137	81118603	0.150713	5.62665e-12	0.173942
chr7	27182613	27185562	0.150801	NA	NA
chr17	42431092	42432555	0.151938	0.00454827	0.0756064
chr11	112832524	112834490	0.151965	1.29963e-17	0.101356
chr17	18528376	18528714	0.154233	NA	NA
chr17	16592835	16594147	0.15467	NA	NA
chr1	201617041	201619788	0.156809	NA	NA
chr1	228296787	228297276	0.157562	NA	NA
chr3	48698335	48701667	0.15895	9.8857e-06	0.0690033
chr14	45431628	45432115	0.160697	NA	NA
chr1	228289669	228291184	0.160801	NA	NA
chr11	118781060	118781732	0.161226	5.5094e-11	0.0261649
chr6	168435835	168436086	0.16239	NA	NA
chr4	145566242	145567413	0.162705	0.000268092	0.0786595
chr16	450834	451140	0.167825	NA	NA
chr7	27169572	27170638	0.168336	1.33891e-13	0.0810591
chr12	123380333	123380894	0.169011	1.07509e-05	0.0346351
chr22	50705406	50706553	0.169466	1.19071e-13	0.0637393
chr1	869332	871872	0.171255	NA	NA
chr6	31939730	31940559	0.171397	3.09607e-08	0.0154135
chr6	32063533	32065044	0.172487	4.54645e-42	0.0844848
chr1	36786500	36789402	0.172562	1.08498e-80	0.084264
chr2	217497811	217498847	0.173731	NA	NA
chr4	81119095	81119391	0.174091	5.62665e-12	0.173942
chr12	119772353	119772594	0.174935	6.48553e-27	0.0721171
chr9	34370773	34372902	0.177861	2.78038e-06	0.0869068
chr6	44243085	44244481	0.178157	0.00112394	0.1166
chr8	144357997	144359075	0.180708	2.51695e-06	0.131018
chr16	743924	745943	0.180727	NA	NA
chr6	33282855	33283196	0.181828	1.09203e-56	0.0355449
chr20	2672904	2674698	0.182947	NA	NA
chr1	27687024	27687743	0.183202	4.48843e-05	0.0244446
chr17	45924598	45925807	0.18324	3.13613e-07	0.0662473
chr20	741633	742058	0.183441	NA	NA
chr6	32632158	32633027	0.185343	NA	NA
chr4	778661	780592	0.187817	NA	NA
chr11	62368454	62370491	0.191093	NA	NA
chr8	144808221	144810978	0.191805	1.99623e-11	0.0785139
chr22	51016253	51017020	0.192125	6.09534e-92	0.209596
chr16	2028987	2030710	0.195785	4.69854e-36	0.0491602
chr12	121975028	121976140	0.197045	NA	NA
chr5	176827081	176827754	0.200614	1.22989e-20	0.0446664
chr2	145281736	145282269	0.207205	NA	NA
chr17	7253298	7253764	0.210516	3.37688e-06	0.0825157
chr4	81118137	81118603	0.150713	5.62665e-12	0.173942
chr1	2121017	2121818	0.214018	NA	NA
chr6	170597246	170597499	0.271564	0.00480043	0.0720321
chr19	46800053	46800603	0.27909	NA	NA
chr21	36258952	36259472	0.316177	4.94333e-97	0.273313
