# Supplementary material for: The genome-wide impact of trisomy 21 on DNA methylation and its implications for hematopoiesis
Source: Nat Commun. 2021 Feb 5;12:821. doi: 10.1038/s41467-021-21064-z (PMC7865055; doi:10.1038/s41467-021-21064-z)
Supplement: Supplementary file 10 — Supplementary Data 6 [file 41467_2021_21064_MOESM10_ESM.xlsx]

## Sheet: EWAS_CpGs_GATA1mutations
Supplementary Data 6a - Differentially methylated CpG probes associated with GATA1 mutation status in newborns with Down syndrome. P-values and beta coefficients were generated from linear regression tests in R, testing the association of each CpG beta-value with GATA1 mutation status (mutation [N=30] vs. wildtype [N=154]), adjusting for covariates: sex, plate, the first ten ReFACToR principal co…
CpG	chr	pos (hg19)	strand	beta	p_val	AddressA	AddressB	ProbeSeqA	ProbeSeqB	Type	NextBase	Color	Probe_rs	Probe_maf	CpG_rs	CpG_maf	SBE_rs	SBE_maf	Islands_Name	Relation_to_Island	Forward_Sequence	SourceSeq	UCSC_RefGene_Name	UCSC_RefGene_Accession	UCSC_RefGene_Group	Phantom4_Enhancers	Phantom5_Enhancers	DMR	X450k_Enhancer	HMM_Island	Regulatory_Feature_Name	Regulatory_Feature_Group	GencodeBasicV12_NAME	GencodeBasicV12_Accession	GencodeBasicV12_Group	GencodeCompV12_NAME	GencodeCompV12_Accession	GencodeCompV12_Group	DNase_Hypersensitivity_NAME	DNase_Hypersensitivity_Evidence_Count	OpenChromatin_NAME	OpenChromatin_Evidence_Count	TFBS_NAME	TFBS_Evidence_Count	Methyl27_Loci	Methyl450_Loci	Random_Loci
cg24306139	chr1	45190111	-	-0.0384844	1.2336e-08	21649198		CRAATAAACRAACAAAAATTAATAAATAACTACAACAAACCTAACTTAAC		II			rs1135319	0.045178	NA	NA	NA	NA	chr1:45189705-45190558	Island	GCCAAGGCCATCGGGTAAGCGGGCAGGGGTTAGTGGGTAGCTGCAGCAAGCCTGGCTTGG[CG]CTGCCGGCGGGCCCCGGGAGCGCTCCGTGCGCCGGGTGGGCGGGGGTGTGCGCCGGGTGA	CGCCAAGCCAGGCTTGCTGCAGCTACCCACTAACCCCTGCCCGCTTACCC	C1orf228	NM_001145636	Body					1:44962312-44963533			RP4-678E16.4	ENST00000568406.1	TSS200	RP4-678E16.4;C1orf228;C1orf228;C1orf228;C1orf228	ENST00000568406.1;ENST00000418779.1;ENST00000418779.1;ENST00000424484.1;ENST00000357508.1	TSS200;1stExon;5'UTR;5'UTR;5'UTR	chr1:45189585-45190335	3
cg03984347	chr1	45190262	+	-0.0376631	4.23394e-08	97639510	95737232	TATTACTATAATCCATATTACCCATAACAACCATTAAACCACACACCACA	TATTACTATAATCCGTATTACCCATAACGACCATTAAACCACGCACCACG	I	C	Grn	NA	NA	NA	NA	NA	NA	chr1:45189705-45190558	Island	CCGGCCCAGGGTCCTGGCGCGCAACGACATGAGCATCGCCGAGGAGCTGCTGTACCTGCG[CG]TGGTGCGTGGCCTAATGGCCGCCATGGGCAACACGGACCACAGCAACAGCCAGCGGCTGG	TGTTGCTGTGGTCCGTGTTGCCCATGGCGGCCATTAGGCCACGCACCACG	C1orf228	NM_001145636	Body					1:44962312-44963533	1:45190223-45190416	Promoter_Associated	RP4-678E16.4;RP4-678E16.4	ENST00000568406.1;ENST00000568406.1	1stExon;5'UTR	C1orf228;C1orf228;RP4-678E16.4;RP4-678E16.4;C1orf228	ENST00000418779.1;ENST00000418779.1;ENST00000568406.1;ENST00000568406.1;ENST00000357508.1	1stExon;5'UTR;1stExon;5'UTR;5'UTR	chr1:45189585-45190335	3						TRUE
cg04006194	chr11	2335053	-	-0.0405352	1.70805e-10	96751563		AAATAACAAAACRATCAACTTCTACTTAAACTACAATTCAAAAAACAAAC		II			rs2234304	0.02172	NA	NA	NA	NA		OpenSea	TGGGGACGGCTGGGTGGCAGGGCGGTCAGCTTCTGCTTGGACTGCAGTTCAGAGAACAGG[CG]CAGGGTGGCCAGTGAGAGGTCTGGCCAGGCACCGAGGGGGTTCCAGGACACAGGCCAGAG	CGCCTGTTCTCTGAACTGCAGTCCAAGCAGAAGCTGACCGCCCTGCCACC	TSPAN32	NM_139022	Body								TSPAN32	ENST00000483227.1	5'UTR	TSPAN32;TSPAN32;TSPAN32;TSPAN32;TSPAN32;TSPAN32;TSPAN32;TSPAN32;TSPAN32	ENST00000484523.1;ENST00000461200.1;ENST00000493924.1;ENST00000484104.1;ENST00000479508.1;ENST00000498313.1;ENST00000483227.1;ENST00000493948.1;ENST00000468578.1	5'UTR;5'UTR;5'UTR;5'UTR;5'UTR;5'UTR;5'UTR;5'UTR;5'UTR	chr11:2334760-2335155	3
cg19980431	chr11	66468390	+	-0.0485612	3.49122e-08	7664259	88807363	AAACCAACTAAAAAAACCTCAAAACCACCATACAACATCAAAAAAAATCA	AAACCGACTAAAAAAACCTCAAAACCACCATACGACGTCGAAAAAAATCG	I	C	Grn	NA	NA	NA	NA	NA	NA	chr11:66468372-66468575	Island	CCAGGCCTGGAAGTCATCCAAGCTGCGCAAGAAGTCCTGCAGCCGCCGCGCCTCCCCCAG[CG]ACTCTTCTCGACGCCGCATGGTGGCCCTGAGGTCCTCCCAGCCGGTCTGCACCTCTCTCA	AGACCGGCTGGGAGGACCTCAGGGCCACCATGCGGCGTCGAGAAGAGTCG	SPTBN2	NM_006946	Body					11:66224709-66225135									chr11:66467980-66468790	3						TRUE
cg12471171	chr11	75898203	+	-0.0455106	1.72514e-08	29730828	17622177	AACTACAACCTTATATACTACAAACATAACTACAACCCCTACACAAACCA	AACTACGACCTTATATACTACGAACGTAACTACAACCCCTACACAAACCG	I	C	Grn	NA	NA	NA	NA	NA	NA		OpenSea	CACCTGCGGCAGGTGACGTAGCAGCACCAGTGGTACTTACAGTGGCACCGCTCGACCACG[CG]GTCTGTGTAGGGGTTGTAGCCACGCCCGCAGCACATAAGGTCGCAGCTGTCGCTTCCGTT	AGCTGCGACCTTATGTGCTGCGGGCGTGGCTACAACCCCTACACAGACCG	WNT11	NM_004626	Body					11:75575780-75575880									chr11:75897725-75898395	3						TRUE
cg03565777	chr12	125028339	+	-0.0423152	2.47149e-09	23730211	47616922	AACAAATAAACAAACAACTAACCTTTCCATACTACCACATAAAACCTCCA	AACAAATAAACGAACAACTAACCTTTCCGTACTACCGCGTAAAACCTCCG	I	C	Grn	NA	NA	NA	NA	NA	NA	chr12:125028132-125028378	Island	GGCTCATGGCCAAGCACGGGCCACGACAGGGCAGGGAGCGCAGCCCAGGCCGGGAGGCCG[CG]GAGGCCCCACGCGGCAGCACGGAAAGGCCAGCTGTCCGTCCACCTGTCTGTCCAGCCCCC	GACAGGTGGACGGACAGCTGGCCTTTCCGTGCTGCCGCGTGGGGCCTCCG							TRUE	12:123593982-123594446						NCOR2;NCOR2	ENST00000542565.1;ENST00000458234.1	3'UTR;5'UTR	chr12:125028065-125028835	3						TRUE
cg27017630	chr13	107144970	+	-0.0465076	1.7935e-09	7652887	38656106	AAATACCACACCTAAAAAAACCAACTTCTACCTAAAATACATTTCCCCCA	AAATACCACGCCTAAAAAAACCGACTTCTACCTAAAATACATTTCCCCCG	I	C	Grn	NA	NA	NA	NA	NA	NA	chr13:107145408-107145787	N_Shore	TAGAGATCTTTGCACACCTTAACTAGCCCGAGGTCCGTGTGACAAGTCCGGTATGCACTG[CG]GGGGAAATGCACCCCAGGCAGAAGCCGGCCCTTCCAGGCGTGGCATCCTGGGGCACCTGC	CGGGGGAAATGCACCCCAGGCAGAAGCCGGCCCTTCCAGGCGTGGCATCC	EFNB2	NM_004093	3'UTR					13:105942946-105943788			EFNB2	ENST00000245323.3	3'UTR	EFNB2	ENST00000245323.3	3'UTR								TRUE
cg00687612	chr14	104625920	+	-0.0334472	1.46751e-08	92758821	61680949	CCCAATACACTAATTTCTATAATAACTTCCCAAAATCAACAAACAACACA	CCCGATACGCTAATTTCTATAATAACTTCCCAAAATCAACAAACAACGCG	I	A	Red	NA	NA	NA	NA	NA	NA	chr14:104625248-104625522	S_Shore	CCAGCAGAGCGGCCCTGGCTGCCTTTTGTTTGGGAGCCGAGGCCGGTGCCGCTTGCCAGC[CG]CGCTGCCTGCTGACCTTGGGAAGTTACCATAGAAACCAGCGCATCGGGCTGGGGACCCAG	CGCGCTGCCTGCTGACCTTGGGAAGTTACCATAGAAACCAGCGCATCGGG	KIF26A	NM_015656	Body					14:103695069-103695759											chr14:104599234-104653304	6				TRUE
cg01933329	chr14	104639768	+	-0.0573369	1.80261e-11	71678833	11655895	AATAAACATACAACATAAACAACATATAAAAACTACATCAAACATCCTCA	AATAAACGTACAACGTAAACAACATATAAAAACTACGTCGAACGTCCTCG	I	C	Grn	NA	NA	NA	NA	NA	NA	chr14:104639242-104639891	Island	GGCGGCTTTCTACCTGGATGCGGCCCTGGCGGCCCGCAGCACCAGCCGAGCGGGCTGTGG[CG]AGGACGCCCGACGCAGCTCCCACATGTTGTTCACGCTGCACGTCTACCAGTACCGCATGG	GGTAGACGTGCAGCGTGAACAACATGTGGGAGCTGCGTCGGGCGTCCTCG	KIF26A	NM_015656	Body					14:103709027-103709627											chr14:104599234-104653304	6				TRUE
cg05304393	chr16	1545405	-	-0.043926	3.54519e-08	61766137	2671121	CAACTAATAAAAATAACACAACTACTAACCAAATTCCTACACAAAAACCA	CGACTAATAAAAATAACGCGACTACTAACCAAATTCCTACGCGAAAACCG	I	A	Red	NA	NA	NA	NA	NA	NA	chr16:1543098-1544426	S_Shore	AGCCCCAGCTTCCGGCTGATGAAGATGGCGCGGCTGCTGGCCAGATTCCTGCGCGAGGGC[CG]GCTGGCAGTGCTGATGGAGGCGCAGTGTCGGCAGCAGACGCAGCCCGGCTTCATCCTGCT	CGGCCCTCGCGCAGGAATCTGGCCAGCAGCCGCGCCATCTTCATCAGCCG	TELO2	NM_016111	Body					16:1485211-1487005			TELO2	ENST00000437914.1	5'UTR	TELO2	ENST00000437914.1	5'UTR			chr16:1542388-1548034	6	chr16:1542389-1547960	6		TRUE
cg15138339	chr17	40715222	+	-0.0517428	2.49536e-09	93707396	83762944	ACAACACCTTATAAACATTATACAAACAATCAAACATACCACCAACAACA	ACAACACCTTATAAACGTTATACAAACGATCAAACGTACCACCGACAACG	I	C	Grn	NA	NA	NA	NA	NA	NA	chr17:40714087-40715282	Island	CAGGCCAGCTTCCCCCGTGGCCGGGTCTCCAAAGCAGCCGGTGCGTGGCTACTACCGTGG[CG]CTGTCGGTGGCACGTTTGACCGCCTGCACAACGCCCACAAGGTGTTGCTCAGTGTCGCGT	GCAACACCTTGTGGGCGTTGTGCAGGCGGTCAAACGTGCCACCGACAGCG	COASY;COASY;COASY;COASY;COASY	NM_025233;NM_001042529;NM_001042532;NM_001042530;NM_001042531	1stExon;Body;Body;Body;5'UTR	low-CpG:37968723-37968775				17:37967525-37968763			COASY;COASY	ENST00000393818.1;ENST00000449624.1	1stExon;5'UTR	COASY;COASY	ENST00000393818.1;ENST00000449624.1	1stExon;5'UTR	chr17:40714265-40715370	3						TRUE
cg09489844	chr17	79880647	+	-0.0509141	3.40681e-11	67803213	14677574	AAACTAACCTCAAAAAACACCAACATAAAACTAAAACTCAACACACTACA	AAACTAACCTCAAAAAACGCCAACATAAAACTAAAACTCGACGCGCTACG	I	C	Grn	NA	NA	NA	NA	NA	NA	chr17:79880449-79880872	Island	GGCGCCACGGGGCTGCGGGCCACCGTCCGGGCGAAGGTCTGCAGCGCCTCGTACTTGGAG[CG]CAGCGCGTCGAGCTCCAGCTTCATGCTGGCGTTCTCTGAGGCCAGCTTCTCCACCTCCTG	CGCAGCGCGTCGAGCTCCAGCTTCATGCTGGCGTTCTCTGAGGCCAGCTT	MAFG;MAFG	NM_002359;NM_032711	Body;Body				TRUE	17:77473362-77474445						SIRT7	ENST00000572902.1	TSS1500			chr17:79879770-79883393	6	chr17:79879822-79883123	6		TRUE
cg19927816	chr19	46319153	-	0.0752354	2.42789e-10	30716989	15616856	CTACCTTAAATAAAAAACCCTCAAAACTAAAATCCAACAACACAACCTCA	CTACCTTAAATAAAAAACCCTCGAAACTAAAATCCAACAACGCGACCTCG	I	A	Red	NA	NA	NA	NA	NA	NA	chr19:46318490-46319266	Island	AGGCTGCTCTCCCTACCTTGGGTAGGGGGCCCTCGAGACTAGAGTCCAACAGCGCGGCCT[CG]GTCAGCCCCGAGTCGTCATCCATGCTGATGAAGATGCCCGGGGTCTCGCACTCAGGCCCC	CTACCTTGGGTAGGGGGCCCTCGAGACTAGAGTCCAACAGCGCGGCCTCG	SYMPK;RSPH6A	NM_004819;NM_030785	Body;TSS1500					19:51010588-51011106	19:46318695-46319525	Unclassified_Cell_type_specific	SYMPK;RSPH6A	ENST00000340643.6;ENST00000221538.2	3'UTR;TSS1500	SYMPK;RSPH6A	ENST00000340643.6;ENST00000221538.2	3'UTR;TSS1500	chr19:46318725-46319835	3						TRUE

## Sheet: DMRs_GATA1mutations
Supplementary Data 6b - Differentially methylated regions (DMRs) associated with GATA1 mutation status in newborns with Down syndrome. DMRs were identified using both DMRcate and comb-p. P-values obtained in the EWAS of GATA1 mutations were used for comb-p. DMRcate was run adjusting for sex, plate, the first ten EPISTRUCTURE PCs, and the first ten ReFACTor PCs. We retained DMRs that spanned a min…
chrom	start (hg19)	end (hg19)	width (bp)	Gene_Symbol	Promoter	DMRCate_fdr_pvalue	DMRCate_meandiff	DMRcate_N_cpgs	combp_sidak_pvalue	combp_N_cpgs	K562	BI_CD34_Primary_RO01480	BI_CD34_Primary_RO01536	BI_CD34_Primary_RO01549	CD19_primary	GM12878	Astrocytes	BI_Brain_Hippocampus_Middle_150	BI_Brain_Inferior_Temporal_Lobe	BI_Brain_Mid_Frontal_Lobe
chr1	45189875	45190519	645	ARMH1	FALSE	3.87466e-19	-0.0138423	10	3.371e-11	6	enhancer	enhancer	enhancer	enhancer	enhancer	enhancer	enhancer	NA	NA	NA
chr1	84326610	84326856	247	MIR548AP	FALSE	0.000758971	0.0160013	6	0.001942	5	NA	enhancer	enhancer	enhancer	enhancer	NA	NA	enhancer	enhancer	NA
chr1	156047056	156047359	304	MEX3A	FALSE	2.1914e-16	-0.0130199	10	1.84e-05	5	NA	NA	NA	NA	NA	NA	NA	NA	NA	NA
chr1	202310824	202311492	669	UBE2T	TRUE	0.000610518	-0.0136365	10	1.339e-06	10	NA	NA	NA	NA	NA	NA	NA	NA	NA	NA
chr2	27305360	27305552	193	EMILIN1	FALSE	9.06984e-10	-0.0189353	3	5.364e-06	3	NA	NA	enhancer	enhancer	NA	NA	NA	NA	NA	NA
chr2	54087008	54087343	336	ASB3	TRUE	0.00256394	0.026393	13	0.008606	9	NA	NA	NA	NA	NA	NA	NA	NA	NA	NA
chr3	11266695	11266965	271	HRH1	FALSE	0.00588872	0.0353578	2	0.002679	5	NA	NA	NA	NA	NA	NA	NA	NA	NA	NA
chr3	127633951	127634459	509	KBTBD12	TRUE	9.04903e-07	0.0259073	9	0.001253	6	NA	NA	NA	NA	NA	NA	NA	enhancer	enhancer	enhancer
chr3	195613531	195613739	209	TNK2	FALSE	5.90808e-11	-0.00854663	6	0.0001431	4	NA	NA	NA	NA	NA	NA	NA	NA	enhancer	NA
chr4	1202861	1203104	244	SPON2	TRUE	2.52962e-30	-0.0071568	19	0.0002016	8	NA	NA	NA	NA	NA	enhancer	NA	NA	NA	NA
chr4	48491941	48492845	905	ZAR1	TRUE	5.26004e-25	0.0397328	7	1.159e-14	5	NA	NA	NA	NA	NA	NA	NA	NA	NA	NA
chr4	56659770	56659985	216	EXOC1L	FALSE	0.00207488	0.0174099	4	0.006219	4	NA	NA	NA	NA	NA	NA	NA	NA	NA	NA
chr5	42952113	42952369	257	LOC648987	FALSE	4.29957e-10	0.0213631	3	0.004477	3	NA	enhancer	enhancer	enhancer	enhancer	enhancer	enhancer	enhancer	NA	NA
chr5	66124231	66124801	571	MAST4	TRUE	2.7578e-21	0.0122125	12	3.505e-09	9	NA	NA	NA	NA	NA	NA	NA	NA	NA	NA
chr5	135415129	135416613	1485	VTRNA2-1	TRUE	2.6741e-22	-0.115491	17	1.705e-20	14	NA	NA	NA	NA	NA	NA	NA	NA	NA	NA
chr6	25882328	25882590	263	SLC17A3	FALSE	0.00255363	0.0858689	4	0.0009319	4	NA	NA	NA	NA	NA	NA	NA	NA	NA	NA
chr6	27637302	27637537	236	LINC01012	FALSE	0.000273087	-0.0473746	4	0.002203	4	enhancer	NA	enhancer	NA	NA	NA	NA	NA	NA	NA
chr6	27831707	27832180	474	H2AC16	TRUE	9.36089e-07	-0.0640693	3	0.0001076	3	enhancer	NA	enhancer	NA	NA	enhancer	NA	NA	NA	NA
chr6	161561031	161561121	91	AGPAT4	FALSE	0.000539223	-0.0783312	3	0.0008912	3	NA	NA	NA	NA	NA	NA	NA	enhancer	enhancer	NA
chr7	1329410	1329592	183	UNCX	FALSE	0.000120512	-0.0336587	4	0.005474	4	NA	NA	NA	NA	NA	NA	NA	enhancer	NA	NA
chr7	100230770	100231133	364	TFR2	FALSE	1.44104e-07	0.0249191	6	0.000303	5	NA	NA	NA	NA	NA	NA	NA	enhancer	NA	NA
chr7	151137816	151138295	480	CRYGN	TRUE	1.26098e-05	-0.0269046	6	9.53e-05	5	NA	NA	NA	NA	NA	NA	NA	NA	NA	NA
chr8	1617616	1617868	253	DLGAP2	FALSE	1.02487e-20	-0.0168976	7	1.566e-07	3	NA	NA	NA	NA	NA	NA	NA	NA	NA	NA
chr10	3805252	3805441	190	KLF6	FALSE	1.29668e-07	-0.0263279	4	5.21e-06	4	NA	NA	NA	NA	NA	NA	NA	NA	NA	NA
chr10	81003020	81003175	156	ZMIZ1	FALSE	2.56918e-13	0.0198034	5	2.652e-05	2	NA	NA	enhancer	enhancer	enhancer	enhancer	NA	enhancer	enhancer	NA
chr11	860093	860157	65	TSPAN4	FALSE	0.000191881	-0.0119531	3	0.004383	2	NA	NA	NA	NA	NA	NA	NA	enhancer	NA	NA
chr11	2334942	2335053	112	TSPAN32	FALSE	1.31766e-08	-0.0247699	3	0.0002036	3	NA	NA	NA	NA	NA	NA	NA	enhancer	NA	NA
chr11	64937570	64937741	172	SPDYC	TRUE	2.30988e-10	-0.0212065	10	3.36e-06	6	NA	NA	enhancer	NA	NA	NA	NA	NA	NA	NA
chr11	66468185	66468574	390	SPTBN2	FALSE	6.58346e-13	-0.0208143	5	3.147e-06	4	enhancer	NA	enhancer	NA	NA	NA	NA	NA	NA	NA
chr11	67219631	67220043	413	CABP4	TRUE	3.09825e-05	-0.00858243	9	3.759e-05	5	NA	NA	NA	NA	NA	NA	NA	NA	NA	NA
chr11	70265910	70266172	263	CTTN	FALSE	1.52183e-09	-0.0162019	6	0.0008635	5	enhancer	NA	enhancer	NA	NA	NA	enhancer	NA	enhancer	NA
chr11	70269299	70269613	315	CTTN	FALSE	1.27443e-07	-0.0159268	4	0.008594	3	enhancer	NA	NA	NA	NA	NA	NA	NA	enhancer	NA
chr11	75898195	75898203	9	WNT11	FALSE	2.34693e-12	-0.0337874	2	4.072e-07	2	NA	NA	NA	NA	NA	NA	NA	NA	NA	NA
chr12	57588171	57588350	180	MIR1228	TRUE	2.7429e-08	-0.00564441	10	0.0006265	6	NA	NA	NA	NA	NA	NA	NA	NA	enhancer	NA
chr12	133294261	133294524	264	PGAM5	FALSE	2.54498e-12	-0.0235479	4	0.001182	4	NA	NA	NA	NA	NA	NA	NA	NA	NA	NA
chr13	31480942	31481184	243	MEDAG	FALSE	0.00058467	-0.0457448	2	0.008698	2	NA	NA	NA	NA	NA	NA	NA	NA	enhancer	NA
chr13	99135543	99135804	262	STK24	FALSE	1.25371e-12	-0.00463352	8	0.001002	7	enhancer	NA	NA	NA	NA	enhancer	enhancer	NA	NA	NA
chr13	107144970	107144970	1	EFNB2	FALSE	6.86773e-10	-0.0206296	3	0.001168	1	NA	NA	enhancer	NA	NA	NA	NA	enhancer	enhancer	enhancer
chr14	74179674	74179953	280	PNMA1	FALSE	1.31766e-08	0.014654	4	4.388e-05	2	enhancer	enhancer	enhancer	enhancer	NA	enhancer	NA	enhancer	enhancer	enhancer
chr14	104639580	104639890	311	KIF26A	FALSE	3.67194e-13	-0.0121699	7	5.957e-06	3	NA	NA	NA	NA	NA	NA	NA	NA	NA	NA
chr15	64996036	64996104	69	OAZ2	TRUE	0.00317498	-0.0119134	4	0.006639	3	NA	NA	enhancer	NA	NA	NA	NA	enhancer	enhancer	NA
chr16	891283	891400	118	LMF1	FALSE	2.03158e-06	-0.0166955	5	0.004134	3	NA	NA	NA	NA	NA	NA	NA	NA	NA	NA
chr16	1545151	1545405	255	TELO2	FALSE	0.000515109	-0.0183032	3	0.0002824	2	NA	NA	NA	NA	NA	NA	NA	NA	NA	NA
chr16	67977992	67978450	459	LCAT	TRUE	6.82265e-12	-0.00832006	12	4.547e-05	9	NA	NA	NA	NA	NA	NA	NA	NA	enhancer	NA
chr17	7758102	7758692	591	TMEM88	TRUE	1.06585e-17	-0.00320169	21	0.0008997	9	NA	NA	NA	NA	NA	NA	NA	NA	NA	NA
chr17	35242447	35242756	310	LHX1	FALSE	0.00136262	-0.0234999	4	0.005824	2	NA	NA	NA	NA	NA	NA	NA	NA	NA	NA
chr17	40714979	40715281	303	COASY	FALSE	1.18422e-14	-0.0165626	8	0.0003524	6	NA	NA	enhancer	NA	NA	enhancer	NA	NA	NA	NA
chr17	61498344	61498552	209	TANC2	FALSE	5.25108e-06	-0.0155063	3	1.692e-05	2	enhancer	NA	enhancer	NA	NA	NA	NA	NA	NA	NA
chr17	79880647	79880647	1	MAFG	FALSE	7.02365e-08	-0.0119244	4	2.221e-05	1	enhancer	NA	enhancer	NA	NA	NA	NA	NA	NA	NA
chr19	1439980	1440293	314	RPS15	FALSE	3.95284e-12	-0.0186517	5	5.752e-05	4	enhancer	NA	enhancer	NA	NA	NA	NA	NA	NA	NA
chr19	10823679	10823877	199	DNM2	TRUE	3.73116e-16	-0.015712	5	5.757e-05	4	NA	NA	NA	NA	NA	NA	NA	NA	NA	NA
chr19	13135318	13135631	314	NFIX	TRUE	6.46867e-15	0.0130122	13	0.007316	8	NA	NA	NA	NA	NA	NA	enhancer	enhancer	enhancer	enhancer
chr19	41129636	41130041	406	LTBP4	FALSE	5.40365e-06	-0.0200873	5	0.0008472	5	enhancer	NA	NA	NA	NA	NA	enhancer	NA	NA	NA
chr19	46318633	46319398	766	SYMPK	FALSE	1.97686e-24	0.0182131	12	3.845e-09	8	NA	NA	NA	NA	NA	NA	NA	NA	NA	NA
chr19	49340456	49340765	310	PLEKHA4	FALSE	6.96859e-05	0.0334126	5	3.249e-05	5	NA	NA	NA	NA	NA	NA	NA	NA	NA	NA
chr21	43771120	43771355	236	TFF2	TRUE	0.00549542	-0.0193953	5	0.0001664	5	NA	NA	NA	NA	NA	NA	NA	NA	NA	NA
chr22	19928445	19929286	842	COMT	TRUE	0.000694086	0.00349734	12	2.097e-06	13	enhancer	NA	enhancer	NA	NA	enhancer	enhancer	NA	enhancer	NA
chr22	30476089	30476525	437	HORMAD2	TRUE	7.38909e-13	0.0223905	12	2.83e-05	10	NA	NA	NA	NA	NA	NA	NA	NA	NA	NA
chr22	37414424	37414747	324	TST	FALSE	3.26595e-07	-0.0158053	4	0.003798	3	NA	NA	NA	NA	NA	NA	NA	enhancer	enhancer	NA
