# Supplementary material for: The genome-wide impact of trisomy 21 on DNA methylation and its implications for hematopoiesis
Source: Nat Commun. 2021 Feb 5;12:821. doi: 10.1038/s41467-021-21064-z (PMC7865055; doi:10.1038/s41467-021-21064-z)
Supplement: Supplementary file 11 — Supplementary Data 7 [file 41467_2021_21064_MOESM11_ESM.xlsx]

## Sheet: a_DMRs_overall
Supplementary Data 7a - Differentially methylated regions (DMRs) associated with Down syndrome (DS) overall. DMRs were identified using both DMRcate and comb-p methods. P-values obtained in the EWAS of DS were used for comb-p. DMRcate was run adjusting for sex, plate, the first ten EPISTRUCTURE PCs, and the first ten ReFACTor PCs. We retained DMRs that spanned a minimum of 2 CpGs, had a maximum d…
chrom	start (hg19)	end (hg19)	width (bp)	Associated gene	Promoter	DMR location	DMRCate_fdr_pvalue	DMRCate_meandiff	DMRcate_N_CpGs	combp_sidak_pvalue	combp_N_CpGs	K562	BI_CD34_Primary_RO01480	BI_CD34_Primary_RO01536	BI_CD34_Primary_RO01549	CD19_primary	GM12878	Astrocytes	BI_Brain_Hippocampus_Middle_150	BI_Brain_Inferior_Temporal_Lobe	BI_Brain_Mid_Frontal_Lobe	DS FL HSPC_Expression Normalised Counts (N=3)	Non-DS FL HSPC_Expression Normalised Counts (N=3)	Gene expression foldchange (DS vs non-DS FL HSPC)
chr21	36258497	36259694	1198	RUNX1	TRUE	promoter	4.94333e-97	0.273313	11	2.302e-84	11	enhancer	enhancer	enhancer	enhancer			enhancer	enhancer			2051.04	1936.24	1.05929
chr11	128553855	128557589	3735	FLI1	TRUE	promoter	1.57468e-106	0.132092	20	1.654e-78	19			enhancer								988.99	1615.26	0.612278
chr22	51016501	51017723	1223	CPT1B	TRUE	promoter	6.09534e-92	0.209596	17	2.368e-54	15											NA	NA	NA
chr7	26577897	26578098	202	KIAA0087	FALSE	gene body	2.39477e-85	-0.147926	3	5.809e-49	2											280.263	10.6437	26.3314
chr1	36786285	36788627	2343	SH3D21	FALSE	enhancer	1.08498e-80	0.084264	12	2.726e-47	10	enhancer		enhancer				enhancer				NA	NA	NA
chr2	98377791	98378782	992	TMEM131	FALSE	enhancer	3.61683e-39	-0.128062	6	1.403e-43	5			enhancer								492.523	602.801	0.817057
chr3	193988507	193988737	231	LINC00887	FALSE	enhancer	2.35311e-77	-0.0495474	8	8.29e-41	3								enhancer	enhancer		NA	NA	NA
chr19	1851750	1851995	246	KLF16	FALSE	enhancer	7.45609e-39	0.162811	3	1.419e-39	3		enhancer	enhancer	enhancer	enhancer			enhancer			38.9449	23.5512	1.65363
chr11	124621829	124622348	520	VSIG2	TRUE	promoter	2.52154e-31	-0.0950599	7	1.157e-37	5					enhancer				enhancer		NA	NA	NA
chr1	46088336	46090107	1772	CCDC17	TRUE	promoter	2.75828e-59	-0.0835434	13	5.197e-34	11											NA	NA	NA
chr2	47382427	47382903	477	STPG4	TRUE	promoter	2.9641e-63	-0.0559199	10	7.761e-34	7											NA	NA	NA
chr15	40571997	40572794	798	ANKRD63	FALSE	intergenic	2.48817e-36	-0.175036	6	3.058e-32	5											NA	NA	NA
chr15	52944233	52944386	154	FAM214A	TRUE	promoter	6.18559e-39	0.116852	6	5.824e-30	4	enhancer		enhancer	enhancer			enhancer	enhancer	enhancer	enhancer	333.969	821.341	0.406615
chr3	183959000	183959853	854	MIR1224	TRUE	promoter	4.58567e-49	0.0992257	11	7.643e-30	9											NA	NA	NA
chr16	15787920	15787957	38	NDE1	FALSE	gene body	3.1929e-55	-0.105106	3	1.491e-29	3											204.328	303.281	0.673726
chr2	54086854	54087552	699	ASB3	TRUE	promoter	1.50868e-77	-0.115133	13	1.983e-29	13											82.009	138.624	0.591595
chr9	140066754	140068071	1318	ANAPC2	FALSE	intergenic	1.24521e-34	0.012079	23	3.582e-27	6											41.343	40.9185	1.01037
chr17	58499679	58500186	508	C17orf64	TRUE	promoter	3.85836e-43	0.0589748	13	1.5e-26	8											NA	NA	NA
chr5	78985434	78986160	727	CMYA5	TRUE	promoter	4.44077e-43	-0.135249	11	8.329e-26	10											NA	NA	NA
chr15	75641081	75641171	91	NEIL1	FALSE	enhancer	1.25809e-30	0.0146173	23	4.19e-25	3					enhancer				enhancer		70.2813	55.0621	1.2764
chr1	155177659	155178215	557	THBS3	TRUE	promoter	3.72162e-39	0.0198622	20	5.692e-25	6									enhancer		185.538	43.2681	4.2881
chr16	2029256	2030509	1254	NOXO1	FALSE	gene body	4.69854e-36	0.0491602	12	1.032e-24	5											NA	NA	NA
chr21	45249266	45250527	1262	AATBC	FALSE	intergenic	9.04127e-26	-0.0454682	6	1.185e-24	5											NA	NA	NA
chr19	46318439	46319398	960	RSPH6A	TRUE	promoter	3.39825e-33	0.0429239	12	1.611e-23	10											NA	NA	NA
chr2	113542091	113542393	303	IL1A	FALSE	enhancer	2.19895e-36	0.0811786	6	9.229e-23	6						enhancer					NA	NA	NA
chr20	61914812	61918946	4135	ARFGAP1	TRUE	promoter	4.82617e-19	-0.0383342	19	1.297e-22	16											279.291	77.3525	3.61062
chr1	1713676	1714271	596	NADK	FALSE	enhancer	2.49165e-34	-0.0265499	29	1.533e-21	6	enhancer		enhancer		enhancer			enhancer	enhancer	enhancer	200.001	125.528	1.59328
chr13	99483730	99484058	329	DOCK9	FALSE	gene body	1.02191e-46	-0.0762615	5	1.666e-20	4											NA	NA	NA
chr3	10333043	10335001	1959	GHRL	TRUE	promoter	3.2885e-21	-0.0308057	13	3.526e-20	9											23.0857	11.2283	2.05603
chr17	2169272	2169989	718	SMG6	TRUE	promoter	3.32959e-38	-0.0621899	10	7.872e-20	8		enhancer	enhancer	enhancer	enhancer	enhancer					272.93	236.855	1.15231
chr11	66083541	66085453	1913	CD248	TRUE	promoter	6.67333e-26	0.0333958	14	8.406e-20	11					enhancer		enhancer	enhancer			NA	NA	NA
chr15	101514156	101514483	328	LRRK1	FALSE	gene body	8.23213e-25	-0.0942606	6	8.672e-20	4											7.55377	85.2141	0.0886446
chr18	32173055	32173227	173	DTNA	FALSE	enhancer	1.33902e-28	0.0800673	10	3.235e-19	6								enhancer			NA	NA	NA
chr22	38626284	38627605	1322	TMEM184B	FALSE	enhancer	2.99142e-20	-0.0843679	7	6.181e-19	7							enhancer	enhancer	enhancer	enhancer	65.5774	75.5381	0.868137
chr7	27142200	27144595	2396	HOXA2	TRUE	promoter	1.83392e-30	-0.0408088	25	3.075e-18	22							enhancer				NA	NA	NA
chr11	128774371	128775026	656	C11orf45	FALSE	enhancer	4.8856e-19	-0.0291192	16	4.358e-18	5								enhancer			NA	NA	NA
chr5	71813961	71814398	438	ZNF366	FALSE	intergenic	3.82235e-19	0.0906872	3	6.571e-18	3											NA	NA	NA
chr17	77726237	77726257	21	ENPP7	FALSE	intergenic	8.43502e-17	0.152956	2	8.243e-18	2											NA	NA	NA
chr10	850393	851265	873	LARP4B	FALSE	intergenic	4.95473e-22	-0.0847805	3	1.046e-17	3											2331.8	2697.62	0.864393
chr12	119772158	119772842	685	CCDC60	TRUE	promoter	6.48553e-27	0.0721171	9	2.317e-17	7											NA	NA	NA
chr20	52224625	52224849	225	ZNF217	FALSE	enhancer	1.95697e-19	-0.0411689	5	2.737e-17	4	enhancer	enhancer	enhancer	enhancer	enhancer	enhancer					604.963	904.084	0.669145
chr6	32063394	32065211	1818	TNXB	FALSE	gene body	4.54645e-42	0.0844848	53	4.438e-17	46											NA	NA	NA
chr21	36263287	36263808	522	RUNX1	FALSE	enhancer	1.07153e-19	0.142913	4	6.854e-17	4		enhancer	enhancer	enhancer			enhancer	enhancer			2051.04	1936.24	1.05929
chr15	65394033	65394873	841	UBAP1L	FALSE	gene body	2.51533e-23	-0.0811092	7	9.734e-17	5											NA	NA	NA
chr15	74218217	74219307	1091	LOXL1	TRUE	promoter	1.18949e-28	-0.0450087	14	1.067e-16	11							enhancer				NA	NA	NA
chr6	113886046	113886340	295	MARCKS	FALSE	enhancer	1.62077e-17	0.115676	3	1.932e-16	3							enhancer	enhancer			469.832	3794.78	0.12381
chr16	2800989	2802190	1202	SRRM2-AS1	FALSE	enhancer	1.57619e-24	-0.0299242	18	2.136e-16	10	enhancer		enhancer								13.9315	15.542	0.896374
chr21	43771120	43771355	236	TFF2	TRUE	promoter	1.27698e-15	-0.0372114	7	2.448e-16	5											NA	NA	NA
chr2	10830636	10830716	81	NOL10	TRUE	promoter	1.86002e-13	0.0224322	6	2.669e-16	3											973.367	934.736	1.04133
chr6	31646061	31646976	916	LY6G5C	FALSE	gene body	1.79399e-15	-0.0207656	11	2.953e-16	6											145.077	61.2326	2.36928
chr21	45705175	45706101	927	AIRE	TRUE	promoter	2.37707e-25	-0.0482234	13	4.932e-16	11											NA	NA	NA
chr18	615471	615496	26	CLUL1	FALSE	gene body	2.39759e-22	0.0610802	4	5.442e-16	2											NA	NA	NA
chr1	1564422	1565541	1120	MIB2	TRUE	promoter	3.62296e-15	0.0775129	11	5.833e-16	8											10.7481	18.8105	0.57139
chr1	60196606	60197222	617	FGGY	FALSE	enhancer	1.69697e-15	0.0797532	3	1.99e-15	3	enhancer		enhancer				enhancer	enhancer	enhancer		256.998	166.325	1.54516
chr12	133411885	133414571	2687	CHFR	FALSE	enhancer	3.25412e-24	-0.0847946	13	2.15e-15	10			enhancer								343.257	99.2212	3.45951
chr14	61822607	61822809	203	PRKCH	FALSE	gene body	1.04702e-16	0.122665	2	2.875e-15	2											59.2619	326.099	0.18173
chr8	37574987	37575255	269	ZNF703	FALSE	enhancer	1.42011e-29	0.0553745	5	3.847e-15	3								enhancer			NA	NA	NA
chr11	112834466	112834521	56	NCAM1	FALSE	enhancer	1.29963e-17	0.101356	3	4.816e-15	2								enhancer			NA	NA	NA
chr21	31121163	31121244	82	GRIK1-AS1	FALSE	gene body	1.58172e-22	-0.0476757	5	5.271e-15	3											NA	NA	NA
chr22	19709548	19710712	1165	SEPT5-GP1BB	FALSE	enhancer	3.5309e-20	-0.0692868	15	1.278e-14	9	enhancer										NA	NA	NA
chr17	19314395	19314618	224	RNF112	TRUE	promoter	1.05071e-18	-0.0837711	5	1.294e-14	3									enhancer		NA	NA	NA
chr2	285156	287395	2240	ALKAL2	FALSE	intergenic	1.42268e-20	-0.0446355	15	1.548e-14	12											NA	NA	NA
chr1	43290102	43291209	1108	ERMAP	FALSE	enhancer	7.85514e-07	-0.0294945	7	2.39e-14	8	enhancer										466.367	138.744	3.36136
chr1	243876786	243877024	239	AKT3	FALSE	enhancer	1.09869e-14	0.0837704	4	2.904e-14	3								enhancer	enhancer		54.1917	206.178	0.262839
chr2	1748617	1749076	460	PXDN	TRUE	promoter	3.93351e-18	0.044911	9	3.938e-14	6							enhancer				172.955	703.855	0.245726
chr17	62774939	62775900	962	ARHGAP27P1	FALSE	enhancer	1.13549e-16	0.0529704	5	7.527e-14	3								enhancer	enhancer		NA	NA	NA
chr4	81117647	81119473	1827	PRDM8	TRUE	promoter	5.62665e-12	0.173942	14	7.927e-14	13								enhancer	enhancer		91.0334	64.8891	1.40291
chr4	40632362	40633269	908	RBM47	TRUE	promoter	1.09369e-21	0.0338264	14	7.983e-14	10						enhancer					43.7411	14.1679	3.08734
chr3	9944212	9944591	380	IL17RE	TRUE	promoter	4.89231e-16	-0.0491252	6	9.43e-14	3											NA	NA	NA
chr6	32908466	32909003	538	HLA-DMB	TRUE	promoter	2.02506e-17	0.0530973	13	1.348e-13	9					enhancer	enhancer		enhancer			130.8	640.899	0.204088
chr10	135164246	135164735	490	PRAP1	FALSE	gene body	6.95018e-20	0.0624061	6	1.48e-13	6											NA	NA	NA
chr20	62693657	62694005	349	TCEA2	FALSE	enhancer	2.71279e-23	0.0357291	12	2.079e-13	7									enhancer		88.2348	129.481	0.681449
chr15	43809486	43810131	646	MAP1A	TRUE	promoter	3.44712e-16	0.0280726	8	2.244e-13	7								enhancer	enhancer	enhancer	208.116	250.887	0.829522
chr6	157931791	157932180	390	ZDHHC14	FALSE	enhancer	1.19445e-18	-0.126289	5	3.72e-13	5	enhancer										47.5783	29.435	1.61639
chr6	33282736	33283317	582	ZBTB22	FALSE	enhancer	1.09203e-56	0.0355449	42	3.736e-13	25	enhancer		enhancer		enhancer			enhancer	enhancer		26.3478	39.9216	0.659989
chr17	72231318	72231448	131	TTYH2	FALSE	enhancer	2.54472e-10	0.0827397	3	5.567e-13	3		enhancer	enhancer	enhancer				enhancer	enhancer	enhancer	32.3795	31.8479	1.01669
chr5	180646608	180648843	2236	MIR4638	FALSE	enhancer	1.35837e-21	0.0727358	11	8.742e-13	10	enhancer								enhancer		NA	NA	NA
chr21	47531238	47533197	1960	COL6A2	FALSE	gene body	1.89525e-14	-0.0169474	14	1.034e-12	12											41.9515	13.9275	3.01214
chr6	33041229	33041406	178	HLA-DPA1	TRUE	promoter	1.23474e-13	0.0748311	5	1.226e-12	4			enhancer		enhancer	enhancer		enhancer			752.174	2544.41	0.295619
chr20	57426858	57427977	1120	GNAS	FALSE	gene body	3.6741e-43	-0.0329999	52	1.229e-12	29											6215.24	6870.99	0.904562
chr17	7756573	7758581	2009	TMEM88	TRUE	promoter	2.94736e-11	-0.020539	18	1.405e-12	16											NA	NA	NA
chr16	15796887	15797297	411	NDE1	FALSE	enhancer	6.21691e-15	-0.048694	3	1.412e-12	2			enhancer	enhancer							204.328	303.281	0.673726
chr19	10822935	10823877	943	DNM2	TRUE	promoter	3.38032e-07	-0.0354725	5	1.767e-12	5											226.061	140.785	1.60571
chr11	128772355	128772555	201	C11orf45	FALSE	gene body	2.94686e-12	-0.115742	2	1.809e-12	2											NA	NA	NA
chr16	57831745	57832309	565	KIFC3	TRUE	promoter	4.56919e-14	-0.0644651	11	2.053e-12	10								enhancer	enhancer		NA	NA	NA
chr22	41763093	41763512	420	TEF	TRUE	promoter	1.91924e-15	0.0276465	12	2.763e-12	10								enhancer	enhancer		41.4134	43.391	0.954423
chr2	135621153	135621176	24	ACMSD	FALSE	gene body	3.06322e-10	-0.104478	2	3.146e-12	2											NA	NA	NA
chr21	40555395	40556116	722	PSMG1	TRUE	promoter	7.63857e-17	-0.00474003	11	3.914e-12	9											2995.57	1373.34	2.18124
chr1	1196457	1197551	1095	UBE2J2	FALSE	gene body	4.63948e-11	-0.0718219	4	4.233e-12	4											140.159	97.8447	1.43246
chr21	46384969	46385572	604	FAM207A	FALSE	gene body	7.94542e-12	-0.048234	3	5.4e-12	3											108.403	8.6514	12.5301
chr8	82005985	82006417	433	PAG1	FALSE	enhancer	1.13417e-10	0.224241	2	5.528e-12	2			enhancer		enhancer	enhancer					117.906	1008.3	0.116935
chr19	49133421	49133845	425	SPHK2	FALSE	enhancer	8.64009e-18	0.0926043	7	7.339e-12	5		enhancer		enhancer				enhancer	enhancer	enhancer	41.1597	78.6468	0.523349
chr16	87993322	87993548	227	BANP	TRUE	promoter	5.19438e-15	-0.0768357	10	7.684e-12	4		enhancer	enhancer	enhancer			enhancer	enhancer			138.866	129.518	1.07218
chr6	150174215	150174530	316	LRP11	FALSE	enhancer	3.60486e-10	-0.0822703	2	9.878e-12	2							enhancer				NA	NA	NA
chr2	172943770	172944393	624	METAP1D	FALSE	gene body	5.42903e-17	-0.0677109	4	1.371e-11	3											324.001	220.564	1.46897
chr14	102687400	102687845	446	WDR20	FALSE	enhancer	2.00205e-13	-0.0585795	4	1.431e-11	4									enhancer		309.502	202.174	1.53087
chr13	113975968	113976694	727	LAMP1	FALSE	gene body	1.51293e-09	-0.0259581	6	1.565e-11	6											122.579	237.179	0.51682
chr19	49993008	49994149	1142	SNORD32A	TRUE	promoter	1.43168e-12	-0.0229592	14	2.391e-11	10	enhancer	enhancer	enhancer	enhancer	enhancer	enhancer			enhancer		10.451	20.955	0.498737
chr14	104338182	104338807	626	LINC00637	FALSE	enhancer	6.95586e-13	-0.0462515	3	2.524e-11	3						enhancer					NA	NA	NA
chr1	156211415	156212005	591	BGLAP	TRUE	promoter	5.75828e-12	-0.0416127	8	2.625e-11	7								enhancer			NA	NA	NA
chr22	29427488	29428108	621	ZNRF3	FALSE	enhancer	2.86739e-17	-0.0625998	6	2.754e-11	5	enhancer						enhancer	enhancer	enhancer	enhancer	62.7493	16.4351	3.81801
chr8	38831598	38832335	738	HTRA4	TRUE	promoter	9.68155e-13	-0.0435434	10	4.065e-11	7											NA	NA	NA
chr14	100203730	100204528	799	EML1	TRUE	promoter	1.44789e-10	0.0639993	9	4.162e-11	9								enhancer			NA	NA	NA
chr4	100439955	100440300	346	C4orf17	FALSE	gene body	1.79787e-09	0.0499342	4	4.488e-11	4											NA	NA	NA
chr11	45943130	45943979	850	LARGE2	TRUE	promoter	1.4582e-15	0.039266	6	4.85e-11	4											NA	NA	NA
chr19	911655	911965	311	R3HDM4	FALSE	gene body	1.82273e-15	-0.0777158	4	4.925e-11	3											345.628	150.496	2.2966
chr21	46414527	46415404	878	LINC00163	TRUE	promoter	8.70875e-17	-0.0123488	9	5.866e-11	7											NA	NA	NA
chr21	45287110	45287137	28	AGPAT3	FALSE	enhancer	1.78652e-09	-0.0393487	3	6.164e-11	2	enhancer		enhancer			enhancer		enhancer			254.936	162.53	1.56855
chr21	43786627	43787825	1199	TFF1	TRUE	promoter	1.15264e-08	-0.022596	9	6.463e-11	9											NA	NA	NA
chr11	45951533	45952237	705	PHF21A	FALSE	enhancer	5.6704e-12	-0.0715137	4	6.825e-11	3					enhancer						223.059	248.646	0.897094
chr1	150229143	150230345	1203	CA14	TRUE	promoter	2.00205e-13	0.0390547	10	7.7e-11	10								enhancer	enhancer		NA	NA	NA
chr6	31846769	31847009	241	SLC44A4	TRUE	promoter	7.86994e-24	0.0214759	17	8.533e-11	7											64.1993	7.31105	8.78113
chr4	95916970	95917089	120	BMPR1B	FALSE	enhancer	9.72469e-14	0.110621	4	1.107e-10	4		enhancer	enhancer	enhancer				enhancer			NA	NA	NA
chr10	102896102	102896869	768	TLX1	FALSE	gene body	3.94642e-13	0.0771578	7	1.146e-10	6											NA	NA	NA
chr13	28673714	28674089	376	FLT3	FALSE	gene body	1.58695e-12	0.0500079	10	1.37e-10	3											127.563	605.953	0.210516
chr1	154151169	154152797	1629	TPM3	FALSE	enhancer	8.28151e-07	-0.0356589	7	1.428e-10	6	enhancer	enhancer	enhancer	enhancer	enhancer			enhancer	enhancer		9064.29	7673.99	1.18117
chr17	56744069	56744490	422	TEX14	FALSE	enhancer	1.60294e-18	0.076296	6	1.571e-10	6	enhancer		enhancer					enhancer			NA	NA	NA
chr21	44271283	44272416	1134	WDR4	FALSE	gene body	1.5674e-08	-0.0390364	3	1.584e-10	3											515.225	141.145	3.65033
chr17	55682402	55683210	809	MSI2	FALSE	enhancer	2.97243e-11	0.0584549	4	1.676e-10	3		enhancer	enhancer		enhancer	enhancer		enhancer	enhancer		327.606	676.071	0.484574
chr17	80187886	80188816	931	SLC16A3	FALSE	enhancer	1.20296e-14	-0.032976	9	1.87e-10	7			enhancer					enhancer			NA	NA	NA
chr19	1998686	1999322	637	BTBD2	FALSE	gene body	6.52258e-10	-0.109128	4	2.113e-10	4											176.045	105.291	1.672
chr5	131394999	131396357	1359	IL3	TRUE	promoter	2.9607e-14	-0.0417433	9	2.635e-10	8											NA	NA	NA
chr1	170114782	170115351	570	METTL11B	TRUE	promoter	3.63673e-15	0.0685628	7	2.678e-10	5											NA	NA	NA
chr20	47896448	47897451	1004	SNORD12B	TRUE	promoter	5.69052e-12	-0.0561709	8	2.7e-10	8	enhancer		enhancer			enhancer			enhancer		NA	NA	NA
chr16	8728911	8729031	121	METTL22	FALSE	enhancer	2.37037e-14	-0.0348796	4	3.106e-10	2		enhancer	enhancer								356.505	192.928	1.84787
chr7	27170241	27171213	973	HOXA4	TRUE	promoter	1.33891e-13	0.0810591	23	3.343e-10	15											31.954	14.719	2.17093
chr21	46829600	46831284	1685	COL18A1-AS2	TRUE	promoter	5.25415e-07	-0.0353341	6	3.496e-10	6	enhancer		enhancer								NA	NA	NA
chr22	50985797	50986813	1017	KLHDC7B	TRUE	promoter	1.4522e-12	-0.128133	8	3.718e-10	5											NA	NA	NA
chr12	111618925	111619455	531	CUX2	FALSE	gene body	9.29484e-13	0.0354536	9	3.755e-10	7											NA	NA	NA
chr1	1710880	1711661	782	NADK	TRUE	promoter	2.49165e-34	-0.0265499	29	4.903e-10	7	enhancer		enhancer		enhancer	enhancer		enhancer		enhancer	200.001	125.528	1.59328
chr4	152595994	152596245	252	GATB	FALSE	enhancer	2.83475e-12	-0.070983	3	5.215e-10	2									enhancer		617.197	787.852	0.783392
chr14	105995251	105996513	1263	TMEM121	FALSE	gene body	8.43794e-10	0.0622018	7	5.724e-10	6											NA	NA	NA
chr16	73100510	73101264	755	ZFHX3	FALSE	enhancer	4.00452e-12	-0.0509998	4	5.763e-10	3							enhancer	enhancer			389.345	780.63	0.498757
chr16	31499881	31500246	366	SLC5A2	FALSE	gene body	7.60606e-13	0.0331936	8	6.199e-10	3											16.993	7.96837	2.13256
chr20	62716180	62716606	427	OPRL1	TRUE	promoter	4.19598e-17	0.0372734	11	6.258e-10	6											25.1407	30.6438	0.820417
chr1	214746876	214746940	65	PTPN14	FALSE	intergenic	1.94449e-13	0.106795	2	6.286e-10	2											27.8196	21.4436	1.29734
chr13	113689139	113690168	1030	MCF2L	FALSE	enhancer	1.51411e-11	-0.10224	6	6.81e-10	6									enhancer		6.56627	56.268	0.116696
chr21	33034963	33035488	526	SOD1	FALSE	gene body	4.89282e-10	-0.0310447	2	8.53e-10	2											11193.4	6697.39	1.67131
chr20	60881152	60881634	483	ADRM1	FALSE	gene body	8.62988e-10	-0.0360784	5	9.053e-10	5											1889.22	816.54	2.31369
chr1	17634543	17634716	174	PADI4	TRUE	promoter	1.32616e-12	0.0507956	4	9.118e-10	4											65.0635	175.133	0.371509
chr16	31075359	31076207	849	ZNF668	FALSE	gene body	7.65552e-18	-0.0483866	6	1.036e-09	5											72.6467	47.6049	1.52603
chr10	104181982	104182753	772	FBXL15	FALSE	enhancer	1.43479e-07	0.0348796	5	1.076e-09	4	enhancer		enhancer					enhancer	enhancer	enhancer	66.0497	24.3316	2.71457
chr12	86229804	86230367	564	RASSF9	TRUE	promoter	3.54709e-14	0.0563168	9	1.1e-09	4											NA	NA	NA
chr9	35689902	35690395	494	TPM2	TRUE	promoter	3.28217e-14	0.0407923	9	1.129e-09	7							enhancer		enhancer		356.405	411.104	0.866947
chr17	17750855	17750910	56	TOM1L2	FALSE	enhancer	8.53512e-11	-0.0930068	2	1.226e-09	2	enhancer		enhancer							enhancer	134.083	156.818	0.855024
chr15	69447132	69447139	8	MIR548H4	FALSE	enhancer	3.12347e-14	0.124638	2	1.675e-09	2								enhancer	enhancer		NA	NA	NA
chr21	44732886	44733200	315	SIK1	FALSE	intergenic	1.34671e-09	-0.0641571	2	1.723e-09	2											29.8488	47.8824	0.623377
chr13	113638999	113639718	720	MCF2L	FALSE	enhancer	8.57646e-18	0.0567595	7	1.8e-09	5								enhancer			6.56627	56.268	0.116696
chr6	159083790	159084599	810	SYTL3	FALSE	enhancer	3.03843e-10	0.0402234	5	1.808e-09	5		enhancer									32.2521	12.1048	2.6644
chr22	22292459	22293118	660	PPM1F	TRUE	promoter	2.30059e-16	-0.0164594	12	1.928e-09	7	enhancer	enhancer	enhancer		enhancer	enhancer	enhancer	enhancer	enhancer	enhancer	345.165	228.516	1.51046
chr5	180622072	180622450	379	TRIM7	FALSE	enhancer	2.53811e-16	0.0784539	5	1.96e-09	5								enhancer	enhancer		41.0744	51.5431	0.796893
chr9	130660787	130661175	389	ST6GALNAC6	FALSE	enhancer	2.07007e-07	-0.0302388	9	2.332e-09	5									enhancer		280.54	86.2452	3.25282
chr21	47738205	47739414	1210	C21orf58	TRUE	promoter	3.18423e-11	-0.0244068	10	2.337e-09	10			enhancer	enhancer							888.922	301.842	2.94499
chr16	10973301	10974218	918	CIITA	FALSE	enhancer	1.31032e-08	0.0345358	5	2.468e-09	3		enhancer	enhancer	enhancer	enhancer	enhancer		enhancer			113.317	130.335	0.869427
chr11	882636	882687	52	CHID1	FALSE	gene body	2.78551e-11	-0.0491319	6	2.534e-09	3											998.407	588.104	1.69767
chr16	1609393	1609529	137	IFT140	FALSE	gene body	5.72312e-16	-0.0196395	9	2.555e-09	3											101.715	35.9668	2.82801
chr11	112885688	112885708	21	NCAM1	FALSE	gene body	3.13207e-12	-0.0948193	2	2.609e-09	2											NA	NA	NA
chr9	98221975	98223171	1197	PTCH1	FALSE	enhancer	1.79576e-14	0.052587	7	3.117e-09	4									enhancer		NA	NA	NA
chr18	24229920	24230896	977	KCTD1	FALSE	enhancer	4.78613e-06	0.0916144	2	3.186e-09	2								enhancer	enhancer	enhancer	36.3161	54.123	0.670993
chr17	41738893	41740276	1384	MEOX1	TRUE	promoter	7.27613e-09	-0.0470535	8	3.24e-09	8											NA	NA	NA
chr15	91473059	91473569	511	UNC45A	TRUE	promoter	7.06739e-15	0.059136	11	3.329e-09	10	enhancer		enhancer		enhancer	enhancer		enhancer	enhancer		440.992	306.593	1.43836
chr21	15954403	15954509	107	SAMSN1	FALSE	enhancer	4.10357e-08	-0.0382562	4	3.349e-09	3	enhancer		enhancer								1128.68	1810.65	0.623356
chr11	2308362	2308589	228	C11orf21	FALSE	intergenic	2.23728e-15	0.0763597	5	3.722e-09	3											207.926	72.7687	2.85735
chr19	859499	859983	485	CFD	TRUE	promoter	1.00048e-09	0.0309516	8	3.758e-09	6											179.944	20.2016	8.90744
chr10	135061015	135061486	472	MIR202	TRUE	promoter	4.04988e-11	-0.0286739	13	3.875e-09	10											NA	NA	NA
chr1	217263805	217263847	43	ESRRG	FALSE	enhancer	2.75151e-19	0.0435456	7	4.254e-09	2									enhancer		4.4056	59.7228	0.0737676
chr12	56225116	56225508	393	DNAJC14	TRUE	promoter	2.49528e-13	0.0615299	2	5.24e-09	2	enhancer		enhancer	enhancer				enhancer	enhancer		207.646	201.578	1.0301
chr8	145642421	145643626	1206	SLC39A4	TRUE	promoter	2.95615e-07	-0.0272003	8	6.485e-09	10			enhancer								1134.87	405.646	2.79768
chr21	38377002	38378634	1633	RIPPLY3	TRUE	promoter	2.99332e-11	0.0201523	10	6.512e-09	8											NA	NA	NA
chr14	71247286	71247652	367	MAP3K9	FALSE	enhancer	1.47424e-11	0.0743344	3	7.647e-09	3					enhancer	enhancer					NA	NA	NA
chr8	23261918	23262648	731	ENTPD4	FALSE	gene body	2.97671e-17	-0.0221061	14	8.065e-09	6											309.711	369.375	0.838472
chr4	55650393	55650591	199	KIT	FALSE	enhancer	5.82789e-14	0.0590511	3	8.139e-09	3								enhancer	enhancer		1589.59	2519.77	0.630848
chr4	2933421	2934614	1194	MFSD10	FALSE	enhancer	2.86851e-10	-0.0265621	6	8.228e-09	5					enhancer			enhancer	enhancer		547	258.704	2.11439
chr10	97239456	97240141	686	SORBS1	FALSE	enhancer	4.94239e-10	-0.0363546	3	8.752e-09	2								enhancer	enhancer	enhancer	158.027	186.573	0.846995
chr4	184017790	184018527	738	WWC2-AS2	FALSE	gene body	2.70896e-11	0.0733035	3	8.996e-09	3											NA	NA	NA
chr2	240171712	240172645	934	HDAC4	FALSE	enhancer	5.20108e-10	0.0505509	5	9.056e-09	4								enhancer	enhancer		53.2655	79.4438	0.67048
chr1	36038468	36039655	1188	TFAP2E	TRUE	promoter	4.66943e-17	0.0364554	15	9.098e-09	12											33.1746	48.1249	0.689342
chr8	49468296	49468341	46	EFCAB1	FALSE	enhancer	6.7233e-13	0.00997946	11	9.565e-09	2							enhancer	enhancer			NA	NA	NA
chr8	145137100	145137385	286	GPAA1	TRUE	promoter	4.72715e-25	0.0150349	16	1.124e-08	10											901.06	326.626	2.75869
chr1	164545553	164546143	591	PBX1	FALSE	enhancer	7.03826e-10	-0.0984317	7	1.21e-08	7								enhancer	enhancer		357.41	289.869	1.233
chr1	209570901	209571889	989	MIR205HG	FALSE	enhancer	3.06274e-07	0.0725052	4	1.294e-08	4			enhancer	enhancer				enhancer			NA	NA	NA
chr7	157462004	157463355	1352	PTPRN2	FALSE	gene body	2.42629e-09	0.0272795	9	1.3e-08	7											109.358	40.9204	2.67246
chr14	92730051	92730815	765	SLC24A4	FALSE	intergenic	4.81936e-09	0.0446558	6	1.304e-08	6											219.727	24.5372	8.95484
chr5	66461884	66462662	779	MAST4	FALSE	enhancer	6.53742e-10	-0.0652721	5	1.367e-08	4			enhancer	enhancer	enhancer			enhancer	enhancer		475.513	692.985	0.686181
chr5	171269509	171270179	671	FBXW11	FALSE	intergenic	6.29981e-07	0.00655691	2	1.592e-08	2											122.081	160.526	0.760507
chr22	35695066	35695625	560	TOM1	TRUE	promoter	2.00884e-21	-0.0234119	11	1.619e-08	6							enhancer				140.639	90.0252	1.56221
chr2	241458886	241459227	342	ANKMY1	FALSE	gene body	3.66363e-09	-0.0854858	6	1.69e-08	4											64.9223	19.6331	3.30678
chr21	26934178	26934885	708	MIR155HG	TRUE	promoter	7.70843e-14	9.31568e-06	11	1.7e-08	8			enhancer	enhancer	enhancer	enhancer					145.941	449.884	0.324398
chr17	72619556	72620274	719	CD300E	TRUE	promoter	3.69108e-14	0.0532751	7	2.171e-08	7											NA	NA	NA
chr2	102608155	102608349	195	IL1R2	TRUE	promoter	6.47719e-11	0.0430189	6	2.186e-08	5											NA	NA	NA
chr6	6001842	6002190	349	NRN1	FALSE	enhancer	7.9206e-12	0.0503889	7	2.242e-08	3								enhancer	enhancer		NA	NA	NA
chr9	98314632	98315369	738	PTCH1	FALSE	intergenic	1.09021e-09	0.0442052	6	2.334e-08	4											NA	NA	NA
chr6	44194505	44194767	263	SLC29A1	FALSE	enhancer	0.00555064	-0.0141691	3	2.524e-08	6	enhancer		enhancer					enhancer	enhancer	enhancer	1475.8	623.132	2.36836
chr3	11623800	11624030	231	VGLL4	TRUE	promoter	2.25466e-10	0.0240835	7	2.528e-08	4								enhancer			86.687	117.359	0.738649
chr17	7975779	7976532	754	ALOX12B	FALSE	gene body	9.80777e-11	0.0434251	7	2.733e-08	6											NA	NA	NA
chr7	2298727	2298920	194	SNX8	FALSE	enhancer	1.60328e-05	-0.0700106	2	2.756e-08	2					enhancer	enhancer					240.892	80.9174	2.97701
chr1	248018590	248019234	645	TRIM58	TRUE	promoter	4.29108e-07	0.0267987	3	2.851e-08	3	enhancer		enhancer	enhancer							290.55	274.795	1.05733
chr20	2634697	2636016	1320	SNORD110	TRUE	promoter	1.49617e-07	-0.0258176	9	3.232e-08	9	enhancer		enhancer						enhancer		NA	NA	NA
chr12	6874105	6874964	860	MLF2	FALSE	enhancer	6.73852e-11	-0.0318183	7	3.59e-08	4	enhancer						enhancer	enhancer	enhancer		1721.92	1057.87	1.62773
chr11	128776059	128776216	158	C11orf45	TRUE	promoter	4.8856e-19	-0.0291192	16	4.091e-08	3								enhancer			NA	NA	NA
chr4	3370988	3371520	533	RGS12	FALSE	enhancer	1.19296e-15	0.0236638	12	4.284e-08	5								enhancer	enhancer		26.1308	7.41218	3.52539
chr6	33043574	33044345	772	HLA-DPB1	TRUE	promoter	1.47982e-10	0.0556497	6	4.341e-08	4			enhancer		enhancer	enhancer		enhancer			452.179	1896.43	0.238436
chr1	21965400	21966500	1101	RAP1GAP	FALSE	enhancer	4.58487e-06	-0.0215318	5	4.426e-08	4	enhancer		enhancer	enhancer					enhancer		NA	NA	NA
chr17	3906640	3908241	1602	ZZEF1	FALSE	enhancer	7.18555e-08	-0.0295443	8	4.481e-08	7	enhancer										141.864	162.985	0.870412
chr4	55527240	55528138	899	KIT	FALSE	enhancer	1.4523e-09	0.0509298	3	4.768e-08	2		enhancer	enhancer	enhancer			enhancer				1589.59	2519.77	0.630848
chr17	79005277	79006667	1391	BAIAP2-DT	FALSE	enhancer	2.81402e-14	-0.0407771	12	4.956e-08	8								enhancer	enhancer		NA	NA	NA
chr3	128292593	128292922	330	LINC01565	FALSE	intergenic	5.56925e-09	-0.0273973	6	5.096e-08	4											NA	NA	NA
chr19	30432102	30432160	59	URI1	FALSE	gene body	1.36793e-06	-0.0384886	4	5.115e-08	4											901.175	901.547	0.999587
chr7	27253382	27254071	690	HOTTIP	FALSE	intergenic	2.38666e-09	-0.0869899	5	5.184e-08	5											NA	NA	NA
chr21	47575134	47575900	767	FTCD	TRUE	promoter	3.3544e-09	-0.0161512	8	5.223e-08	8											NA	NA	NA
chr17	7832479	7833394	916	KCNAB3	TRUE	promoter	2.86888e-22	0.0364608	11	6.392e-08	7											20.7025	52.6915	0.392901
chr15	72690640	72690999	360	TMEM202	TRUE	promoter	6.13893e-14	0.0431442	4	7.026e-08	3											NA	NA	NA
chr16	65580496	65580692	197	LINC00922	FALSE	enhancer	1.00901e-10	0.137358	2	7.874e-08	2							enhancer				NA	NA	NA
chr13	50702675	50703841	1167	DLEU1	FALSE	enhancer	1.31966e-11	-0.0459374	14	7.921e-08	10								enhancer			964.518	1180.12	0.817304
chr21	27750452	27750466	15	CYYR1	FALSE	intergenic	3.41907e-10	-0.0263217	3	7.979e-08	2											395.179	398.53	0.991591
chr7	129665854	129667001	1148	ZC3HC1	FALSE	enhancer	1.14698e-07	0.0564825	4	8.224e-08	4	enhancer	enhancer	enhancer	enhancer			enhancer				775.187	699.982	1.10744
chr10	106013534	106013865	332	GSTO1	TRUE	promoter	5.30056e-11	0.0232188	6	8.261e-08	3	enhancer	enhancer	enhancer	enhancer				enhancer	enhancer		3762.57	4201.53	0.895522
chr12	119617202	119617656	455	HSPB8	FALSE	enhancer	2.19887e-14	0.0174653	9	8.446e-08	2							enhancer	enhancer	enhancer		NA	NA	NA
chr7	100230770	100231278	509	TFR2	TRUE	promoter	1.87197e-07	0.0403136	7	8.522e-08	6								enhancer			1681.85	134.222	12.5303
chr12	401960	402444	485	KDM5A	FALSE	gene body	1.146e-10	0.0102903	5	8.838e-08	4											1372.5	1976.96	0.694247
chr17	6796745	6797771	1027	ALOX12P2	TRUE	promoter	8.50141e-09	0.0745979	8	8.976e-08	8											23.9961	91.0985	0.263408
chr22	40437196	40437423	228	TNRC6B	FALSE	enhancer	1.87514e-09	0.104012	3	9.727e-08	3	enhancer	enhancer	enhancer					enhancer	enhancer		1764.04	3248.13	0.543094
chr2	105374275	105375022	748	LINC01114	TRUE	promoter	4.07823e-08	0.0716371	3	1.014e-07	3							enhancer				NA	NA	NA
chr2	11636031	11636294	264	E2F6	FALSE	enhancer	4.34178e-10	0.0973492	4	1.064e-07	4								enhancer	enhancer		137.5	145.735	0.943497
chr17	55631508	55631524	17	MSI2	FALSE	enhancer	1.19773e-10	0.0404469	3	1.098e-07	2	enhancer	enhancer	enhancer	enhancer				enhancer	enhancer		327.606	676.071	0.484574
chr5	176827392	176827793	402	PFN3	TRUE	promoter	1.22989e-20	0.0446664	16	1.141e-07	4											NA	NA	NA
chr21	34774103	34775045	943	IFNGR2	TRUE	promoter	0.000139913	0.00344874	9	1.187e-07	8					enhancer			enhancer			265.613	426.83	0.622293
chr21	46932082	46933374	1293	COL18A1	FALSE	gene body	8.30329e-07	-0.023971	5	1.195e-07	4											259.585	38.1566	6.80314
chr1	15771228	15772154	927	CTRC	FALSE	gene body	1.80504e-07	-0.0549847	2	1.239e-07	2											NA	NA	NA
chr3	48694246	48694673	428	CELSR3	FALSE	gene body	1.14667e-09	0.058699	7	1.273e-07	5											5.58564	55.8199	0.100065
chr8	145577701	145578395	695	TMEM249	FALSE	gene body	2.11826e-09	0.0310523	12	1.35e-07	5											NA	NA	NA
chr17	80740537	80740950	414	TBCD	FALSE	gene body	5.10119e-14	-0.0305496	7	1.382e-07	4											806.291	280.563	2.87384
chr5	175322462	175322631	170	CPLX2	FALSE	intergenic	1.04051e-09	-0.0541533	2	1.42e-07	2											NA	NA	NA
chr10	81002218	81003175	958	ZMIZ1	FALSE	enhancer	2.22199e-07	0.02523	6	1.541e-07	5			enhancer	enhancer	enhancer	enhancer		enhancer	enhancer		745.912	936.393	0.79658
chr21	39627271	39628679	1409	KCNJ15	TRUE	promoter	6.08207e-15	-0.0369245	6	1.787e-07	5											NA	NA	NA
chr19	39055500	39056216	717	RYR1	FALSE	gene body	6.08052e-07	0.08678	6	1.798e-07	5											42.7563	18.8844	2.26411
chr21	47062953	47064307	1355	PCBP3	TRUE	promoter	1.39866e-16	0.00116883	10	1.884e-07	8											30.3683	15.9512	1.90382
chr15	72476759	72477069	311	GRAMD2A	FALSE	intergenic	5.79145e-11	0.0400984	5	1.946e-07	4											NA	NA	NA
chr21	33707706	33709438	1733	URB1	FALSE	enhancer	1.00435e-06	-0.0142992	5	1.959e-07	3							enhancer	enhancer	enhancer	enhancer	551.241	243.883	2.26026
chr3	133174674	133175241	568	BFSP2	FALSE	gene body	0.000176293	-0.0323401	4	2.023e-07	4											NA	NA	NA
chr12	120700361	120701165	805	PXN	FALSE	enhancer	3.78367e-07	-0.0578167	3	2.273e-07	3			enhancer				enhancer	enhancer	enhancer	enhancer	134.302	223.952	0.599691
chr3	136506024	136506546	523	SLC35G2	FALSE	enhancer	4.04121e-08	0.0793301	2	2.277e-07	2		enhancer	enhancer	enhancer			enhancer	enhancer			109.612	147.837	0.741438
chr17	42299852	42299928	77	UBTF	TRUE	promoter	5.62982e-09	0.0651852	2	2.49e-07	2			enhancer				enhancer	enhancer	enhancer		944.045	434.718	2.17162
chr2	15731278	15731512	235	DDX1	TRUE	promoter	0.000124428	-0.022915	8	2.534e-07	6			enhancer								3056.13	2696.21	1.13349
chr16	88706241	88706717	477	IL17C	FALSE	enhancer	4.55631e-08	-0.0724851	5	2.604e-07	4					enhancer						NA	NA	NA
chr21	39811538	39811743	206	ERG	FALSE	enhancer	9.659e-10	-0.0520865	2	2.719e-07	2			enhancer				enhancer				1240.32	2070.13	0.599147
chr1	3164415	3165391	977	PRDM16	FALSE	gene body	5.01563e-09	-0.0597251	5	2.88e-07	5											14.7439	100.158	0.147206
chr4	6888038	6888151	114	KIAA0232	FALSE	enhancer	8.53597e-07	-0.0349815	2	3.153e-07	2							enhancer	enhancer	enhancer		418.078	389.936	1.07217
chr2	159651559	159652019	461	DAPL1	TRUE	promoter	9.51489e-09	0.117174	5	3.288e-07	5											NA	NA	NA
chr15	78856949	78857124	176	CHRNA5	TRUE	promoter	1.53981e-11	-0.0466274	5	3.456e-07	3											11.7341	49.6209	0.236476
chr21	47980686	47981090	405	DIP2A	FALSE	gene body	1.22946e-06	-0.0533278	2	3.495e-07	2											531.804	431.331	1.23294
chr12	116756805	116757896	1092	MED13L	FALSE	enhancer	5.47702e-11	0.0341177	6	3.497e-07	4		enhancer	enhancer				enhancer				918.773	1213.29	0.757256
chr12	120686384	120688673	2290	PXN	TRUE	promoter	0.000120768	-0.0273605	7	3.554e-07	6							enhancer				134.302	223.952	0.599691
chr21	42733397	42733433	37	MX2	TRUE	promoter	2.40869e-09	-0.010188	9	3.682e-07	2											78.3059	19.2374	4.0705
chr8	132936123	132936219	97	EFR3A	FALSE	enhancer	3.71076e-14	0.0766812	3	3.683e-07	2					enhancer	enhancer					305.183	559.997	0.544972
chr11	108408907	108408969	63	EXPH5	TRUE	promoter	2.6116e-07	-0.060021	5	3.886e-07	4											89.339	172.263	0.518618
chr8	145701245	145701568	324	FOXH1	FALSE	gene body	3.21805e-14	0.0381927	9	3.964e-07	4											NA	NA	NA
chr9	130640016	130640786	771	AK1	TRUE	promoter	5.70789e-07	-0.024114	12	3.965e-07	10									enhancer		241.897	93.549	2.58578
chr8	21769695	21770233	539	DOK2	FALSE	enhancer	9.28051e-06	-0.0361719	6	4.126e-07	4					enhancer	enhancer					141.761	44.9727	3.15215
chr17	48604869	48604896	28	MYCBPAP	FALSE	gene body	3.45754e-09	0.0550692	2	4.525e-07	2											NA	NA	NA
chr6	82460558	82461261	704	TENT5A	FALSE	enhancer	2.59143e-06	0.0393673	4	4.526e-07	2			enhancer	enhancer							NA	NA	NA
chr11	132502689	132502809	121	OPCML	FALSE	enhancer	0.00747666	-0.0446089	2	4.581e-07	2							enhancer				NA	NA	NA
chr14	22191761	22191888	128	OR4E2	FALSE	intergenic	2.3266e-08	0.0441545	6	4.662e-07	4											NA	NA	NA
chr1	154164699	154164994	296	TPM3	TRUE	promoter	1.6201e-07	0.026894	4	4.802e-07	3											9064.29	7673.99	1.18117
chr18	3045268	3045434	167	MYOM1	FALSE	intergenic	6.31998e-08	0.0991394	2	4.857e-07	2											NA	NA	NA
chr21	32553024	32553852	829	TIAM1	FALSE	gene body	5.01646e-07	0.0378137	3	4.864e-07	3											137.511	370.676	0.370972
chr10	108718158	108718213	56	SORCS1	FALSE	enhancer	3.01563e-09	0.0950293	2	5.098e-07	2								enhancer			NA	NA	NA
chr21	37915044	37916339	1296	CLDN14	TRUE	promoter	2.34848e-12	-0.0345784	13	5.191e-07	13						enhancer					NA	NA	NA
chr21	46237117	46238210	1094	SUMO3	TRUE	promoter	1.28878e-08	0.00559496	5	5.206e-07	5									enhancer		2726.54	1778.04	1.53346
chr6	32407714	32408284	571	HLA-DRA	FALSE	enhancer	1.15286e-08	0.0615671	5	5.297e-07	4			enhancer		enhancer	enhancer					3635.42	16685.7	0.217876
chr2	44995262	44996395	1134	CAMKMT	FALSE	gene body	6.07758e-07	-0.064968	4	5.303e-07	4											245.674	310.286	0.791766
chr11	1543206	1543275	70	MOB2	FALSE	gene body	5.30925e-06	-0.0614341	2	5.462e-07	2											95.9593	57.0885	1.68089
chr14	99945058	99945299	242	SETD3	FALSE	enhancer	3.62792e-06	-0.0293046	5	5.615e-07	4			enhancer					enhancer			605.213	904.691	0.668971
chr16	27237122	27237998	877	NSMCE1	FALSE	gene body	1.4362e-10	-0.0302985	5	5.689e-07	3											2323.92	1709.79	1.35918
chr22	23523942	23524136	195	BCR	FALSE	enhancer	6.45895e-07	0.0286966	13	6.067e-07	2	enhancer	enhancer	enhancer	enhancer				enhancer	enhancer		367.361	400.518	0.917216
chr17	76169212	76169603	392	SYNGR2	FALSE	enhancer	6.75336e-07	-0.0280958	3	6.23e-07	3			enhancer		enhancer	enhancer		enhancer	enhancer	enhancer	1282.28	420.23	3.05137
chr15	72520350	72521159	810	PKM	TRUE	promoter	9.16588e-08	-0.0425117	3	6.328e-07	3	enhancer		enhancer	enhancer	enhancer	enhancer	enhancer	enhancer	enhancer		4046.64	4026.1	1.0051
chr7	2563184	2563909	726	LFNG	FALSE	enhancer	3.5741e-09	-0.0339249	7	6.637e-07	6					enhancer		enhancer	enhancer			17.6047	15.542	1.13272
chr3	74662850	74663024	175	CNTN3	FALSE	enhancer	8.14958e-08	0.0858271	4	6.872e-07	3								enhancer	enhancer		NA	NA	NA
chr21	43965159	43965993	835	SLC37A1	FALSE	enhancer	6.40414e-06	-0.0284277	4	6.911e-07	3	enhancer		enhancer								245.999	132.618	1.85494
chr17	37893764	37894944	1181	GRB7	TRUE	promoter	2.47547e-08	0.0264216	12	7.132e-07	11											NA	NA	NA
chr19	11484448	11484752	305	SWSAP1	TRUE	promoter	1.34574e-08	0.0282692	4	7.17e-07	3								enhancer			197.177	171.732	1.14817
chr17	34965294	34965819	526	MRM1	FALSE	enhancer	3.27164e-07	-0.0575305	3	7.327e-07	3	enhancer										233.04	22.0043	10.5907
chr16	57673067	57673289	223	ADGRG1	TRUE	promoter	2.83475e-12	0.0455313	7	7.426e-07	5		enhancer	enhancer	enhancer				enhancer	enhancer		409.643	489.65	0.836604
chr5	58082727	58082800	74	RAB3C	FALSE	gene body	1.63455e-08	0.143249	2	7.541e-07	2											204.483	13.9936	14.6126
chr8	53161205	53162099	895	ST18	FALSE	enhancer	1.17443e-10	0.083761	4	7.65e-07	3								enhancer			89.4965	55.0328	1.62624
chr21	46706579	46708178	1600	POFUT2	TRUE	promoter	6.78392e-10	-0.00370122	17	7.657e-07	11											81.9737	143.31	0.572004
chr20	44037436	44037519	84	DBNDD2	FALSE	enhancer	3.90271e-17	0.0264892	6	7.745e-07	2								enhancer	enhancer		NA	NA	NA
chr15	101991512	101991886	375	PCSK6	FALSE	enhancer	2.0172e-08	0.0553925	4	8.408e-07	4	enhancer		enhancer					enhancer	enhancer		NA	NA	NA
chr5	3854173	3854732	560	IRX1	FALSE	intergenic	2.35336e-06	-0.0204621	6	8.436e-07	5											NA	NA	NA
chr11	66193931	66194068	138	NPAS4	FALSE	gene body	2.10601e-10	0.0970474	3	8.474e-07	3											NA	NA	NA
chr21	45363474	45363997	524	AGPAT3	FALSE	enhancer	1.98147e-06	-0.0140331	4	8.612e-07	3						enhancer					254.936	162.53	1.56855
chr1	169081528	169081894	367	ATP1B1	FALSE	enhancer	5.145e-09	0.0514567	2	8.761e-07	2			enhancer				enhancer	enhancer	enhancer		160.436	404.164	0.396957
chr10	134795270	134795548	279	LINC01168	FALSE	intergenic	1.59966e-10	0.0434274	6	8.913e-07	3											NA	NA	NA
chr3	177076825	177076827	3	LINC00578	FALSE	enhancer	1.26141e-11	-0.0229374	5	9.393e-07	2	enhancer		enhancer		enhancer	enhancer	enhancer	enhancer	enhancer	enhancer	NA	NA	NA
chr6	33175140	33175225	86	MIR219A1	TRUE	promoter	1.62532e-08	0.0141646	12	9.604e-07	4							enhancer				NA	NA	NA
chr21	46392176	46392580	405	FAM207A	FALSE	gene body	1.32722e-09	-0.0220546	5	9.926e-07	3											108.403	8.6514	12.5301
chr1	93912688	93912802	115	FNBP1L	TRUE	promoter	1.59764e-12	0.135135	2	9.999e-07	2											312.153	595.344	0.524323
chr16	2140870	2142062	1193	PKD1	FALSE	gene body	7.5616e-11	-0.0567772	8	1.018e-06	5											95.1237	77.5972	1.22587
chr1	68299388	68299662	275	GNG12-AS1	FALSE	enhancer	4.43574e-12	-0.0402725	7	1.022e-06	5							enhancer	enhancer			NA	NA	NA
chr11	2234665	2235203	539	MIR4686	FALSE	intergenic	8.69097e-12	0.0398289	5	1.06e-06	4											NA	NA	NA
chr1	24143366	24144422	1057	HMGCL	TRUE	promoter	8.93664e-06	-0.0270092	3	1.111e-06	3		enhancer	enhancer	enhancer							804.611	527.39	1.52565
chr1	230468464	230468773	310	PGBD5	FALSE	enhancer	4.78796e-10	-0.075246	7	1.265e-06	5								enhancer	enhancer		NA	NA	NA
chr2	219154857	219155468	612	TMBIM1	FALSE	enhancer	3.01664e-15	-0.0348653	6	1.275e-06	4	enhancer	enhancer	enhancer	enhancer	enhancer	enhancer		enhancer	enhancer	enhancer	462.996	176.021	2.63034
chr12	11918931	11919586	656	ETV6	FALSE	enhancer	3.28718e-06	-0.0544309	2	1.277e-06	2		enhancer	enhancer	enhancer	enhancer	enhancer	enhancer	enhancer			2589.07	2438.75	1.06164
chr12	49627624	49627934	311	TUBA1C	FALSE	enhancer	4.82526e-07	0.0181037	6	1.345e-06	3	enhancer	enhancer	enhancer	enhancer	enhancer	enhancer	enhancer	enhancer	enhancer	enhancer	2903.12	958.304	3.02944
chr3	184033620	184034132	513	EIF4G1	FALSE	enhancer	5.01359e-05	-0.0435263	5	1.346e-06	5	enhancer		enhancer						enhancer		1848.43	973.004	1.89972
chr16	357654	358591	938	LUC7L	FALSE	enhancer	1.36645e-05	-0.0271916	7	1.403e-06	4								enhancer	enhancer		1096.52	771.747	1.42083
chr16	68001206	68002044	839	SLC12A4	FALSE	enhancer	4.78053e-11	0.0237652	10	1.414e-06	6						enhancer					118.397	22.0416	5.37152
chr8	13372483	13373141	659	DLC1	TRUE	promoter	7.6718e-09	0.0730114	5	1.437e-06	4											1252.87	474.608	2.6398
chr16	31225957	31226334	378	TRIM72	FALSE	gene body	1.46619e-09	0.030735	6	1.478e-06	2											NA	NA	NA
chr15	101442706	101442904	199	ALDH1A3	FALSE	enhancer	1.55459e-09	0.0508176	5	1.565e-06	5			enhancer	enhancer							0	59.4116	0
chr1	43422337	43423072	736	SLC2A1	FALSE	enhancer	0.00068446	-0.0385659	2	1.616e-06	2	enhancer		enhancer		enhancer	enhancer	enhancer	enhancer	enhancer		405.983	261.475	1.55266
chr16	81925084	81925132	49	PLCG2	FALSE	gene body	1.36814e-06	-0.0396967	2	1.633e-06	2											300.871	639.757	0.470289
chr2	23928958	23929717	760	KLHL29	FALSE	gene body	3.871e-06	-0.0313636	5	1.637e-06	5											NA	NA	NA
chr14	104734272	104734475	204	KIF26A	FALSE	intergenic	1.04605e-08	0.0994533	4	1.64e-06	3											NA	NA	NA
chr17	73629241	73630405	1165	SMIM5	TRUE	promoter	1.96683e-06	-0.0212698	10	1.717e-06	10								enhancer	enhancer		77.7094	16.0058	4.85507
chr16	89689811	89690262	452	DPEP1	FALSE	gene body	3.55957e-15	0.0979814	4	1.829e-06	3											6.44559	26.4176	0.243989
chr19	5691749	5692622	874	LONP1	FALSE	enhancer	3.42685e-05	-0.0379086	4	1.835e-06	4	enhancer		enhancer								469.306	253.724	1.84968
chr16	87099957	87100606	650	C16orf95	FALSE	intergenic	9.70046e-11	0.032625	13	1.838e-06	3											248.914	38.0191	6.54706
chr17	79920132	79920755	624	NOTUM	TRUE	promoter	2.22503e-08	-0.0257028	9	1.87e-06	6											NA	NA	NA
chr6	7142578	7142638	61	RREB1	FALSE	enhancer	9.29224e-07	-0.0169828	5	1.875e-06	3	enhancer	enhancer	enhancer	enhancer	enhancer	enhancer	enhancer	enhancer	enhancer		1552.15	1432.27	1.0837
chr19	5229744	5229816	73	PTPRS	FALSE	gene body	7.76136e-07	-0.125158	2	1.941e-06	2											80.7368	115.76	0.697451
chr11	122735061	122735271	211	CRTAM	FALSE	gene body	2.20089e-09	0.117686	2	1.997e-06	2											NA	NA	NA
chr11	119558088	119558768	681	NECTIN1	FALSE	enhancer	3.00475e-07	-0.0298165	4	2.013e-06	4								enhancer	enhancer		NA	NA	NA
chr4	2469589	2469608	20	RNF4	TRUE	promoter	1.27791e-07	-0.0276422	5	2.016e-06	2											920.528	761.223	1.20927
chr21	46494823	46496180	1358	ADARB1	FALSE	gene body	8.33371e-07	0.00344659	6	2.115e-06	5											297.117	105.112	2.82667
chr9	27117852	27118051	200	TEK	FALSE	enhancer	4.53931e-06	-0.0581693	2	2.142e-06	2							enhancer				74.6107	147.96	0.504261
chr16	89785686	89786500	815	VPS9D1	TRUE	promoter	2.02805e-14	0.031557	7	2.178e-06	2	enhancer		enhancer				enhancer	enhancer			63.4358	43.8239	1.44751
chr17	2907678	2908369	692	RAP1GAP2	FALSE	enhancer	3.83367e-08	0.0383361	5	2.192e-06	5				enhancer	enhancer	enhancer		enhancer	enhancer		155.383	147.294	1.05492
chr22	32854101	32854361	261	BPIFC	FALSE	gene body	3.73015e-08	0.0449443	4	2.344e-06	3											NA	NA	NA
chr16	302852	304120	1269	FAM234A	FALSE	enhancer	2.27121e-06	-0.0466211	6	2.466e-06	5	enhancer	enhancer	enhancer	enhancer	enhancer	enhancer					NA	NA	NA
chr10	4426048	4426567	520	MANCR	FALSE	intergenic	1.7062e-14	0.0392772	7	2.523e-06	6											NA	NA	NA
chr8	145749776	145750363	588	LRRC24	FALSE	gene body	1.90233e-05	0.106973	3	2.556e-06	3											NA	NA	NA
chr6	32920102	32920880	779	HLA-DMA	FALSE	enhancer	2.40869e-09	0.0461013	9	2.822e-06	6			enhancer								803.378	2626.03	0.305928
chr14	70037728	70038505	778	CCDC177	FALSE	gene body	1.69671e-08	0.0346341	9	2.864e-06	6											NA	NA	NA
chr9	98266643	98266766	124	PTCH1	FALSE	enhancer	2.70304e-11	0.104013	3	2.958e-06	2								enhancer	enhancer		NA	NA	NA
chr20	38907508	38908178	671	MAFB	FALSE	intergenic	3.76784e-06	0.0554423	2	3.021e-06	2											NA	NA	NA
chr1	235099804	235100367	564	TOMM20	FALSE	enhancer	1.28878e-08	-0.0261598	6	3.037e-06	4	enhancer	enhancer	enhancer	enhancer	enhancer	enhancer	enhancer	enhancer	enhancer		2319.36	2137.26	1.0852
chr14	69388953	69389034	82	ACTN1	FALSE	gene body	6.36258e-12	0.0417007	3	3.04e-06	2											470.477	382.064	1.23141
chr11	73104398	73104608	211	RELT	FALSE	gene body	5.36134e-06	-0.0271326	5	3.225e-06	4											118.413	146.961	0.805745
chr18	56337165	56337864	700	MALT1	TRUE	promoter	3.46313e-07	0.0452433	3	3.24e-06	3											73.2413	125.399	0.584067
chr3	195613212	195613739	528	TNK2	FALSE	enhancer	4.8091e-06	-0.0248579	6	3.505e-06	5									enhancer		187.569	117.239	1.59988
chr11	88148434	88148584	151	CTSC	FALSE	intergenic	2.04918e-09	-0.047844	2	3.657e-06	2											2789.42	3052.97	0.913675
chr17	38464162	38464730	569	RARA	TRUE	promoter	9.21018e-11	-0.0138356	11	3.812e-06	2	enhancer		enhancer						enhancer		42.7479	50.4531	0.847281
chr6	41374532	41375153	622	NCR2	FALSE	intergenic	6.15904e-08	-0.0894124	10	3.816e-06	4											NA	NA	NA
chr22	19928445	19929467	1023	COMT	TRUE	promoter	2.81938e-09	-0.023503	14	3.929e-06	13	enhancer		enhancer			enhancer	enhancer		enhancer		2093.92	1335.24	1.5682
chr9	139258258	139259074	817	DNLZ	TRUE	promoter	1.02559e-16	0.0287176	10	3.985e-06	8											30.2015	20.037	1.50728
chr9	35101217	35101708	492	STOML2	FALSE	gene body	0.000316237	-0.0350317	3	4.488e-06	3											4247.33	2712.78	1.56568
chr21	46349088	46349095	8	ITGB2-AS1	FALSE	enhancer	5.55166e-09	-0.0268804	6	4.545e-06	2					enhancer	enhancer		enhancer			38.1393	6.66909	5.71881
chr19	58861502	58862398	897	A1BG-AS1	FALSE	gene body	2.45598e-06	0.0897061	6	4.598e-06	6											NA	NA	NA
chr1	151701849	151702254	406	RIIAD1	FALSE	enhancer	5.22333e-09	0.043227	3	4.631e-06	3									enhancer		NA	NA	NA
chr3	98450711	98451002	292	ST3GAL6-AS1	FALSE	enhancer	7.0173e-10	0.0266409	9	4.651e-06	4								enhancer	enhancer		NA	NA	NA
chr6	31691198	31692375	1178	MPIG6B	FALSE	enhancer	3.2371e-13	-0.0260763	33	4.877e-06	26			enhancer								NA	NA	NA
chr14	23789531	23789691	161	PABPN1	FALSE	enhancer	4.56996e-10	-0.028348	5	5.062e-06	2	enhancer							enhancer			28.9453	24.2481	1.19371
chr11	65359521	65360620	1100	KCNK7	FALSE	enhancer	4.7345e-09	-0.0682183	8	5.248e-06	7							enhancer	enhancer	enhancer		NA	NA	NA
chr1	54638194	54638490	297	CYB5RL	FALSE	enhancer	3.71583e-13	-0.0225446	6	5.286e-06	3			enhancer					enhancer			176.055	124.559	1.41342
chr19	47289410	47289611	202	SLC1A5	FALSE	enhancer	1.15024e-09	-0.0277919	10	5.335e-06	3	enhancer		enhancer			enhancer					540.755	369.797	1.4623
chr11	17034484	17034844	361	PLEKHA7	FALSE	gene body	5.60731e-09	-0.0717419	3	5.508e-06	3											NA	NA	NA
chr7	99150098	99150264	167	FAM200A	FALSE	gene body	4.6173e-09	0.0196609	13	5.539e-06	4											154.4	168.647	0.915519
chr2	109228889	109229337	449	LIMS1	FALSE	enhancer	1.55815e-05	-0.039838	2	5.556e-06	2	enhancer		enhancer	enhancer	enhancer	enhancer					1319.15	1537.63	0.857913
chr3	128204813	128205496	684	GATA2	FALSE	enhancer	2.76416e-07	0.0330342	7	5.606e-06	7	enhancer	enhancer	enhancer	enhancer							2010.97	857.372	2.3455
chr6	27236324	27236866	543	PRSS16	FALSE	intergenic	2.58165e-09	0.0695973	7	5.617e-06	5											NA	NA	NA
chr3	124303035	124303564	530	KALRN	TRUE	promoter	1.75269e-13	-0.0154304	13	5.761e-06	9											41.3955	54.6805	0.757044
chr7	2769681	2769865	185	GNA12	FALSE	enhancer	7.77078e-11	0.036066	5	5.887e-06	2			enhancer	enhancer				enhancer	enhancer		241.197	262.798	0.917801
chr5	149546331	149546946	616	CDX1	TRUE	promoter	4.65386e-08	-0.0753687	9	5.899e-06	7											NA	NA	NA
chr7	48129797	48130197	401	UPP1	FALSE	enhancer	1.50861e-08	-0.0897384	4	5.951e-06	4			enhancer				enhancer				12.746	52.6817	0.241944
chr1	218636703	218636828	126	TGFB2	FALSE	enhancer	1.34645e-08	0.0502209	3	5.995e-06	3							enhancer	enhancer			NA	NA	NA
chr17	8379050	8379225	176	MYH10	FALSE	enhancer	1.98519e-10	0.0375943	5	6.027e-06	2								enhancer	enhancer		2076.89	877.702	2.36628
chr9	34370781	34371380	600	MYORG	FALSE	intergenic	2.78038e-06	0.0869068	5	6.105e-06	5											NA	NA	NA
chr8	144358566	144359074	509	GLI4	FALSE	enhancer	2.51695e-06	0.131018	4	6.425e-06	3	enhancer							enhancer			51.9621	32.2579	1.61083
chr21	30722759	30723884	1126	BACH1	FALSE	enhancer	2.6116e-07	-0.00209796	5	6.456e-06	4							enhancer				1097.5	719.134	1.52615
chr12	56321420	56321889	470	PYM1	TRUE	promoter	0.000405757	0.0127509	18	6.824e-06	11	enhancer		enhancer		enhancer	enhancer					NA	NA	NA
chr2	223269006	223269664	659	SGPP2	FALSE	enhancer	7.77534e-13	0.0246257	4	6.827e-06	3		enhancer									NA	NA	NA
chr21	27011436	27012313	878	JAM2	TRUE	promoter	1.2449e-12	-0.00315843	14	7.01e-06	11								enhancer			37.3985	128.412	0.291238
chr3	58522689	58523130	442	ACOX2	TRUE	promoter	1.16615e-06	-0.0306419	5	7.263e-06	3											49.5205	28.426	1.74209
chr11	8705609	8705801	193	SNORA3A	TRUE	promoter	7.34307e-06	-0.0633714	4	7.357e-06	4	enhancer		enhancer	enhancer	enhancer	enhancer	enhancer				NA	NA	NA
chr16	31538718	31539234	517	AHSP	TRUE	promoter	0.00407152	-0.125993	4	7.453e-06	4											1360.3	0	#DIV/0!
chr19	35490470	35490624	155	GRAMD1A	FALSE	enhancer	1.90335e-08	0.0350976	5	7.462e-06	4			enhancer	enhancer							320.217	174.668	1.83329
chr21	45507885	45508464	580	TRAPPC10	FALSE	enhancer	5.19164e-06	-0.0332232	3	7.585e-06	3					enhancer			enhancer	enhancer	enhancer	86.7224	135.162	0.641616
chr6	167535764	167536184	421	CCR6	FALSE	enhancer	1.03118e-10	-0.0433941	7	7.757e-06	6					enhancer	enhancer					NA	NA	NA
chr12	12008666	12009167	502	ETV6	FALSE	enhancer	0.00157853	0.0560258	2	7.827e-06	2		enhancer	enhancer	enhancer		enhancer		enhancer			2589.07	2438.75	1.06164
chr21	45936016	45936702	687	TSPEAR	FALSE	gene body	5.68568e-09	-0.0130732	7	7.865e-06	4											NA	NA	NA
chr6	30095546	30095802	257	TRIM40	FALSE	intergenic	1.97176e-05	0.0366096	7	8.435e-06	5											NA	NA	NA
chr21	32931732	32932496	765	TIAM1	TRUE	promoter	4.22188e-11	-0.00407155	8	8.545e-06	7											137.511	370.676	0.370972
chr21	38362630	38363056	427	HLCS	TRUE	promoter	2.70071e-10	-0.0352958	9	8.7e-06	7											97.9706	61.695	1.58798
chr1	156551732	156552174	443	TTC24	FALSE	enhancer	2.22118e-06	0.0980423	4	8.738e-06	4		enhancer	enhancer	enhancer	enhancer						49.0855	58.0923	0.844957
chr11	1989186	1989715	530	MRPL23	FALSE	intergenic	1.52797e-06	0.0176607	5	8.786e-06	3											59.2513	83.3188	0.71114
chr13	113646693	113646899	207	MCF2L	FALSE	enhancer	2.58317e-09	0.0519104	5	8.791e-06	3								enhancer			6.56627	56.268	0.116696
chr7	4872926	4873010	85	RADIL	FALSE	gene body	0.00326325	-0.0480339	2	8.834e-06	2											30.4537	41.7776	0.728948
chr6	31544694	31545473	780	TNF	FALSE	enhancer	0.000241597	-0.0295589	8	8.875e-06	7					enhancer	enhancer					19.2878	51.5388	0.374239
chr21	35896714	35897010	297	RCAN1	FALSE	enhancer	5.42063e-09	0.0117819	4	9.113e-06	3							enhancer				81.8962	82.1371	0.997067
chr11	68920466	68920648	183	TPCN2	FALSE	gene body	3.97734e-09	-0.0515299	7	9.154e-06	4											217.239	136.809	1.5879
chr7	70255804	70256003	200	AUTS2	FALSE	gene body	0.000109687	-0.032403	3	9.244e-06	3											94.443	225.361	0.419074
chr13	101136575	101137103	529	PCCA	FALSE	gene body	1.49831e-05	-0.10064	2	9.359e-06	2											274.644	164.175	1.67287
chr1	37941263	37941854	592	ZC3H12A	FALSE	enhancer	3.33462e-06	-0.0559573	4	9.551e-06	3	enhancer		enhancer	enhancer	enhancer	enhancer	enhancer	enhancer	enhancer		49.9435	26.002	1.92076
chr3	101499503	101499721	219	NXPE3	FALSE	enhancer	4.24254e-08	0.0349926	3	9.999e-06	2								enhancer	enhancer		181.195	167.918	1.07907
chr21	45379489	45379721	233	AGPAT3	TRUE	promoter	2.08463e-06	-0.0191805	5	1.033e-05	5											254.936	162.53	1.56855
chr7	100304340	100304693	354	POP7	FALSE	gene body	4.26269e-06	-0.0263525	4	1.064e-05	3											807.689	730.617	1.10549
chr15	34628731	34628815	85	SLC12A6	FALSE	enhancer	7.60047e-08	-0.033014	3	1.142e-05	3		enhancer	enhancer	enhancer	enhancer	enhancer		enhancer			1411.35	456.844	3.08935
chr17	76129099	76129533	435	TMC8	FALSE	enhancer	1.13411e-06	-0.0219671	7	1.148e-05	5	enhancer		enhancer		enhancer	enhancer		enhancer			852.55	405.816	2.10083
chr5	180045597	180046528	932	FLT4	FALSE	gene body	6.11787e-06	0.069076	5	1.196e-05	5											37.485	92.2771	0.406223
chr21	36118936	36119409	474	LINC01426	FALSE	intergenic	3.09096e-07	-0.0375527	2	1.261e-05	2											20.3569	0	#DIV/0!
chr1	17305203	17305562	360	MFAP2	FALSE	gene body	1.1291e-07	0.0234742	6	1.276e-05	4											89.1311	250.43	0.355912
chr1	1289806	1290712	907	MXRA8	FALSE	gene body	0.000378885	0.0585499	8	1.347e-05	8											NA	NA	NA
chr17	37719913	37720009	97	CDK12	FALSE	enhancer	1.4604e-08	-0.0564548	3	1.381e-05	2									enhancer		526.445	675.099	0.779804
chr16	635623	636227	605	PIGQ	FALSE	enhancer	9.1781e-07	0.0706866	2	1.413e-05	2									enhancer		233.987	65.3226	3.58202
chr17	46667587	46667812	226	HOXB3	TRUE	promoter	1.94382e-05	0.0402329	5	1.443e-05	5		enhancer	enhancer	enhancer							84.0612	237.698	0.353647
chr8	10921222	10921502	281	XKR6	FALSE	gene body	2.13577e-08	0.0755981	2	1.45e-05	2											NA	NA	NA
chr9	138696500	138697196	697	CAMSAP1	FALSE	intergenic	3.17913e-06	-0.0524258	2	1.458e-05	2											230.263	162.088	1.42061
chr16	3629620	3630187	568	SLX4	FALSE	enhancer	3.16778e-07	-0.0271622	4	1.47e-05	3					enhancer	enhancer					117.995	145.014	0.813683
chr8	54857865	54857892	28	RGS20	FALSE	enhancer	1.17726e-12	0.10913	2	1.508e-05	2	enhancer		enhancer			enhancer	enhancer				NA	NA	NA
chr11	117150669	117150989	321	RNF214	FALSE	enhancer	0.000851488	-0.0452381	3	1.569e-05	3							enhancer				459.98	140.457	3.27487
chr19	17877419	17877846	428	FCHO1	FALSE	enhancer	6.73383e-09	-0.0382579	6	1.628e-05	6			enhancer					enhancer	enhancer		146.32	76.9097	1.9025
chr6	41376295	41377288	994	NCR2	FALSE	intergenic	6.15904e-08	-0.0894124	10	1.633e-05	4											NA	NA	NA
chr6	147235033	147235369	337	STXBP5-AS1	FALSE	enhancer	3.92689e-06	0.0306265	5	1.677e-05	3	enhancer	enhancer	enhancer	enhancer			enhancer	enhancer	enhancer		28.0055	0.442687	63.2626
chr21	35013970	35014947	978	CRYZL1	TRUE	promoter	1.72202e-10	-0.00220471	16	1.728e-05	13											1440.86	1424.96	1.01116
chr21	43725202	43725882	681	TFF3	FALSE	gene body	1.42985e-06	-0.00453228	4	1.731e-05	2											NA	NA	NA
chr16	89573312	89573955	644	SPG7	TRUE	promoter	1.624e-13	-0.0319074	9	1.731e-05	7		enhancer	enhancer	enhancer							689.165	483.961	1.42401
chr15	42749748	42749885	138	ZNF106	TRUE	promoter	1.21966e-09	0.0302225	5	1.749e-05	4											1021.06	1192.05	0.856554
chr21	48062652	48063020	369	PRMT2	FALSE	enhancer	3.18681e-05	-0.00758284	2	1.768e-05	2								enhancer			2305.43	1109.13	2.07859
chr3	52351355	52351963	609	DNAH1	TRUE	promoter	4.3747e-10	-0.0602729	6	1.787e-05	6											95.8242	78.9198	1.2142
chr3	69483190	69483290	101	FRMD4B	FALSE	enhancer	7.55957e-13	0.0513665	3	1.85e-05	2								enhancer	enhancer		292.106	455.376	0.641461
chr16	28518114	28518347	234	IL27	TRUE	promoter	1.18483e-13	0.0391423	7	1.875e-05	6											NA	NA	NA
chr21	39871287	39871503	217	ERG	FALSE	enhancer	4.55506e-08	0.0372505	5	1.927e-05	3		enhancer	enhancer	enhancer				enhancer			1240.32	2070.13	0.599147
chr10	105428385	105428818	434	SH3PXD2A	TRUE	promoter	3.83911e-07	0.078664	5	2.024e-05	5	enhancer							enhancer	enhancer		61.6671	80.9124	0.762147
chr19	56185360	56185537	178	U2AF2	FALSE	enhancer	0.000122215	-0.0185617	5	2.043e-05	4			enhancer	enhancer							472.155	424.512	1.11223
chr18	46469046	46469547	502	SMAD7	TRUE	promoter	1.58319e-08	-0.00950986	5	2.063e-05	4					enhancer	enhancer	enhancer	enhancer	enhancer		NA	NA	NA
chr16	67977865	67978450	586	LCAT	TRUE	promoter	3.35854e-06	-0.0195332	10	2.072e-05	10									enhancer		75.3371	76.4401	0.98557
chr11	67070517	67071492	976	SSH3	TRUE	promoter	1.20148e-08	0.0224729	13	2.098e-05	9											99.1266	59.5427	1.6648
chr19	55889013	55889387	375	TMEM190	FALSE	gene body	2.47521e-07	0.0795749	5	2.118e-05	4											NA	NA	NA
chr19	43856746	43857717	972	CD177	TRUE	promoter	1.6371e-06	-0.0511979	7	2.184e-05	4											NA	NA	NA
chr14	105167727	105168128	402	INF2	FALSE	enhancer	0.000546719	-0.028083	5	2.245e-05	4								enhancer	enhancer		179.968	72.6019	2.47883
chr19	45664198	45664763	566	NKPD1	TRUE	promoter	5.27913e-12	0.0464283	6	2.355e-05	5											NA	NA	NA
chr21	46376800	46378243	1444	FAM207A	FALSE	gene body	1.23822e-06	-0.0147979	8	2.47e-05	6											108.403	8.6514	12.5301
chr6	164506692	164507305	614	QKI	FALSE	enhancer	1.64576e-13	0.0567661	12	2.512e-05	9							enhancer	enhancer	enhancer	enhancer	1133.83	2099.77	0.539979
chr6	30174845	30175327	483	TRIM26	FALSE	gene body	1.63841e-09	-0.0299129	7	2.544e-05	4											222.258	104.696	2.12289
chr20	62318426	62318588	163	RTEL1-TNFRSF6B	FALSE	enhancer	3.10087e-09	-0.0305733	7	2.573e-05	5							enhancer	enhancer			NA	NA	NA
chr21	28218646	28218959	314	ADAMTS1	TRUE	promoter	4.78252e-09	-0.00278781	6	2.589e-05	3							enhancer	enhancer	enhancer		31.2445	7.52568	4.15171
chr12	58132733	58133411	679	AGAP2	FALSE	enhancer	8.23422e-06	-0.0410711	4	2.611e-05	4			enhancer	enhancer				enhancer	enhancer		113.846	79.0857	1.43953
chr6	29595002	29595661	660	GABBR1	FALSE	enhancer	2.37206e-08	0.0363889	11	2.633e-05	11								enhancer	enhancer		104.319	31.4607	3.31584
chr16	725142	726059	918	RHBDL1	TRUE	promoter	5.47195e-11	0.01881	14	2.648e-05	13											NA	NA	NA
chr5	157159820	157159983	164	THG1L	FALSE	enhancer	0.000174052	-0.0290319	3	2.691e-05	3	enhancer										626.008	384.214	1.62932
chr9	127562983	127563053	71	OLFML2A	FALSE	enhancer	3.35597e-08	0.0411112	4	2.735e-05	3					enhancer						NA	NA	NA
chr14	100807646	100807801	156	WARS	FALSE	enhancer	1.33547e-07	0.0364122	3	2.763e-05	2		enhancer	enhancer	enhancer	enhancer	enhancer		enhancer		enhancer	1210.12	641.269	1.88707
chr21	47724906	47725141	236	C21orf58	FALSE	enhancer	0.00396245	-0.0202623	2	2.824e-05	2			enhancer					enhancer			888.922	301.842	2.94499
chr16	57562740	57563395	656	CCDC102A	FALSE	enhancer	6.1448e-05	-0.137395	4	2.895e-05	4					enhancer						51.1223	10.8564	4.70896
chr11	45230868	45231545	678	PRDM11	FALSE	enhancer	4.56163e-06	0.0244768	5	2.898e-05	4								enhancer	enhancer	enhancer	71.6964	49.6247	1.44477
chr17	35194628	35195140	513	LHX1	FALSE	intergenic	6.73825e-06	0.0739462	3	2.923e-05	3											NA	NA	NA
chr16	89387225	89388396	1172	LOC100287036	TRUE	promoter	1.57769e-06	-0.0158717	11	2.939e-05	9	enhancer		enhancer			enhancer	enhancer	enhancer	enhancer		NA	NA	NA
chr7	127774154	127774800	647	SND1	FALSE	intergenic	7.70562e-05	0.0607921	2	2.945e-05	2											1374.23	962.028	1.42847
chr11	128779608	128779655	48	KCNJ5	FALSE	gene body	8.57022e-05	0.0546355	2	2.981e-05	4											NA	NA	NA
chr12	124941307	124941423	117	NCOR2	FALSE	enhancer	1.48037e-11	-0.0203064	8	2.982e-05	4					enhancer	enhancer		enhancer	enhancer	enhancer	260.858	148.686	1.75443
chr6	32078127	32078453	327	TNXB	FALSE	gene body	3.95737e-08	-0.0244288	9	3.035e-05	3											NA	NA	NA
chr10	6187854	6188415	562	PFKFB3	TRUE	promoter	6.39701e-08	-0.0458055	5	3.189e-05	4								enhancer	enhancer		51.8564	50.0471	1.03615
chr5	176828872	176829639	768	F12	FALSE	gene body	1.22989e-20	0.0446664	16	3.205e-05	6											9.6033	13.7828	0.69676
chr2	24233923	24234549	627	MFSD2B	FALSE	enhancer	2.69301e-05	-0.0572132	3	3.231e-05	3	enhancer		enhancer								93.1883	14.1536	6.58406
chr17	57915665	57915773	109	VMP1	FALSE	enhancer	9.0313e-08	-0.0881627	5	3.516e-05	4	enhancer	enhancer	enhancer	enhancer	enhancer	enhancer	enhancer	enhancer	enhancer		1957.15	2216.17	0.883119
chr1	2138442	2139235	794	FAAP20	TRUE	promoter	2.00319e-05	-0.0280383	6	3.611e-05	6	enhancer		enhancer				enhancer	enhancer	enhancer		110.122	51.0219	2.15832
chr1	112903196	112903229	34	CTTNBP2NL	FALSE	enhancer	4.24249e-09	0.0538022	3	3.676e-05	2								enhancer			96.1179	121.556	0.790732
chr13	49792767	49793170	404	MLNR	TRUE	promoter	4.34048e-08	-0.0635134	4	3.696e-05	4											NA	NA	NA
chr4	48129869	48130137	269	TXK	FALSE	gene body	1.56334e-07	-0.0547227	2	3.931e-05	2											49.6382	84.0437	0.590624
chr15	44068668	44068804	137	ELL3	FALSE	gene body	1.00064e-06	-0.0337033	7	3.934e-05	2											48.2794	108.704	0.444136
chr16	3687202	3687835	634	DNASE1	FALSE	enhancer	1.3257e-05	-0.0499263	2	4.013e-05	2	enhancer		enhancer	enhancer	enhancer	enhancer					77.4231	71.6742	1.08021
chr19	1344256	1345018	763	PWWP3A	FALSE	enhancer	3.06931e-06	-0.0215807	2	4.017e-05	2					enhancer	enhancer					NA	NA	NA
chr1	156047056	156047509	454	MEX3A	FALSE	gene body	0.00268447	-0.0238461	6	4.055e-05	6											223.619	156.708	1.42698
chr5	76248637	76249094	458	CRHBP	TRUE	promoter	1.14414e-09	0.0750644	8	4.108e-05	6		enhancer	enhancer	enhancer				enhancer			128.709	583.006	0.220768
chr11	313267	313624	358	IFITM1	TRUE	promoter	3.94735e-10	-0.00649041	15	4.137e-05	5	enhancer	enhancer		enhancer	enhancer	enhancer	enhancer	enhancer		enhancer	269.662	978.666	0.275541
chr7	97978655	97978730	76	BAIAP2L1	FALSE	gene body	6.29364e-05	-0.0234135	5	4.191e-05	3											NA	NA	NA
chr1	11112976	11113287	312	SRM	FALSE	intergenic	4.47482e-06	0.0843748	2	4.253e-05	2											745.516	641.434	1.16227
chr21	40145090	40146149	1060	LINC00114	TRUE	promoter	2.64985e-08	-0.0156307	7	4.37e-05	7											18.2503	51.2349	0.356208
chr10	76573155	76573506	352	KAT6B	FALSE	intergenic	7.12575e-06	0.0416812	5	4.412e-05	3											1114.51	1633.91	0.68211
chr7	1894025	1895060	1036	MAD1L1	FALSE	enhancer	9.43104e-05	-0.0366434	6	4.636e-05	4	enhancer										450.867	161.217	2.79665
chr5	140683467	140684150	684	SLC25A2	TRUE	promoter	7.06001e-11	0.0485501	11	4.714e-05	8											NA	NA	NA
chr6	41130718	41131213	496	TREM2	TRUE	promoter	1.289e-10	0.0208973	6	4.774e-05	5								enhancer			NA	NA	NA
chr10	135090913	135091571	659	ADAM8	TRUE	promoter	9.9324e-12	-0.0271791	9	4.791e-05	5	enhancer	enhancer	enhancer	enhancer	enhancer						220.454	69.1477	3.18817
chr16	84390897	84391112	216	ATP2C2	FALSE	enhancer	3.7043e-05	-0.0335167	2	4.818e-05	2								enhancer	enhancer		NA	NA	NA
chr10	70321668	70322442	775	TET1	FALSE	enhancer	7.09184e-07	-0.0448838	7	5.013e-05	4	enhancer		enhancer								422.074	306.574	1.37674
chr11	133236122	133236244	123	OPCML	FALSE	gene body	4.2086e-10	0.0613043	5	5.076e-05	5											NA	NA	NA
chr2	74375903	74375930	28	BOLA3-AS1	FALSE	gene body	6.10994e-06	-0.0352267	3	5.174e-05	2											869.609	157.672	5.5153
chr22	19706850	19706868	19	SEPT5-GP1BB	FALSE	enhancer	1.3744e-09	0.0320632	4	5.219e-05	2	enhancer										NA	NA	NA
chr22	32018008	32018555	548	PISD	FALSE	enhancer	0.000479398	-0.0508198	2	5.228e-05	2	enhancer		enhancer						enhancer		565.513	283.558	1.99434
chr6	42417086	42417938	853	TRERF1	FALSE	enhancer	2.69569e-06	0.0536221	2	5.235e-05	2									enhancer		102.23	273.595	0.373655
chr7	151842483	151843255	773	KMT2C	FALSE	enhancer	0.000440767	-0.0767337	2	5.261e-05	2			enhancer								1688.73	2889.36	0.584464
chr14	97409789	97409915	127	VRK1	FALSE	intergenic	3.01173e-06	-0.0274132	5	5.333e-05	3											2690.41	2947.55	0.912759
chr21	46389610	46390264	655	FAM207A	FALSE	gene body	2.90786e-05	-0.0511086	2	5.506e-05	2											108.403	8.6514	12.5301
chr22	20102960	20103541	582	TRMT2A	FALSE	enhancer	3.28266e-06	-0.00906972	19	5.525e-05	6	enhancer		enhancer								327.846	184.793	1.77412
chr9	139889616	139890340	725	CLIC3	FALSE	gene body	6.66483e-07	0.0447556	6	5.671e-05	4											NA	NA	NA
chr1	154167100	154167437	338	MIR190B	TRUE	promoter	3.48173e-07	0.0388719	3	5.696e-05	2											NA	NA	NA
chr11	368351	369192	842	B4GALNT4	TRUE	promoter	2.36406e-09	-0.0372506	23	5.752e-05	21											21.4881	1.32806	16.18
chr7	150707313	150707830	518	NOS3	FALSE	enhancer	3.81204e-06	-0.0498378	2	5.845e-05	2	enhancer		enhancer								NA	NA	NA
chr8	28634455	28634478	24	INTS9	FALSE	enhancer	1.35708e-09	0.0513163	4	5.963e-05	2			enhancer	enhancer		enhancer					505.791	376.789	1.34237
chr7	18548581	18548606	26	HDAC9	FALSE	enhancer	5.84659e-09	0.107193	2	6.165e-05	2					enhancer	enhancer	enhancer				74.9478	393.882	0.19028
chr1	192508256	192508724	469	RGS1	FALSE	enhancer	1.41222e-05	0.0790331	2	6.258e-05	2		enhancer	enhancer	enhancer		enhancer	enhancer				445.188	1147.5	0.387964
chr17	41376588	41376758	171	CCDC200	FALSE	intergenic	3.67556e-07	-0.0567904	3	6.416e-05	3											NA	NA	NA
chr5	58652602	58652948	347	PDE4D	TRUE	promoter	9.18309e-07	-0.0446677	6	6.446e-05	4											237.112	928.673	0.255324
chr2	105372007	105372176	170	LINC01114	FALSE	enhancer	4.57024e-08	0.0228995	7	6.472e-05	3			enhancer					enhancer	enhancer		NA	NA	NA
chr21	38807423	38807712	290	DYRK1A	FALSE	enhancer	4.03778e-06	0.125587	2	6.497e-05	2		enhancer	enhancer	enhancer				enhancer			866.534	1109.47	0.781038
chr17	19322114	19322290	177	RNF112	FALSE	enhancer	4.25728e-07	0.0349491	4	6.563e-05	4									enhancer		NA	NA	NA
chr1	14029478	14029508	31	PRDM2	FALSE	enhancer	2.22463e-07	-0.0365943	4	6.608e-05	2		enhancer	enhancer		enhancer	enhancer					989.07	1287.97	0.76793
chr11	113933967	113934448	482	ZBTB16	FALSE	enhancer	0.00308624	-0.0278163	6	6.697e-05	6								enhancer	enhancer	enhancer	465.192	184.807	2.51718
chr10	121633063	121633654	592	MCMBP	TRUE	promoter	3.93232e-13	0.0335289	5	6.75e-05	4											796.254	1015.33	0.784231
chr17	943041	944076	1036	ABR	FALSE	enhancer	0.00136318	0.0324291	4	6.771e-05	4			enhancer					enhancer	enhancer	enhancer	192.716	145.911	1.32078
chr5	131409159	131409408	250	CSF2	TRUE	promoter	1.10785e-10	-0.0293747	6	6.845e-05	4											NA	NA	NA
chr2	97204931	97205147	217	ARID5A	FALSE	enhancer	1.61458e-14	-0.0231608	3	6.852e-05	2			enhancer		enhancer			enhancer	enhancer		82.5121	71.9158	1.14734
chr17	19290353	19290762	410	MFAP4	TRUE	promoter	4.82272e-05	0.0192468	8	6.988e-05	7											246.508	477.502	0.516244
chr12	133345086	133345285	200	GOLGA3	FALSE	enhancer	1.77758e-06	-0.0362416	4	7.295e-05	3			enhancer		enhancer	enhancer					944.556	622.396	1.51761
chr7	813708	814621	914	DNAAF5	FALSE	enhancer	9.63651e-07	-0.0356048	7	7.41e-05	5								enhancer			331.117	387.82	0.853789
chr12	54453394	54454445	1052	FLJ12825	FALSE	gene body	2.70168e-05	0.0605523	6	7.429e-05	6											NA	NA	NA
chr4	85494992	85495786	795	CDS1	FALSE	intergenic	0.000109442	0.0404121	2	7.523e-05	2											NA	NA	NA
chr9	16058430	16058436	7	CCDC171	FALSE	enhancer	1.00378e-07	-0.0668138	2	7.661e-05	2							enhancer				800.603	1695.65	0.472151
chr11	1952638	1952756	119	TNNT3	FALSE	enhancer	9.42318e-15	0.0559258	4	7.786e-05	3			enhancer								14.3344	18.2328	0.786188
chr17	27048437	27049137	701	RPL23A	FALSE	enhancer	0.000593146	-0.0257597	7	7.79e-05	5	enhancer										12207.8	16251.8	0.751169
chr16	27759451	27760277	827	KIAA0556	FALSE	enhancer	2.97994e-05	-0.0407046	4	7.872e-05	4	enhancer								enhancer		66.3127	58.735	1.12901
chr5	143172092	143172149	58	HMHB1	FALSE	enhancer	2.68097e-07	0.0690502	3	7.995e-05	2			enhancer		enhancer	enhancer					NA	NA	NA
chr13	20763293	20763457	165	GJB2	FALSE	gene body	1.78163e-07	0.0361402	4	8.149e-05	3											NA	NA	NA
chr20	62321059	62321379	321	RTEL1-TNFRSF6B	TRUE	promoter	0.000232898	-0.0210315	5	8.178e-05	4							enhancer				NA	NA	NA
chr21	43982051	43982560	510	SLC37A1	FALSE	gene body	8.40272e-05	-0.0301914	6	8.302e-05	5											245.999	132.618	1.85494
chr1	154473912	154475173	1262	SHE	TRUE	promoter	2.24179e-05	-0.0229103	9	8.555e-05	5											21.6561	28.1883	0.768265
chr12	116977878	116977945	68	LINC00173	FALSE	intergenic	1.24719e-06	0.0680657	2	8.594e-05	2											99.5023	67.1052	1.48278
chr11	133902050	133902510	461	LOC100128239	TRUE	promoter	2.65003e-10	0.033598	6	8.695e-05	5								enhancer	enhancer		NA	NA	NA
chr10	85932728	85932784	57	C10orf99	TRUE	promoter	6.68377e-07	0.0420816	4	8.727e-05	3						enhancer					NA	NA	NA
chr18	44626682	44626898	217	KATNAL2	FALSE	gene body	7.84787e-06	-0.0780086	2	8.921e-05	2											66.2097	50.5108	1.3108
chr8	101569269	101569405	137	ANKRD46	FALSE	gene body	5.21058e-07	0.0460915	2	9.48e-05	2											575.093	625.623	0.919233
chr6	31939106	31939546	441	STK19	FALSE	enhancer	3.09607e-08	0.0154135	35	9.58e-05	9	enhancer		enhancer						enhancer		180.471	38.0138	4.74751
chr14	83108852	83109010	159	SEL1L	FALSE	intergenic	2.03017e-06	-0.0529948	3	9.648e-05	3											859.868	1509.68	0.569571
chr10	105438008	105438046	39	SH3PXD2A	FALSE	enhancer	8.24259e-06	0.132642	2	9.655e-05	2					enhancer	enhancer	enhancer	enhancer	enhancer		61.6671	80.9124	0.762147
chr21	27777262	27778197	936	CYYR1	FALSE	enhancer	0.00100911	-0.00757588	4	9.874e-05	3							enhancer				395.179	398.53	0.991591
chr11	32417790	32417924	135	WT1	FALSE	gene body	3.66554e-06	0.0627955	5	9.877e-05	5											NA	NA	NA
chr11	130271767	130271903	137	ADAMTS8	FALSE	enhancer	0.000106542	0.0526628	3	9.939e-05	3									enhancer		NA	NA	NA
chr20	62688050	62688896	847	TCEA2	TRUE	promoter	1.56455e-12	-0.0173397	11	0.0001007	9											88.2348	129.481	0.681449
chr17	72775894	72776286	393	TMEM104	FALSE	enhancer	4.95826e-06	-0.0349851	3	0.0001022	3		enhancer	enhancer	enhancer	enhancer			enhancer	enhancer		80.088	72.9803	1.09739
chr16	87894334	87894565	232	SLC7A5	FALSE	enhancer	4.79967e-07	0.022917	2	0.0001031	2	enhancer		enhancer			enhancer		enhancer			337.627	127.676	2.64441
chr15	72598623	72599731	1109	CELF6	TRUE	promoter	1.13313e-07	0.0252645	8	0.0001047	7											16.2022	37.9632	0.426787
chr21	43526043	43526787	745	UMODL1-AS1	FALSE	intergenic	2.04599e-05	-0.027544	3	0.0001054	3											NA	NA	NA
chr21	43735282	43737154	1873	TFF3	TRUE	promoter	7.99714e-07	-0.0181715	18	0.0001069	12											NA	NA	NA
chr5	179867108	179867149	42	CNOT6	FALSE	intergenic	4.38475e-07	0.0413478	3	0.0001103	2											698.745	1134.07	0.616142
chr17	56616580	56616586	7	SEPTIN4	FALSE	enhancer	1.05192e-08	0.0554289	2	0.000114	2									enhancer		NA	NA	NA
chr5	34042521	34043724	1204	C1QTNF3	TRUE	promoter	9.94073e-07	-0.0191058	9	0.0001161	6											57.6425	129.823	0.444007
chr21	34863117	34864162	1046	DNAJC28	TRUE	promoter	7.22651e-14	-0.00149155	14	0.0001173	11											38.5189	1.33382	28.8787
chr1	174844397	174844560	164	RABGAP1L	FALSE	gene body	5.5081e-11	-0.0237993	8	0.0001188	4											785.766	1142.72	0.68763
chr13	28896815	28896826	12	FLT1	FALSE	gene body	1.96228e-06	-0.0310518	5	0.0001206	2											41.0985	658.864	0.0623779
chr2	51256078	51256146	69	NRXN1	FALSE	enhancer	1.33509e-05	0.0508904	2	0.0001213	2								enhancer	enhancer		NA	NA	NA
chr22	37414044	37414442	399	TST	FALSE	enhancer	0.00220304	-0.0261052	3	0.0001231	4								enhancer	enhancer		458.858	134.013	3.42397
chr21	44257072	44257296	225	WDR4	FALSE	gene body	4.22182e-07	-0.0451185	2	0.0001234	2											515.225	141.145	3.65033
chr21	35559999	35560545	547	LINC00310	FALSE	gene body	9.65732e-08	-0.00302091	4	0.0001253	4											NA	NA	NA
chr19	58867669	58868858	1190	A1BG	FALSE	gene body	0.000311979	0.0690309	7	0.0001262	6											132.935	101.106	1.31481
chr10	126712074	126712230	157	CTBP2	FALSE	enhancer	6.98607e-05	-0.0377958	2	0.0001293	2								enhancer	enhancer		1239.49	1059.33	1.17007
chr16	979488	979553	66	LMF1	FALSE	gene body	0.000319312	-0.165742	2	0.0001321	2											146.496	108.588	1.34909
chr17	1472819	1472984	166	SLC43A2	FALSE	enhancer	0.000581402	-0.0253659	3	0.0001328	3						enhancer			enhancer		32.8994	41.6567	0.789775
chr21	46628758	46629219	462	ADARB1	FALSE	gene body	3.59292e-05	-0.0206055	2	0.0001334	2											297.117	105.112	2.82667
chr16	749581	749592	12	FBXL16	FALSE	gene body	6.52667e-08	-0.0334138	3	0.0001383	2											NA	NA	NA
chr12	12031125	12031304	180	ETV6	FALSE	enhancer	4.5721e-08	0.0559382	2	0.0001418	2			enhancer	enhancer		enhancer	enhancer		enhancer		2589.07	2438.75	1.06164
chr21	47314608	47314765	158	PCBP3	FALSE	gene body	6.30847e-08	-0.015328	5	0.0001421	3											30.3683	15.9512	1.90382
chr8	124526525	124526866	342	FBXO32	FALSE	enhancer	0.00260542	-0.0320936	2	0.0001441	2								enhancer	enhancer	enhancer	NA	NA	NA
chr1	36348216	36348629	414	AGO1	FALSE	gene body	0.000542553	-0.0228298	7	0.0001453	7											423.65	407.066	1.04074
chr6	32164927	32165321	395	NOTCH4	FALSE	enhancer	3.5977e-13	0.0246647	12	0.0001459	4	enhancer		enhancer		enhancer		enhancer	enhancer	enhancer	enhancer	34.6192	71.1944	0.486263
chr6	31733799	31734580	782	VWA7	FALSE	gene body	8.88878e-09	0.0509882	16	0.0001479	15											NA	NA	NA
chr7	73441834	73442531	698	ELN	TRUE	promoter	2.33564e-07	0.0456472	8	0.0001486	7								enhancer			13.484	20.9535	0.643522
chr21	44299544	44300005	462	WDR4	TRUE	promoter	7.77534e-13	-0.00071282	17	0.0001511	15											515.225	141.145	3.65033
chr14	70039915	70040391	477	CCDC177	FALSE	enhancer	3.57445e-06	0.131152	2	0.000154	2								enhancer	enhancer	enhancer	NA	NA	NA
chr2	241807859	241808113	255	AGXT	TRUE	promoter	1.89972e-06	-0.0242065	8	0.0001552	6											NA	NA	NA
chr8	142439128	142439280	153	PTP4A3	FALSE	gene body	0.000476457	-0.0163492	3	0.0001564	5											63.1414	6.21105	10.166
chr14	21995026	21995288	263	SALL2	FALSE	enhancer	1.1492e-05	0.00883285	9	0.0001567	3	enhancer	enhancer						enhancer			39.8155	113.034	0.352245
chr21	46962202	46962793	592	SLC19A1	TRUE	promoter	2.33584e-08	-0.00117917	8	0.0001569	6								enhancer			325.928	86.355	3.77428
chr2	133402827	133403009	183	LYPD1	FALSE	gene body	2.6971e-09	0.0953196	6	0.0001571	4											NA	NA	NA
chr21	44440403	44440851	449	PKNOX1	FALSE	gene body	1.25613e-06	-0.0168695	3	0.0001603	2											469.384	362.842	1.29363
chr14	66963158	66963239	82	CCDC196	FALSE	intergenic	0.00447613	-0.0322091	4	0.0001658	3											NA	NA	NA
chr1	230193196	230193574	379	GALNT2	TRUE	promoter	0.000504596	-0.0235532	7	0.0001662	4											460.138	371.336	1.23914
chr17	46522464	46522560	97	SKAP1	FALSE	intergenic	0.000147005	-0.0227519	4	0.0001669	3											148.514	69.1309	2.14831
chr22	40321666	40322751	1086	GRAP2	TRUE	promoter	2.78309e-05	0.0274968	7	0.000172	7											106.821	17.5236	6.09584
chr21	45344525	45344889	365	AGPAT3	FALSE	enhancer	1.79955e-07	-0.0140059	9	0.0001747	5								enhancer	enhancer		254.936	162.53	1.56855
chr8	26305569	26305656	88	BNIP3L	FALSE	enhancer	1.76071e-06	-0.0556497	4	0.0001761	3								enhancer	enhancer		2502.27	3703.53	0.675644
chr12	57915376	57915636	261	MBD6	TRUE	promoter	8.24259e-06	-0.0360779	6	0.0001766	5	enhancer	enhancer	enhancer	enhancer	enhancer	enhancer	enhancer	enhancer	enhancer		159.379	73.2787	2.17497
chr11	1947743	1947949	207	TNNT3	FALSE	enhancer	6.08332e-07	0.0627026	3	0.0001844	2			enhancer								14.3344	18.2328	0.786188
chr2	207847270	207847811	542	CPO	FALSE	enhancer	1.21074e-07	0.0299671	5	0.000185	4								enhancer	enhancer		NA	NA	NA
chr20	62700725	62701000	276	TCEA2	FALSE	enhancer	0.000374843	-0.032802	3	0.0001851	2					enhancer						88.2348	129.481	0.681449
chr19	24269570	24269890	321	ZNF254	FALSE	gene body	3.18779e-05	0.0311986	2	0.0001855	2											722.691	1230.93	0.587109
chr12	9066210	9066665	456	PHC1	TRUE	promoter	1.49769e-09	0.0318418	5	0.0001874	4									enhancer		56.7991	72.2703	0.785926
chr11	121323699	121324108	410	SORL1	FALSE	enhancer	1.75257e-10	0.0215375	11	0.0001906	7						enhancer		enhancer	enhancer		499.164	2048.26	0.243702
chr21	47648535	47648933	399	LSS	TRUE	promoter	8.59103e-08	-0.00285421	8	0.0001917	6	enhancer							enhancer	enhancer		165.73	58.1788	2.84863
chr3	193924044	193924501	458	HES1	FALSE	enhancer	0.000100447	0.03606	4	0.0001933	3			enhancer								69.3078	416.161	0.166541
chr1	118197326	118197943	618	TENT5C	FALSE	enhancer	1.02528e-05	-0.0387592	2	0.0001948	2	enhancer				enhancer	enhancer					NA	NA	NA
chr3	49506547	49506751	205	DAG1	FALSE	enhancer	3.86369e-10	-0.0196773	4	0.0001952	2	enhancer										182.9	96.8217	1.88904
chr1	111032351	111033052	702	CYMP	FALSE	enhancer	9.29446e-05	-0.0383321	3	0.0001962	3									enhancer		NA	NA	NA
chr11	117167750	117167825	76	BACE1	FALSE	enhancer	6.68319e-06	-0.0315184	3	0.0002001	3								enhancer	enhancer		142.385	188.121	0.756878
chr11	94965924	94966335	412	SESN3	TRUE	promoter	1.65596e-05	0.0297391	7	0.0002011	3		enhancer	enhancer	enhancer	enhancer			enhancer	enhancer		554.675	1033.57	0.53666
chr7	156943639	156943877	239	UBE3C	FALSE	gene body	4.18015e-06	-0.024969	4	0.0002093	3											456.411	599.727	0.76103
chr1	245673602	245673856	255	KIF26B	FALSE	gene body	9.03972e-06	0.0698114	3	0.0002105	3											NA	NA	NA
chr21	40591928	40592153	226	BRWD1	FALSE	gene body	0.000195186	-0.0421107	2	0.0002118	2											1518.99	1765.38	0.860431
chr21	43733724	43733981	258	TFF3	FALSE	gene body	7.99714e-07	-0.0181715	18	0.0002163	4											NA	NA	NA
chr16	86011615	86012305	691	IRF8	FALSE	intergenic	1.35708e-09	0.0340818	7	0.0002213	5											551.46	1021.5	0.539853
chr6	146660979	146661192	214	GRM1	FALSE	gene body	3.30382e-07	0.0890689	3	0.0002262	3											NA	NA	NA
chr21	47516644	47517690	1047	COL6A2	TRUE	promoter	6.83683e-05	-0.0147186	4	0.0002298	4											41.9515	13.9275	3.01214
chr4	16080944	16081205	262	PROM1	FALSE	enhancer	7.66176e-06	0.109595	2	0.0002306	2		enhancer	enhancer	enhancer							591.114	1827.47	0.323461
chr17	7253308	7253720	413	ACAP1	FALSE	enhancer	3.37688e-06	0.0825157	14	0.0002329	7							enhancer	enhancer			861.368	480.603	1.79226
chr6	32120077	32120324	248	PRRT1	FALSE	enhancer	2.54751e-13	0.020753	25	0.0002357	3	enhancer		enhancer					enhancer	enhancer		NA	NA	NA
chr7	157408015	157408409	395	PTPRN2	FALSE	gene body	8.29256e-06	0.0259593	6	0.0002404	3											109.358	40.9204	2.67246
chr9	110310795	110311041	247	KLF4	FALSE	enhancer	3.32312e-05	0.0494065	3	0.0002432	3							enhancer				234.164	788.492	0.296977
chr19	10677826	10678015	190	CDKN2D	FALSE	enhancer	5.1259e-07	-0.0259883	5	0.0002465	4					enhancer			enhancer	enhancer		175.144	66.5864	2.63033
chr2	20385524	20386484	961	SDC1	FALSE	enhancer	7.40181e-09	0.0503714	3	0.0002508	5			enhancer				enhancer				NA	NA	NA
chr2	206628088	206628773	686	NRP2	FALSE	enhancer	4.50874e-07	-0.0783548	12	0.0002565	11		enhancer	enhancer	enhancer			enhancer				38.0303	90.1972	0.421635
chr7	155640537	155640784	248	SHH	FALSE	intergenic	2.12404e-08	-0.0402744	6	0.0002589	4											NA	NA	NA
chr8	135332586	135332928	343	ZFAT	FALSE	intergenic	3.20832e-07	0.0281283	6	0.0002626	4											41.3742	13.0248	3.17656
chr5	36302094	36302349	256	RANBP3L	TRUE	promoter	2.25912e-06	0.0359763	4	0.0002677	2								enhancer	enhancer		NA	NA	NA
chr21	34658500	34658768	269	IL10RB	FALSE	gene body	1.61646e-05	-0.0433381	2	0.0002698	2											713.359	414.829	1.71964
chr4	36282300	36282498	199	DTHD1	TRUE	promoter	1.21146e-06	-0.024998	5	0.0002725	3								enhancer	enhancer		NA	NA	NA
chr13	47253683	47253842	160	LRCH1	FALSE	enhancer	1.44468e-05	0.0948762	2	0.0002737	2		enhancer	enhancer	enhancer	enhancer	enhancer					209.055	460.312	0.45416
chr9	113801806	113802005	200	LPAR1	TRUE	promoter	2.72784e-07	-0.100443	2	0.0002764	2								enhancer			NA	NA	NA
chr10	21798015	21798698	684	SKIDA1	FALSE	enhancer	7.09184e-07	-0.0602155	5	0.0002772	3								enhancer	enhancer		109.465	196.046	0.558367
chr17	36666154	36667484	1331	ARHGAP23	FALSE	enhancer	1.21961e-06	-0.0280387	10	0.000284	4								enhancer			38.9122	62.9289	0.618352
chr11	44328154	44329245	1092	ALX4	FALSE	gene body	0.00029598	-0.0628447	3	0.0002884	3											NA	NA	NA
chr11	45166846	45167368	523	PRDM11	FALSE	enhancer	8.99822e-06	0.0299394	4	0.0002892	3			enhancer	enhancer				enhancer	enhancer		71.6964	49.6247	1.44477
chr14	95651984	95652850	867	CLMN	FALSE	enhancer	4.01596e-06	0.0192184	7	0.0002909	6		enhancer	enhancer	enhancer					enhancer		NA	NA	NA
chr11	8739391	8740122	732	ST5	TRUE	promoter	6.01684e-05	0.034473	5	0.000294	5							enhancer	enhancer	enhancer	enhancer	NA	NA	NA
chr11	75898195	75898203	9	WNT11	FALSE	gene body	0.000315566	-0.0389192	2	0.0002942	2											NA	NA	NA
chr15	65503807	65503889	83	CILP	TRUE	promoter	4.88043e-08	0.0112081	6	0.0002965	3											NA	NA	NA
chr15	74659966	74660375	410	CYP11A1	TRUE	promoter	0.00227736	-0.0143899	10	0.0002968	7											NA	NA	NA
chr19	44039727	44039870	144	ZNF575	FALSE	enhancer	5.19572e-06	-0.0398715	7	0.0002989	3								enhancer	enhancer		NA	NA	NA
chr14	103399713	103400081	369	CDC42BPB	FALSE	gene body	4.90624e-11	0.0345311	5	0.0002994	4											NA	NA	NA
chr18	77905391	77905947	557	PARD6G-AS1	TRUE	promoter	4.31218e-05	-0.0868473	5	0.0002999	5											NA	NA	NA
chr21	38738865	38739180	316	DYRK1A	TRUE	promoter	2.50794e-07	-0.00666678	7	0.0003007	4	enhancer	enhancer	enhancer	enhancer	enhancer	enhancer	enhancer	enhancer	enhancer		866.534	1109.47	0.781038
chr5	71895997	71896539	543	ZNF366	FALSE	enhancer	1.68389e-05	0.053892	2	0.000302	2							enhancer	enhancer	enhancer		NA	NA	NA
chr21	46359118	46359750	633	LINC01547	FALSE	intergenic	1.10113e-13	-0.00798183	11	0.0003189	6											67.0642	20.3427	3.29672
chr12	109162390	109162641	252	SSH1	FALSE	intergenic	7.05004e-09	-0.0242208	6	0.0003199	5											182.352	182.944	0.996762
chr1	9909895	9910137	243	CTNNBIP1	FALSE	enhancer	6.06006e-05	0.0345628	2	0.000322	2		enhancer	enhancer	enhancer	enhancer			enhancer	enhancer	enhancer	130.838	176.107	0.742945
chr21	47012162	47012810	649	SLC19A1	FALSE	enhancer	2.35481e-05	-0.0143288	5	0.000325	2	enhancer										325.928	86.355	3.77428
chr7	36320660	36321007	348	EEPD1	FALSE	enhancer	6.27776e-06	0.0536106	3	0.0003281	3							enhancer	enhancer	enhancer		30.4428	106.504	0.285837
chr12	67197851	67197984	134	GRIP1	TRUE	promoter	1.77335e-06	0.0715925	3	0.0003303	3											NA	NA	NA
chr8	99984534	99985049	516	OSR2	FALSE	intergenic	0.000598412	0.0995647	5	0.0003328	4											NA	NA	NA
chr21	42551539	42551951	413	PLAC4	FALSE	gene body	1.31051e-07	-0.0332139	3	0.0003356	3											40.9361	11.1737	3.66361
chr22	40814431	40815101	671	MRTFA	FALSE	enhancer	1.77314e-05	0.0434807	5	0.0003463	4			enhancer						enhancer		NA	NA	NA
chr17	63074896	63074915	20	GNA13	FALSE	intergenic	0.00421176	-0.0278508	2	0.0003497	2											564.857	1182.65	0.477618
chr8	125741158	125741566	409	MTSS1	TRUE	promoter	0.00161269	-0.0246226	7	0.000351	7								enhancer	enhancer		1335.23	681.383	1.95959
chr15	86315115	86315211	97	KLHL25	FALSE	gene body	3.67585e-08	0.0349148	3	0.0003519	3											19.3125	15.5497	1.24198
chr10	135275764	135276154	391	SCART1	FALSE	intergenic	9.36225e-05	-0.0355732	3	0.0003525	2											NA	NA	NA
chr1	120438925	120439283	359	ADAM30	TRUE	promoter	1.62047e-08	-0.0460427	8	0.0003584	6											NA	NA	NA
chr13	74864357	74864782	426	LINC00381	FALSE	enhancer	2.07394e-06	0.138386	3	0.0003599	3					enhancer			enhancer	enhancer		NA	NA	NA
chr7	41732048	41732237	190	INHBA	FALSE	gene body	1.41113e-07	0.0338172	3	0.0003611	3											NA	NA	NA
chr19	59073369	59073430	62	MZF1-AS1	FALSE	enhancer	4.09578e-13	0.0482313	5	0.0003635	3								enhancer	enhancer		68.8953	111.231	0.619391
chr10	5938186	5938657	472	FBH1	FALSE	enhancer	0.00844776	-0.040138	2	0.0003673	2	enhancer				enhancer	enhancer					NA	NA	NA
chr7	116151921	116152240	320	CAV1	FALSE	enhancer	3.59636e-08	0.0403278	3	0.0003764	3	enhancer					enhancer	enhancer	enhancer			53.4088	11.9526	4.46841
chr7	73892652	73892704	53	GTF2IRD1	FALSE	enhancer	6.10851e-07	0.0435531	3	0.0003816	3							enhancer	enhancer	enhancer	enhancer	50.8047	91.0909	0.557736
chr3	108321422	108321607	186	DZIP3	FALSE	enhancer	6.58065e-06	0.0926436	3	0.0003845	3		enhancer	enhancer	enhancer	enhancer			enhancer	enhancer		308.529	515.835	0.598116
chr4	109056350	109057004	655	LEF1	FALSE	gene body	2.17349e-05	0.026898	2	0.0003871	2											658.513	642.743	1.02454
chr2	19774488	19774767	280	OSR1	FALSE	intergenic	2.15118e-06	0.0527624	3	0.0003902	3											NA	NA	NA
chr5	73399681	73399693	13	ARHGEF28	FALSE	intergenic	2.54996e-07	-0.0453892	3	0.0003939	2											NA	NA	NA
chr10	134261413	134261655	243	C10orf91	FALSE	enhancer	1.40627e-06	-0.0335291	4	0.0004014	3	enhancer	enhancer	enhancer	enhancer	enhancer	enhancer	enhancer				NA	NA	NA
chr2	121625577	121625735	159	GLI2	FALSE	enhancer	6.89005e-07	-0.0476888	5	0.0004028	3							enhancer	enhancer			NA	NA	NA
chr3	21792543	21793157	615	ZNF385D	TRUE	promoter	0.00037796	0.0202757	10	0.0004068	8											NA	NA	NA
chr8	37378276	37379119	844	ZNF703	FALSE	enhancer	3.78221e-05	0.0542558	3	0.0004088	3							enhancer				NA	NA	NA
chr21	40751816	40752339	524	WRB	TRUE	promoter	1.46324e-13	-0.00149925	16	0.0004114	9											1372.39	895.223	1.53302
chr21	27106928	27108036	1109	GABPA	TRUE	promoter	2.32026e-10	-0.00151184	28	0.0004191	19	enhancer		enhancer								532.295	864.232	0.615917
chr1	8076599	8076673	75	ERRFI1	FALSE	enhancer	1.64452e-06	0.0951787	2	0.0004339	2								enhancer	enhancer		NA	NA	NA
chr6	41701566	41702012	447	TFEB	TRUE	promoter	2.28935e-08	-0.0113734	10	0.0004339	5					enhancer	enhancer		enhancer	enhancer	enhancer	39.9686	3.55493	11.2432
chr19	3984058	3984323	266	EEF2	FALSE	enhancer	5.6508e-05	-0.0467736	2	0.0004391	2	enhancer		enhancer		enhancer		enhancer		enhancer		7767.45	4033.86	1.92556
chr9	100850334	100850391	58	TRIM14	FALSE	gene body	8.28081e-06	-0.0652374	4	0.0004417	3											155.688	251.285	0.619567
chr1	209877941	209878389	449	HSD11B1	TRUE	promoter	1.23514e-16	0.0229137	9	0.0004432	5								enhancer			NA	NA	NA
chr18	21719263	21719568	306	CABYR	TRUE	promoter	1.33055e-12	-0.0316599	8	0.0004522	5											9.44588	28.8744	0.327136
chr20	20036632	20037346	715	CRNKL1	TRUE	promoter	3.25735e-06	-0.0730088	6	0.0004527	6											682.463	846.889	0.805847
chr16	89628775	89628853	79	RPL13	FALSE	enhancer	1.43314e-06	-0.0348278	3	0.0004527	2								enhancer			22504.1	18241.1	1.2337
chr22	45071340	45071416	77	PRR5	FALSE	gene body	1.51793e-07	-0.0489213	2	0.0004586	2											109.698	67.857	1.61661
chr13	111297084	111297551	468	CARS2	FALSE	enhancer	1.04975e-07	-0.0469369	5	0.0004601	4									enhancer		354.755	319.184	1.11145
chr21	40180000	40180134	135	ETS2	FALSE	enhancer	2.52242e-06	0.077671	2	0.0004679	2		enhancer	enhancer	enhancer			enhancer	enhancer	enhancer		1246.15	985.501	1.26448
chr16	89381904	89382249	346	ANKRD11	FALSE	enhancer	8.09744e-05	-0.0374146	5	0.0004731	4	enhancer	enhancer	enhancer	enhancer			enhancer	enhancer	enhancer		1401.01	1556.45	0.900128
chr12	54420837	54421335	499	HOXC6	FALSE	gene body	2.40046e-07	0.0467393	5	0.0004772	5											NA	NA	NA
chr6	22147383	22147559	177	NBAT1	TRUE	promoter	2.72308e-05	0.0250219	7	0.000478	4								enhancer	enhancer		5.99389	64.2321	0.0933162
chr10	530714	531584	871	DIP2C	TRUE	promoter	1.02296e-05	-0.0637629	12	0.0004802	11					enhancer		enhancer	enhancer	enhancer	enhancer	NA	NA	NA
chr7	155678168	155678357	190	SHH	FALSE	enhancer	1.21297e-06	0.0658636	2	0.0004866	2							enhancer				NA	NA	NA
chr18	43733643	43733806	164	C18orf25	FALSE	intergenic	0.0022217	-0.0266595	2	0.0004988	2											331.41	677.614	0.489084
chr13	111829530	111829925	396	ARHGEF7	FALSE	enhancer	3.97907e-05	0.091313	2	0.0005038	2		enhancer	enhancer		enhancer	enhancer	enhancer	enhancer	enhancer	enhancer	537.377	746.285	0.720069
chr12	54144380	54144785	406	CALCOCO1	FALSE	enhancer	4.42612e-06	0.0452562	4	0.0005069	3								enhancer	enhancer	enhancer	278.302	134.793	2.06466
chr7	100486248	100486423	176	UFSP1	FALSE	enhancer	2.17496e-05	-0.024948	4	0.0005206	3	enhancer							enhancer			NA	NA	NA
chr15	41218984	41219741	758	DLL4	TRUE	promoter	3.65705e-07	-0.0350278	4	0.0005216	4											1.60324	109.344	0.0146624
chr3	109056349	109056875	527	DPPA4	TRUE	promoter	4.612e-06	0.0481624	5	0.0005248	4											754.267	1104.83	0.682697
chr7	70194419	70194602	184	AUTS2	FALSE	enhancer	1.49107e-05	-0.061053	2	0.0005255	2						enhancer					94.443	225.361	0.419074
chr6	16323116	16323285	170	ATXN1	FALSE	enhancer	4.60857e-07	0.0723923	2	0.0005395	2	enhancer		enhancer		enhancer		enhancer	enhancer	enhancer		118.935	186.861	0.636489
chr11	504301	504937	637	RNH1	FALSE	enhancer	9.61626e-06	0.0483836	8	0.0005447	8	enhancer		enhancer		enhancer	enhancer		enhancer	enhancer		979.568	488.389	2.00571
chr21	41516720	41516861	142	DSCAM	FALSE	gene body	2.24476e-05	-0.02439	3	0.0005487	2											NA	NA	NA
chr21	43184667	43186499	1833	RIPK4	FALSE	gene body	1.67104e-07	-0.00036392	12	0.000563	7											NA	NA	NA
chr21	34601686	34602354	669	IFNAR2	TRUE	promoter	1.04008e-09	-0.00695862	16	0.0005631	10			enhancer			enhancer			enhancer		107.721	164.112	0.656387
chr12	4699085	4699618	534	DYRK4	TRUE	promoter	3.68878e-05	-0.0283316	3	0.0005633	3											516.129	728.562	0.708422
chr15	62123129	62123648	520	VPS13C	FALSE	intergenic	0.000398481	-0.043627	2	0.0005744	2											1337.53	3120.61	0.428611
chr21	42601991	42602031	41	BACE2	FALSE	enhancer	1.34453e-07	-0.0178455	3	0.0005854	2					enhancer						215.236	78.7607	2.73279
chr9	34457129	34457500	372	FAM219A	FALSE	enhancer	3.51031e-08	0.0287582	4	0.0005922	4									enhancer		NA	NA	NA
chr17	1091969	1092288	320	ABR	TRUE	promoter	1.36557e-06	0.038976	4	0.000594	4						enhancer					192.716	145.911	1.32078
chr5	115962086	115962584	499	SEMA6A	FALSE	enhancer	3.99485e-05	0.0587809	3	0.000617	3								enhancer	enhancer		68.796	270.046	0.254757
chr1	32827150	32827430	281	FAM229A	FALSE	gene body	1.92589e-07	-0.0108413	12	0.0006315	3											NA	NA	NA
chr1	2435236	2435632	397	PLCH2	FALSE	gene body	1.35964e-09	0.039484	5	0.0006464	3											NA	NA	NA
chr17	70536095	70536484	390	LINC00673	FALSE	enhancer	2.61745e-08	0.0328518	5	0.0006509	4							enhancer	enhancer	enhancer		NA	NA	NA
chr21	27543229	27544797	1569	APP	TRUE	promoter	4.42268e-06	-0.000557768	14	0.0006571	8								enhancer	enhancer		111.494	341.727	0.326266
chr1	217241261	217241497	237	ESRRG	FALSE	gene body	2.19849e-05	-0.00432534	2	0.0006602	2											4.4056	59.7228	0.0737676
chr2	222434303	222434778	476	EPHA4	FALSE	enhancer	3.92689e-06	0.0898824	5	0.000663	3								enhancer	enhancer		9.61945	32.7588	0.293644
chr17	9571882	9572695	814	USP43	FALSE	gene body	3.67151e-10	-0.0655686	3	0.0006637	3											23.0017	73.5396	0.31278
chr1	6662996	6664134	1139	KLHL21	TRUE	promoter	3.9544e-06	0.00972413	12	0.0006882	9	enhancer		enhancer				enhancer	enhancer	enhancer		160.597	101.546	1.58153
chr19	18429535	18429665	131	LSM4	FALSE	enhancer	3.90079e-06	-0.07684	3	0.0006891	2	enhancer	enhancer	enhancer	enhancer				enhancer			2004.76	1758.83	1.13983
chr21	47878552	47879575	1024	DIP2A	TRUE	promoter	2.12386e-17	-0.00504105	13	0.0006892	11								enhancer	enhancer		531.804	431.331	1.23294
chr5	138610977	138611367	391	SNHG4	FALSE	enhancer	7.73397e-05	-0.0224195	4	0.0006931	3	enhancer		enhancer			enhancer		enhancer	enhancer		89.7053	28.6814	3.12764
chr11	35835713	35835819	107	TRIM44	FALSE	intergenic	0.000291869	-0.0473557	3	0.0007016	3											1477.44	1027.13	1.43842
chr4	1202653	1203104	452	SPON2	TRUE	promoter	7.0855e-15	-0.00849516	20	0.0007089	14						enhancer					NA	NA	NA
chr11	61717005	61717395	391	BEST1	TRUE	promoter	4.1303e-06	0.0206027	8	0.0007125	4	enhancer							enhancer	enhancer	enhancer	NA	NA	NA
chr17	81043545	81043782	238	METRNL	FALSE	gene body	0.00411254	-0.0275414	3	0.0007312	3											14.3506	24.9524	0.57512
chr11	57117162	57117666	505	P2RX3	FALSE	gene body	2.36522e-07	0.0412112	4	0.0007318	4											NA	NA	NA
chr21	44793158	44794042	885	SIK1	FALSE	intergenic	0.00204492	-0.0328821	2	0.0007334	2											29.8488	47.8824	0.623377
chr19	4679182	4679533	352	DPP9-AS1	TRUE	promoter	8.81035e-05	-0.0234991	5	0.0007433	4	enhancer		enhancer						enhancer		NA	NA	NA
chr14	21565335	21565656	322	ZNF219	FALSE	enhancer	3.33309e-07	0.0232376	3	0.0007493	2								enhancer	enhancer	enhancer	NA	NA	NA
chr22	50219746	50219912	167	BRD1	FALSE	enhancer	1.17784e-06	-0.0425397	6	0.0007579	3	enhancer		enhancer			enhancer	enhancer	enhancer			246.662	195.403	1.26232
chr7	75580813	75581161	349	POR	FALSE	gene body	6.99105e-05	-0.0182134	2	0.0007809	2											211.302	189.961	1.11235
chr10	13748133	13748597	465	FRMD4A	FALSE	enhancer	1.11586e-05	-0.020482	6	0.0007863	2	enhancer					enhancer		enhancer	enhancer		119.581	157.36	0.759923
chr1	244217328	244217562	235	ZBTB18	FALSE	enhancer	2.10763e-08	0.0209206	6	0.0007911	3								enhancer	enhancer		66.8636	260.805	0.256374
chr2	98340425	98340655	231	ZAP70	FALSE	gene body	1.2169e-13	0.0281133	9	0.0007925	3											59.3887	38.7224	1.53371
chr3	193849024	193849318	295	HES1	FALSE	enhancer	1.67878e-06	-0.0611896	3	0.0007958	2					enhancer	enhancer					69.3078	416.161	0.166541
chr21	47601047	47601211	165	SPATC1L	FALSE	enhancer	0.000724367	-0.026076	3	0.000798	3	enhancer										41.8654	24.595	1.70219
chr21	47824127	47824394	268	PCNT	FALSE	gene body	4.38554e-05	0.0106356	2	0.000812	2											1811.1	1185.6	1.52758
chr10	134332277	134332442	166	INPP5A	FALSE	intergenic	6.42622e-07	-0.0806344	6	0.0008129	3											109.639	150.091	0.73048
chr17	27899576	27899966	391	TP53I13	FALSE	enhancer	6.75493e-07	-0.0454324	8	0.0008218	3								enhancer	enhancer	enhancer	NA	NA	NA
chr4	75097045	75097154	110	MTHFD2L	FALSE	enhancer	3.93303e-06	0.0733823	2	0.0008225	2		enhancer	enhancer	enhancer			enhancer				244.377	252.6	0.967449
chr16	31159558	31159920	363	PRSS36	FALSE	gene body	8.63036e-07	-0.022515	9	0.000827	5											NA	NA	NA
chr5	176323009	176323419	411	HK3	FALSE	gene body	0.000575395	-0.00503999	2	0.000847	2											NA	NA	NA
chr14	75178382	75178577	196	AREL1	FALSE	gene body	1.03504e-05	-0.0171293	4	0.0008526	4											533.075	370.738	1.43787
chr6	7074003	7074199	197	RREB1	FALSE	enhancer	2.62331e-05	0.0709256	2	0.0008697	2		enhancer	enhancer		enhancer						1552.15	1432.27	1.0837
chr20	32307885	32308445	561	PXMP4	TRUE	promoter	2.68445e-05	-0.020025	10	0.0008709	8											183.151	91.9042	1.99285
chr1	110437204	110437264	61	CSF1	FALSE	enhancer	2.81538e-05	-0.0376772	2	0.0008711	2	enhancer										255.603	27.727	9.21859
chr17	34079665	34080240	576	GAS2L2	TRUE	promoter	3.43638e-05	0.0382241	6	0.0008743	6											NA	NA	NA
chr10	16561605	16562102	498	C1QL3	FALSE	enhancer	3.04801e-08	-0.0328882	6	0.0008876	2								enhancer			15.7557	19.3989	0.812198
chr10	88295210	88295591	382	WAPL	FALSE	enhancer	0.00036062	0.0327987	4	0.0008936	4	enhancer										1139.98	1049.59	1.08612
chr19	3687751	3688477	727	PIP5K1C	FALSE	enhancer	1.44199e-05	0.0438806	5	0.0009163	5			enhancer			enhancer					82.8283	69.7971	1.1867
chr8	103780068	103780382	315	AZIN1	FALSE	enhancer	0.000965373	0.0463374	2	0.0009181	2			enhancer								2088.67	1612.03	1.29568
chr1	33827344	33827534	191	PHC2	FALSE	enhancer	5.2804e-05	-0.036416	2	0.0009286	2								enhancer	enhancer		275.749	363.519	0.758554
chr11	68845932	68846042	111	TPCN2	FALSE	gene body	0.000252865	-0.03031	2	0.0009303	2											217.239	136.809	1.5879
chr3	16216045	16216215	171	GALNT15	TRUE	promoter	5.3617e-07	-0.0399552	8	0.0009489	6								enhancer	enhancer		NA	NA	NA
chr16	851255	851592	338	GNG13	TRUE	promoter	2.72697e-06	0.0321378	8	0.0009546	4											NA	NA	NA
chr1	207242569	207242586	18	PFKFB2	FALSE	enhancer	3.10816e-07	-0.0763285	2	0.0009556	2								enhancer			258.421	498.749	0.518138
chr12	52364770	52365222	453	ACVR1B	FALSE	enhancer	0.000106393	-0.0601266	3	0.0009567	3							enhancer				27.5685	100.296	0.274872
chr2	19911427	19911445	19	LINC00954	FALSE	enhancer	3.66808e-07	0.0830316	2	0.0009587	2							enhancer				28.8071	88.6396	0.324992
chr12	71552457	71552569	113	TSPAN8	FALSE	gene body	3.64291e-09	0.0690072	3	0.0009588	2											NA	NA	NA
chr1	51700609	51700771	163	RNF11	TRUE	promoter	1.78199e-07	0.0652659	3	0.000959	2			enhancer			enhancer		enhancer	enhancer		111.808	323.505	0.345615
chr4	8561763	8562089	327	GPR78	FALSE	intergenic	2.32442e-06	0.0594453	2	0.0009602	2											NA	NA	NA
chr14	102785511	102785836	326	ZNF839	TRUE	promoter	8.57092e-09	0.0140249	9	0.0009849	4								enhancer	enhancer		197.97	219.545	0.901731
chr2	164204628	164205032	405	FIGN	FALSE	enhancer	3.4753e-06	-0.0351166	7	0.0009935	5							enhancer	enhancer	enhancer		NA	NA	NA
chr21	45683302	45683645	344	DNMT3L	TRUE	promoter	1.24239e-06	-0.0147036	4	0.001002	3											NA	NA	NA
chr17	7119330	7121370	2041	ACADVL	TRUE	promoter	1.98098e-08	0.0173042	10	0.001013	5	enhancer						enhancer	enhancer	enhancer		695.819	456.059	1.52572
chr5	140718283	140719302	1020	PCDHGA2	TRUE	promoter	2.42423e-05	0.0512706	12	0.001015	9											NA	NA	NA
chr21	42003070	42003223	154	DSCAM	FALSE	gene body	1.75284e-05	-0.0212621	6	0.001034	2											NA	NA	NA
chr21	32650546	32651160	615	TIAM1	FALSE	gene body	0.000254062	0.0146917	2	0.001054	2											137.511	370.676	0.370972
chr22	40672689	40672737	49	TNRC6B	FALSE	enhancer	1.24268e-05	0.0767124	2	0.001065	2		enhancer	enhancer	enhancer	enhancer	enhancer	enhancer	enhancer	enhancer		1764.04	3248.13	0.543094
chr21	36042170	36043248	1079	CLIC6	FALSE	enhancer	5.75639e-07	0.00710097	9	0.001083	4						enhancer					NA	NA	NA
chr6	30124214	30124248	35	TRIM10	FALSE	gene body	6.39186e-08	0.024147	21	0.001086	3											NA	NA	NA
chr21	36421857	36422800	944	RUNX1	FALSE	enhancer	2.42038e-06	-0.000240092	8	0.00109	5	enhancer	enhancer	enhancer	enhancer	enhancer	enhancer	enhancer				2051.04	1936.24	1.05929
chr6	31870783	31870990	208	C2	FALSE	gene body	1.66836e-07	0.029435	8	0.0011	5											NA	NA	NA
chr15	81517541	81517758	218	IL16	TRUE	promoter	1.3279e-08	0.0291113	5	0.00111	5											240.921	317.779	0.758139
chr14	23305548	23305957	410	MMP14	TRUE	promoter	0.000144071	0.023597	8	0.001113	6							enhancer	enhancer			NA	NA	NA
chr21	46437477	46437676	200	PICSAR	FALSE	intergenic	4.12784e-05	-0.0124582	5	0.00114	2											NA	NA	NA
chr9	131181539	131182093	555	CERCAM	FALSE	gene body	2.65723e-05	-0.0223684	7	0.001155	4											44.6129	105.377	0.423367
chr8	49496045	49496369	325	EFCAB1	FALSE	enhancer	2.29209e-07	0.0619401	3	0.00116	2							enhancer				NA	NA	NA
chr17	7761797	7762416	620	CYB5D1	FALSE	enhancer	3.53856e-09	-0.0290544	13	0.001181	5				enhancer			enhancer		enhancer		228.786	120.443	1.89955
chr21	44088768	44089142	375	PDE9A	FALSE	gene body	1.28631e-09	-0.0234378	6	0.001204	5											27.5974	70.268	0.392745
chr19	56617675	56618060	386	ZNF787	FALSE	enhancer	1.74349e-08	-0.0521893	3	0.001227	3			enhancer		enhancer						53.6604	48.4078	1.10851
chr9	112887376	112887903	528	AKAP2	TRUE	promoter	4.26026e-10	0.0195193	9	0.001231	8					enhancer		enhancer	enhancer			NA	NA	NA
chr19	17972324	17972675	352	RPL18A	FALSE	enhancer	0.000102566	-0.021172	4	0.001253	3	enhancer		enhancer	enhancer	enhancer						15465.1	10946.7	1.41277
chr13	45149702	45150028	327	TSC22D1	FALSE	enhancer	5.85369e-09	0.019324	6	0.001274	3			enhancer				enhancer	enhancer	enhancer		4397.51	2885.86	1.52382
chr6	168773658	168773907	250	DACT2	FALSE	intergenic	1.24241e-09	0.0600712	5	0.001323	4											NA	NA	NA
chr12	121198406	121198447	42	SPPL3	FALSE	enhancer	0.000416227	-0.0290464	2	0.001333	2									enhancer		381.493	322.925	1.18137
chr14	101363051	101363192	142	MEG8	FALSE	gene body	8.46939e-08	0.0916609	2	0.001337	2											NA	NA	NA
chr14	89866189	89866317	129	FOXN3	FALSE	enhancer	4.16858e-05	0.0404973	4	0.001343	3			enhancer	enhancer			enhancer	enhancer	enhancer		1247.03	1445.69	0.862586
chr5	141227950	141228416	467	PCDH1	FALSE	enhancer	7.94886e-05	-0.0287007	3	0.001343	2	enhancer		enhancer				enhancer	enhancer	enhancer	enhancer	NA	NA	NA
chr1	159770136	159770368	233	FCRL6	TRUE	promoter	1.09372e-08	-0.044852	6	0.001351	5											NA	NA	NA
chr3	149374535	149375085	551	WWTR1	FALSE	enhancer	1.83675e-07	-0.0438151	9	0.001357	6							enhancer	enhancer			0.534414	98.7192	0.00541347
chr1	145416640	145417038	399	HJV	FALSE	intergenic	4.9477e-06	0.0369056	3	0.001368	3											NA	NA	NA
chr8	61880392	61880470	79	LOC100130298	TRUE	promoter	1.36872e-05	0.0391169	4	0.001373	3											NA	NA	NA
chr16	89119371	89119709	339	ACSF3	FALSE	enhancer	4.12905e-06	0.0307081	8	0.001402	5								enhancer			421.567	184.285	2.28759
chr4	113073967	113074637	671	FAM241A	FALSE	enhancer	0.00016834	0.0676311	2	0.001408	2			enhancer								NA	NA	NA
chr11	2735101	2735126	26	KCNQ1	FALSE	gene body	5.62057e-08	0.0190613	2	0.001434	2											NA	NA	NA
chr10	5688214	5688620	407	ASB13	FALSE	enhancer	7.54821e-05	0.0844282	4	0.001436	4				enhancer							88.7811	49.8462	1.7811
chr2	231090329	231090745	417	SP110	TRUE	promoter	0.00029627	-0.0219182	8	0.00145	5					enhancer	enhancer					619.493	985.41	0.628666
chr19	38422618	38422969	352	SIPA1L3	FALSE	enhancer	0.00472019	0.0336474	3	0.001459	3		enhancer	enhancer	enhancer	enhancer	enhancer	enhancer				111.406	236.807	0.470451
chr8	28961315	28961450	136	KIF13B	FALSE	enhancer	1.78722e-06	0.0334169	4	0.00147	4					enhancer			enhancer	enhancer		240.438	414.928	0.57947
chr1	1368846	1369616	771	VWA1	TRUE	promoter	0.00227672	-0.00108826	3	0.001477	4	enhancer		enhancer					enhancer	enhancer		NA	NA	NA
chr17	29887049	29887376	328	MIR193A	FALSE	enhancer	7.53939e-07	0.0264968	6	0.001527	2							enhancer				NA	NA	NA
chr3	12328084	12328740	657	PPARG	TRUE	promoter	2.33795e-07	0.0537675	6	0.001528	6											NA	NA	NA
chr1	33463643	33463882	240	AK2	FALSE	enhancer	7.78414e-06	-0.0176167	3	0.00154	2			enhancer				enhancer				2407.01	1623.93	1.48221
chr16	2132723	2133388	666	TSC2	FALSE	gene body	2.62319e-06	0.0414629	4	0.001559	3											312.261	184.274	1.69455
chr17	72666418	72667743	1326	RAB37	TRUE	promoter	3.36936e-06	0.0351197	13	0.001562	7											1009.91	332.9	3.03369
chr8	37457295	37457573	279	ZNF703	FALSE	intergenic	8.91139e-09	0.0326022	5	0.00158	4											NA	NA	NA
chr8	144790089	144790656	568	CCDC166	TRUE	promoter	2.18502e-06	0.0524041	13	0.001608	9											NA	NA	NA
chr12	131300783	131301107	325	STX2	FALSE	enhancer	0.000106542	-0.0499405	2	0.001659	2									enhancer		162.413	178.459	0.910088
chr12	125003218	125003407	190	NCOR2	FALSE	enhancer	9.11221e-07	0.0250537	6	0.001673	4		enhancer	enhancer				enhancer	enhancer	enhancer	enhancer	260.858	148.686	1.75443
chr6	151646300	151647133	834	AKAP12	TRUE	promoter	5.22222e-06	0.0444699	7	0.001675	7							enhancer				75.4324	1265.43	0.05961
chr19	47287778	47288263	486	SLC1A5	TRUE	promoter	1.15024e-09	-0.0277919	10	0.0017	6	enhancer		enhancer			enhancer					540.755	369.797	1.4623
chr14	69811934	69812124	191	GALNT16	FALSE	gene body	8.96833e-06	-0.027556	3	0.001708	2											NA	NA	NA
chr17	42785078	42785378	301	DBF4B	TRUE	promoter	1.03879e-06	0.0182391	8	0.001712	3											169.96	218.605	0.777477
chr22	37257124	37257594	471	NCF4	FALSE	enhancer	1.14212e-05	-0.0408977	3	0.00173	3		enhancer	enhancer	enhancer	enhancer	enhancer					3269.53	1357.56	2.40839
chr21	47777635	47777841	207	PCNT	FALSE	gene body	2.75834e-05	-0.0225088	2	0.001732	2											1811.1	1185.6	1.52758
chr2	158695158	158695297	140	ACVR1	FALSE	enhancer	4.51835e-06	0.0394094	2	0.001738	2	enhancer	enhancer	enhancer	enhancer			enhancer	enhancer			23.011	79.9071	0.287973
chr17	55946195	55946543	349	CUEDC1	FALSE	enhancer	0.000588408	0.0602338	2	0.001738	2		enhancer	enhancer	enhancer			enhancer	enhancer	enhancer		NA	NA	NA
chr2	225266263	225266346	84	FAM124B	FALSE	enhancer	0.00330098	0.0428686	3	0.001741	4			enhancer	enhancer							294.715	277.574	1.06175
chr14	100086137	100086425	289	CCDC85C	FALSE	enhancer	3.37637e-05	0.0573143	2	0.001758	2							enhancer				50.1066	8.41105	5.95723
chr2	217560272	217560403	132	IGFBP5	TRUE	promoter	1.85937e-05	0.015171	8	0.001765	5								enhancer			NA	NA	NA
chr1	6418944	6419112	169	ACOT7	TRUE	promoter	2.54091e-07	-0.0255969	7	0.001779	5											1068.89	596.69	1.79136
chr17	7906847	7907007	161	GUCY2D	FALSE	gene body	2.22964e-05	-0.035111	4	0.001806	2											NA	NA	NA
chr17	7199099	7199284	186	YBX2	TRUE	promoter	2.55126e-06	0.0311878	7	0.001868	3											NA	NA	NA
chr8	27468923	27469186	264	CLU	TRUE	promoter	0.000405757	0.0186007	7	0.001877	3								enhancer	enhancer	enhancer	352.738	23.4816	15.0219
chr11	68517529	68518048	520	TESMIN	FALSE	intergenic	4.57102e-05	0.0603006	5	0.001878	5											NA	NA	NA
chr3	48601585	48602075	491	COL7A1	FALSE	gene body	2.43234e-05	0.0373711	3	0.001881	3											NA	NA	NA
chr12	4417093	4417170	78	CCND2	FALSE	enhancer	4.26405e-05	-0.0559456	4	0.001885	3									enhancer		3409.34	4723.34	0.721807
chr1	42384284	42384647	364	HIVEP3	TRUE	promoter	9.71668e-07	0.0436933	14	0.001885	8								enhancer	enhancer		42.0183	55.3575	0.759035
chr19	58570319	58571052	734	ZNF135	TRUE	promoter	0.000171701	-0.00472659	12	0.001893	10											139.723	115.524	1.20948
chr15	25684578	25684849	272	UBE3A	TRUE	promoter	4.18989e-05	-0.017887	10	0.001906	5			enhancer								1331.25	1972.64	0.674859
chr17	39648859	39649283	425	KRT36	FALSE	intergenic	0.000124634	0.0499466	2	0.001926	2											NA	NA	NA
chr12	131701786	131702196	411	LINC01257	FALSE	intergenic	8.75054e-06	-0.0334526	5	0.00193	4											NA	NA	NA
chr14	94462309	94462607	299	CCDC197	TRUE	promoter	4.72471e-06	-0.052813	5	0.001963	4											NA	NA	NA
chr1	161147821	161148096	276	PPOX	FALSE	enhancer	0.000285365	-0.0180693	9	0.001997	4						enhancer					508.245	155.466	3.26916
chr2	74347215	74347776	562	TET3	FALSE	enhancer	3.42499e-05	-0.063777	4	0.002014	4	enhancer	enhancer	enhancer	enhancer	enhancer	enhancer	enhancer	enhancer			331.057	198.811	1.66518
chr6	30038720	30039175	456	RNF39	FALSE	gene body	1.63769e-09	0.0116483	25	0.002025	16											NA	NA	NA
chr1	157670710	157671177	468	FCRL3	TRUE	promoter	0.000170175	-0.0197181	6	0.002032	4					enhancer						NA	NA	NA
chr9	139939662	139939926	265	NPDC1	FALSE	enhancer	4.65055e-06	-0.0416925	3	0.002068	3								enhancer	enhancer		38.2191	60.8427	0.628162
chr12	66275403	66276586	1184	HMGA2	FALSE	enhancer	0.000242582	0.0209974	13	0.002094	5		enhancer	enhancer	enhancer			enhancer				715.036	2070.58	0.345331
chr21	36689229	36689434	206	RUNX1	FALSE	gene body	0.00223048	-0.0308818	2	0.002105	2											2051.04	1936.24	1.05929
chr18	77559235	77560291	1057	CTDP1	FALSE	intergenic	0.00119564	0.0401371	3	0.002204	3											89.796	40.1974	2.23387
chr2	152830329	152830614	286	CACNB4	TRUE	promoter	6.05115e-05	0.0227316	5	0.002206	4								enhancer	enhancer		24.2158	170.847	0.14174
chr11	115064812	115064845	34	CADM1	FALSE	gene body	2.1305e-06	0.0836022	2	0.002242	2											NA	NA	NA
chr6	37587239	37587245	7	MDGA1	FALSE	intergenic	7.49838e-06	0.0497048	2	0.002253	2											NA	NA	NA
chr8	22455986	22456421	436	PDLIM2	FALSE	enhancer	3.95278e-06	-0.0193989	6	0.002294	5							enhancer	enhancer	enhancer		68.1292	34.7579	1.96011
chr17	56401734	56402238	505	TSPOAP1	FALSE	enhancer	0.000541969	0.0295782	5	0.002332	3					enhancer			enhancer	enhancer		NA	NA	NA
chr1	24120017	24120115	99	LYPLA2	FALSE	enhancer	0.00157203	0.0282133	4	0.002349	3	enhancer	enhancer	enhancer					enhancer	enhancer		693.125	334.775	2.07042
chr11	9780844	9781412	569	LOC440028	TRUE	promoter	0.000133344	0.0353231	5	0.002362	4					enhancer		enhancer	enhancer	enhancer		NA	NA	NA
chr20	57042304	57042544	241	APCDD1L	FALSE	gene body	9.03307e-06	-0.0722264	2	0.002386	2											NA	NA	NA
chr1	230415377	230415668	292	GALNT2	FALSE	gene body	9.11235e-07	0.062954	7	0.002392	3											460.138	371.336	1.23914
chr21	37852334	37852665	332	CLDN14	TRUE	promoter	5.38619e-08	-0.00963559	8	0.002398	5											NA	NA	NA
chr21	32202932	32203166	235	KRTAP8-1	FALSE	intergenic	3.38872e-07	-0.0179795	4	0.002402	3											NA	NA	NA
chr16	85320701	85320882	182	LINC00311	FALSE	enhancer	0.000166286	-0.0354839	2	0.00243	2								enhancer	enhancer		84.0614	31.6991	2.65185
chr19	54580929	54581006	78	TARM1	FALSE	gene body	0.000337047	0.0337396	2	0.002444	2											NA	NA	NA
chr4	24796919	24797176	258	SOD3	TRUE	promoter	1.1189e-07	-0.0442481	11	0.002462	7											NA	NA	NA
chr3	51704351	51705150	800	TEX264	TRUE	promoter	1.38037e-05	-0.00922025	8	0.002479	8											944.662	716.969	1.31758
chr4	185926063	185926487	425	HELT	FALSE	intergenic	2.27855e-05	-0.034128	6	0.002483	6											NA	NA	NA
chr11	63775071	63775612	542	MACROD1	FALSE	enhancer	0.000219267	-0.0346109	5	0.002489	5									enhancer		69.7525	42.9293	1.62482
chr19	36044670	36045100	431	ATP4A	FALSE	gene body	0.000589885	-0.00344897	2	0.002514	2											NA	NA	NA
chr17	79258732	79259963	1232	SLC38A10	TRUE	promoter	2.45645e-06	-0.03035	7	0.002525	4	enhancer		enhancer		enhancer	enhancer		enhancer			328.928	225.996	1.45546
chr2	183291758	183291927	170	PDE1A	TRUE	promoter	2.21749e-07	0.025875	4	0.002534	2											46.7333	304.15	0.153652
chr2	111432970	111433128	159	BUB1	FALSE	enhancer	4.59488e-05	-0.0507735	2	0.002542	2	enhancer		enhancer		enhancer	enhancer					1302.87	1638.42	0.795198
chr8	11057265	11058145	881	XKR6	FALSE	enhancer	0.000328426	-0.025855	3	0.002558	2					enhancer	enhancer					NA	NA	NA
chr8	81639711	81639869	159	ZNF704	FALSE	enhancer	4.8814e-06	0.0459753	2	0.002561	2								enhancer	enhancer	enhancer	121.237	344.005	0.352428
chr2	173332218	173332388	171	ITGA6	FALSE	gene body	0.00165539	-0.0225505	2	0.00257	2											227.407	290.756	0.782122
chr21	45751016	45752015	1000	CFAP410	FALSE	enhancer	1.72825e-06	-0.0197852	7	0.002588	5								enhancer	enhancer		NA	NA	NA
chr8	10488231	10488352	122	RP1L1	FALSE	gene body	4.15678e-05	0.0212051	4	0.00259	2											NA	NA	NA
chr2	202047459	202047754	296	CASP10	TRUE	promoter	0.000197792	-0.0297659	3	0.00269	3			enhancer	enhancer							397.447	713.749	0.556844
chr16	68268252	68269295	1044	ESRP2	FALSE	gene body	0.00165898	-0.0112007	4	0.002692	4											NA	NA	NA
chr9	117141210	117141335	126	AKNA	FALSE	enhancer	0.00216236	0.0429976	2	0.002692	2		enhancer	enhancer	enhancer	enhancer	enhancer		enhancer	enhancer	enhancer	197.334	386.1	0.511095
chr12	51663310	51663484	175	SMAGP	FALSE	gene body	1.22657e-06	-0.0456978	2	0.002694	2											163.437	180.568	0.905126
chr1	50573970	50574837	868	ELAVL4	TRUE	promoter	1.034e-05	0.0334959	14	0.002737	10								enhancer	enhancer		29.2006	120.885	0.241558
chr6	33384380	33384537	158	CUTA	FALSE	enhancer	0.00113533	-0.0171282	11	0.002738	5			enhancer		enhancer	enhancer	enhancer		enhancer		5352.29	3610.75	1.48232
chr10	101297508	101297642	135	NKX2-3	FALSE	intergenic	1.85836e-05	0.0541672	4	0.002744	3											NA	NA	NA
chr11	57558977	57559063	87	CTNND1	FALSE	enhancer	0.000209214	-0.0326801	2	0.002762	2				enhancer	enhancer	enhancer		enhancer			31.2323	27.418	1.13912
chr4	37887255	37887467	213	TBC1D1	FALSE	intergenic	4.12996e-05	0.015588	2	0.002769	2											377.131	626.533	0.601933
chr8	134261857	134262129	273	NDRG1	FALSE	enhancer	3.96636e-05	-0.0510586	5	0.002784	5									enhancer		52.1778	88.7553	0.587883
chr16	2203008	2203176	169	RAB26	FALSE	enhancer	0.00154358	-0.0446869	2	0.002821	2	enhancer		enhancer			enhancer	enhancer	enhancer	enhancer		33.6591	19.4524	1.73033
chr20	61508481	61509173	693	DIDO1	FALSE	enhancer	0.000170413	-0.0525263	4	0.002831	4								enhancer			608.248	676.125	0.899609
chr9	99145195	99145525	331	SLC35D2	FALSE	enhancer	5.22659e-06	-0.0137256	10	0.002901	3								enhancer	enhancer		71.2393	49.9992	1.42481
chr2	47298563	47299631	1069	TTC7A	FALSE	enhancer	0.00111061	-0.0138333	3	0.002921	3					enhancer		enhancer	enhancer	enhancer	enhancer	43.9621	140.319	0.3133
chr1	229715203	229715272	70	TAF5L	FALSE	enhancer	2.24171e-05	0.0483122	2	0.002984	2								enhancer	enhancer		83.343	112.283	0.74226
chr16	54210496	54210550	55	FTO	FALSE	intergenic	1.43757e-07	0.126639	3	0.002999	2											813.055	912.137	0.891374
chr6	5214950	5214971	22	LYRM4	FALSE	enhancer	3.81127e-06	0.0569495	2	0.003018	2									enhancer		1584.88	1499.62	1.05686
chr2	230451648	230451816	169	DNER	FALSE	enhancer	5.70307e-05	0.0241793	8	0.00302	4							enhancer		enhancer		NA	NA	NA
chr1	78511235	78511600	366	GIPC2	TRUE	promoter	2.81471e-07	0.0247441	12	0.003028	8											NA	NA	NA
chr11	60623415	60623918	504	PTGDR2	TRUE	promoter	0.000523565	0.00954877	8	0.003054	7											35.3409	50.2405	0.703435
chr1	1189797	1190238	442	UBE2J2	FALSE	enhancer	8.8329e-05	-0.0107146	9	0.003054	5	enhancer										140.159	97.8447	1.43246
chr3	39323216	39323420	205	CX3CR1	TRUE	promoter	7.8891e-08	-0.0138972	7	0.003073	4								enhancer			NA	NA	NA
chr19	3464765	3465071	307	NFIC	FALSE	enhancer	4.20828e-06	-0.0327439	5	0.003076	5								enhancer	enhancer	enhancer	152.981	99.027	1.54484
chr12	6657744	6658164	421	IFFO1	FALSE	enhancer	1.06013e-06	0.00537192	7	0.003078	5							enhancer	enhancer	enhancer	enhancer	162.909	66.4652	2.45104
chr6	106428957	106429443	487	PRDM1	FALSE	intergenic	0.000124634	0.0178824	8	0.003127	6											5.94642	99.7965	0.0595854
chr10	44500491	44500693	203	LINC00841	FALSE	gene body	5.14699e-06	0.0162849	8	0.00319	2											NA	NA	NA
chr16	69167903	69168101	199	UTP4	FALSE	enhancer	0.000466123	-0.0318256	2	0.003243	2	enhancer										NA	NA	NA
chr14	101513572	101514051	480	MIR539	TRUE	promoter	0.000128339	-0.0253625	5	0.003247	4											NA	NA	NA
chr5	2537634	2537834	201	IRX2	FALSE	intergenic	9.5297e-05	0.0755206	3	0.003248	2											NA	NA	NA
chr17	79668281	79668668	388	HGS	FALSE	enhancer	1.99081e-05	-0.0170747	5	0.003264	4			enhancer								682.651	173.463	3.93543
chr6	6915600	6916301	702	RREB1	FALSE	enhancer	5.79905e-05	0.0442055	3	0.003279	3			enhancer	enhancer							1552.15	1432.27	1.0837
chr5	96298581	96298662	82	LNPEP	FALSE	enhancer	4.40799e-07	0.118707	3	0.003301	3			enhancer		enhancer	enhancer		enhancer			483.919	681.24	0.710351
chr1	220983660	220983853	194	MARC1	FALSE	gene body	1.78199e-07	-0.0358739	5	0.003311	3											73.1531	178.36	0.410143
chr1	234749105	234749468	364	IRF2BP2	FALSE	enhancer	0.00806533	0.0207245	3	0.003312	3	enhancer	enhancer	enhancer	enhancer	enhancer	enhancer	enhancer	enhancer	enhancer	enhancer	2274.05	2964.57	0.767076
chr1	6645094	6645463	370	ZBTB48	TRUE	promoter	4.67343e-05	-0.0271029	5	0.003342	5	enhancer										292.87	243.314	1.20367
chr17	45924888	45925060	173	SP6	FALSE	gene body	3.13613e-07	0.0662473	5	0.00338	2											NA	NA	NA
chr1	1296956	1297576	621	MXRA8	TRUE	promoter	9.05414e-07	0.04236	8	0.003408	7							enhancer				NA	NA	NA
chr12	57828396	57828847	452	INHBC	TRUE	promoter	0.000666011	-0.0227157	4	0.003429	5											NA	NA	NA
chr9	95086319	95086576	258	NOL8	FALSE	gene body	2.40046e-07	0.0127922	3	0.003432	3											2402.89	3214.08	0.747615
chr16	31008960	31009232	273	STX1B	FALSE	enhancer	5.91669e-05	-0.020123	6	0.003484	4							enhancer		enhancer		NA	NA	NA
chr1	2106222	2106620	399	PRKCZ	FALSE	gene body	0.00018477	-0.0612491	5	0.003506	4											NA	NA	NA
chr10	130366662	130366895	234	MKI67	FALSE	intergenic	0.00050268	0.0450578	5	0.003531	5											1786.99	2348.96	0.760759
chr15	101568217	101568393	177	LRRK1	FALSE	gene body	0.000248191	-0.0800946	3	0.003598	2											7.55377	85.2141	0.0886446
chr17	8218709	8219095	387	ARHGEF15	FALSE	gene body	4.72483e-05	0.0348552	4	0.003641	3											NA	NA	NA
chr18	10290113	10290952	840	APCDD1	FALSE	enhancer	0.00191121	0.03416	2	0.003658	2		enhancer	enhancer	enhancer	enhancer						NA	NA	NA
chr1	12203571	12203751	181	TNFRSF8	FALSE	enhancer	0.000127182	0.0139368	3	0.003667	2					enhancer			enhancer			NA	NA	NA
chr1	180940271	180940378	108	STX6	FALSE	enhancer	0.0068708	-0.0289089	2	0.003694	2						enhancer			enhancer		146.174	248.051	0.58929
chr17	7255461	7255624	164	KCTD11	FALSE	enhancer	3.37688e-06	0.0825157	14	0.003697	3								enhancer			NA	NA	NA
chr19	11040284	11040594	311	TIMM29	FALSE	intergenic	0.00227214	-0.029502	3	0.003725	3											NA	NA	NA
chr9	124009589	124009784	196	GSN	FALSE	enhancer	3.08403e-05	0.0471857	3	0.003748	3							enhancer				417.872	215.898	1.9355
chr19	1255283	1255516	234	MIDN	FALSE	enhancer	9.922e-05	-0.0162361	3	0.003757	3		enhancer		enhancer	enhancer	enhancer	enhancer	enhancer	enhancer		133.399	195.738	0.681516
chr21	16435482	16435593	112	NRIP1	FALSE	enhancer	6.18537e-05	0.00526427	11	0.003781	2	enhancer	enhancer	enhancer	enhancer	enhancer	enhancer	enhancer	enhancer			1583.47	4991.71	0.31722
chr18	19926966	19927125	160	CTAGE1	FALSE	enhancer	0.000783037	0.0524848	2	0.003816	2							enhancer				16.6795	33.2699	0.50134
chr8	144814911	144815204	294	FAM83H	FALSE	enhancer	0.000883466	-0.0380975	3	0.00382	3	enhancer										69.8747	19.2981	3.6208
chr6	167815150	167815371	222	TCP10	FALSE	intergenic	3.58358e-05	0.0584184	2	0.003822	2											NA	NA	NA
chr12	56236845	56237925	1081	MMP19	TRUE	promoter	7.26997e-05	0.023903	8	0.003824	4											NA	NA	NA
chr12	116398767	116398830	64	MED13L	FALSE	gene body	0.000236602	-0.0542494	2	0.00385	2											918.773	1213.29	0.757256
chr16	1013990	1014424	435	LMF1	FALSE	enhancer	0.00170268	-0.0833703	2	0.003853	4								enhancer	enhancer		146.496	108.588	1.34909
chr21	44202357	44202776	420	PDE9A	FALSE	gene body	4.56695e-05	-0.0210717	4	0.003887	4											27.5974	70.268	0.392745
chr6	13469700	13470604	905	GFOD1	FALSE	enhancer	0.00327449	0.00391519	2	0.003958	2								enhancer	enhancer	enhancer	100.377	81.7661	1.22762
chr11	45940619	45941045	427	PEX16	TRUE	promoter	8.93661e-08	-0.0157273	5	0.004	3											209.787	109.159	1.92185
chr22	22306113	22306263	151	PPM1F	FALSE	gene body	6.67475e-05	-0.0645861	2	0.004006	2											345.165	228.516	1.51046
chr4	106062278	106062400	123	TET2	FALSE	enhancer	0.000310796	-0.0248451	3	0.004017	2			enhancer								359.559	722.088	0.497943
chr7	151493629	151494366	738	PRKAG2	FALSE	gene body	0.00259962	0.0223314	4	0.00402	4											267.483	298.254	0.89683
chr7	112262546	112262583	38	LSMEM1	FALSE	intergenic	3.37888e-06	-0.125953	3	0.004028	3											NA	NA	NA
chr16	85256234	85256423	190	LINC00311	FALSE	intergenic	1.67566e-07	0.0394533	4	0.004062	3											84.0614	31.6991	2.65185
chr7	139529130	139529391	262	TBXAS1	FALSE	enhancer	0.000594143	0.0550813	3	0.004116	3			enhancer			enhancer					641.824	439.895	1.45904
chr10	135092621	135093367	747	TUBGCP2	FALSE	enhancer	5.77494e-05	-0.0328332	4	0.00414	4	enhancer	enhancer	enhancer	enhancer	enhancer						683.311	326.093	2.09545
chr16	2287763	2288072	310	DNASE1L2	FALSE	gene body	3.92689e-06	0.0271192	17	0.004164	2											NA	NA	NA
chr2	240751167	240751196	30	LOC150935	FALSE	intergenic	1.0842e-05	0.0930017	2	0.004166	2											NA	NA	NA
chr6	30922655	30922981	327	MUCL3	FALSE	enhancer	5.20463e-11	0.00405197	19	0.004175	3								enhancer			NA	NA	NA
chr11	73116210	73116329	120	FAM168A	FALSE	intergenic	4.48805e-05	-0.0249753	3	0.004184	3											129.519	167.002	0.775554
chr1	59280619	59280952	334	LINC01135	FALSE	enhancer	0.00103809	-0.0316116	2	0.004189	4	enhancer		enhancer		enhancer	enhancer	enhancer	enhancer	enhancer		NA	NA	NA
chr1	228134229	228134423	195	WNT9A	FALSE	gene body	0.00136401	0.0282877	2	0.004216	2											NA	NA	NA
chr3	187236996	187237302	307	RTP4	FALSE	intergenic	7.83547e-06	-0.0505212	3	0.004228	3											27.8497	291.429	0.0955626
chr2	220472776	220472938	163	STK11IP	FALSE	gene body	5.07202e-05	-0.0492664	2	0.004249	2											137.26	99.8332	1.3749
chr9	131648836	131649080	245	LRRC8A	FALSE	enhancer	0.00185528	-0.0358507	2	0.004274	2								enhancer	enhancer		339.863	250.33	1.35766
chr2	43295011	43295595	585	ZFP36L2	FALSE	intergenic	0.000339538	-0.0456409	6	0.004297	5											6018.46	8754.33	0.687484
chr1	182764801	182765260	460	NPL	FALSE	enhancer	0.00373271	0.0273766	2	0.004326	2								enhancer			399.374	139.004	2.87312
chr15	66790643	66790973	331	SNAPC5	TRUE	promoter	2.51833e-05	-0.0239591	3	0.00439	2											252.51	165.054	1.52986
chr2	25527080	25527366	287	DNMT3A	FALSE	enhancer	1.79237e-07	0.0309379	5	0.004436	3			enhancer			enhancer		enhancer	enhancer	enhancer	2672.27	4420.92	0.604461
chr8	49815544	49816427	884	SNAI2	FALSE	enhancer	3.60864e-09	0.0498837	4	0.004466	2							enhancer				NA	NA	NA
chr12	125076771	125077179	409	NCOR2	FALSE	enhancer	0.000563302	0.0681778	2	0.004477	2					enhancer			enhancer			260.858	148.686	1.75443
chr7	74057723	74058031	309	GTF2I	FALSE	enhancer	0.000108633	0.0856104	2	0.004479	2						enhancer					151.07	225.145	0.670989
chr7	22766155	22766992	838	IL6	TRUE	promoter	0.000499703	-0.0508229	4	0.004544	2					enhancer						NA	NA	NA
chr16	88844726	88845204	479	PIEZO1	FALSE	enhancer	0.000522939	-0.0349118	5	0.004565	5	enhancer	enhancer	enhancer	enhancer			enhancer				726.686	315.535	2.30303
chr12	48188182	48188458	277	HDAC7	FALSE	gene body	0.000399322	-0.0395263	2	0.004572	2											1421.38	262.887	5.40683
chr16	27654256	27654341	86	KIAA0556	FALSE	gene body	1.47209e-06	-0.0453851	2	0.004651	2											66.3127	58.735	1.12901
chr6	33397594	33397959	366	SYNGAP1	FALSE	enhancer	0.000308124	-0.0230101	3	0.004751	3	enhancer	enhancer	enhancer	enhancer	enhancer	enhancer		enhancer	enhancer	enhancer	70.6207	59.7883	1.18118
chr17	7283578	7284049	472	TNK1	TRUE	promoter	3.0696e-08	0.0250253	12	0.004759	6											NA	NA	NA
chr11	129814751	129814885	135	PRDM10	FALSE	gene body	0.000268154	-0.0201912	4	0.004769	4											168.79	136.862	1.23328
chr4	178612243	178612747	505	LINC01098	FALSE	intergenic	2.45711e-08	0.054952	5	0.004777	5											NA	NA	NA
chr21	46875142	46875500	359	COL18A1	TRUE	promoter	4.64729e-07	-0.0281095	9	0.004814	8											259.585	38.1566	6.80314
chr20	62666862	62666983	122	C20orf204	FALSE	enhancer	0.00328323	-0.04134	3	0.00489	3						enhancer					NA	NA	NA
chr19	55741371	55741692	322	PPP6R1	FALSE	gene body	0.00479075	-0.0145333	3	0.004909	4											485.683	204.436	2.37573
chr2	29353221	29353514	294	CLIP4	FALSE	enhancer	2.6869e-05	0.0219257	3	0.004932	2			enhancer			enhancer	enhancer	enhancer	enhancer		43.8415	190.266	0.230422
chr15	27924256	27924627	372	OCA2	FALSE	gene body	0.000366197	0.0847073	2	0.004993	2											NA	NA	NA
chr2	50924705	50924714	10	NRXN1	FALSE	gene body	7.66057e-08	-0.0234302	3	0.005	2											NA	NA	NA
chr14	23762832	23763073	242	HOMEZ	FALSE	enhancer	2.74322e-05	0.0673873	3	0.005028	3	enhancer		enhancer					enhancer			115.852	84.1644	1.3765
chr21	38737243	38737860	618	DYRK1A	TRUE	promoter	2.50794e-07	-0.00666678	7	0.005096	2	enhancer	enhancer	enhancer	enhancer	enhancer	enhancer	enhancer	enhancer	enhancer	enhancer	866.534	1109.47	0.781038
chr18	48253537	48253796	260	MAPK4	FALSE	enhancer	0.000514285	0.0450559	2	0.005186	2									enhancer		NA	NA	NA
chr2	31613814	31613833	20	XDH	FALSE	gene body	0.000236826	-0.0206017	2	0.005255	2											NA	NA	NA
chr5	133451383	133451625	243	TCF7	FALSE	gene body	6.06364e-06	0.0195462	11	0.005299	3											20.046	19.3862	1.03403
chr1	3668909	3668942	34	CCDC27	TRUE	promoter	3.15186e-07	0.0329474	4	0.005338	4											NA	NA	NA
chr21	34444054	34444584	531	OLIG1	FALSE	enhancer	3.78456e-09	-0.00640849	22	0.005373	6								enhancer	enhancer		NA	NA	NA
chr6	170595920	170595947	28	DLL1	FALSE	enhancer	4.79033e-06	0.0773711	4	0.005419	2								enhancer	enhancer		NA	NA	NA
chr1	161059267	161059535	269	NECTIN4	TRUE	promoter	1.47474e-06	0.0242157	8	0.005421	6											NA	NA	NA
chr3	52813513	52813920	408	ITIH1	FALSE	gene body	6.89005e-07	0.0209037	9	0.005518	7											NA	NA	NA
chr16	89761017	89761661	645	CDK10	TRUE	promoter	0.000250532	-0.0301377	7	0.005532	5											623.796	358.186	1.74154
chr11	116434532	116434542	11	BUD13	FALSE	intergenic	0.000149016	0.0445101	2	0.005538	2											454.527	523.099	0.868911
chr2	10425661	10425713	53	HPCAL1	FALSE	enhancer	7.02795e-06	0.0346398	2	0.005585	2								enhancer	enhancer		114.817	139.421	0.823531
chr1	151030968	151031295	328	CDC42SE1	FALSE	enhancer	0.000163503	-0.0158005	6	0.005604	4	enhancer		enhancer	enhancer	enhancer	enhancer	enhancer	enhancer	enhancer		268.1	191.351	1.40109
chr6	142721804	142722046	243	ADGRG6	FALSE	intergenic	0.000877735	-0.0348388	2	0.005666	2											6.50664	115.295	0.0564347
chr3	113160183	113160821	639	CFAP44	TRUE	promoter	3.38252e-08	-0.0502471	13	0.005678	12											79.2456	79.7943	0.993125
chr15	28197292	28197405	114	OCA2	FALSE	gene body	0.00929359	-0.044868	2	0.005724	2											NA	NA	NA
chr12	322214	322250	37	SLC6A12	FALSE	gene body	8.60749e-09	0.0217394	14	0.005763	2											NA	NA	NA
chr12	31798865	31799118	254	ETFBKMT	TRUE	promoter	5.98682e-05	0.0621718	4	0.005766	4											NA	NA	NA
chr21	43817068	43817249	182	TMPRSS3	TRUE	promoter	2.67659e-10	-0.0088782	11	0.00578	4											NA	NA	NA
chr16	87312259	87312869	611	C16orf95	FALSE	intergenic	9.29801e-05	-0.0208652	5	0.005819	3											248.914	38.0191	6.54706
chr14	33407059	33407370	312	NPAS3	TRUE	promoter	2.38164e-05	-0.0996869	3	0.005845	2								enhancer	enhancer		NA	NA	NA
chr7	1606266	1606526	261	PSMG3	FALSE	enhancer	5.49284e-05	-0.018076	8	0.005857	2	enhancer						enhancer				1353.49	1241.94	1.08981
chr3	11266695	11267098	404	HRH1	FALSE	gene body	6.46589e-06	0.0382538	9	0.005859	5											23.8212	0	#DIV/0!
chr16	87886871	87886933	63	SLC7A5	FALSE	enhancer	0.00197952	-0.00887688	5	0.005859	3	enhancer		enhancer	enhancer			enhancer	enhancer	enhancer		337.627	127.676	2.64441
chr19	19142562	19142758	197	SUGP2	FALSE	gene body	0.000663995	-0.032917	2	0.005943	2											1053.78	1048.54	1.00499
chr11	353762	353919	158	B4GALNT4	FALSE	enhancer	0.00233121	-0.0449403	2	0.005959	2	enhancer					enhancer		enhancer	enhancer		21.4881	1.32806	16.18
chr3	186503527	186504202	676	EIF4A2	TRUE	promoter	0.000207495	-0.0315397	3	0.00597	3	enhancer		enhancer			enhancer		enhancer	enhancer		7709.98	10791.8	0.714428
chr21	45395446	45395775	330	AGPAT3	FALSE	enhancer	0.000820684	-0.0811264	2	0.006046	2	enhancer							enhancer	enhancer		254.936	162.53	1.56855
chr10	459697	459968	272	DIP2C	FALSE	gene body	2.72049e-05	-0.0968031	3	0.006094	3											NA	NA	NA
chr2	130635669	130635958	290	PLAC9P1	FALSE	enhancer	0.000349254	0.0563101	3	0.006136	2								enhancer	enhancer	enhancer	NA	NA	NA
chr11	64482794	64483118	325	NRXN2	FALSE	enhancer	0.00105803	-0.0247327	4	0.006159	3									enhancer		NA	NA	NA
chr1	161475031	161475240	210	FCGR2A	TRUE	promoter	0.00513987	0.0331959	3	0.006205	4	enhancer							enhancer			384.652	145.497	2.64371
chr5	176729762	176729812	51	RAB24	FALSE	enhancer	0.000604396	-0.0521321	2	0.006213	2			enhancer					enhancer	enhancer		503.793	347.105	1.45141
chr7	101398152	101398184	33	CUX1	FALSE	enhancer	3.95796e-06	0.0771679	3	0.006214	3		enhancer	enhancer	enhancer							1272.71	1447.87	0.879019
chr19	38916488	38916593	106	RASGRP4	FALSE	gene body	1.59886e-06	-0.0199008	5	0.006293	3											155.804	106.47	1.46336
chr15	78933630	78933902	273	CHRNB4	FALSE	gene body	2.51491e-05	-0.0161716	8	0.006317	5											NA	NA	NA
chr16	10970709	10971250	542	CIITA	TRUE	promoter	0.000435881	0.0248003	9	0.00651	9		enhancer	enhancer	enhancer	enhancer	enhancer		enhancer			113.317	130.335	0.869427
chr16	87174481	87174624	144	C16orf95	FALSE	intergenic	0.00015291	0.0469007	3	0.00658	2											248.914	38.0191	6.54706
chr12	54451877	54452069	193	FLJ12825	TRUE	promoter	6.69154e-05	0.0675251	3	0.006635	3											NA	NA	NA
chr4	81110205	81111507	1303	PRDM8	FALSE	enhancer	2.02156e-05	0.0896786	7	0.006696	3								enhancer	enhancer		91.0334	64.8891	1.40291
chr8	143807720	143808440	721	LNCOC1	TRUE	promoter	0.000729063	0.0239022	6	0.006703	5									enhancer		NA	NA	NA
chr15	72409092	72409472	381	SENP8	TRUE	promoter	1.65645e-05	0.0265056	6	0.00675	4											84.6253	178.433	0.47427
chr19	35530254	35530462	209	SCN1B	FALSE	enhancer	0.00256043	0.0409142	2	0.006762	9								enhancer	enhancer		NA	NA	NA
chr12	110156245	110156459	215	FAM222A	FALSE	enhancer	1.00064e-06	-0.0173189	6	0.00684	5								enhancer	enhancer		NA	NA	NA
chr13	95358092	95359203	1112	SOX21	FALSE	enhancer	0.0036888	0.0209254	8	0.006856	4								enhancer	enhancer		NA	NA	NA
chr6	36725212	36725287	76	CPNE5	FALSE	enhancer	3.26501e-05	-0.0187273	4	0.006867	2					enhancer	enhancer					NA	NA	NA
chr7	33765080	33765409	330	BBS9	FALSE	intergenic	0.000788146	-0.0354686	3	0.006912	3											84.0202	153.97	0.545693
chr1	193155783	193155806	24	CDC73	FALSE	enhancer	4.22031e-06	0.00951108	6	0.007014	2								enhancer	enhancer		752.588	1019	0.738555
chr1	247616296	247616686	391	OR2B11	TRUE	promoter	0.000647354	-0.158295	3	0.007068	3											NA	NA	NA
chr1	35259713	35259750	38	GJA4	FALSE	gene body	0.0064755	-0.0352664	4	0.007096	5											76.7347	91.7897	0.835984
chr21	37049727	37049788	62	RUNX1	FALSE	gene body	0.000444449	-0.0285892	2	0.007167	2											2051.04	1936.24	1.05929
chr17	78165689	78166148	460	CARD14	FALSE	gene body	5.66942e-05	0.0539434	3	0.007175	3											NA	NA	NA
chr21	31781361	31781452	92	KRTAP13-1	FALSE	intergenic	6.26729e-05	0.114585	2	0.007183	2											NA	NA	NA
chr10	123286125	123286444	320	FGFR2	FALSE	enhancer	3.1611e-05	0.0562643	4	0.007344	3								enhancer	enhancer	enhancer	NA	NA	NA
chr21	45231023	45231608	586	AATBC	FALSE	enhancer	0.000144057	-0.0316434	3	0.007469	3									enhancer		NA	NA	NA
chr16	87760695	87761121	427	KLHDC4	FALSE	gene body	3.94761e-06	-0.0251798	4	0.007483	3											248.695	82.3187	3.02112
chr12	125582000	125582254	255	AACS	FALSE	gene body	0.000322362	-0.0686827	3	0.00752	2											106.378	68.2371	1.55895
chr8	1721148	1721237	90	CLN8	FALSE	enhancer	6.33196e-06	0.0347131	4	0.007552	2					enhancer			enhancer	enhancer		196.357	148.731	1.32022
chr21	45502757	45502963	207	TRAPPC10	FALSE	enhancer	0.0018349	-0.0197156	6	0.007688	5		enhancer	enhancer	enhancer				enhancer	enhancer		86.7224	135.162	0.641616
chr12	65671664	65672052	389	MSRB3	TRUE	promoter	6.98927e-06	0.0390906	4	0.007779	3		enhancer	enhancer	enhancer							218.67	702.142	0.311433
chr3	149954839	149954861	23	TSC22D2	FALSE	enhancer	0.000407118	-0.0407447	5	0.00791	3							enhancer				467.482	852.306	0.548491
chr7	30196739	30197130	392	MTURN	FALSE	enhancer	5.96237e-05	0.0458428	6	0.007932	6	enhancer	enhancer	enhancer	enhancer				enhancer	enhancer		276.867	186.553	1.48412
chr1	228297864	228297975	112	MRPL55	TRUE	promoter	5.65585e-06	0.0525598	4	0.008065	3											1171.43	763.083	1.53513
chr1	28843701	28844028	328	RCC1	FALSE	enhancer	5.92567e-05	-0.0312868	3	0.008121	3	enhancer		enhancer								464.641	302.137	1.53785
chr17	75371205	75371476	272	SEPTIN9	FALSE	enhancer	5.29351e-05	-0.024081	5	0.008175	3							enhancer	enhancer	enhancer		NA	NA	NA
chr21	43823604	43823863	260	UBASH3A	TRUE	promoter	3.95051e-05	-0.0228754	8	0.008188	7											207.512	23.4257	8.85831
chr10	44408164	44408207	44	LINC00841	FALSE	gene body	0.000243111	0.042993	3	0.0082	2											NA	NA	NA
chr5	137203424	137203640	217	MYOT	TRUE	promoter	0.00174573	-0.0401242	2	0.008205	2								enhancer	enhancer		28.445	89.8448	0.316601
chr12	48690689	48691036	348	H1FNT	FALSE	enhancer	9.2531e-05	0.0424472	5	0.008214	4	enhancer		enhancer					enhancer	enhancer		NA	NA	NA
chr9	90896126	90896143	18	SPIN1	FALSE	intergenic	2.10102e-05	-0.0604319	2	0.008319	2											1096.11	1495.25	0.733057
chr20	35504064	35504553	490	TLDC2	TRUE	promoter	0.00299625	-0.021238	8	0.008354	7											NA	NA	NA
chr6	32808504	32808752	249	PSMB8	FALSE	enhancer	7.43613e-07	-0.0423237	5	0.008388	5					enhancer	enhancer					823.259	1685.4	0.488466
chr8	129440930	129441175	246	MIR1208	FALSE	enhancer	0.00144432	0.00341052	2	0.008404	2	enhancer		enhancer								NA	NA	NA
chr21	37757070	37757883	814	CHAF1B	TRUE	promoter	1.41739e-09	-0.0113851	13	0.008427	4											918.845	463.383	1.9829
chr11	65326208	65326725	518	LTBP3	TRUE	promoter	8.13379e-06	0.0168945	6	0.008453	4							enhancer	enhancer	enhancer		NA	NA	NA
chr3	51716108	51716629	522	TEX264	FALSE	enhancer	0.00369456	-0.0362592	2	0.008489	2					enhancer				enhancer		944.662	716.969	1.31758
chr7	150212707	150213085	379	GIMAP7	FALSE	enhancer	0.000923834	0.0354028	3	0.00852	3		enhancer	enhancer	enhancer				enhancer			203.632	1069.16	0.190461
chr22	23522307	23522551	245	BCR	TRUE	promoter	6.45895e-07	0.0286966	13	0.008531	8	enhancer								enhancer		367.361	400.518	0.917216
chr17	17687422	17687834	413	RAI1	FALSE	enhancer	4.88309e-05	0.0328425	4	0.008677	3								enhancer	enhancer	enhancer	100.594	39.8091	2.52692
chr13	111935412	111935681	270	ARHGEF7	FALSE	enhancer	6.59389e-06	-0.0159795	8	0.008681	4								enhancer	enhancer		537.377	746.285	0.720069
chr1	229388952	229389204	253	RAB4A	FALSE	enhancer	3.15889e-06	0.038833	2	0.008743	2								enhancer	enhancer		297.154	462.652	0.642285
chr6	7154670	7154703	34	RREB1	FALSE	enhancer	4.68838e-05	-0.0368377	2	0.008753	2	enhancer	enhancer	enhancer	enhancer	enhancer	enhancer	enhancer				1552.15	1432.27	1.0837
chr6	32047223	32047711	489	TNXB	FALSE	gene body	2.98607e-05	-0.023413	3	0.008817	3											NA	NA	NA
chr6	123038698	123038784	87	PKIB	FALSE	enhancer	4.98337e-06	0.0427439	3	0.008822	2							enhancer				33.5775	52.4093	0.640679
chr17	80541549	80542118	570	FOXK2	FALSE	gene body	0.00129889	-0.0736675	8	0.008996	7											510.157	564.165	0.904269
chr19	39402823	39403373	551	CCER2	TRUE	promoter	2.88757e-05	0.0290696	6	0.009014	4											NA	NA	NA
chr11	113258223	113258469	247	ANKK1	TRUE	promoter	5.43725e-05	-0.021947	7	0.00909	5											NA	NA	NA
chr21	37528663	37528972	310	CBR3-AS1	TRUE	promoter	1.15358e-07	-0.00452589	5	0.009137	4			enhancer		enhancer			enhancer	enhancer		17.3388	3.19418	5.42826
chr5	39177381	39177666	286	FYB1	FALSE	enhancer	4.38326e-08	-0.0236967	3	0.009155	2	enhancer		enhancer	enhancer	enhancer						NA	NA	NA
chr11	44642868	44642932	65	CD82	FALSE	enhancer	0.000117914	-0.0464666	3	0.009186	3								enhancer	enhancer		2919.98	397.572	7.34454
chr1	150121027	150121302	276	PLEKHO1	TRUE	promoter	1.43171e-06	0.0140795	9	0.009238	3			enhancer	enhancer		enhancer	enhancer	enhancer	enhancer		104.925	171.413	0.612116
chr2	232546142	232546381	240	PTMA	FALSE	enhancer	0.000374663	0.0232804	3	0.009246	2						enhancer	enhancer	enhancer	enhancer	enhancer	76844.4	49726.9	1.54533
chr8	987389	987526	138		FALSE	intergenic	9.04499e-05	0.0277904	4	0.009296	2											NA	NA	NA
chr5	150003303	150003580	278	SYNPO	FALSE	enhancer	5.17125e-05	0.0258352	7	0.009361	2						enhancer		enhancer	enhancer	enhancer	NA	NA	NA
chr14	23445909	23446246	338	AJUBA	FALSE	gene body	3.61015e-05	0.0228101	4	0.00945	4											NA	NA	NA
chr3	35706038	35706161	124	ARPP21	FALSE	enhancer	3.05951e-05	0.0601413	3	0.009524	3								enhancer	enhancer	enhancer	37.1895	224.294	0.165807
chr10	5882304	5882739	436	ANKRD16	FALSE	enhancer	0.000149612	0.0335718	4	0.009538	4					enhancer	enhancer		enhancer	enhancer		58.1324	31.5115	1.8448
chr1	214152709	214152979	271	PROX1	FALSE	intergenic	5.56334e-05	0.0273231	6	0.009543	4											NA	NA	NA
chr2	234327811	234327934	124	DGKD	TRUE	promoter	8.80506e-05	0.0135519	3	0.009562	2					enhancer	enhancer	enhancer				252.86	172.094	1.46931
chr15	86860343	86860806	464	AGBL1	FALSE	gene body	2.65028e-05	0.0623724	4	0.009566	4											NA	NA	NA
chr2	10484567	10484580	14	HPCAL1	FALSE	gene body	3.61032e-07	0.0489226	3	0.009618	2											114.817	139.421	0.823531
chr19	45737483	45738115	633	EXOC3L2	TRUE	promoter	0.000335832	0.0610182	8	0.009628	8											36.4964	1.32806	27.481
chr3	18480242	18480706	465	SATB1	TRUE	promoter	0.00780144	0.0295767	5	0.009656	5					enhancer						1844.82	2497.77	0.738589
chr3	127348828	127349158	331	PODXL2	FALSE	gene body	2.25379e-05	0.0500319	3	0.009657	2											NA	NA	NA
chr11	72858122	72858249	128	FCHSD2	FALSE	enhancer	0.000139028	-0.0374145	2	0.009754	2		enhancer	enhancer	enhancer	enhancer	enhancer		enhancer			629.893	1228.95	0.512545
chr16	85815505	85815851	347	EMC8	FALSE	gene body	0.0016384	-0.0246424	3	0.009952	3											178.744	212.719	0.840285
chr11	72379492	72380291	800	PDE2A	TRUE	promoter	0.000149455	-0.00875699	7	0.009962	4											6.41297	72.6179	0.088311
chr14	23769515	23769999	485	PPP1R3E	FALSE	enhancer	0.000325642	0.0202463	5	0.009993	3	enhancer	enhancer	enhancer	enhancer	enhancer	enhancer	enhancer	enhancer	enhancer	enhancer	196.095	148.043	1.32458

## Sheet: b_DMRs_Latinos
Supplementary Data 7b - Differentially methylated regions (DMRs) associated with Down syndrome in Latinos. DMRs were identified using both DMRcate and comb-p methods. P-values obtained in the EWAS of DS in Latinos were used for comb-p. DMRcate was run adjusting for sex, plate, the first six EPISTRUCTURE PCs, and the first ten ReFACTor PCs. We retained DMRs that spanned a minimum of 2 CpGs, had a …
chrom	start (hg19)	end (hg19)	width	Gene_Symbol	Promoter	DMRCate_fdr_pvalue	DMRCate_meandiff	DMRcate_N_CpGs	combp_sidak_pvalue	combp_N_CpGs	K562	BI_CD34_Primary_RO01480	BI_CD34_Primary_RO01536	BI_CD34_Primary_RO01549	CD19_primary	GM12878	Astrocytes	BI_Brain_Hippocampus_Middle_150	BI_Brain_Inferior_Temporal_Lobe	BI_Brain_Mid_Frontal_Lobe
chr21	36258497	36259694	1198	RUNX1	FALSE	2.02297e-62	0.295831	11	3.578e-60	11	enhancer	enhancer	enhancer	enhancer			enhancer	enhancer
chr11	128553855	128556865	3011	FLI1	TRUE	6.68355e-38	0.115067	19	4.978e-35	15			enhancer
chr1	36786285	36787678	1394	SH3D21	FALSE	6.3026e-49	0.12801	7	9.349e-35	6	enhancer		enhancer				enhancer
chr2	98377791	98378782	992	TMEM131	FALSE	1.34786e-28	-0.132066	6	1.086e-30	5			enhancer
chr3	193988507	193988737	231	LINC00887	FALSE	1.53908e-51	-0.0608932	7	4.225e-30	3								enhancer	enhancer
chr16	2029256	2030576	1321	NOXO1	FALSE	2.10215e-32	0.0655398	11	1.35e-28	6
chr19	1851750	1851995	246	KLF16	FALSE	1.1702e-25	0.186678	3	2.33e-28	3		enhancer	enhancer	enhancer	enhancer			enhancer
chr7	26577897	26578098	202	KIAA0087	FALSE	1.12016e-43	-0.158459	3	6.705e-28	2
chr2	54086854	54087552	699	ASB3	TRUE	7.06665e-50	-0.131465	13	4.376e-27	13
chr1	46088336	46090107	1772	CCDC17	TRUE	2.83987e-41	-0.109796	12	1.445e-25	11
chr19	46318439	46319493	1055	RSPH6A	TRUE	1.23627e-33	0.0605239	12	2.125e-24	11
chr21	45249266	45250527	1262	AATBC	FALSE	6.05411e-21	-0.058821	6	2.023e-23	5
chr17	58499679	58500186	508	C17orf64	TRUE	4.30957e-35	0.0766244	12	6.755e-23	8
chr1	1289806	1290712	907	MXRA8	FALSE	9.45306e-17	0.126201	8	9.785e-23	8
chr22	51016501	51017432	932	CPT1B	TRUE	3.88365e-27	0.211074	15	2.373e-21	14
chr16	15787920	15787957	38	NDE1	FALSE	1.14204e-31	-0.112752	3	2.436e-21	3
chr11	124621829	124622348	520	VSIG2	TRUE	4.43083e-14	-0.0946566	7	6.493e-20	5					enhancer				enhancer
chr2	47382427	47382903	477	STPG4	TRUE	3.00407e-41	-0.0585544	10	7.208e-20	7
chr2	10830636	10830716	81	NOL10	TRUE	4.14727e-20	0.0343222	7	1.643e-19	3
chr5	78985434	78986160	727	CMYA5	TRUE	4.17447e-31	-0.148136	11	1.994e-19	10
chr17	7253308	7255624	2317	KCTD11	TRUE	4.66476e-16	0.130891	14	2.771e-19	13							enhancer	enhancer
chr3	183959000	183959746	747	MIR1224	TRUE	1.14204e-31	0.0917792	11	3.343e-18	8
chr20	61914812	61917417	2606	ARFGAP1	TRUE	2.34335e-13	-0.046453	17	1.013e-17	14
chr13	113975968	113976694	727	LAMP1	FALSE	3.1529e-13	-0.0296764	8	3.406e-17	6
chr11	66083541	66085453	1913	CD248	TRUE	5.76931e-24	0.0465706	13	1.236e-16	11					enhancer		enhancer	enhancer
chr2	1748617	1749076	460	PXDN	TRUE	4.63807e-19	0.0585015	9	5.937e-16	6							enhancer
chr15	75641081	75641171	91	NEIL1	FALSE	6.58034e-19	0.0794071	6	2.729e-15	3					enhancer				enhancer
chr19	10822935	10823877	943	DNM2	TRUE	1.0585e-09	-0.0546877	5	3.344e-15	5
chr20	52224625	52224849	225	ZNF217	FALSE	3.24286e-14	-0.0522444	5	5.053e-15	4	enhancer	enhancer	enhancer	enhancer	enhancer	enhancer
chr5	71813961	71814398	438	ZNF366	FALSE	7.857e-15	0.10458	3	8.385e-15	3
chr11	45951533	45952237	705	PHF21A	FALSE	2.01266e-15	-0.103217	4	8.767e-15	3					enhancer
chr22	19709548	19710566	1019	SEPT5-GP1BB	FALSE	7.39722e-18	-0.101247	14	1.29e-14	8	enhancer
chr15	52944233	52944386	154	FAM214A	TRUE	5.0131e-20	0.168968	4	1.441e-14	4	enhancer		enhancer	enhancer			enhancer	enhancer	enhancer	enhancer
chr1	1564422	1565027	606	MIB2	TRUE	1.09215e-13	0.102721	11	1.844e-14	7
chr9	140066754	140068071	1318	ANAPC2	FALSE	4.90326e-16	0.00784466	23	5.496e-14	6
chr21	43771120	43771355	236	TFF2	TRUE	2.01706e-12	-0.0497762	7	6.799e-14	5
chr1	60196606	60197222	617	FGGY	FALSE	7.72754e-14	0.103326	3	2.349e-13	3	enhancer		enhancer				enhancer	enhancer	enhancer
chr3	195613531	195613739	209	TNK2	FALSE	2.49669e-10	-0.0393804	6	3.479e-13	4									enhancer
chr4	81117647	81119473	1827	PRDM8	TRUE	4.11485e-10	0.22869	13	3.962e-13	13								enhancer	enhancer
chr15	40571997	40572794	798	ANKRD63	FALSE	6.80269e-15	-0.159441	6	6.355e-13	5
chr1	43290102	43291209	1108	ERMAP	FALSE	9.99161e-07	-0.0387183	7	8.428e-13	8	enhancer
chr21	31121163	31121244	82	GRIK1-AS1	FALSE	9.8313e-17	-0.0560782	5	8.934e-13	3
chr8	82005985	82006417	433	PAG1	FALSE	2.19183e-10	0.292557	2	2.01e-12	2			enhancer		enhancer	enhancer
chr20	62693657	62694005	349	TCEA2	FALSE	2.79935e-19	0.0410297	12	2.079e-12	7									enhancer
chr17	19314395	19314618	224	RNF112	TRUE	8.12811e-16	-0.17526	3	2.271e-12	3									enhancer
chr5	76248637	76249094	458	CRHBP	TRUE	3.88353e-18	0.106642	10	3.325e-12	6		enhancer	enhancer	enhancer				enhancer
chr1	1713676	1714271	596	NADK	FALSE	4.34129e-18	-0.0684049	7	6.567e-12	6	enhancer		enhancer		enhancer			enhancer	enhancer	enhancer
chr5	80484747	80484747	1	RASGRF2	FALSE	1.37101e-08	-0.0526559	2	8.942e-12	1
chr2	110970909	110970909	1	MTLN	FALSE	2.73125e-11	-0.0701855	6	1.039e-11	1
chr12	119772158	119772842	685	CCDC60	TRUE	2.99493e-17	0.0748934	10	1.058e-11	7
chr20	60881152	60881634	483	ADRM1	FALSE	8.73618e-11	-0.0562215	5	1.771e-11	5
chr10	121013657	121013657	1	GRK5	FALSE	6.75563e-09	-0.0774219	2	2.181e-11	1							enhancer
chr17	7975779	7976532	754	ALOX12B	FALSE	2.32245e-13	0.0547119	8	2.537e-11	6
chr16	2800989	2801952	964	SRRM2-AS1	FALSE	1.94329e-13	-0.0325986	18	3.344e-11	9	enhancer		enhancer
chr17	2169272	2169989	718	SMG6	TRUE	1.46599e-14	-0.0693595	8	4.753e-11	8		enhancer	enhancer	enhancer	enhancer	enhancer
chr21	36263287	36263808	522	RUNX1	FALSE	2.91631e-12	0.154982	4	5.306e-11	4		enhancer	enhancer	enhancer			enhancer	enhancer
chr3	10333043	10334760	1718	GHRL	TRUE	1.18277e-12	-0.0439895	9	5.51e-11	9
chr19	58867669	58868858	1190	A1BG	FALSE	4.23123e-10	0.103293	8	6.202e-11	6
chr9	130660787	130661175	389	ST6GALNAC6	FALSE	2.48464e-08	-0.0533747	6	6.21e-11	5									enhancer
chr17	7756573	7758581	2009	TMEM88	TRUE	5.05217e-10	-0.0291858	18	8.497e-11	15
chr13	28673714	28674089	376	FLT3	FALSE	9.89969e-14	0.0668578	10	8.645e-11	3
chr14	61822607	61822809	203	PRKCH	FALSE	4.94936e-12	0.146266	2	1.161e-10	2
chr1	201618030	201619900	1871	NAV1	FALSE	3.29022e-12	0.0797001	10	1.24e-10	7							enhancer	enhancer	enhancer
chr22	29427488	29428108	621	ZNRF3	FALSE	3.58169e-14	-0.0866221	5	1.587e-10	5	enhancer						enhancer	enhancer	enhancer	enhancer
chr17	77726237	77726257	21	ENPP7	FALSE	4.43925e-11	0.162422	2	1.918e-10	2
chr2	241458886	241459227	342	ANKMY1	FALSE	5.44794e-12	-0.118995	6	1.986e-10	4
chr13	99483730	99484058	329	DOCK9	FALSE	5.06441e-23	-0.0767252	5	3.971e-10	4
chr9	35101217	35101708	492	STOML2	FALSE	5.63254e-07	-0.0615898	3	4.713e-10	3
chr11	2308362	2308589	228	C11orf21	FALSE	1.07575e-15	0.107804	5	5.263e-10	3
chr1	243876786	243877024	239	AKT3	FALSE	2.07534e-11	0.102882	4	5.445e-10	3								enhancer	enhancer
chr15	101514156	101514483	328	LRRK1	FALSE	3.33727e-14	-0.108391	5	5.738e-10	4
chr11	132502689	132502809	121	OPCML	FALSE	0.00166375	-0.0714763	2	6.573e-10	2							enhancer
chr1	150229143	150230345	1203	CA14	TRUE	8.28794e-12	0.0505018	10	8.334e-10	10								enhancer	enhancer
chr12	133413162	133414571	1410	CHFR	FALSE	8.70373e-15	-0.103661	11	1.148e-09	6			enhancer
chr14	92730051	92730815	765	SLC24A4	FALSE	3.97937e-09	0.0601371	6	1.325e-09	6
chr1	24120017	24120115	99	LYPLA2	FALSE	3.05621e-10	0.05827	4	1.347e-09	3	enhancer	enhancer	enhancer					enhancer	enhancer
chr6	31646061	31646976	916	LY6G5C	FALSE	1.12922e-07	-0.0275492	9	1.367e-09	6
chr11	70265910	70266299	390	CTTN	FALSE	6.95815e-05	-0.0546463	6	1.402e-09	6	enhancer		enhancer				enhancer		enhancer
chr3	133174674	133175241	568	BFSP2	FALSE	2.82936e-06	-0.0484875	4	1.527e-09	4
chr15	78856949	78857124	176	CHRNA5	TRUE	2.44915e-13	-0.0652381	5	1.547e-09	3
chr1	1196457	1197551	1095	UBE2J2	FALSE	2.15442e-06	-0.0797015	4	1.791e-09	4
chr10	850393	851265	873	LARP4B	FALSE	1.35069e-11	-0.0890364	3	1.831e-09	3
chr6	6001842	6002190	349	NRN1	FALSE	2.24811e-12	0.0732035	7	2.124e-09	3								enhancer	enhancer
chr16	14402939	14403425	487	MIR365A	TRUE	6.22782e-11	0.101714	9	2.341e-09	8						enhancer
chr21	44732886	44733200	315	SIK1	FALSE	4.45694e-10	-0.0883777	2	2.35e-09	2
chr22	38626284	38627344	1061	TMEM184B	FALSE	5.14355e-09	-0.078877	7	2.355e-09	6							enhancer	enhancer	enhancer	enhancer
chr10	81002480	81003175	696	ZMIZ1	FALSE	4.15979e-11	0.0417073	6	2.538e-09	4			enhancer	enhancer	enhancer	enhancer		enhancer	enhancer
chr16	15796887	15797297	411	NDE1	FALSE	8.48956e-11	-0.0914054	2	2.577e-09	2			enhancer	enhancer
chr2	113542091	113542393	303	IL1A	FALSE	5.62371e-17	0.0742089	6	2.596e-09	6						enhancer
chr19	911655	911965	311	R3HDM4	FALSE	5.28854e-14	-0.0933199	4	2.931e-09	3
chr21	46830529	46831284	756	COL18A1	FALSE	1.51166e-06	-0.0469856	6	4.024e-09	3	enhancer		enhancer
chr7	101723207	101723947	741	CUX1	FALSE	0.000556696	-0.0361019	6	4.087e-09	6	enhancer		enhancer	enhancer				enhancer	enhancer
chr16	88559681	88561208	1528	ZFPM1	FALSE	0.00145635	-0.0507612	4	5.011e-09	4	enhancer		enhancer
chr15	34628731	34628815	85	SLC12A6	FALSE	1.535e-09	-0.0343583	4	5.234e-09	3		enhancer	enhancer	enhancer	enhancer	enhancer		enhancer
chr19	45737483	45738115	633	EXOC3L2	TRUE	8.35406e-10	0.0956579	9	5.721e-09	8
chr11	113933967	113934448	482	ZBTB16	FALSE	3.68414e-07	-0.042577	7	5.903e-09	6								enhancer	enhancer	enhancer
chr17	69029659	69029804	146	KCNJ2	FALSE	1.14752e-09	-0.325595	2	8.007e-09	2
chr5	3854173	3854732	560	IRX1	FALSE	1.4124e-09	-0.0287946	9	1.137e-08	5
chr3	21792543	21793157	615	ZNF385D	TRUE	2.8531e-09	0.0335249	12	1.321e-08	8
chr17	55682851	55683210	360	MSI2	FALSE	4.26806e-10	0.078189	4	1.44e-08	2		enhancer	enhancer		enhancer	enhancer		enhancer	enhancer
chr4	55437654	55438017	364	KIT	FALSE	0.0023259	-0.0531676	3	1.621e-08	3	enhancer		enhancer
chr17	7761520	7762416	897	CYB5D1	FALSE	1.46265e-14	-0.0375232	16	1.781e-08	7				enhancer			enhancer		enhancer
chr1	209570901	209571889	989	MIR205HG	FALSE	2.3007e-06	0.0981611	4	1.943e-08	4			enhancer	enhancer				enhancer
chr17	72231318	72231448	131	TTYH2	FALSE	3.05012e-07	0.08633	3	2.286e-08	3		enhancer	enhancer	enhancer				enhancer	enhancer	enhancer
chr4	974821	975006	186	SLC26A1	FALSE	0.0021941	-0.0511369	3	2.293e-08	3	enhancer		enhancer
chr16	81925084	81925132	49	PLCG2	FALSE	4.90876e-09	-0.0700045	2	2.305e-08	2
chr7	70255804	70256003	200	AUTS2	FALSE	5.65708e-09	-0.0249959	6	2.337e-08	3
chr10	97239456	97240141	686	SORBS1	FALSE	1.33736e-06	-0.0487306	3	2.76e-08	2								enhancer	enhancer	enhancer
chr6	113886046	113886340	295	MARCKS	FALSE	7.57141e-09	0.111736	3	2.9e-08	3							enhancer	enhancer
chr1	155177659	155178215	557	THBS3	TRUE	4.08259e-12	0.0207337	15	3.603e-08	6									enhancer
chr11	45943572	45944091	520	LARGE2	FALSE	2.36613e-11	0.0458615	6	3.967e-08	3
chr21	40555395	40556116	722	PSMG1	TRUE	7.56774e-11	-0.00494804	11	4.734e-08	9
chr5	180045597	180046528	932	FLT4	FALSE	6.16382e-08	0.104141	5	5.275e-08	5
chr10	135061015	135061486	472	MIR202	TRUE	1.19338e-06	-0.034608	12	5.477e-08	10
chr1	21966310	21966500	191	RAP1GAP	FALSE	0.000269714	-0.0429358	4	5.93e-08	3	enhancer		enhancer						enhancer
chr11	128376955	128377697	743	ETS1	FALSE	1.52461e-07	0.0415934	5	6.099e-08	4					enhancer		enhancer		enhancer
chr14	104338182	104338807	626	LINC00637	FALSE	4.12302e-08	-0.0549758	3	6.124e-08	3						enhancer
chr11	128774371	128774523	153	C11orf45	FALSE	4.86716e-10	-0.0269416	15	8.991e-08	4								enhancer
chr17	63074896	63074915	20	GNA13	FALSE	3.40915e-06	-0.051168	2	9.101e-08	2
chr1	156211415	156212005	591	BGLAP	TRUE	6.19587e-07	-0.0512057	7	9.57e-08	7								enhancer
chr8	145749776	145750363	588	LRRC24	FALSE	5.24687e-06	0.145379	3	9.671e-08	3
chr2	15731278	15731512	235	DDX1	TRUE	3.276e-08	-0.0290214	9	1.038e-07	6			enhancer
chr16	10973301	10974218	918	CIITA	FALSE	5.18971e-07	0.0421982	5	1.168e-07	3		enhancer	enhancer	enhancer	enhancer	enhancer		enhancer
chr17	62775713	62775900	188	ARHGAP27P1	FALSE	3.04163e-12	0.0582659	5	1.173e-07	2								enhancer
chr15	74218468	74218921	454	LOXL1	TRUE	6.02487e-13	-0.0502328	13	1.196e-07	9							enhancer
chr6	30095495	30095802	308	TRIM40	FALSE	3.89196e-09	0.0367995	17	1.243e-07	6
chr15	65394033	65394873	841	UBAP1L	FALSE	2.23637e-09	-0.0855687	6	1.267e-07	5
chr7	100304669	100304693	25	POP7	FALSE	1.27656e-06	-0.0329945	4	1.273e-07	2
chr15	72476759	72477069	311	GRAMD2A	FALSE	3.16295e-10	0.0502966	5	1.37e-07	4
chr7	129665854	129667001	1148	ZC3HC1	FALSE	1.3209e-06	0.0764094	4	1.41e-07	4	enhancer	enhancer	enhancer	enhancer			enhancer
chr6	31691597	31692375	779	MPIG6B	FALSE	4.72136e-10	-0.030794	32	1.467e-07	16			enhancer
chr2	74375903	74375930	28	BOLA3-AS1	FALSE	0.000115541	-0.0509566	3	1.481e-07	2
chr17	45924888	45925604	717	SP6	FALSE	2.2595e-11	0.108697	5	1.547e-07	4
chr13	113639318	113639718	401	MCF2L	FALSE	1.19404e-09	0.0558803	7	1.751e-07	4								enhancer
chr8	37574987	37575255	269	ZNF703	FALSE	7.3548e-13	0.054141	5	1.812e-07	3								enhancer
chr16	57831745	57832309	565	KIFC3	TRUE	2.7361e-07	-0.0625021	11	1.839e-07	10								enhancer	enhancer
chr14	105167574	105168128	555	INF2	FALSE	2.68552e-06	-0.0333141	9	1.847e-07	6								enhancer	enhancer
chr2	135621153	135621176	24	ACMSD	FALSE	7.87515e-07	-0.116887	2	1.9e-07	2
chr16	87993322	87993548	227	BANP	TRUE	1.33149e-07	-0.127409	6	1.959e-07	4		enhancer	enhancer	enhancer			enhancer	enhancer
chr12	133294261	133294524	264	PGAM5	FALSE	6.30617e-06	-0.0530275	4	1.966e-07	4
chr21	47531238	47533197	1960	COL6A2	FALSE	1.84817e-08	-0.0151838	13	1.995e-07	8
chr8	37378276	37379119	844	ZNF703	FALSE	1.6978e-06	0.0894722	3	2.087e-07	3							enhancer
chr18	615471	615496	26	CLUL1	FALSE	1.07609e-10	0.0549838	4	2.314e-07	2
chr2	172944338	172944393	56	METAP1D	FALSE	5.37776e-12	-0.112371	3	2.402e-07	2
chr21	44271283	44272416	1134	WDR4	FALSE	1.82912e-06	-0.0429048	3	2.466e-07	3
chr6	106428957	106429769	813	PRDM1	FALSE	2.42133e-07	0.0472291	9	2.557e-07	9
chr9	130640016	130640786	771	AK1	TRUE	8.00764e-05	-0.029565	12	2.675e-07	10									enhancer
chr13	95357638	95359203	1566	SOX21	FALSE	0.00013321	0.0303882	14	2.689e-07	8								enhancer	enhancer
chr17	1091969	1092288	320	ABR	TRUE	1.14752e-09	0.0535422	5	3.4e-07	4						enhancer
chr10	3805252	3805441	190	KLF6	FALSE	0.00085106	-0.0555906	4	3.461e-07	4
chr2	237734577	237735193	617	ACKR3	FALSE	5.85551e-07	-0.109613	2	3.81e-07	2
chr19	3808278	3808649	372	ZFR2	FALSE	0.00598245	-0.0469183	2	3.858e-07	3
chr5	180646608	180647246	639	MIR4638	FALSE	1.13104e-14	0.0803992	10	3.956e-07	5	enhancer								enhancer
chr6	33041229	33041406	178	HLA-DPA1	TRUE	1.15765e-10	0.0822367	5	4.112e-07	4			enhancer		enhancer	enhancer		enhancer
chr12	57558116	57559069	954	LRP1	FALSE	0.000380244	-0.0774774	2	4.224e-07	2									enhancer
chr1	151344806	151345181	376	SELENBP1	FALSE	4.76758e-05	-0.0386267	4	4.325e-07	4
chr17	17713061	17713886	826	RAI1	FALSE	0.000647609	-0.0408306	5	4.376e-07	5								enhancer	enhancer
chr22	37414044	37414747	704	TST	FALSE	1.79275e-06	-0.0425972	4	4.377e-07	4								enhancer	enhancer
chr6	157931791	157932180	390	ZDHHC14	FALSE	4.72223e-12	-0.125889	5	5.178e-07	5	enhancer
chr12	48188182	48188458	277	HDAC7	FALSE	7.36009e-10	-0.0756483	2	5.448e-07	2
chr14	100203730	100204528	799	EML1	TRUE	2.76782e-06	0.071936	9	5.823e-07	9								enhancer
chr17	7832680	7833163	484	KCNAB3	TRUE	8.93887e-13	0.0426096	9	6.141e-07	5
chr2	44995262	44996395	1134	CAMKMT	FALSE	7.97731e-06	-0.0797411	4	6.17e-07	4
chr6	150174215	150174530	316	LRP11	FALSE	5.02194e-06	-0.0836264	2	6.194e-07	2							enhancer
chr11	128776059	128776216	158	C11orf45	TRUE	4.86716e-10	-0.0269416	15	7.398e-07	3								enhancer
chr1	156551732	156552174	443	TTC24	FALSE	1.36676e-06	0.113979	5	7.598e-07	4		enhancer	enhancer	enhancer	enhancer
chr5	58082727	58082800	74	RAB3C	FALSE	7.02812e-09	0.186588	2	7.633e-07	2
chr14	101192591	101193017	427	DLK1	TRUE	1.12156e-06	-0.0180023	14	8.059e-07	5
chr21	45705267	45706101	835	AIRE	TRUE	4.53512e-11	-0.0499641	12	8.808e-07	10
chr8	145642456	145643083	628	SLC39A4	TRUE	0.000404511	-0.0372945	3	9.579e-07	7			enhancer
chr21	43786627	43787825	1199	TFF1	TRUE	7.13734e-06	-0.0259046	9	1.107e-06	8
chr10	79264914	79264914	1	KCNMA1	FALSE	8.25079e-11	-0.0716618	2	1.116e-06	1							enhancer		enhancer
chr11	112885688	112885708	21	NCAM1	FALSE	1.01782e-08	-0.112068	2	1.124e-06	2
chr16	67977865	67978450	586	LCAT	TRUE	1.288e-07	-0.0268929	11	1.223e-06	10									enhancer
chr16	89019403	89020038	636	CBFA2T3	FALSE	0.00278868	-0.0255346	4	1.224e-06	4			enhancer
chr21	46414527	46415404	878	LINC00163	TRUE	5.38754e-10	-0.0109995	9	1.226e-06	7
chr4	40632723	40633269	547	RBM47	TRUE	5.38223e-13	0.0371204	13	1.294e-06	9						enhancer
chr2	192700475	192701019	545	CAVIN2	FALSE	1.30936e-12	-0.0294709	5	1.335e-06	4	enhancer		enhancer
chr10	102896102	102896869	768	TLX1	FALSE	2.96568e-07	0.0837414	7	1.351e-06	6
chr16	31499881	31500246	366	SLC5A2	FALSE	1.96598e-08	0.0389667	8	1.494e-06	3
chr22	23523942	23524136	195	BCR	FALSE	4.47233e-07	0.0469931	3	1.541e-06	2	enhancer	enhancer	enhancer	enhancer				enhancer	enhancer
chr8	1616925	1617868	944	DLGAP2	FALSE	1.65143e-06	-0.0380824	4	1.68e-06	4
chr21	45287110	45287137	28	AGPAT3	FALSE	1.56501e-05	-0.0489128	3	1.781e-06	2	enhancer		enhancer			enhancer		enhancer
chr18	24229920	24230896	977	KCTD1	FALSE	0.000207266	0.110039	2	1.798e-06	2								enhancer	enhancer	enhancer
chr11	57558977	57559063	87	CTNND1	FALSE	4.93103e-07	-0.0592773	2	1.808e-06	2				enhancer	enhancer	enhancer		enhancer
chr15	32934185	32934836	652	SCG5	FALSE	2.65628e-09	-0.0635861	6	1.881e-06	2
chr7	100230770	100231278	509	TFR2	TRUE	0.000321595	0.0526123	7	1.927e-06	6								enhancer
chr2	223269006	223269664	659	SGPP2	FALSE	2.55198e-10	0.0339606	4	1.944e-06	3		enhancer
chr8	49468296	49468341	46	EFCAB1	FALSE	7.74975e-10	0.0191227	9	2.097e-06	2							enhancer	enhancer
chr6	31650735	31651291	557	LY6G5C	FALSE	3.88028e-09	0.189455	16	2.262e-06	13
chr6	7142578	7142638	61	RREB1	FALSE	2.66161e-05	-0.0143801	5	2.318e-06	3	enhancer	enhancer	enhancer	enhancer	enhancer	enhancer	enhancer	enhancer	enhancer
chr21	47738205	47739414	1210	C21orf58	TRUE	2.14269e-06	-0.026851	10	2.563e-06	10			enhancer	enhancer
chr8	145701245	145701568	324	FOXH1	FALSE	3.83135e-12	0.0536692	8	2.664e-06	4
chr16	31075359	31076207	849	ZNF668	FALSE	4.17652e-10	-0.0591921	5	2.756e-06	5
chr19	11491391	11492376	986	EPOR	FALSE	7.13085e-06	0.0353832	5	2.922e-06	5		enhancer	enhancer	enhancer	enhancer	enhancer	enhancer	enhancer	enhancer	enhancer
chr1	51986130	51986254	125	EPS15	TRUE	0.00134352	-0.0580858	2	2.994e-06	2	enhancer		enhancer					enhancer	enhancer
chr17	79847431	79847686	256	ALYREF	FALSE	3.40976e-06	-0.0144614	5	3.065e-06	3				enhancer
chr19	45720771	45721076	306	EXOC3L2	FALSE	7.63337e-08	0.0912213	5	3.256e-06	4
chr2	23928958	23929717	760	KLHL29	FALSE	5.20081e-06	-0.0400641	5	3.536e-06	5
chr2	105374275	105375022	748	LINC01114	TRUE	6.00178e-06	0.0907907	3	3.551e-06	3							enhancer
chr16	89387225	89388396	1172	LOC100287036	TRUE	2.63136e-07	-0.0246376	11	3.881e-06	9	enhancer		enhancer			enhancer	enhancer	enhancer	enhancer
chr17	27048708	27049137	430	RPL23A	FALSE	0.00185881	-0.0438509	3	3.914e-06	3	enhancer
chr9	34370781	34371380	600	MYORG	FALSE	3.12106e-07	0.107637	5	3.993e-06	5
chr2	222434303	222434778	476	EPHA4	FALSE	4.02857e-08	0.135708	5	4.04e-06	3								enhancer	enhancer
chr11	75898195	75898203	9	WNT11	FALSE	1.75083e-05	-0.0600193	2	4.207e-06	2
chr11	108422663	108423292	630	EXPH5	FALSE	0.00360963	-0.0481384	7	4.308e-06	8	enhancer		enhancer
chr4	39448975	39449130	156	KLB	FALSE	0.00414916	0.0603347	3	4.453e-06	3					enhancer
chr19	3687751	3688477	727	PIP5K1C	FALSE	7.87515e-07	0.0633242	5	4.521e-06	5			enhancer			enhancer
chr17	61498344	61498552	209	TANC2	FALSE	4.65788e-05	-0.0397414	3	4.53e-06	2	enhancer		enhancer
chr6	22147182	22147559	378	NBAT1	TRUE	2.1051e-07	0.0450461	7	4.556e-06	5								enhancer	enhancer
chr8	125741158	125741566	409	MTSS1	TRUE	5.37259e-06	-0.0418799	7	4.758e-06	7								enhancer	enhancer
chr14	100807646	100807801	156	WARS	FALSE	5.07153e-08	0.0436604	3	4.824e-06	2		enhancer	enhancer	enhancer	enhancer	enhancer		enhancer		enhancer
chr3	71295335	71295684	350	FOXP1	FALSE	0.000703642	-0.0302081	5	5.431e-06	5							enhancer
chr11	875758	875980	223	CHID1	FALSE	0.00440428	-0.0745821	2	5.925e-06	3
chr13	113689139	113689955	817	MCF2L	FALSE	1.23011e-07	-0.113253	6	5.953e-06	5									enhancer
chr17	17750855	17750910	56	TOM1L2	FALSE	2.25475e-06	-0.0993476	2	6.152e-06	2	enhancer		enhancer							enhancer
chr4	184017790	184018527	738	WWC2-AS2	FALSE	2.05478e-07	0.0791464	3	6.395e-06	3
chr16	85168343	85168743	401	LINC02139	FALSE	8.89282e-05	-0.0386076	4	6.737e-06	3
chr3	52351355	52351963	609	DNAH1	TRUE	1.71373e-08	-0.0829477	6	6.863e-06	6
chr21	46359118	46359750	633	LINC01547	FALSE	1.19183e-09	-0.00971996	11	7.066e-06	6
chr17	46522464	46522560	97	SKAP1	FALSE	6.69555e-07	-0.0402706	4	7.099e-06	3
chr17	81047183	81047627	445	METRNL	FALSE	0.00830355	-0.051267	2	7.122e-06	4
chr19	49133421	49133845	425	SPHK2	FALSE	3.69297e-07	0.0899509	7	7.142e-06	5		enhancer		enhancer				enhancer	enhancer	enhancer
chr17	79920132	79920755	624	NOTUM	TRUE	1.05719e-07	-0.0263698	12	8.138e-06	6
chr19	30432102	30432160	59	URI1	FALSE	0.00239703	-0.0451975	4	8.356e-06	4
chr11	1912178	1913428	1251	LSP1	FALSE	5.15874e-07	0.0951245	7	8.443e-06	5		enhancer	enhancer	enhancer
chr12	57588171	57588350	180	MIR1228	TRUE	0.004386	-0.0348343	6	8.662e-06	6									enhancer
chr19	2041905	2042088	184	MKNK2	TRUE	8.72778e-10	0.0438242	6	8.813e-06	4	enhancer	enhancer	enhancer	enhancer	enhancer	enhancer		enhancer	enhancer	enhancer
chr21	46706759	46708178	1420	POFUT2	TRUE	3.35045e-08	0.00452189	13	9.158e-06	9
chr4	1202694	1203104	411	SPON2	TRUE	1.02158e-15	-0.0159973	19	9.853e-06	12						enhancer
chr21	37915391	37916339	949	CLDN14	FALSE	9.91614e-09	-0.0373383	13	9.92e-06	4						enhancer
chr22	22292729	22293118	390	PPM1F	TRUE	8.6237e-08	-0.0159403	11	1.033e-05	6	enhancer	enhancer	enhancer		enhancer	enhancer	enhancer	enhancer	enhancer	enhancer
chr7	97978655	97978730	76	BAIAP2L1	FALSE	8.674e-06	-0.0356863	5	1.035e-05	3
chr14	102687400	102687845	446	WDR20	FALSE	7.46915e-06	-0.0581429	4	1.042e-05	4									enhancer
chr4	95916970	95917089	120	BMPR1B	FALSE	1.42567e-07	0.12184	4	1.061e-05	4		enhancer	enhancer	enhancer				enhancer
chr19	43856746	43857717	972	CD177	TRUE	1.65143e-06	-0.0642258	7	1.087e-05	4
chr6	32116216	32118457	2242	PRRT1	FALSE	1.50519e-09	0.0242603	48	1.189e-05	21								enhancer	enhancer
chr21	38377002	38378634	1633	RIPPLY3	TRUE	6.32141e-07	0.0247766	9	1.199e-05	8
chr6	29595002	29595506	505	GABBR1	FALSE	4.60481e-07	0.0431464	11	1.266e-05	9								enhancer	enhancer
chr22	40437196	40437423	228	TNRC6B	FALSE	2.99801e-07	0.133265	3	1.276e-05	3	enhancer	enhancer	enhancer					enhancer	enhancer
chr16	57673067	57673289	223	ADGRG1	TRUE	4.1179e-08	0.0586334	7	1.347e-05	5		enhancer	enhancer	enhancer				enhancer	enhancer
chr1	3164415	3165391	977	PRDM16	FALSE	5.3679e-05	-0.0650416	5	1.36e-05	5
chr3	9944212	9944591	380	IL17RE	TRUE	1.79618e-06	-0.0460911	6	1.37e-05	3
chr13	107144970	107145409	440	EFNB2	FALSE	0.000729223	-0.0628738	2	1.374e-05	3			enhancer					enhancer	enhancer	enhancer
chr6	2734402	2734480	79	MYLK4	FALSE	2.86157e-05	-0.0439604	2	1.395e-05	2	enhancer	enhancer	enhancer	enhancer
chr19	58907184	58908421	1238	RNF225	TRUE	5.81676e-05	0.0656559	6	1.478e-05	6
chr9	139258258	139259074	817	DNLZ	TRUE	3.68749e-10	0.0355732	9	1.507e-05	8
chr6	32145146	32146779	1634	AGPAT1	TRUE	9.37281e-10	0.0169115	29	1.549e-05	25	enhancer		enhancer	enhancer	enhancer	enhancer		enhancer	enhancer
chr1	230468464	230468773	310	PGBD5	FALSE	1.65493e-07	-0.0931876	7	1.576e-05	5								enhancer	enhancer
chr15	101991512	101991886	375	PCSK6	FALSE	2.52982e-07	0.0673447	4	1.648e-05	4	enhancer		enhancer					enhancer	enhancer
chr19	58861502	58862089	588	A1BG-AS1	FALSE	2.58684e-06	0.118203	6	1.67e-05	5
chr1	214746876	214746940	65	PTPN14	FALSE	2.17498e-08	0.11441	2	1.705e-05	2
chr3	49756301	49756736	436	AMIGO3	FALSE	7.857e-15	0.0432439	7	1.714e-05	4
chr17	40714979	40715281	303	COASY	FALSE	0.000277229	-0.0447177	6	1.764e-05	6			enhancer			enhancer
chr3	11623800	11624030	231	VGLL4	TRUE	1.52624e-06	0.0280579	7	1.766e-05	4								enhancer
chr1	35259713	35260066	354	GJA4	FALSE	0.000180371	-0.0500581	7	1.823e-05	5
chr4	1593762	1594280	519	FAM53A	FALSE	3.40244e-06	-0.0465719	3	1.842e-05	4	enhancer
chr15	28197292	28197405	114	OCA2	FALSE	0.00474005	-0.0577042	2	1.844e-05	2
chr1	248018590	248019234	645	TRIM58	TRUE	0.000125562	0.0171643	3	1.931e-05	3	enhancer		enhancer	enhancer
chr6	147235033	147235369	337	STXBP5-AS1	FALSE	6.89147e-07	0.0430886	5	2.037e-05	3	enhancer	enhancer	enhancer	enhancer			enhancer	enhancer	enhancer
chr10	134043362	134043897	536	STK32C	FALSE	2.62338e-07	-0.12206	7	2.103e-05	7
chr21	40751103	40752339	1237	WRB	TRUE	1.08568e-10	0.00530972	15	2.262e-05	11
chr6	167535764	167536184	421	CCR6	FALSE	5.34267e-10	-0.0557392	7	2.277e-05	6					enhancer	enhancer
chr7	1606266	1607408	1143	PSMG3	FALSE	0.000106476	-0.024857	6	2.406e-05	5	enhancer						enhancer
chr1	17634543	17634716	174	PADI4	TRUE	1.55373e-07	0.0553081	4	2.454e-05	4
chr9	113801806	113802005	200	LPAR1	TRUE	6.65719e-08	-0.0919288	3	2.461e-05	2								enhancer
chr22	43567465	43567890	426	TTLL12	TRUE	2.36787e-07	-0.0720852	3	2.534e-05	2
chr5	141227950	141228416	467	PCDH1	FALSE	1.77124e-06	-0.0614404	2	2.587e-05	2	enhancer		enhancer				enhancer	enhancer	enhancer	enhancer
chr9	27117852	27118051	200	TEK	FALSE	8.24119e-05	-0.0726957	2	2.595e-05	2							enhancer
chr21	47878552	47879575	1024	DIP2A	TRUE	2.23883e-11	-0.00723888	13	2.647e-05	12								enhancer	enhancer
chr9	116263568	116263669	102	RGS3	FALSE	6.29175e-08	-0.0510395	3	2.658e-05	3								enhancer
chr12	6874105	6874964	860	MLF2	FALSE	3.06714e-05	-0.0619598	4	2.682e-05	4	enhancer						enhancer	enhancer	enhancer
chr6	41374532	41375153	622	NCR2	FALSE	4.7096e-07	-0.112074	10	2.77e-05	4
chr21	47062953	47063465	513	PCBP3	TRUE	1.35467e-14	0.000216034	9	2.777e-05	5
chr17	48912075	48912860	786	WFIKKN2	FALSE	6.45446e-11	-0.0366426	25	2.837e-05	14
chr6	30174651	30175327	677	TRIM26	FALSE	8.51555e-09	-0.0397929	7	2.955e-05	6
chr1	156046778	156047509	732	MEX3A	FALSE	8.45054e-06	-0.0390423	10	2.994e-05	8
chr21	47012810	47013815	1006	SLC19A1	FALSE	8.25822e-06	-0.0243928	5	3.039e-05	3	enhancer		enhancer
chr3	52569026	52569248	223	NT5DC2	TRUE	0.00297331	-0.0294395	5	3.044e-05	5
chr22	41763093	41763512	420	TEF	TRUE	1.56917e-06	0.0326134	10	3.163e-05	10								enhancer	enhancer
chr5	176827392	176827793	402	PFN3	TRUE	3.59438e-11	0.0520455	15	3.171e-05	4
chr6	32908466	32909003	538	HLA-DMB	TRUE	3.73858e-07	0.068007	10	3.395e-05	9					enhancer	enhancer		enhancer
chr21	46711752	46712073	322	LINC00205	FALSE	0.00560195	-0.0253108	3	3.467e-05	2								enhancer
chr11	61598930	61598930	1	FADS2	FALSE	1.3792e-07	-0.054387	3	3.504e-05	1			enhancer			enhancer		enhancer	enhancer
chr7	129410417	129410739	323	MIR182	TRUE	1.31393e-05	-0.0237086	7	3.535e-05	5
chr2	11636031	11636294	264	E2F6	FALSE	1.38569e-06	0.114154	4	3.634e-05	4								enhancer	enhancer
chr17	80845107	80845231	125	TBCD	FALSE	0.00161177	-0.0530836	3	3.675e-05	2	enhancer
chr14	105779532	105780137	606	BRF1	FALSE	1.27642e-07	0.0346725	9	3.68e-05	6								enhancer	enhancer	enhancer
chr6	32063991	32064785	795	TNXB	FALSE	4.33584e-11	0.0810939	42	3.683e-05	25
chr7	919082	919183	102	GET4	FALSE	0.000629495	-0.023419	4	3.909e-05	2			enhancer					enhancer	enhancer
chr1	217263805	217263847	43	ESRRG	FALSE	7.23935e-12	0.0533411	6	3.955e-05	2									enhancer
chr5	3962310	3962477	168	IRX1	FALSE	2.62519e-06	-0.064518	3	3.962e-05	3
chr4	99850801	99851211	411	EIF4E	FALSE	2.21411e-06	0.0748779	9	3.969e-05	8						enhancer
chr19	10405083	10405226	144	ICAM5	FALSE	1.98943e-08	0.0897612	3	4.041e-05	2	enhancer		enhancer
chr19	19142562	19142758	197	SUGP2	FALSE	9.52557e-06	-0.0514635	2	4.059e-05	2
chr11	368351	369192	842	B4GALNT4	TRUE	1.89685e-08	-0.0548307	23	4.111e-05	21
chr21	26934178	26934885	708	MIR155HG	TRUE	3.57781e-08	-0.00177068	9	4.123e-05	8			enhancer	enhancer	enhancer	enhancer
chr14	99945058	99945299	242	SETD3	FALSE	4.03867e-05	-0.0378362	5	4.333e-05	4			enhancer					enhancer
chr19	56185360	56185537	178	U2AF2	FALSE	0.00179782	-0.0274383	4	4.519e-05	4			enhancer	enhancer
chr14	99880393	99880641	249	SETD3	FALSE	1.9819e-13	-0.0176449	5	4.996e-05	5								enhancer
chr8	21769695	21770233	539	DOK2	FALSE	0.0018729	-0.0471274	5	5.195e-05	4					enhancer	enhancer
chr11	5265992	5266120	129	HBBP1	TRUE	0.00713911	-0.0456403	2	5.202e-05	2	enhancer		enhancer
chr12	48690689	48691036	348	H1FNT	FALSE	3.65365e-07	0.063107	5	5.234e-05	4	enhancer		enhancer					enhancer	enhancer
chr4	36282300	36282498	199	DTHD1	TRUE	9.97121e-07	-0.0472114	3	5.263e-05	3								enhancer	enhancer
chr17	55631508	55631524	17	MSI2	FALSE	7.90805e-08	0.0464155	3	5.472e-05	2	enhancer	enhancer	enhancer	enhancer				enhancer	enhancer
chr15	65503807	65504597	791	CILP	TRUE	2.22573e-05	0.0110937	6	5.708e-05	4
chr11	1989186	1989715	530	MRPL23	FALSE	3.30175e-05	0.0176138	5	5.882e-05	3
chr21	45363474	45363997	524	AGPAT3	FALSE	5.18282e-05	-0.0138924	4	5.908e-05	3						enhancer
chr12	117131523	117131988	466	C12orf49	FALSE	3.86007e-07	-0.0710848	5	6.131e-05	4
chr16	89628775	89628853	79	RPL13	FALSE	3.7683e-06	-0.0456873	3	6.174e-05	2								enhancer
chr21	46385436	46385572	137	FAM207A	FALSE	2.15639e-07	-0.0512018	3	6.419e-05	2
chr14	70037973	70038505	533	CCDC177	FALSE	3.05535e-06	0.0526828	7	6.821e-05	5
chr10	105420501	105421249	749	SH3PXD2A	FALSE	1.13366e-05	0.0871697	6	7.554e-05	5		enhancer	enhancer	enhancer	enhancer		enhancer	enhancer	enhancer	enhancer
chr19	24269570	24269890	321	ZNF254	FALSE	1.2133e-07	0.0562537	2	7.59e-05	2
chr12	401960	402444	485	KDM5A	FALSE	5.69347e-06	0.00996727	5	7.95e-05	4
chr15	74494854	74495401	548	STRA6	TRUE	5.01556e-05	-0.0434363	11	8.005e-05	7							enhancer
chr16	88706241	88706717	477	IL17C	FALSE	3.29963e-05	-0.0872558	5	8.27e-05	4					enhancer
chr15	74488678	74489089	412	STRA6	FALSE	0.000227043	-0.0472266	2	8.479e-05	2							enhancer
chr11	1952638	1952756	119	TNNT3	FALSE	7.20762e-12	0.0499723	5	8.587e-05	3			enhancer
chr1	2120978	2121724	747	FAAP20	FALSE	0.000121332	0.0845894	8	8.668e-05	5	enhancer		enhancer				enhancer	enhancer	enhancer	enhancer
chr17	48604869	48604896	28	MYCBPAP	FALSE	5.65631e-07	0.0614585	2	8.842e-05	2
chr21	46102242	46102566	325	TSPEAR	FALSE	8.07365e-06	-0.0393934	4	8.951e-05	3
chr3	8613037	8613388	352	LINC00312	TRUE	9.9492e-06	-0.0447983	3	9.34e-05	3
chr7	22766155	22767571	1417	IL6	TRUE	0.00352817	-0.0734546	7	9.645e-05	5					enhancer
chr21	44299544	44300005	462	WDR4	TRUE	2.45425e-11	-0.000602233	17	0.0001009	15
chr20	3218476	3218545	70	SLC4A11	FALSE	7.88963e-07	0.0735472	5	0.0001039	3
chr13	50703477	50703841	365	DLEU1	FALSE	2.80447e-08	-0.0596546	13	0.000104	4								enhancer
chr16	86011615	86012305	691	IRF8	FALSE	4.94219e-09	0.0411812	7	0.000104	5
chr17	41739926	41740276	351	MEOX1	TRUE	9.45304e-07	-0.0684977	4	0.0001063	3
chr21	32650546	32651160	615	TIAM1	FALSE	4.36131e-05	0.0219035	2	0.0001088	2
chr8	145577929	145578395	467	TMEM249	FALSE	9.40862e-06	0.0451086	8	0.0001103	4
chr21	39627840	39628679	840	KCNJ15	TRUE	1.1267e-07	-0.0543611	4	0.0001103	3
chr12	2902218	2902218	1	FKBP4	TRUE	5.00974e-08	-0.0528267	5	0.0001191	1	enhancer							enhancer	enhancer
chr15	89673175	89673485	311	ABHD2	FALSE	0.000212914	-0.0389449	3	0.0001196	2			enhancer	enhancer				enhancer	enhancer
chr19	4038851	4038956	106	PIAS4	FALSE	0.00412521	-0.0367735	3	0.0001197	3								enhancer	enhancer	enhancer
chr7	1062652	1062965	314	MIR339	TRUE	5.07714e-07	-0.0275914	9	0.0001223	6					enhancer	enhancer
chr1	36038468	36039423	956	TFAP2E	TRUE	1.29782e-07	0.0404151	14	0.0001266	11
chr3	69483190	69483290	101	FRMD4B	FALSE	1.0677e-09	0.0649411	3	0.0001277	2								enhancer	enhancer
chr15	91413783	91414030	248	FURIN	FALSE	0.000752738	-0.0204695	4	0.0001309	2	enhancer	enhancer	enhancer	enhancer		enhancer	enhancer	enhancer	enhancer
chr20	47896888	47897451	564	SNORD12B	FALSE	5.01196e-07	-0.0572359	8	0.0001366	6	enhancer		enhancer			enhancer			enhancer
chr11	1947743	1947949	207	TNNT3	FALSE	7.82928e-07	0.0830346	3	0.0001403	2			enhancer
chr1	26109813	26110554	742	MAN1C1	FALSE	0.00244818	-0.0406386	2	0.0001413	2
chr21	47314608	47314765	158	PCBP3	FALSE	5.2759e-06	-0.0117457	4	0.0001434	3
chr12	57933085	57933298	214	DCTN2	FALSE	0.00176781	-0.0487373	3	0.0001459	2	enhancer
chr6	31846769	31847009	241	SLC44A4	TRUE	9.25864e-11	0.0441968	9	0.0001479	7
chr5	42952113	42952369	257	LOC648987	FALSE	2.94959e-07	0.0427165	3	0.0001518	3		enhancer	enhancer	enhancer	enhancer	enhancer	enhancer	enhancer
chr12	125003218	125003407	190	NCOR2	FALSE	5.1449e-08	0.0370762	7	0.0001523	4		enhancer	enhancer				enhancer	enhancer	enhancer	enhancer
chr15	86860343	86860806	464	AGBL1	FALSE	3.11646e-06	0.0945669	4	0.0001576	4
chr21	39871287	39871503	217	ERG	FALSE	8.73448e-07	0.0426663	5	0.0001576	3		enhancer	enhancer	enhancer				enhancer
chr8	37555391	37555577	187	ZNF703	FALSE	6.19587e-07	0.0766366	7	0.0001597	2							enhancer	enhancer	enhancer
chr2	145267984	145268533	550	ZEB2	FALSE	7.21048e-05	0.082605	2	0.000167	2	enhancer	enhancer	enhancer	enhancer	enhancer		enhancer	enhancer	enhancer	enhancer
chr10	11137685	11137788	104	CELF2-AS2	FALSE	3.51046e-06	0.0986197	2	0.0001735	2
chr1	151672679	151672858	180	CELF3	FALSE	8.64374e-10	-0.0496679	3	0.0001947	3
chr7	2298727	2298920	194	SNX8	FALSE	0.000104803	-0.0767155	2	0.0001961	2					enhancer	enhancer
chr10	121633063	121633654	592	MCMBP	TRUE	4.112e-08	0.049276	4	0.0001965	4
chr17	70693956	70694204	249	SLC39A11	FALSE	0.00537623	-0.0465866	2	0.0002018	2
chr14	101513572	101514051	480	MIR539	TRUE	0.000485013	-0.0442748	4	0.0002038	4
chr10	105428385	105428818	434	SH3PXD2A	TRUE	6.40704e-06	0.0946736	5	0.000218	5	enhancer							enhancer	enhancer
chr14	24821383	24821706	324	RIPK3	FALSE	1.56219e-06	-0.0236385	7	0.0002204	4
chr17	34856750	34856777	28	MYO19	FALSE	0.000130465	-0.0193566	2	0.0002206	2
chr19	38422618	38422969	352	SIPA1L3	FALSE	0.00133026	0.0509389	3	0.0002221	3		enhancer	enhancer	enhancer	enhancer	enhancer	enhancer
chr16	85320701	85320882	182	LINC00311	FALSE	0.000174322	-0.0543132	2	0.0002237	2								enhancer	enhancer
chr21	38738865	38739180	316	DYRK1A	TRUE	1.01562e-06	-0.00839654	7	0.0002246	4	enhancer	enhancer	enhancer	enhancer	enhancer	enhancer	enhancer	enhancer	enhancer
chr11	122735061	122735271	211	CRTAM	FALSE	5.9964e-06	0.131727	2	0.000228	2
chr16	89689811	89690262	452	DPEP1	FALSE	5.93525e-10	0.103076	4	0.0002298	3
chr7	33765080	33765409	330	BBS9	FALSE	6.89632e-07	-0.0509565	4	0.0002304	3
chr11	70269299	70269613	315	CTTN	FALSE	2.89243e-06	-0.0290641	4	0.0002394	3	enhancer								enhancer
chr20	3640605	3640605	1	GFRA4	FALSE	9.89778e-08	-0.0384356	2	0.0002407	1
chr20	62700725	62701000	276	TCEA2	FALSE	0.00453055	-0.0446654	2	0.000241	2					enhancer
chr18	32173055	32173227	173	DTNA	FALSE	4.01285e-07	0.0788975	8	0.0002425	6								enhancer
chr2	169653213	169653384	172	NOSTRIN	FALSE	1.50139e-05	-0.0383417	4	0.0002437	3	enhancer		enhancer
chr7	6548539	6548780	242	GRID2IP	FALSE	0.00113696	-0.044504	2	0.0002447	2
chr3	48694246	48694673	428	CELSR3	FALSE	1.99415e-05	0.0641747	7	0.0002477	5
chr2	234262200	234262348	149	DGKD	TRUE	8.23354e-06	-0.0289455	5	0.0002535	3					enhancer				enhancer
chr1	150954554	150954826	273	ANXA9	FALSE	9.28313e-05	-0.0541836	3	0.0002547	3
chr22	38485020	38485294	275	BAIAP2L2	FALSE	1.42814e-05	0.0386355	6	0.0002557	2
chr5	179604649	179604775	127	RASGEF1C	FALSE	2.69172e-06	0.1288	2	0.0002588	2								enhancer	enhancer
chr11	1543206	1543275	70	MOB2	FALSE	0.000543953	-0.068558	2	0.0002639	2
chr16	10982604	10982851	248	CIITA	FALSE	2.31627e-06	0.0685835	3	0.0002658	2		enhancer	enhancer	enhancer	enhancer	enhancer
chr10	62332352	62332846	495	ANK3	TRUE	1.70076e-05	0.0868239	8	0.0002718	8		enhancer	enhancer				enhancer	enhancer	enhancer
chr11	2715154	2715286	133	KCNQ1OT1	FALSE	1.6289e-07	-0.0331064	3	0.0002764	2
chr17	1472819	1472984	166	SLC43A2	FALSE	0.00480688	-0.0380849	3	0.0002875	3						enhancer			enhancer
chr16	88844726	88845204	479	PIEZO1	FALSE	7.76735e-06	-0.0474914	6	0.0002894	5	enhancer	enhancer	enhancer	enhancer			enhancer
chr4	6888038	6888151	114	KIAA0232	FALSE	7.82694e-05	-0.0388732	2	0.0002917	2							enhancer	enhancer	enhancer
chr4	36246675	36246675	1	ARAP2	TRUE	1.97881e-08	0.0296803	6	0.0002992	1		enhancer	enhancer	enhancer	enhancer	enhancer		enhancer	enhancer
chr21	46237117	46237958	842	SUMO3	FALSE	5.71619e-06	0.0077727	5	0.0003029	4									enhancer
chr22	50985797	50986813	1017	KLHDC7B	TRUE	8.29011e-05	-0.155143	6	0.000306	4
chr12	131701786	131702196	411	LINC01257	FALSE	7.60734e-06	-0.047678	5	0.0003062	4
chr5	131395888	131396357	470	IL3	TRUE	5.18971e-07	-0.0478804	8	0.0003067	6
chr21	43982051	43982560	510	SLC37A1	FALSE	0.000467486	-0.0384222	6	0.0003128	5
chr21	38827115	38827862	748	DYRK1A	FALSE	0.0017541	0.0201731	2	0.0003184	2	enhancer		enhancer
chr4	48491941	48492344	404	ZAR1	TRUE	0.000368371	0.0551253	5	0.0003259	4
chr13	114830255	114830713	459	RASA3	FALSE	0.000157523	0.0373336	6	0.0003314	5	enhancer	enhancer	enhancer		enhancer	enhancer	enhancer	enhancer	enhancer	enhancer
chr21	35896714	35897010	297	RCAN1	FALSE	2.62871e-07	0.0129988	4	0.0003317	3							enhancer
chr6	36725212	36725287	76	CPNE5	FALSE	3.7683e-06	-0.0285025	4	0.0003327	2					enhancer	enhancer
chr6	42417086	42417938	853	TRERF1	FALSE	0.000182365	0.0709262	2	0.000336	2									enhancer
chr14	100086137	100086425	289	CCDC85C	FALSE	3.63355e-05	0.074911	2	0.0003423	2							enhancer
chr1	2138442	2138953	512	FAAP20	FALSE	0.00250085	-0.0416601	3	0.0003492	3	enhancer		enhancer				enhancer	enhancer	enhancer
chr20	57594513	57594545	33	TUBB1	FALSE	0.0045434	-0.0354887	2	0.0003604	4	enhancer
chr1	48153833	48154122	290	TRABD2B	FALSE	1.58905e-05	0.0435963	4	0.0003702	3
chr8	28634455	28634478	24	INTS9	FALSE	3.83602e-09	0.0700019	4	0.000372	2			enhancer	enhancer		enhancer
chr14	69388953	69389034	82	ACTN1	FALSE	9.36371e-08	0.0459319	3	0.0003755	2
chr19	46270244	46270700	457	SIX5	FALSE	0.000114975	0.0752599	4	0.0003781	4	enhancer		enhancer				enhancer	enhancer
chr22	19706850	19706868	19	SEPT5-GP1BB	FALSE	1.5161e-08	0.0379839	4	0.0003804	2	enhancer
chr19	18419211	18419467	257	LSM4	FALSE	0.00381353	-0.0471975	2	0.0003882	2				enhancer		enhancer		enhancer	enhancer	enhancer
chr6	21667333	21667815	483	CASC15	FALSE	0.000527323	0.028047	3	0.0003921	3
chr2	3704501	3704773	273	ALLC	TRUE	4.19212e-06	-0.141275	6	0.0004166	5					enhancer
chr16	89114613	89114919	307	ACSF3	FALSE	1.87381e-07	-0.0421347	10	0.0004297	5
chr6	16323116	16323285	170	ATXN1	FALSE	1.39482e-05	0.0966754	2	0.0004371	2	enhancer		enhancer		enhancer		enhancer	enhancer	enhancer
chr4	3370988	3371291	304	RGS12	FALSE	2.8531e-09	0.0288146	10	0.0004437	4									enhancer
chr17	80187886	80188598	713	SLC16A3	FALSE	1.17949e-05	-0.0384118	7	0.0004668	5			enhancer					enhancer
chr14	23445909	23446246	338	AJUBA	FALSE	4.45471e-06	0.0352373	4	0.000471	4
chr9	35689902	35690226	325	TPM2	TRUE	2.84099e-06	0.0446386	8	0.0005003	5							enhancer		enhancer
chr21	46932082	46932386	305	COL18A1	FALSE	0.000850379	-0.0200402	3	0.0005044	4
chr2	113956255	113956634	380	PSD4	FALSE	2.43135e-05	0.078106	4	0.000506	4								enhancer
chr12	75784855	75785295	441	GLIPR1L2	FALSE	7.96088e-06	-0.057549	11	0.0005114	9			enhancer					enhancer	enhancer
chr6	130704336	130704571	236	TMEM200A	FALSE	0.000629147	-0.0683013	2	0.0005166	2
chr9	90589634	90589971	338	CDK20	TRUE	4.13098e-09	0.0233263	13	0.0005174	9
chr16	8728911	8729031	121	METTL22	FALSE	9.41823e-07	-0.0318951	4	0.0005179	2		enhancer	enhancer
chr21	47157461	47157612	152	PCBP3	FALSE	0.00524701	-0.0311703	2	0.0005303	2
chr11	68928362	68928547	186	TPCN2	FALSE	0.00473592	-0.0397974	2	0.0005322	2						enhancer
chr21	39956945	39957590	646	ERG	FALSE	4.36131e-05	0.0190083	4	0.0005561	3
chr17	34079665	34080240	576	GAS2L2	TRUE	7.59953e-05	0.0489791	6	0.0005617	6
chr10	106013534	106013865	332	GSTO1	TRUE	1.57565e-06	0.0242143	5	0.0005768	3	enhancer	enhancer	enhancer	enhancer				enhancer	enhancer
chr16	730898	731417	520	STUB1	FALSE	1.14671e-10	0.0206743	11	0.0005894	6	enhancer
chr2	66667433	66668012	580	MEIS1	FALSE	9.24875e-11	0.0335286	10	0.0005913	8		enhancer	enhancer	enhancer			enhancer	enhancer
chr17	80157889	80158055	167	CCDC57	FALSE	0.00103217	-0.0546634	2	0.000593	2	enhancer		enhancer					enhancer
chr11	45230795	45231545	751	PRDM11	FALSE	0.000960064	0.025178	5	0.000609	4								enhancer	enhancer	enhancer
chr21	42003070	42003223	154	DSCAM	FALSE	0.000422519	-0.058905	2	0.0006094	2
chr1	155252359	155252776	418	HCN3	FALSE	0.000224688	-0.0283702	4	0.0006132	4
chr11	112834466	112834521	56	NCAM1	FALSE	1.13366e-05	0.0863562	3	0.0006163	2								enhancer
chr19	5229744	5229816	73	PTPRS	FALSE	0.000178687	-0.134523	2	0.0006428	2
chr2	98340425	98340655	231	ZAP70	FALSE	1.42068e-11	0.0352396	9	0.0006437	3
chr6	159084048	159084599	552	SYTL3	FALSE	3.49691e-05	0.0430848	5	0.0006522	4		enhancer
chr1	235805286	235805770	485	GNG4	FALSE	1.80047e-06	0.0824356	5	0.0006528	4		enhancer	enhancer
chr21	45344525	45345152	628	AGPAT3	FALSE	5.18708e-06	-0.0173886	7	0.0006598	6								enhancer	enhancer
chr8	37556863	37557348	486	ZNF703	FALSE	6.19587e-07	0.0766366	7	0.0006765	3							enhancer	enhancer	enhancer
chr16	88547533	88547861	329	ZFPM1	FALSE	0.00243401	-0.0317961	4	0.0006771	4
chr1	151701849	151702254	406	RIIAD1	FALSE	1.45298e-05	0.0497386	3	0.0007099	3									enhancer
chr17	60803292	60803476	185	MARCH10	FALSE	0.00329888	-0.0309084	2	0.0007174	2
chr1	218636703	218636828	126	TGFB2	FALSE	6.40647e-06	0.0569429	3	0.0007474	3							enhancer	enhancer
chr1	212606756	212607111	356	NENF	FALSE	2.4536e-05	0.0337686	4	0.0007619	3								enhancer	enhancer
chr2	85811292	85811662	371	VAMP5	TRUE	1.07238e-09	-0.0433542	9	0.0007722	6		enhancer	enhancer	enhancer				enhancer	enhancer
chr11	353762	353919	158	B4GALNT4	FALSE	0.00799657	-0.0668354	2	0.0007862	2	enhancer					enhancer		enhancer	enhancer
chr10	134332277	134332442	166	INPP5A	FALSE	2.0753e-07	-0.112972	6	0.0007871	3
chr19	38886319	38886789	471	SPRED3	FALSE	4.96819e-05	0.0951163	6	0.0008088	5
chr17	1554306	1554577	272	PRPF8	FALSE	0.00290429	-0.0265219	3	0.0008121	4	enhancer
chr18	3045268	3045434	167	MYOM1	FALSE	5.19058e-05	0.113348	2	0.0008667	2
chr2	98275410	98275676	267	ACTR1B	FALSE	0.00166269	-0.0354946	2	0.0008937	2									enhancer
chr1	41447631	41447780	150	CTPS1	FALSE	0.00302684	-0.044096	3	0.0009126	2									enhancer
chr4	55650393	55650591	199	KIT	FALSE	2.30994e-07	0.0593839	3	0.0009239	3								enhancer	enhancer
chr14	105995251	105995755	505	TMEM121	FALSE	0.000230208	0.0796275	4	0.0009364	4
chr12	133266534	133266769	236	PGAM5	FALSE	7.05454e-07	-0.0428735	6	0.000946	6	enhancer
chr2	173332218	173332388	171	ITGA6	FALSE	0.00855827	-0.0320503	2	0.0009478	2
chr8	145137100	145137385	286	GPAA1	TRUE	2.3852e-11	0.0118014	16	0.0009541	10
chr7	2419958	2420339	382	EIF3B	FALSE	7.56116e-10	0.0333153	6	0.0009656	5
chr19	55741371	55741862	492	PPP6R1	FALSE	0.00138822	-0.0251762	4	0.0009687	4
chr17	76975944	76976357	414	LGALS3BP	TRUE	3.26601e-06	0.0482371	8	0.0009905	8								enhancer
chr2	97204931	97205147	217	ARID5A	FALSE	4.4795e-09	-0.0287406	3	0.0009982	2			enhancer		enhancer			enhancer	enhancer
chr12	133066471	133067463	993	FBRSL1	TRUE	8.03805e-08	-0.000386087	24	0.001048	12			enhancer					enhancer	enhancer
chr9	134756631	134756631	1	MED27	FALSE	1.37415e-10	-0.0350901	2	0.001051	1
chr12	57443357	57443916	560	MYO1A	TRUE	0.000124466	-0.0453196	3	0.001054	3
chr17	872762	873452	691	NXN	FALSE	6.60034e-05	0.0392956	6	0.001068	4
chr3	136506024	136506546	523	SLC35G2	FALSE	0.000271047	0.0787429	2	0.00108	2		enhancer	enhancer	enhancer			enhancer	enhancer
chr16	1121693	1122047	355	SSTR5-AS1	FALSE	3.06808e-05	-0.112616	5	0.001106	5
chr12	113670705	113671028	324	TPCN1	FALSE	2.31074e-05	0.0904052	2	0.001113	2	enhancer		enhancer	enhancer	enhancer	enhancer	enhancer	enhancer	enhancer	enhancer
chr12	111618925	111619455	531	CUX2	FALSE	4.61108e-06	0.0449121	7	0.00115	7
chr11	129814751	129814885	135	PRDM10	FALSE	5.41521e-06	-0.0329163	4	0.001163	4
chr3	52528714	52529524	811	STAB1	TRUE	1.24114e-06	-0.0257038	10	0.001191	9								enhancer
chr9	16058430	16058436	7	CCDC171	FALSE	2.07032e-06	-0.078711	2	0.001198	2							enhancer
chr5	71673985	71674667	683	PTCD2	FALSE	0.00180453	0.10629	2	0.001201	2
chr2	169658881	169659182	302	NOSTRIN	TRUE	0.000204196	-0.0129464	7	0.001223	5	enhancer		enhancer
chr14	23844876	23845091	216	IL25	FALSE	0.00433498	-0.0226379	4	0.001229	4								enhancer	enhancer
chr9	140064540	140064863	324	LRRC26	TRUE	4.90326e-16	0.00784466	23	0.001245	7
chr6	43276478	43276781	304	CRIP3	TRUE	5.04451e-09	-0.0108605	12	0.00125	9
chr1	110437204	110437264	61	CSF1	FALSE	5.56936e-08	-0.0652805	2	0.001253	2	enhancer
chr21	17911433	17912242	810	MIR99A	FALSE	8.68147e-05	0.0145038	5	0.001279	5
chr1	177225850	177225888	39	BRINP2	FALSE	2.76125e-06	0.0884064	5	0.001292	3								enhancer	enhancer
chr11	75943228	75943228	1	WNT11	FALSE	1.64823e-07	-0.0688578	2	0.001323	1
chr14	69811934	69812124	191	GALNT16	FALSE	6.96041e-05	-0.0569609	2	0.001346	2
chr8	102166926	102167694	769	ZNF706	FALSE	0.00197502	0.0604261	2	0.001358	2	enhancer		enhancer				enhancer	enhancer	enhancer	enhancer
chr1	212819593	212819593	1	FAM71A	FALSE	4.05384e-08	0.0246704	3	0.001359	1			enhancer				enhancer
chr9	127562983	127563053	71	OLFML2A	FALSE	9.28413e-06	0.0497204	4	0.001374	3					enhancer
chr8	37678323	37679121	799	ADGRA2	FALSE	0.00288402	0.0456942	2	0.001379	2							enhancer
chr4	2943901	2944178	278	NOP14-AS1	FALSE	1.02413e-05	-0.025674	8	0.00145	3
chr1	40006497	40006671	175	PPIEL	FALSE	1.02428e-05	0.0836142	2	0.001458	2								enhancer	enhancer	enhancer
chr3	128204813	128205496	684	GATA2	FALSE	5.94503e-05	0.0364361	7	0.001497	7	enhancer	enhancer	enhancer	enhancer
chr8	132936123	132936219	97	EFR3A	FALSE	3.33587e-07	0.0819843	3	0.001519	2					enhancer	enhancer
chr21	27777262	27777555	294	CYYR1	FALSE	0.00454153	-0.0350144	2	0.001541	2							enhancer
chr8	141457349	141457736	388	TRAPPC9	FALSE	0.0088432	-0.0323291	2	0.001548	2
chr17	37879654	37879858	205	ERBB2	FALSE	0.00521844	-0.0464745	4	0.001602	4	enhancer
chr21	45379489	45379721	233	AGPAT3	TRUE	0.000433547	-0.0187699	5	0.001615	5
chr18	43733643	43733806	164	C18orf25	FALSE	0.000176409	-0.0386711	2	0.001619	2
chr20	387982	388801	820	RBCK1	TRUE	1.18386e-09	-0.0141527	14	0.001624	13	enhancer		enhancer						enhancer
chr21	35013970	35015074	1105	CRYZL1	TRUE	1.36065e-06	-0.00326136	16	0.001632	14
chr19	17972324	17972675	352	RPL18A	FALSE	0.00015387	-0.0292567	4	0.001644	3	enhancer		enhancer	enhancer	enhancer
chr11	73104398	73104608	211	RELT	FALSE	0.00188045	-0.0293172	5	0.001671	4
chr21	47648535	47648933	399	LSS	TRUE	2.99491e-06	-0.00440505	8	0.001672	6	enhancer							enhancer	enhancer
chr2	105372007	105372176	170	LINC01114	FALSE	6.38767e-06	0.0413578	5	0.001684	3			enhancer					enhancer	enhancer
chr17	943041	943270	230	ABR	FALSE	0.000108555	0.0488454	4	0.001708	3			enhancer					enhancer	enhancer	enhancer
chr17	79304188	79304289	102	TMEM105	FALSE	1.07765e-05	0.0144786	13	0.001743	3
chr19	4679182	4679533	352	DPP9-AS1	TRUE	0.000224664	-0.0318503	5	0.001759	4	enhancer		enhancer						enhancer
chr11	10715175	10715532	358	MRVI1	FALSE	3.33913e-10	0.0266455	14	0.001789	9								enhancer
chr10	530714	531584	871	DIP2C	TRUE	5.08415e-05	-0.0798741	12	0.001811	9					enhancer		enhancer	enhancer	enhancer	enhancer
chr11	9780844	9781412	569	LOC440028	TRUE	0.000532498	0.0639414	4	0.00185	4					enhancer		enhancer	enhancer	enhancer
chr11	128772355	128772555	201	C11orf45	FALSE	0.000414928	-0.0966168	2	0.001861	2
chr1	112903196	112903229	34	CTTNBP2NL	FALSE	1.1094e-06	0.0626766	3	0.001864	2								enhancer
chr6	149805995	149806659	665	ZC3H12D	TRUE	2.0977e-08	0.0458995	11	0.001876	10		enhancer	enhancer	enhancer	enhancer	enhancer		enhancer
chr16	75282051	75282179	129	BCAR1	FALSE	0.00228449	-0.0265226	8	0.001889	3							enhancer	enhancer	enhancer	enhancer
chr19	52452094	52452447	354	ZNF613	FALSE	4.21147e-07	0.0806039	5	0.001946	4								enhancer
chr1	155167337	155167443	107	THBS3	FALSE	0.000999724	-0.027228	2	0.001954	2								enhancer
chr19	49220223	49220485	263	MAMSTR	FALSE	9.61208e-05	0.013167	5	0.001955	3			enhancer	enhancer	enhancer		enhancer	enhancer	enhancer
chr17	79668348	79668668	321	HGS	FALSE	0.000214728	-0.0184188	5	0.001976	3			enhancer
chr19	1255283	1255516	234	MIDN	FALSE	0.00020678	-0.0237464	3	0.001981	3		enhancer		enhancer	enhancer	enhancer	enhancer	enhancer	enhancer
chr11	64937570	64937741	172	SPDYC	TRUE	0.000527359	-0.0371901	6	0.001999	6			enhancer
chr17	29887049	29887376	328	MIR193A	FALSE	4.95001e-05	0.0328986	6	0.002048	2							enhancer
chr16	3704319	3704613	295	DNASE1	FALSE	0.00185931	-0.0384512	4	0.002089	3
chr19	1998686	1999003	318	BTBD2	FALSE	0.00203027	-0.109848	3	0.002149	4
chr2	202047459	202047754	296	CASP10	TRUE	0.000219745	-0.0384719	3	0.002172	3			enhancer	enhancer
chr14	74100788	74100987	200	DNAL1	FALSE	2.41085e-09	0.0201631	9	0.002185	6								enhancer	enhancer
chr2	286830	287148	319	ALKAL2	FALSE	6.72862e-06	-0.0467474	10	0.002217	5
chr19	5799340	5799374	35	DUS3L	FALSE	9.25003e-06	0.0950476	2	0.00224	2
chr21	34863117	34864162	1046	DNAJC28	TRUE	1.13114e-11	-0.00326956	14	0.002244	11
chr17	800431	800761	331	NXN	FALSE	2.77874e-05	0.0606105	6	0.002273	5
chr1	90285437	90286294	858	LRRC8D	TRUE	2.3752e-05	0.0236559	3	0.00232	2	enhancer		enhancer					enhancer	enhancer
chr17	42431627	42431859	233	FAM171A2	FALSE	0.000295712	0.0801588	5	0.002327	3
chr4	152595994	152596245	252	GATB	FALSE	6.12828e-05	-0.0734962	2	0.002333	2									enhancer
chr10	126712074	126712230	157	CTBP2	FALSE	3.20712e-10	-0.049361	3	0.002391	2								enhancer	enhancer
chr11	8832690	8833095	406	ST5	TRUE	1.38974e-05	-0.0252718	14	0.002393	9							enhancer		enhancer
chr8	38831598	38831857	260	HTRA4	TRUE	8.84488e-06	-0.0444396	8	0.002436	5
chr19	52872727	52873173	447	ZNF880	TRUE	1.30182e-07	0.0373283	12	0.002518	10
chr17	2907678	2908369	692	RAP1GAP2	FALSE	6.37095e-05	0.0443899	5	0.002552	5				enhancer	enhancer	enhancer		enhancer	enhancer
chr17	19322114	19322290	177	RNF112	FALSE	4.46882e-05	0.0411911	4	0.002566	4									enhancer
chr17	80740537	80740950	414	TBCD	FALSE	2.09257e-05	-0.0254487	7	0.00275	4
chr14	102785511	102785613	103	ZNF839	FALSE	7.26214e-05	0.0207018	6	0.002791	3								enhancer	enhancer
chr3	51704351	51705150	800	TEX264	TRUE	4.66476e-06	-0.0133459	8	0.002857	8
chr1	231761688	231761845	158	TSNAX-DISC1	FALSE	8.38776e-06	0.0373172	5	0.002863	4								enhancer	enhancer
chr5	133451383	133451625	243	TCF7	FALSE	4.51291e-09	0.0221865	20	0.002884	3
chr3	16216045	16216215	171	GALNT15	TRUE	2.28973e-05	-0.0577171	7	0.00298	6								enhancer	enhancer
chr21	37421344	37421433	90	SETD4	FALSE	1.86606e-06	0.00520546	3	0.002983	3
chr15	83680526	83681092	567	C15orf40	TRUE	2.48697e-07	0.0285923	12	0.003069	9
chr16	75322715	75322931	217	CFDP1	FALSE	0.00242624	-0.0446185	2	0.003125	2									enhancer
chr6	33043574	33044012	439	HLA-DPB1	TRUE	4.24387e-05	0.0882378	4	0.003176	3			enhancer		enhancer	enhancer		enhancer
chr8	28961315	28961450	136	KIF13B	FALSE	6.23674e-06	0.0428778	4	0.00318	4					enhancer			enhancer	enhancer
chr10	135164246	135164596	351	PRAP1	FALSE	0.000147072	0.0449077	6	0.003194	3
chr12	111127804	111128247	444	HVCN1	TRUE	2.57141e-07	-0.011611	18	0.003265	6						enhancer
chr21	28218646	28218959	314	ADAMTS1	TRUE	1.40889e-05	-0.00246008	6	0.003301	3							enhancer	enhancer	enhancer
chr14	94462309	94462607	299	CCDC197	TRUE	2.10128e-05	-0.0632454	5	0.003319	4
chr16	87760695	87761121	427	KLHDC4	FALSE	6.13839e-08	-0.0376844	4	0.003351	3
chr15	91476827	91477210	384	UNC45A	FALSE	0.00509722	-0.033493	4	0.00339	4	enhancer		enhancer						enhancer
chr1	164545553	164546143	591	PBX1	FALSE	0.000908418	-0.0982732	7	0.003402	7								enhancer	enhancer
chr12	116977878	116977945	68	LINC00173	FALSE	0.000126582	0.0828518	2	0.003447	2
chr12	117100401	117100649	249	C12orf49	FALSE	6.785e-07	0.0580414	3	0.003563	2		enhancer
chr7	91808793	91809117	325	CYP51A1	TRUE	0.00021744	0.047473	8	0.003574	6			enhancer					enhancer	enhancer	enhancer
chr22	39348394	39348639	246	APOBEC3A	FALSE	0.000596539	0.0240244	3	0.003585	5						enhancer
chr19	17444399	17444421	23	ANO8	FALSE	0.00233624	-0.0294216	2	0.003677	2
chr6	17280551	17280740	190	RBM24	TRUE	3.56196e-06	-0.0520525	3	0.003809	2
chr7	2148973	2149259	287	MAD1L1	FALSE	0.00725033	-0.0255079	2	0.003833	3	enhancer							enhancer	enhancer	enhancer
chr21	44257072	44257296	225	WDR4	FALSE	7.21576e-05	-0.0491241	2	0.003834	2
chr6	32078127	32078133	7	TNXB	FALSE	1.33903e-06	-0.0306779	9	0.003924	2
chr5	115962086	115962584	499	SEMA6A	FALSE	0.000288549	0.073344	3	0.003927	3								enhancer	enhancer
chr14	104639580	104639890	311	KIF26A	FALSE	0.000303182	-0.0178746	6	0.003968	3
chr5	96298581	96298662	82	LNPEP	FALSE	3.37265e-07	0.186776	3	0.003997	3			enhancer		enhancer	enhancer		enhancer
chr16	749581	749592	12	FBXL16	FALSE	4.23495e-06	-0.0564229	2	0.004045	2
chr20	825798	826057	260	FAM110A	FALSE	5.40187e-05	0.0954947	5	0.004046	4
chr1	209859331	209859350	20	HSD11B1	TRUE	1.50891e-07	-0.0211445	6	0.004125	2
chr6	32808504	32808752	249	PSMB8	FALSE	5.10322e-06	-0.0568687	5	0.004192	5					enhancer	enhancer
chr15	60294517	60295312	796	FOXB1	TRUE	2.57454e-05	0.0543459	7	0.004521	4
chr1	214152709	214152979	271	PROX1	FALSE	1.0655e-05	0.0349862	6	0.004564	4
chr1	154151169	154151684	516	TPM3	FALSE	0.00294514	-0.0427909	5	0.004637	4	enhancer	enhancer	enhancer	enhancer	enhancer			enhancer	enhancer
chr2	96971862	96972181	320	SNRNP200	TRUE	0.000161039	-0.025656	4	0.004667	2
chr6	28412251	28412459	209	ZSCAN23	TRUE	0.00177354	-0.0430633	3	0.004674	2
chr16	73101264	73101264	1	ZFHX3	FALSE	8.02671e-07	-0.0663688	3	0.004891	1							enhancer	enhancer
chr13	111935412	111935681	270	ARHGEF7	FALSE	1.23849e-07	-0.0253529	8	0.004894	4								enhancer	enhancer
chr12	54745920	54746176	257	COPZ1	FALSE	0.000165735	0.0511182	5	0.004918	4	enhancer						enhancer	enhancer	enhancer	enhancer
chr1	183129221	183129221	1	LAMC1	FALSE	1.05925e-05	-0.0470582	2	0.005026	1
chr19	17487776	17487908	133	PLVAP	FALSE	0.00486975	-0.0392984	3	0.005206	4						enhancer
chr12	124941307	124941423	117	NCOR2	FALSE	9.97794e-08	-0.0312318	7	0.005222	4					enhancer	enhancer		enhancer	enhancer	enhancer
chr5	134813213	134813329	117	TIFAB	FALSE	0.000969499	-0.131478	2	0.005246	2
chr1	59280290	59280619	330	LINC01135	FALSE	0.000944034	-0.0800571	3	0.005251	3	enhancer				enhancer	enhancer	enhancer	enhancer	enhancer
chr10	104535792	104536121	330	WBP1L	TRUE	1.10004e-07	0.0294638	13	0.005302	9		enhancer	enhancer	enhancer				enhancer	enhancer
chr21	35736023	35736252	230	KCNE2	TRUE	0.000754795	-0.0281389	2	0.005357	2
chr1	164681267	164681652	386	PBX1	FALSE	0.000388439	0.0522828	4	0.00537	4	enhancer		enhancer						enhancer
chr19	49223814	49224165	352	RASIP1	FALSE	1.81314e-05	0.0645723	7	0.005434	5			enhancer	enhancer	enhancer		enhancer	enhancer	enhancer
chr13	45149702	45150028	327	TSC22D1	FALSE	1.47035e-08	0.0202657	7	0.005592	3			enhancer				enhancer	enhancer	enhancer
chr1	174843754	174844560	807	RABGAP1L	FALSE	1.17607e-09	-0.0410849	11	0.00561	6
chr4	30759285	30759604	320	PCDH7	FALSE	2.25449e-08	0.0427329	2	0.005616	2							enhancer
chr1	5917766	5917915	150	MIR4689	FALSE	0.000446077	-0.0313911	5	0.005643	3
chr9	116327210	116327278	69	RGS3	TRUE	8.77293e-05	-0.069531	4	0.005711	4								enhancer	enhancer
chr2	231067424	231067820	397	SP110	FALSE	0.000644517	-0.0508982	5	0.005806	4					enhancer	enhancer
chr6	146660979	146661192	214	GRM1	FALSE	5.09417e-05	0.111055	3	0.005988	3
chr21	43159399	43159503	105	RIPK4	FALSE	3.63355e-05	-0.020295	3	0.005995	3
chr17	27505257	27505845	589	MYO18A	FALSE	0.00256208	-0.0355557	2	0.006025	3	enhancer		enhancer					enhancer	enhancer
chr16	30535933	30536135	203	ZNF768	FALSE	0.000268439	-0.0388966	2	0.006049	2
chr17	70536095	70536199	105	LINC00673	FALSE	0.00020646	0.0329053	4	0.006096	3							enhancer	enhancer	enhancer
chr12	121974146	121974305	160	KDM2B	FALSE	0.000772602	0.084099	3	0.006184	2			enhancer		enhancer	enhancer		enhancer	enhancer
chr6	41068666	41069048	383	ADCY10P1	TRUE	0.0022601	0.205502	5	0.006407	5
chr3	125903636	125903636	1	ALDH1L1-AS2	FALSE	5.1421e-07	0.0420851	2	0.006473	1
chr21	45874879	45875123	245	LRRC3-DT	FALSE	6.95134e-05	-0.0316561	5	0.006481	3
chr21	45758130	45758395	266	CFAP410	TRUE	1.15948e-05	-0.0264876	4	0.006486	4								enhancer	enhancer
chr1	93912688	93912802	115	FNBP1L	TRUE	9.23883e-07	0.137908	2	0.006533	2
chr11	68920466	68920648	183	TPCN2	FALSE	4.49946e-05	-0.0737529	5	0.00659	4
chr17	8218709	8219095	387	ARHGEF15	FALSE	0.000107459	0.0492022	4	0.006785	3
chr1	43736290	43736600	311	EBNA1BP2	FALSE	0.00649577	0.0350783	3	0.006932	3								enhancer	enhancer
chr15	91473059	91473569	511	UNC45A	TRUE	0.00709481	0.062604	10	0.006946	10	enhancer		enhancer		enhancer	enhancer		enhancer	enhancer
chr21	45395446	45395775	330	AGPAT3	FALSE	0.0038286	-0.0853308	2	0.00708	2	enhancer							enhancer	enhancer
chr11	8705609	8705801	193	SNORA3A	TRUE	0.00629701	-0.0645406	4	0.007184	4	enhancer		enhancer	enhancer	enhancer	enhancer	enhancer
chr17	7199099	7199284	186	YBX2	TRUE	5.56028e-05	0.0547559	5	0.007243	3
chr9	112887376	112887903	528	AKAP2	TRUE	3.81639e-07	0.0299579	8	0.007441	8					enhancer		enhancer	enhancer
chr12	58132733	58133183	451	AGAP2	FALSE	0.0001113	-0.0504336	4	0.007451	3			enhancer	enhancer				enhancer	enhancer
chr11	68517529	68518048	520	TESMIN	FALSE	2.68269e-05	0.0794361	5	0.007544	5
chr1	170114946	170115351	406	METTL11B	TRUE	0.000291435	0.078574	5	0.007615	4
chr21	44088768	44089142	375	PDE9A	FALSE	1.52877e-08	-0.0277395	6	0.007616	5
chr19	11484448	11484752	305	SWSAP1	TRUE	3.7711e-06	0.029809	4	0.007659	3								enhancer
chr17	42299852	42299928	77	UBTF	TRUE	0.000112916	0.0650712	2	0.00766	2			enhancer				enhancer	enhancer	enhancer
chr14	32797149	32797255	107	AKAP6	TRUE	0.00676612	-0.0483715	3	0.007686	4								enhancer	enhancer
chr8	61326619	61326925	307	RAB2A	FALSE	8.9584e-05	0.0180512	6	0.007756	3
chr11	2415019	2415046	28	CD81	FALSE	9.72442e-06	-0.0427839	5	0.007858	3		enhancer	enhancer		enhancer	enhancer		enhancer	enhancer	enhancer
chr6	42110740	42110867	128	C6orf132	TRUE	0.000278077	0.0513322	5	0.00794	4
chr13	114005950	114006027	78	GRTP1	FALSE	0.00233302	-0.0312735	4	0.008034	4
chr11	2234665	2235203	539	MIR4686	FALSE	1.63468e-05	0.0426843	5	0.008098	4
chr21	38070983	38071323	341	SIM2	TRUE	4.17644e-07	-0.000626373	11	0.008185	3
chr4	48129869	48130137	269	TXK	FALSE	0.00016066	-0.0603073	2	0.008308	2
chr9	113189984	113190042	59	SVEP1	FALSE	4.57563e-05	-0.092506	2	0.008417	2
chr3	98450711	98450780	70	ST3GAL6-AS1	FALSE	0.000544215	0.0843788	3	0.008476	3								enhancer	enhancer
chr5	176829034	176829639	606	F12	FALSE	3.59438e-11	0.0520455	15	0.008501	5
chr7	157447244	157447534	291	PTPRN2	FALSE	0.0014755	0.00458886	5	0.008513	3
chr6	7074003	7074199	197	RREB1	FALSE	0.00102401	0.0879593	2	0.008693	2		enhancer	enhancer		enhancer
chr18	43608105	43608309	205	PSTPIP2	FALSE	0.00277161	0.0288874	3	0.008726	2							enhancer	enhancer	enhancer
chr4	135122152	135122410	259	PABPC4L	FALSE	6.84771e-05	0.079668	2	0.008891	2
chr13	115085283	115085339	57	CHAMP1	FALSE	0.00399821	-0.041317	2	0.009067	2	enhancer		enhancer				enhancer
chr21	45936193	45936702	510	TSPEAR	FALSE	0.00171828	-0.0243408	4	0.009106	3
chr7	91764530	91764605	76	CYP51A1	FALSE	0.00383965	0.0663852	3	0.009209	4
chr17	79680063	79680420	358	SLC25A10	FALSE	0.000765274	-0.061608	4	0.009269	3	enhancer
chr8	1721148	1721237	90	CLN8	FALSE	6.24084e-05	0.067156	3	0.009283	2					enhancer			enhancer	enhancer
chr6	90312516	90312567	52	LYRM2	FALSE	0.00542762	-0.0289561	3	0.009293	4
chr22	29197712	29198005	294	XBP1	TRUE	0.000360153	-0.0370343	5	0.00945	5	enhancer	enhancer	enhancer	enhancer		enhancer		enhancer
chr1	9909895	9910137	243	CTNNBIP1	FALSE	0.000854955	0.0392465	2	0.009506	2		enhancer	enhancer	enhancer	enhancer			enhancer	enhancer	enhancer
chr2	11533716	11533970	255	LINC00570	TRUE	6.05268e-05	-0.0297792	5	0.009556	5	enhancer						enhancer	enhancer	enhancer
chr11	64757863	64757939	77	BATF2	FALSE	3.44135e-05	-0.0207785	4	0.009579	3	enhancer
chr7	6631252	6631520	269	C7orf26	FALSE	6.38123e-05	0.0593593	3	0.009625	3
chr15	93616966	93617301	336	RGMA	TRUE	1.4338e-05	0.0559928	10	0.009676	9								enhancer
chr2	207847521	207847811	291	CPO	FALSE	0.00116027	0.0395271	4	0.009829	2								enhancer	enhancer
chr20	44461113	44461421	309	SNX21	TRUE	0.0022785	-0.0694139	2	0.009867	2								enhancer	enhancer

## Sheet: c_DMRs_Non-LatinoWhites
Supplementary Data 7c - Differentially methylated regions (DMRs) associated with Down syndrome in non-Latino whites. DMRs were identified using both DMRcate and comb-p methods. P-values obtained in the EWAS of DS in non-Latino whites were used for comb-p. DMRcate was run adjusting for sex, plate, the first six EPISTRUCTURE PCs, and the first ten ReFACTor PCs. We retained DMRs that spanned a minim…
chrom	start (hg19)	end (hg19)	width	Gene_Symbol	Promoter	DMRCate_fdr_pvalue	DMRCate_meandiff	DMRcate_N_CpGs	combp_sidak_pvalue	combp_N_CpGs	K562	BI_CD34_Primary_RO01480	BI_CD34_Primary_RO01536	BI_CD34_Primary_RO01549	CD19_primary	GM12878	Astrocytes	BI_Brain_Hippocampus_Middle_150	BI_Brain_Inferior_Temporal_Lobe	BI_Brain_Mid_Frontal_Lobe
chr11	128554774	128557265	2492	FLI1	TRUE	7.1082e-78	0.204734	19	4.588e-63	16			enhancer
chr21	36258497	36259694	1198	RUNX1	FALSE	1.03604e-75	0.381177	11	1.712e-56	11	enhancer	enhancer	enhancer	enhancer			enhancer	enhancer
chr2	98377791	98379508	1718	TMEM131	FALSE	4.87654e-33	-0.174145	6	2.701e-33	6			enhancer
chr17	2169272	2169989	718	SMG6	TRUE	2.72343e-67	-0.14825	10	7.792e-33	8		enhancer	enhancer	enhancer	enhancer	enhancer
chr7	26577897	26578098	202	KIAA0087	FALSE	1.43253e-68	-0.201701	3	1.276e-31	2
chr11	124621829	124622348	520	VSIG2	TRUE	1.35297e-33	-0.136608	7	5.533e-31	5					enhancer				enhancer
chr16	15787920	15787957	38	NDE1	FALSE	7.40752e-70	-0.186466	3	5.587e-31	3
chr5	78985434	78986160	727	CMYA5	TRUE	4.6357e-47	-0.222982	11	2.868e-27	10
chr22	51016501	51017432	932	CPT1B	TRUE	6.14006e-49	0.215812	15	3.497e-25	14
chr6	157931791	157932180	390	ZDHHC14	FALSE	5.92893e-34	-0.29459	5	2.105e-23	5	enhancer
chr1	3164415	3165391	977	PRDM16	FALSE	4.57534e-29	-0.120968	6	3.358e-23	5
chr8	6418978	6420858	1881	ANGPT2	TRUE	1.44784e-23	-0.304621	10	1.764e-22	10		enhancer	enhancer
chr20	57427170	57427977	808	GNAS	FALSE	4.67079e-68	-0.0668406	39	3.708e-22	22
chr15	75641081	75641171	91	NEIL1	FALSE	1.28489e-27	0.0152336	23	2.114e-20	3					enhancer				enhancer
chr2	135621153	135621176	24	ACMSD	FALSE	8.52749e-19	-0.217064	2	5.867e-20	2
chr1	36786285	36787678	1394	SH3D21	FALSE	7.28779e-23	0.115426	8	2.109e-19	6	enhancer		enhancer				enhancer
chr22	29427488	29428108	621	ZNRF3	FALSE	6.77048e-35	-0.137552	6	2.873e-19	5	enhancer						enhancer	enhancer	enhancer	enhancer
chr5	131395849	131396357	509	IL3	TRUE	3.85434e-42	-0.0928114	9	3.794e-19	7
chr17	80260410	80261212	803	CD7	FALSE	3.93028e-20	-0.150939	3	6.907e-19	3			enhancer
chr12	6427498	6427774	277	PLEKHG6	FALSE	1.5225e-25	-0.101538	4	1.035e-18	3
chr1	156211415	156212005	591	BGLAP	TRUE	6.58638e-29	-0.0843397	8	1.151e-18	7								enhancer
chr20	749148	749620	473	SLC52A3	TRUE	3.00282e-28	-0.112053	8	1.546e-18	8
chr16	87993322	87993548	227	BANP	TRUE	9.06465e-27	-0.14353	10	4.261e-18	4		enhancer	enhancer	enhancer			enhancer	enhancer
chr7	151433020	151433873	854	PRKAG2	TRUE	3.72589e-24	-0.207206	8	6.051e-18	6							enhancer
chr19	1998686	1999322	637	BTBD2	FALSE	1.36505e-20	-0.193621	4	1.119e-17	4
chr19	1851750	1851995	246	KLF16	FALSE	1.00194e-18	0.170659	3	1.77e-17	3		enhancer	enhancer	enhancer	enhancer			enhancer
chr13	99483730	99484058	329	DOCK9	FALSE	8.85107e-29	-0.11469	5	2.297e-17	4
chr2	54086854	54087552	699	ASB3	TRUE	5.09779e-46	-0.134316	13	3.56e-17	13
chr11	108408907	108408969	63	EXPH5	TRUE	3.68032e-27	-0.0980365	7	1.151e-16	4
chr2	1748617	1749076	460	PXDN	TRUE	9.20018e-23	0.0750174	9	2.179e-16	6							enhancer
chr16	2029256	2030576	1321	NOXO1	FALSE	9.69508e-19	0.0829504	10	2.876e-15	6
chr15	91473059	91473569	511	UNC45A	TRUE	9.78509e-15	0.116928	10	3.206e-15	10	enhancer		enhancer		enhancer	enhancer		enhancer	enhancer
chr10	43698834	43699362	529	RASGEF1A	FALSE	4.02055e-21	-0.0861883	8	3.603e-15	5	enhancer		enhancer
chr1	15771228	15773099	1872	CTRC	FALSE	1.04361e-13	-0.121979	3	5.534e-15	3
chr1	202310824	202311492	669	UBE2T	TRUE	3.10588e-15	0.0284583	12	8.345e-15	10
chr1	1196457	1196747	291	UBE2J2	FALSE	1.75086e-20	-0.127272	4	1.813e-14	3
chr13	113689422	113690168	747	MCF2L	FALSE	5.53024e-17	-0.17433	6	2.695e-14	5									enhancer
chr1	117505173	117505510	338	PTGFRN	FALSE	2.17438e-26	-0.0815718	5	4.714e-14	4
chr12	119772158	119772842	685	CCDC60	TRUE	9.918e-23	0.0863478	9	1.058e-13	7
chr6	29648225	29648756	532	ZFP57	FALSE	6.40507e-24	0.302889	12	1.362e-13	12		enhancer
chr11	124647244	124647347	104	MSANTD2	FALSE	5.80296e-19	-0.0955616	4	1.533e-13	3
chr3	149954839	149954861	23	TSC22D2	FALSE	6.65653e-19	-0.11786	5	3.164e-13	3							enhancer
chr3	10333043	10333655	613	GHRL	FALSE	5.09135e-22	-0.0412964	9	5.912e-13	4
chr9	96079169	96080793	1625	C9orf129	FALSE	5.15287e-14	-0.123304	4	7.129e-13	4
chr1	154151169	154152797	1629	TPM3	FALSE	4.34729e-11	-0.066133	7	9.779e-13	6	enhancer	enhancer	enhancer	enhancer	enhancer			enhancer	enhancer
chr3	52099285	52099561	277	LINC00696	TRUE	6.36952e-23	-0.0672061	6	1.049e-12	5								enhancer	enhancer
chr1	6418944	6419767	824	ACOT7	TRUE	2.00522e-19	-0.0694561	7	1.055e-12	7
chr17	38582134	38582502	369	TOP2A	FALSE	1.41461e-14	-0.103117	2	1.573e-12	2
chr8	145577701	145578395	695	TMEM249	FALSE	1.62234e-14	0.0504838	12	1.877e-12	5
chr3	9944212	9944591	380	IL17RE	TRUE	1.41531e-15	-0.0853272	6	2.291e-12	3
chr19	2330963	2332719	1757	SPPL2B	FALSE	2.31531e-08	-0.0975874	5	2.843e-12	5		enhancer	enhancer	enhancer	enhancer	enhancer		enhancer	enhancer	enhancer
chr5	175322462	175322631	170	CPLX2	FALSE	1.63079e-15	-0.0787482	3	3.425e-12	2
chr3	193988507	193988737	231	LINC00887	FALSE	8.08682e-34	-0.0718629	6	1.038e-11	3								enhancer	enhancer
chr11	128774371	128774523	153	C11orf45	FALSE	1.74513e-15	-0.217468	5	1.047e-11	4								enhancer
chr17	19314395	19314618	224	RNF112	TRUE	4.98156e-16	-0.163815	3	2.142e-11	3									enhancer
chr21	31121163	31121244	82	GRIK1-AS1	FALSE	3.941e-25	-0.0625366	5	6.343e-11	3
chr6	31646061	31646976	916	LY6G5C	FALSE	1.85803e-17	-0.046055	11	8.407e-11	6
chr15	40571997	40572794	798	ANKRD63	FALSE	1.03538e-14	-0.17072	6	9.651e-11	5
chr7	813708	814621	914	DNAAF5	FALSE	4.63135e-11	-0.0765416	7	1.562e-10	5								enhancer
chr1	120438925	120439283	359	ADAM30	TRUE	1.01241e-15	-0.077754	10	1.637e-10	6
chr6	113886046	113886340	295	MARCKS	FALSE	3.60058e-11	0.143107	3	1.779e-10	3							enhancer	enhancer
chr1	174843523	174844560	1038	RABGAP1L	TRUE	4.39153e-15	-0.0707954	12	2.132e-10	11
chr10	850393	851265	873	LARP4B	FALSE	1.32076e-18	-0.0901828	4	2.706e-10	3
chr16	31159558	31159920	363	PRSS36	FALSE	4.88735e-14	-0.11127	6	3.322e-10	5
chr1	10690443	10690588	146	PEX14	FALSE	3.17657e-08	-0.130179	4	3.349e-10	3
chr6	31939106	31939584	479	STK19	FALSE	1.12411e-16	0.0180728	61	5.488e-10	9	enhancer		enhancer						enhancer
chr21	36263287	36263808	522	RUNX1	FALSE	1.1794e-10	0.176416	4	7.349e-10	4		enhancer	enhancer	enhancer			enhancer	enhancer
chr16	68269041	68269763	723	ESRP2	FALSE	1.04936e-14	-0.0840113	6	9.551e-10	5
chr7	70194419	70194602	184	AUTS2	FALSE	1.06088e-09	-0.136497	2	1.164e-09	2						enhancer
chr2	27301195	27301943	749	EMILIN1	TRUE	1.03642e-12	-0.0828365	10	1.295e-09	9						enhancer			enhancer
chr13	52419265	52419728	464	TMEM272	TRUE	5.13298e-16	-0.054108	9	1.482e-09	9
chr6	32063595	32064956	1362	TNXB	FALSE	2.00522e-19	0.119232	48	1.602e-09	37
chr17	9571882	9572695	814	USP43	FALSE	3.06863e-15	-0.131382	3	1.695e-09	3
chr17	17750855	17750910	56	TOM1L2	FALSE	4.22986e-10	-0.150304	2	2.276e-09	2	enhancer		enhancer							enhancer
chr6	150174215	150174530	316	LRP11	FALSE	6.41948e-15	-0.148849	2	2.301e-09	2							enhancer
chr12	125581343	125582254	912	AACS	FALSE	5.5936e-12	-0.111104	4	2.64e-09	3									enhancer
chr22	35695066	35695301	236	TOM1	TRUE	7.01351e-15	-0.0276997	11	3.03e-09	5							enhancer
chr12	116398767	116398830	64	MED13L	FALSE	2.26963e-12	-0.0781442	4	3.323e-09	2
chr17	79005386	79006667	1282	BAIAP2-DT	FALSE	6.52505e-11	-0.0513577	11	3.664e-09	8								enhancer	enhancer
chr1	2106222	2106732	511	PRKCZ	FALSE	3.58198e-12	-0.136808	5	3.794e-09	5
chr8	26305569	26305656	88	BNIP3L	FALSE	1.30743e-13	-0.0763785	6	4.463e-09	3								enhancer	enhancer
chr22	32018008	32018555	548	PISD	FALSE	2.33432e-07	-0.108917	2	5.186e-09	2	enhancer		enhancer						enhancer
chr7	27197239	27198429	1191	HOXA7	TRUE	2.45432e-14	-0.0650254	13	5.566e-09	9		enhancer	enhancer	enhancer
chr1	164545553	164546143	591	PBX1	FALSE	3.47825e-12	-0.145199	8	5.937e-09	7								enhancer	enhancer
chr2	43295011	43295753	743	ZFP36L2	FALSE	2.29434e-11	-0.113661	6	5.961e-09	6
chr19	55549590	55549907	318	GP6	TRUE	5.48954e-11	-0.117043	6	6.095e-09	4	enhancer
chr9	16058430	16058436	7	CCDC171	FALSE	8.53316e-13	-0.125661	2	7.526e-09	2							enhancer
chr17	72667062	72667743	682	RAB37	TRUE	5.27642e-13	0.0712418	13	8.072e-09	9
chr3	58522689	58523130	442	ACOX2	TRUE	1.7205e-13	-0.0390506	7	8.322e-09	3
chr15	75639113	75639433	321	NEIL1	TRUE	1.28489e-27	0.0152336	23	8.888e-09	7					enhancer				enhancer
chr14	69811934	69812124	191	GALNT16	FALSE	3.94126e-14	-0.0787619	3	9.619e-09	2
chr21	46392176	46392580	405	FAM207A	FALSE	4.5868e-12	-0.0380381	6	1.06e-08	3
chr7	63386226	63387147	922	LINC01005	FALSE	1.41668e-12	0.151516	6	1.111e-08	6	enhancer	enhancer	enhancer	enhancer	enhancer			enhancer	enhancer	enhancer
chr20	61508481	61509173	693	DIDO1	FALSE	3.84391e-11	-0.10344	4	1.201e-08	4								enhancer
chr11	882636	882687	52	CHID1	FALSE	2.00051e-11	-0.0679933	6	1.232e-08	3
chr3	42305516	42307961	2446	CCK	TRUE	8.74663e-07	0.0529675	21	1.294e-08	15
chr22	38071455	38072000	546	LGALS1	TRUE	3.79725e-16	-0.043529	12	1.304e-08	7	enhancer		enhancer		enhancer	enhancer	enhancer	enhancer
chr2	131112519	131112547	29	PTPN18	TRUE	1.03538e-14	-0.0443588	5	1.463e-08	2
chr16	86611714	86612312	599	FOXL1	TRUE	1.17574e-17	-0.0798412	8	1.636e-08	6							enhancer
chr17	79801347	79801920	574	P4HB	FALSE	2.62295e-13	-0.0416162	11	2.056e-08	7
chr1	155177659	155177969	311	THBS3	TRUE	2.27757e-11	0.0239472	15	2.273e-08	5									enhancer
chr17	77726237	77726257	21	ENPP7	FALSE	1.10042e-08	0.153718	2	2.349e-08	2
chr10	74034644	74034667	24	DDIT4	FALSE	3.19444e-14	0.0318514	9	3.344e-08	3	enhancer		enhancer			enhancer		enhancer	enhancer	enhancer
chr8	38831598	38832335	738	HTRA4	TRUE	1.08767e-13	-0.0661119	11	3.366e-08	7
chr6	32808504	32808752	249	PSMB8	FALSE	1.50156e-15	-0.0289496	23	3.96e-08	5					enhancer	enhancer
chr11	112834466	112834521	56	NCAM1	FALSE	1.08542e-10	0.105777	3	4.16e-08	2								enhancer
chr14	23789234	23789691	458	PABPN1	TRUE	2.4911e-21	-0.0317811	9	4.95e-08	3	enhancer							enhancer
chr10	86184581	86184845	265	CCSER2	TRUE	1.24132e-09	-0.0840108	2	5.679e-08	2		enhancer	enhancer	enhancer			enhancer	enhancer	enhancer
chr3	52528714	52528955	242	STAB1	TRUE	1.91444e-12	-0.0279026	10	5.832e-08	2								enhancer
chr6	33282736	33283317	582	ZBTB22	FALSE	3.64346e-36	0.0454263	41	5.962e-08	25	enhancer		enhancer		enhancer			enhancer	enhancer
chr15	99499605	99500473	869	IGF1R	FALSE	7.73143e-11	-0.0782759	6	6.09e-08	4								enhancer	enhancer
chr10	407721	407847	127	DIP2C	FALSE	2.16266e-11	-0.139151	3	6.158e-08	3
chr15	93579332	93580846	1515	RGMA	FALSE	2.15563e-08	0.128852	10	6.834e-08	10
chr6	130923610	130923954	345	TMEM200A	FALSE	5.76048e-09	-0.251539	2	7.165e-08	2			enhancer				enhancer
chr7	27253382	27254071	690	HOTTIP	FALSE	1.9271e-09	-0.141967	5	8.4e-08	5
chr15	62123129	62123648	520	VPS13C	FALSE	2.55072e-09	-0.0854765	2	9.71e-08	2
chr7	27170241	27171213	973	HOXA4	TRUE	2.57741e-10	0.118372	23	1.053e-07	15
chr1	1713676	1714271	596	NADK	FALSE	9.54211e-15	-0.072107	8	1.064e-07	6	enhancer		enhancer		enhancer			enhancer	enhancer	enhancer
chr21	43679795	43680290	496	ABCG1	FALSE	3.59074e-08	-0.071543	2	1.094e-07	2								enhancer	enhancer
chr16	73100510	73101264	755	ZFHX3	FALSE	2.29999e-11	-0.0782945	4	1.113e-07	3							enhancer	enhancer
chr14	104171040	104172109	1070	XRCC3	FALSE	2.23623e-11	-0.0843949	7	1.157e-07	6									enhancer
chr1	211508890	211509713	824	TRAF5	FALSE	2.03257e-07	-0.0968215	2	1.328e-07	2			enhancer		enhancer	enhancer
chr11	46297889	46298006	118	CREB3L1	TRUE	4.26741e-12	-0.0584504	3	1.336e-07	2	enhancer
chr6	291687	292596	910	DUSP22	TRUE	1.80242e-08	0.345959	9	1.385e-07	8					enhancer	enhancer		enhancer	enhancer
chr16	31075359	31076912	1554	ZNF668	TRUE	5.54252e-18	-0.0667404	8	1.386e-07	8
chr2	64103578	64103608	31	UGP2	FALSE	6.21242e-10	-0.197718	2	1.542e-07	2			enhancer					enhancer	enhancer
chr11	66193931	66194068	138	NPAS4	FALSE	5.26562e-12	0.15105	3	1.928e-07	3
chr7	4773628	4774032	405	FOXK1	FALSE	6.91278e-11	-0.0481385	5	2.095e-07	3			enhancer				enhancer	enhancer	enhancer
chr13	107028857	107029443	587	LINC00460	TRUE	7.53194e-18	-0.0549616	9	2.413e-07	8							enhancer
chr3	141087119	141087363	245	ZBTB38	FALSE	3.46821e-10	-0.110301	6	2.45e-07	5	enhancer		enhancer		enhancer	enhancer	enhancer	enhancer	enhancer	enhancer
chr10	70321668	70322442	775	TET1	FALSE	1.2806e-06	-0.0658168	8	2.458e-07	4	enhancer		enhancer
chr5	149546331	149546946	616	CDX1	TRUE	1.0466e-09	-0.12692	9	2.53e-07	7
chr19	58861502	58862398	897	A1BG-AS1	FALSE	3.90483e-08	0.14567	6	2.683e-07	6
chr15	65394033	65394570	538	UBAP1L	FALSE	1.68885e-09	-0.0937621	7	2.887e-07	4
chr1	170114782	170115351	570	METTL11B	TRUE	2.81445e-16	0.091939	7	2.935e-07	5
chr13	94499653	94500648	996	GPC6-AS2	FALSE	3.37019e-08	0.0877358	2	2.944e-07	2							enhancer
chr19	38345819	38346034	216	LOC100631378	TRUE	6.64452e-11	0.0926747	5	3.03e-07	4
chr9	136844397	136844644	248	VAV2	FALSE	2.59604e-09	-0.167533	4	3.077e-07	3					enhancer
chr4	24796689	24797176	488	SOD3	TRUE	1.33518e-17	-0.105574	10	3.586e-07	9
chr19	16243534	16244115	582	RAB8A	FALSE	1.7586e-14	-0.0499695	4	3.734e-07	3			enhancer
chr3	49756301	49756736	436	AMIGO3	FALSE	2.89727e-13	0.0343645	9	3.832e-07	4
chr10	102821552	102822249	698	KAZALD1	FALSE	1.92045e-18	-0.0382672	15	4.116e-07	8			enhancer
chr4	152595994	152596245	252	GATB	FALSE	7.72915e-11	-0.119093	2	4.119e-07	2									enhancer
chr2	47382427	47382903	477	STPG4	TRUE	2.02093e-20	-0.0473154	10	4.171e-07	7
chr8	145747659	145748059	401	LRRC14	FALSE	7.99755e-15	0.0431007	7	5.004e-07	4	enhancer	enhancer	enhancer	enhancer	enhancer	enhancer	enhancer	enhancer	enhancer
chr3	52351355	52351859	505	DNAH1	FALSE	5.24298e-10	-0.0876491	6	5.081e-07	5
chr6	29895116	29895204	89	HLA-J	FALSE	2.56591e-09	-0.187418	6	5.258e-07	3					enhancer			enhancer
chr10	135194997	135195243	247	PAOX	FALSE	1.40662e-12	-0.0869498	4	6.137e-07	4								enhancer
chr17	80740537	80741558	1022	TBCD	FALSE	4.80971e-14	-0.0434522	7	6.603e-07	7
chr7	151842483	151843255	773	KMT2C	FALSE	5.13401e-06	-0.147525	2	8.323e-07	2			enhancer
chr11	45940619	45941045	427	PEX16	TRUE	7.25852e-15	-0.00464897	17	8.848e-07	3
chr12	2902218	2902790	573	FKBP4	TRUE	8.2472e-17	-0.0339241	16	8.99e-07	5	enhancer							enhancer	enhancer
chr19	39176917	39177402	486	ACTN4	FALSE	2.45916e-07	-0.104642	2	9.498e-07	2	enhancer	enhancer	enhancer	enhancer	enhancer	enhancer	enhancer	enhancer	enhancer	enhancer
chr2	110014556	110014556	1	SH3RF3	FALSE	8.0579e-13	-0.0945908	2	1.01e-06	1
chr3	194014481	194015171	691	LINC00887	FALSE	9.40256e-09	-0.0942847	7	1.016e-06	7
chr7	25991654	25992501	848	MIR148A	FALSE	1.53778e-08	-0.0740777	6	1.092e-06	5
chr19	859499	859680	182	CFD	TRUE	2.05902e-10	0.0342489	10	1.129e-06	5
chr16	31225957	31226334	378	TRIM72	FALSE	8.29333e-08	0.0273484	6	1.144e-06	2
chr3	128292593	128292922	330	LINC01565	FALSE	1.48054e-11	-0.0467317	6	1.149e-06	4
chr19	2199697	2200125	429	DOT1L	FALSE	9.83238e-11	-0.0552245	5	1.197e-06	4
chr1	226099031	226099147	117	LEFTY1	FALSE	2.18158e-11	-0.068471	5	1.231e-06	3
chr1	230882481	230883300	820	CAPN9	TRUE	1.21384e-07	-0.0433972	7	1.457e-06	7								enhancer
chr9	34370781	34371380	600	MYORG	FALSE	6.71846e-24	0.113163	7	1.506e-06	5
chr11	112885688	112885708	21	NCAM1	FALSE	6.81113e-12	-0.130501	2	1.547e-06	2
chr20	40037050	40037799	750	CHD6	FALSE	1.15048e-06	-0.0949144	2	1.618e-06	2
chr17	40996565	40996578	14	AOC2	TRUE	3.13116e-11	-0.0687916	4	1.631e-06	2
chr11	45943572	45943979	408	LARGE2	FALSE	7.25852e-15	-0.00464897	17	1.785e-06	2
chr16	31499881	31499964	84	SLC5A2	FALSE	2.15675e-11	0.0427577	8	1.821e-06	2
chr1	27371397	27371690	294	TENT5B	FALSE	6.14688e-08	-0.0892803	2	1.967e-06	2									enhancer
chr1	59280290	59280952	663	LINC01135	FALSE	1.88339e-07	-0.0769665	5	2.053e-06	4	enhancer		enhancer		enhancer	enhancer	enhancer	enhancer	enhancer
chr8	23261918	23262648	731	ENTPD4	FALSE	1.01398e-12	-0.0336825	12	2.077e-06	6
chr15	52944233	52944386	154	FAM214A	TRUE	2.94175e-09	0.148499	4	2.151e-06	4	enhancer		enhancer	enhancer			enhancer	enhancer	enhancer	enhancer
chr2	12454131	12454385	255	TRIB2	FALSE	2.59739e-08	-0.0842242	4	2.346e-06	3
chr21	43221380	43221841	462	PRDM15	FALSE	2.94175e-09	-0.0595544	5	2.404e-06	5
chr11	35835713	35835819	107	TRIM44	FALSE	1.04398e-11	-0.0691949	4	2.465e-06	3
chr4	186732837	186733060	224	SORBS2	FALSE	1.18722e-20	-0.0810064	14	2.494e-06	8
chr10	23492470	23492914	445	PTF1A	FALSE	3.60716e-07	0.164511	5	2.509e-06	5
chr12	133413162	133414571	1410	CHFR	FALSE	3.53716e-08	-0.117286	7	2.75e-06	6			enhancer
chr15	74218468	74218921	454	LOXL1	TRUE	1.2281e-12	-0.0483124	13	3.089e-06	9							enhancer
chr2	233284661	233284934	274	ALPG	FALSE	6.52505e-11	0.0453937	7	3.22e-06	2
chr5	131409159	131409408	250	CSF2	TRUE	6.33392e-13	-0.0554794	6	3.315e-06	4
chr1	116213245	116213311	67	VANGL1	FALSE	2.50914e-11	-0.0636475	6	3.353e-06	3			enhancer				enhancer
chr1	204459139	204459647	509	PIK3C2B	TRUE	1.1832e-13	-0.0356522	7	3.432e-06	6					enhancer	enhancer		enhancer	enhancer
chr6	125667061	125667752	692	HDDC2	FALSE	2.05506e-08	-0.0635976	4	3.918e-06	4					enhancer	enhancer
chr16	23520563	23520705	143	GGA2	FALSE	2.166e-08	0.0946416	3	4.038e-06	2					enhancer	enhancer		enhancer	enhancer
chr14	22191761	22191888	128	OR4E2	FALSE	1.20366e-06	0.0612086	6	4.349e-06	4
chr7	88389282	88389342	61	ZNF804B	FALSE	4.0987e-07	0.0441406	6	4.431e-06	2
chr17	62774939	62775900	962	ARHGAP27P1	FALSE	5.29451e-09	0.0858312	4	4.667e-06	3								enhancer	enhancer
chr13	29328979	29329226	248	SLC46A3	FALSE	3.42702e-08	-0.139323	3	4.692e-06	3			enhancer					enhancer
chr21	35238658	35238658	1	DONSON	FALSE	1.65518e-12	-0.0942521	2	5.216e-06	1
chr17	58499679	58499911	233	C17orf64	TRUE	1.03406e-08	0.0512081	11	5.255e-06	7
chr4	81118343	81119473	1131	PRDM8	TRUE	4.91758e-07	0.255131	12	5.601e-06	10								enhancer	enhancer
chr22	25349743	25350512	770	TMEM211	FALSE	8.10804e-07	-0.0548423	2	5.851e-06	2								enhancer
chr3	193849024	193849318	295	HES1	FALSE	4.09208e-10	-0.0862233	4	6.234e-06	2					enhancer	enhancer
chr1	147801025	147801721	697	NBPF8	FALSE	1.13031e-06	0.191861	6	6.705e-06	6
chr2	12443655	12443780	126	TRIB2	FALSE	4.03337e-09	-0.0888562	4	6.71e-06	2
chr2	218936260	218937635	1376	RUFY4	FALSE	1.55967e-06	-0.0433025	9	6.753e-06	7
chr6	28446794	28447115	322	GPX6	FALSE	1.26786e-06	0.214405	5	6.799e-06	5
chr17	2598252	2598521	270	CLUH	TRUE	1.62495e-11	-0.0446169	6	7.115e-06	3
chr9	98266643	98266766	124	PTCH1	FALSE	3.08507e-11	0.165241	3	7.129e-06	2								enhancer	enhancer
chr2	202047459	202047754	296	CASP10	TRUE	3.55862e-15	-0.0289435	6	7.455e-06	3			enhancer	enhancer
chr1	21011456	21012007	552	KIF17	TRUE	1.96085e-08	-0.0411097	5	7.654e-06	3								enhancer	enhancer
chr14	101908752	101908998	247	MIR1247	FALSE	1.20901e-07	-0.0547505	8	7.728e-06	4
chr2	179184854	179184866	13	OSBPL6	FALSE	1.17178e-09	-0.0749795	4	7.884e-06	3
chr2	169402526	169402543	18	CERS6	FALSE	1.20605e-08	-0.140433	2	7.918e-06	2
chr14	24891647	24892340	694	NYNRIN	FALSE	4.70022e-14	-0.0659868	3	8.058e-06	3
chr10	6214016	6214079	64	PFKFB3	FALSE	2.95005e-08	-0.115974	4	8.38e-06	3							enhancer	enhancer	enhancer
chr1	2046506	2047101	596	PRKCZ	FALSE	7.59563e-08	-0.116796	4	8.867e-06	4
chr8	21769114	21769903	790	DOK2	FALSE	7.62699e-08	-0.0460255	6	8.993e-06	4					enhancer	enhancer
chr20	36148133	36149452	1320	BLCAP	FALSE	1.27277e-12	-0.0561913	41	9.125e-06	36
chr6	13428245	13428245	1	GFOD1	FALSE	7.67951e-12	-0.0707804	3	9.575e-06	1					enhancer	enhancer		enhancer	enhancer
chr6	158375401	158375774	374	SNX9	FALSE	6.0675e-05	-0.159216	4	9.864e-06	4
chr7	155640537	155640784	248	SHH	FALSE	7.05748e-12	-0.0709948	6	1.058e-05	4
chr21	46389610	46390264	655	FAM207A	FALSE	3.67613e-07	-0.0705536	2	1.074e-05	2
chr18	3008771	3009125	355	LPIN2	FALSE	1.74187e-06	-0.104942	2	1.093e-05	2			enhancer					enhancer
chr15	67478036	67478226	191	SMAD3	FALSE	1.12373e-07	-0.0357308	5	1.181e-05	3				enhancer
chr1	28641987	28642324	338	MED18	FALSE	1.22916e-07	-0.155355	2	1.227e-05	2
chr5	75903397	75903700	304	IQGAP2	FALSE	1.01745e-08	-0.13189	6	1.271e-05	6			enhancer	enhancer	enhancer
chr7	48129797	48130197	401	UPP1	FALSE	3.32266e-09	-0.14768	4	1.346e-05	4			enhancer				enhancer
chr17	41738893	41739926	1034	MEOX1	TRUE	6.72172e-08	-0.0731111	8	1.354e-05	6
chr5	68787696	68788044	349	OCLN	TRUE	9.26527e-11	-0.0140654	14	1.361e-05	5								enhancer
chr4	15657657	15658307	651	FBXL5	TRUE	1.82105e-09	-0.0788531	4	1.412e-05	4	enhancer		enhancer	enhancer		enhancer	enhancer	enhancer	enhancer
chr21	45705267	45706043	777	AIRE	TRUE	3.01463e-08	-0.0534638	12	1.412e-05	9
chr13	76334583	76334866	284	LMO7	FALSE	1.25516e-08	-0.0601409	7	1.427e-05	4			enhancer			enhancer
chr1	43995300	43995406	107	PTPRF	TRUE	1.05811e-08	-0.0474787	6	1.517e-05	3
chr20	62716180	62716606	427	OPRL1	TRUE	1.92034e-10	0.0439078	11	1.697e-05	6
chr2	111432970	111433128	159	BUB1	FALSE	2.77923e-10	-0.104142	2	1.742e-05	2	enhancer		enhancer		enhancer	enhancer
chr2	217088135	217088135	1	LINC01963	FALSE	1.00909e-08	-0.0805603	2	1.788e-05	1			enhancer			enhancer
chr1	226053673	226054853	1181	TMEM63A	FALSE	7.30076e-09	-0.0643771	6	1.85e-05	5			enhancer					enhancer	enhancer
chr3	74662850	74663024	175	CNTN3	FALSE	1.66645e-09	0.0735051	6	1.996e-05	3								enhancer	enhancer
chr2	3149599	3149709	111	EIPR1	FALSE	1.15137e-09	-0.0414571	5	2.172e-05	3
chr7	2319604	2319811	208	SNX8	FALSE	7.39823e-08	-0.0633767	4	2.216e-05	2
chr20	58507171	58507232	62	SYCP2	TRUE	5.38606e-08	-0.013639	3	2.22e-05	3
chr2	149793455	149793702	248	KIF5C	FALSE	3.60898e-07	-0.0857074	3	2.241e-05	3
chr16	89381904	89382370	467	ANKRD11	FALSE	1.79804e-08	-0.0472713	6	2.254e-05	5	enhancer	enhancer	enhancer	enhancer			enhancer	enhancer	enhancer
chr9	90589640	90589971	332	CDK20	TRUE	1.42355e-16	0.0290473	13	2.264e-05	8
chr6	170252085	170252203	119	LINC00574	FALSE	3.72773e-08	-0.0762324	3	2.299e-05	2
chr11	1296469	1297385	917	TOLLIP	FALSE	1.48286e-07	-0.0691098	8	2.356e-05	7								enhancer	enhancer
chr5	133451237	133451625	389	TCF7	TRUE	3.46821e-10	0.0397132	11	2.833e-05	8
chr16	979488	979553	66	LMF1	FALSE	8.95713e-06	-0.280756	2	2.889e-05	2
chr11	94500749	94501068	320	AMOTL1	TRUE	5.57742e-11	-0.0271286	12	2.941e-05	4
chr13	28673714	28674089	376	FLT3	FALSE	1.68718e-07	0.121506	4	2.953e-05	3
chr9	85896635	85896707	73	FRMD3	FALSE	1.27923e-07	-0.0619131	4	3.021e-05	2
chr2	285979	287054	1076	ALKAL2	FALSE	3.45119e-08	-0.0622101	11	3.359e-05	6
chr12	12837462	12838427	966	GPR19	FALSE	0.00025757	-0.100699	3	3.444e-05	3								enhancer	enhancer	enhancer
chr3	49170498	49171051	554	LAMB2	TRUE	4.26634e-07	-0.0748708	7	3.466e-05	5
chr20	57425157	57425157	1	GNAS-AS1	FALSE	2.04635e-14	-0.0570773	3	3.647e-05	1
chr21	45749343	45749993	651	CFAP410	FALSE	3.36476e-08	-0.0387741	6	3.693e-05	6								enhancer	enhancer
chr16	81327958	81328089	132	BCO1	FALSE	2.41769e-07	-0.139628	2	3.93e-05	2
chr22	22292729	22293118	390	PPM1F	TRUE	1.96085e-08	-0.0239962	12	3.95e-05	6	enhancer	enhancer	enhancer		enhancer	enhancer	enhancer	enhancer	enhancer	enhancer
chr8	134261857	134262129	273	NDRG1	FALSE	1.99494e-08	-0.0851435	7	3.997e-05	5									enhancer
chr5	180646608	180646976	369	MIR4638	FALSE	3.62553e-10	0.0776756	10	4.005e-05	4	enhancer								enhancer
chr21	43347260	43348129	870	C2CD2	FALSE	7.68602e-07	-0.0471025	7	4.027e-05	4			enhancer	enhancer	enhancer	enhancer		enhancer
chr16	85936142	85936480	339	IRF8	TRUE	1.87913e-08	-0.0499464	7	4.108e-05	5					enhancer	enhancer		enhancer
chr17	39957150	39957639	490	P3H4	FALSE	9.09824e-07	-0.117707	2	4.259e-05	2
chr9	139889616	139889789	174	CLIC3	FALSE	2.90678e-08	0.0628342	6	4.313e-05	2
chr12	56323020	56323816	797	DGKA	TRUE	8.93486e-09	-0.0516982	8	4.511e-05	6			enhancer		enhancer	enhancer			enhancer
chr15	41805946	41806588	643	LTK	TRUE	8.1649e-13	-0.0312706	13	4.53e-05	11
chr16	89363811	89364225	415	ANKRD11	FALSE	3.13179e-07	-0.0428745	9	4.916e-05	7									enhancer
chr16	1629409	1630132	724	IFT140	FALSE	1.32342e-07	-0.0811177	3	4.929e-05	3
chr11	117150669	117150989	321	RNF214	FALSE	9.19718e-13	-0.0731386	3	4.944e-05	3							enhancer
chr20	62574023	62574273	251	MIR647	TRUE	2.54016e-10	-0.081256	7	4.959e-05	5
chr9	135753085	135753121	37	AK8	FALSE	9.62133e-10	0.0596758	3	5.295e-05	2
chr3	124873768	124873848	81	SLC12A8	FALSE	4.53213e-09	-0.0927559	2	5.395e-05	2	enhancer
chr3	128210000	128210541	542	GATA2	FALSE	8.51055e-07	0.0411246	5	5.513e-05	4	enhancer	enhancer	enhancer	enhancer
chr15	59646585	59646854	270	MYO1E	FALSE	1.18857e-06	-0.102017	2	5.612e-05	2			enhancer		enhancer	enhancer
chr10	16561202	16561605	404	C1QL3	FALSE	3.75656e-09	-0.0766352	5	5.683e-05	4								enhancer
chr1	209859331	209859350	20	HSD11B1	TRUE	6.52505e-11	-0.034264	6	5.706e-05	2
chr17	19273426	19273426	1	B9D1	FALSE	6.17946e-12	-0.0875354	2	5.76e-05	1					enhancer				enhancer
chr6	155475560	155475642	83	TIAM2	FALSE	2.93239e-07	-0.0941524	2	5.875e-05	2	enhancer						enhancer
chr15	32933704	32934185	482	SCG5	TRUE	2.08215e-07	-0.0694864	5	5.963e-05	3
chr1	230193196	230193574	379	GALNT2	TRUE	1.9022e-10	-0.0473421	7	6.013e-05	4
chr17	46233714	46234184	471	MIR1203	TRUE	2.05562e-09	-0.0712221	6	6.111e-05	5
chr10	104182414	104182753	340	FBXL15	FALSE	3.06247e-06	0.0457731	5	6.212e-05	3	enhancer		enhancer					enhancer	enhancer
chr14	102687400	102687845	446	WDR20	FALSE	1.37177e-05	-0.0683887	4	6.595e-05	4									enhancer
chr3	177076825	177076827	3	LINC00578	FALSE	2.12421e-09	-0.0328014	5	6.722e-05	2	enhancer		enhancer		enhancer	enhancer	enhancer	enhancer	enhancer	enhancer
chr3	16216045	16216215	171	GALNT15	TRUE	4.50963e-09	-0.0612857	9	7.235e-05	6								enhancer	enhancer
chr2	97204931	97205147	217	ARID5A	FALSE	2.14561e-10	-0.0456375	3	7.809e-05	2			enhancer		enhancer			enhancer	enhancer
chr20	32856747	32857151	405	ASIP	FALSE	2.39954e-06	-0.0916691	5	7.965e-05	5
chr2	113542091	113542393	303	IL1A	FALSE	1.54727e-08	0.0712705	6	8.174e-05	6						enhancer
chr16	67251384	67251748	365	LRRC29	FALSE	4.90485e-05	-0.0499515	2	9.013e-05	2	enhancer		enhancer
chr5	176829349	176829639	291	F12	FALSE	2.79675e-16	0.0661197	16	9.177e-05	2
chr12	124908601	124908931	331	NCOR2	FALSE	8.24738e-08	-0.0513317	6	9.701e-05	6	enhancer		enhancer				enhancer	enhancer	enhancer
chr16	65580496	65580692	197	LINC00922	FALSE	7.28287e-08	0.188112	2	9.758e-05	2							enhancer
chr3	128204813	128205418	606	GATA2	FALSE	9.66736e-07	0.0455675	7	9.916e-05	6	enhancer	enhancer	enhancer	enhancer
chr1	10527895	10528093	199	DFFA	FALSE	2.95577e-06	-0.141231	2	0.0001021	2	enhancer	enhancer
chr1	110709053	110709053	1	SLC6A17	FALSE	1.23291e-10	-0.0311633	4	0.0001043	1									enhancer
chr11	118780196	118781813	1618	MIR4492	TRUE	1.28806e-09	0.0443543	14	0.0001047	5	enhancer		enhancer				enhancer	enhancer	enhancer
chr2	238936238	238936673	436	UBE2F	FALSE	2.13363e-05	-0.0757501	2	0.0001059	2
chr12	121973871	121974305	435	KDM2B	FALSE	4.57107e-05	0.0791969	3	0.0001073	3			enhancer		enhancer	enhancer		enhancer	enhancer
chr5	66461884	66462988	1105	MAST4	FALSE	1.57102e-05	-0.0866056	5	0.0001094	4			enhancer	enhancer	enhancer			enhancer	enhancer
chr5	148442554	148442999	446	SH3TC2	TRUE	1.08767e-13	-0.0519442	9	0.0001134	7								enhancer	enhancer
chr11	78131601	78132162	562	GAB2	FALSE	5.03447e-06	-0.0686275	3	0.0001152	3	enhancer		enhancer	enhancer				enhancer	enhancer
chr19	57630202	57630742	541	USP29	TRUE	2.16883e-12	0.0475772	21	0.0001163	11
chr6	135989077	135989395	319	LINC00271	FALSE	4.85021e-06	-0.157838	2	0.0001194	2
chr11	19416398	19416398	1	NAV2	FALSE	4.81257e-10	-0.0938879	2	0.0001229	1
chr17	78735324	78735596	273	RPTOR	FALSE	1.2837e-06	-0.0728764	4	0.0001253	3			enhancer				enhancer		enhancer
chr18	74240034	74240582	549	LINC00908	TRUE	8.4111e-08	-0.0500961	7	0.0001279	4
chr15	78856949	78857124	176	CHRNA5	TRUE	1.16691e-08	-0.0726358	5	0.000128	3
chr20	44520771	44521739	969	CTSA	FALSE	3.35271e-07	-0.0553768	4	0.0001286	4
chr1	51887613	51888775	1163	EPS15	TRUE	2.91639e-07	0.00155129	7	0.0001294	6								enhancer	enhancer
chr11	2234665	2235203	539	MIR4686	FALSE	7.51925e-06	0.0560922	5	0.0001299	4
chr11	113258223	113258750	528	ANKK1	TRUE	1.49444e-06	-0.0339397	8	0.0001311	6
chr21	46266950	46267096	147	PTTG1IP	FALSE	8.03098e-07	-0.0401531	3	0.0001328	2			enhancer
chr22	24915037	24915284	248	UPB1	FALSE	4.39239e-07	-0.0459273	4	0.0001337	2
chr2	3283997	3284161	165	EIPR1	FALSE	1.03633e-09	-0.0860427	3	0.0001338	2
chr5	177946109	177946401	293	COL23A1	FALSE	0.0011075	-0.0275992	3	0.0001357	3
chr11	92599942	92600238	297	FAT3	FALSE	2.05276e-05	-0.0882897	3	0.0001369	3
chr8	144790089	144790656	568	CCDC166	TRUE	1.31265e-08	0.0836695	12	0.0001373	9
chr14	105265793	105266545	753	ZBTB42	TRUE	2.01568e-05	-0.0721893	3	0.0001388	3	enhancer
chr6	148592787	148593434	648	SASH1	FALSE	3.67339e-06	-0.031202	6	0.0001414	5							enhancer
chr12	109162390	109162641	252	SSH1	FALSE	3.5184e-11	-0.0431895	6	0.000142	5
chr16	84346722	84346930	209	WFDC1	FALSE	1.06636e-06	-0.106337	5	0.0001472	4
chr13	22687510	22687730	221	LINC00424	FALSE	1.04052e-08	-0.0564463	2	0.0001475	2						enhancer
chr16	85660101	85660534	434	GSE1	FALSE	2.59732e-06	-0.0997717	3	0.0001687	3			enhancer
chr17	62075151	62075604	454	PRR29	TRUE	1.69252e-07	-0.0259145	7	0.0001726	5
chr22	36806185	36806655	471	MYH9	FALSE	7.9472e-09	-0.0825206	4	0.0001731	4					enhancer
chr6	154555386	154555741	356	IPCEF1	FALSE	1.42175e-05	-0.082205	2	0.0001733	2						enhancer
chr12	58132733	58133411	679	AGAP2	FALSE	1.19847e-06	-0.0542605	4	0.0001746	4			enhancer	enhancer				enhancer	enhancer
chr2	164204628	164205032	405	FIGN	FALSE	9.59666e-08	-0.067665	7	0.0001757	5							enhancer	enhancer	enhancer
chr17	45924888	45925604	717	SP6	FALSE	3.88902e-05	0.11624	4	0.0001757	4
chr16	13426616	13426905	290	SHISA9	FALSE	7.41153e-07	-0.114188	3	0.0001791	3
chr1	245770860	245771036	177	KIF26B	FALSE	1.80131e-05	-0.134972	2	0.0001813	2
chr8	28912915	28913303	389	HMBOX1	FALSE	1.13178e-06	-0.0879508	3	0.0001964	3					enhancer	enhancer	enhancer	enhancer	enhancer
chr1	202172535	202172912	378	LGR6	TRUE	3.38076e-07	-0.181766	8	0.0001975	5
chr10	104372682	104373021	340	SUFU	FALSE	2.99065e-05	-0.078281	2	0.0002037	2		enhancer	enhancer	enhancer				enhancer
chr17	7832479	7833163	685	KCNAB3	TRUE	1.67482e-15	0.0555232	9	0.0002039	6
chr2	231090329	231091055	727	SP110	TRUE	8.38974e-07	-0.0585759	8	0.0002199	8					enhancer	enhancer
chr17	75276428	75276788	361	SEPTIN9	TRUE	6.66881e-08	-0.0325033	8	0.0002208	3	enhancer
chr5	172381710	172381770	61	LOC100268168	FALSE	2.7669e-08	-0.0401964	5	0.0002216	3							enhancer
chr5	180045597	180046528	932	FLT4	FALSE	3.2636e-05	0.09822	5	0.0002251	5
chr1	2979817	2980399	583	PRDM16-DT	TRUE	6.64932e-05	-0.062335	6	0.0002306	5
chr13	114207205	114207921	717	TMCO3	FALSE	4.42161e-05	-0.0564417	3	0.0002322	2
chr12	51663310	51663484	175	SMAGP	FALSE	4.50839e-09	-0.0638562	2	0.0002325	2
chr7	150644459	150645092	634	KCNH2	FALSE	5.48013e-07	-0.0572215	7	0.0002386	6
chr18	6850000	6850206	207	ARHGAP28	FALSE	3.465e-10	-0.0351534	3	0.0002442	2
chr4	8561763	8562089	327	GPR78	FALSE	4.91638e-07	0.100202	2	0.0002502	2
chr4	146097339	146098358	1020	OTUD4	FALSE	6.64554e-06	-0.0412771	3	0.000262	3			enhancer	enhancer	enhancer	enhancer			enhancer
chr5	1962311	1962554	244	IRX4	FALSE	3.68152e-07	-0.0798092	3	0.0002685	3
chr1	153513810	153513810	1	S100A5	FALSE	4.48447e-12	-0.0333962	4	0.0002699	1
chr19	45737603	45738115	513	EXOC3L2	TRUE	4.61388e-06	0.0817585	8	0.0002715	6
chr3	4863817	4864036	220	ITPR1	FALSE	5.46313e-06	-0.0792509	3	0.0002735	3	enhancer		enhancer						enhancer
chr2	74347215	74347776	562	TET3	FALSE	4.09326e-05	-0.126753	4	0.0002869	4	enhancer	enhancer	enhancer	enhancer	enhancer	enhancer	enhancer	enhancer
chr14	76619400	76620395	996	GPATCH2L	TRUE	3.29902e-05	-0.064203	4	0.0002874	3						enhancer
chr22	38301236	38301577	342	MICALL1	TRUE	7.84371e-10	-0.0136842	12	0.0002877	2	enhancer							enhancer	enhancer
chr5	77882104	77882454	351	LHFPL2	FALSE	1.29328e-05	-0.0478598	3	0.000297	3							enhancer	enhancer
chr17	4835476	4835627	152	GP1BA	TRUE	7.86377e-07	-0.0476848	9	0.0003027	5
chr2	95719069	95719392	324	MAL	FALSE	7.48379e-07	-0.0475518	6	0.000307	3								enhancer	enhancer
chr22	37962022	37962746	725	CDC42EP1	FALSE	1.2456e-08	-0.0629694	4	0.0003215	4					enhancer			enhancer	enhancer	enhancer
chr17	47467221	47467409	189	PHB	FALSE	8.57816e-08	-0.0669834	3	0.0003248	2	enhancer				enhancer	enhancer		enhancer	enhancer
chr19	40919245	40919760	516	PRX	TRUE	1.22725e-06	-0.125426	4	0.0003405	4						enhancer
chr12	52416413	52416858	446	NR4A1	TRUE	7.71663e-08	-0.0427259	8	0.0003413	6		enhancer	enhancer	enhancer				enhancer	enhancer	enhancer
chr6	33041229	33041406	178	HLA-DPA1	TRUE	1.79279e-05	0.0800492	5	0.00035	4			enhancer		enhancer	enhancer		enhancer
chr13	49792767	49793170	404	MLNR	TRUE	4.06113e-07	-0.098531	4	0.0003584	4
chr14	70037973	70038236	264	CCDC177	FALSE	9.70508e-08	0.0525226	8	0.0003596	4
chr3	16577542	16577787	246	RFTN1	FALSE	6.45895e-09	-0.0458269	6	0.0003624	4
chr16	27760233	27760277	45	KIAA0556	FALSE	9.1317e-09	-0.0927226	3	0.0003648	2	enhancer								enhancer
chr10	102896376	102896869	494	TLX1	FALSE	1.82465e-05	0.0898113	6	0.0003675	5
chr13	110981828	110981828	1	COL4A2	FALSE	1.22091e-09	-0.0660003	2	0.0003884	1							enhancer
chr11	12108103	12108286	184	MICAL2	FALSE	1.61299e-06	-0.094719	3	0.0003886	3							enhancer	enhancer	enhancer
chr22	18371519	18372116	598	MICAL3	FALSE	0.000164034	-0.0627078	2	0.0004053	2								enhancer	enhancer
chr1	1946325	1946355	31	GABRD	FALSE	7.19174e-08	-0.10373	3	0.0004091	2
chr6	148726064	148726218	155	SASH1	FALSE	3.19042e-07	-0.121585	3	0.0004144	3								enhancer	enhancer	enhancer
chr8	102236283	102236831	549	ZNF706	FALSE	2.81452e-06	0.118235	8	0.0004153	6
chr10	6187854	6188415	562	PFKFB3	TRUE	2.33132e-05	-0.0739762	4	0.0004186	4								enhancer	enhancer
chr7	44104328	44105166	839	PGAM2	FALSE	1.21127e-05	0.116129	7	0.0004238	6					enhancer
chr6	31691198	31691905	708	MPIG6B	FALSE	4.41306e-17	-0.0445266	30	0.0004299	18			enhancer
chr3	62130199	62131093	895	PTPRG	FALSE	0.000507867	-0.087935	2	0.0004313	2
chr13	114908155	114908901	747	RASA3	FALSE	1.13409e-07	-0.0518282	6	0.0004315	4					enhancer
chr20	58569565	58570133	569	CDH26	FALSE	2.09827e-05	-0.0311091	8	0.0004429	2			enhancer	enhancer
chr8	145137100	145137385	286	GPAA1	TRUE	2.23678e-13	0.02018	16	0.0004435	10
chr1	230489903	230490567	665	PGBD5	FALSE	0.000164249	-0.0160589	2	0.0004466	2								enhancer	enhancer
chr2	202483740	202484320	581	C2CD6	TRUE	2.90164e-07	-0.0442395	11	0.0004713	10
chr3	169118837	169118938	102	MECOM	FALSE	4.77392e-06	-0.0710698	2	0.0005043	2
chr11	68867220	68867965	746	TPCN2	FALSE	0.000566266	-0.120696	2	0.0005099	2
chr7	63360775	63361394	620	LINC01005	FALSE	7.38331e-05	0.126648	2	0.0005112	2		enhancer	enhancer	enhancer	enhancer			enhancer	enhancer
chr1	88151065	88151396	332	LINC01364	FALSE	5.62716e-07	-0.0813123	2	0.0005194	2
chr19	56617675	56618060	386	ZNF787	FALSE	6.22726e-08	-0.0757652	3	0.0005252	3			enhancer		enhancer
chr22	32651693	32651909	217	SLC5A4	TRUE	1.61609e-09	-0.0403604	6	0.0005424	3
chr11	128772355	128772555	201	C11orf45	FALSE	9.12139e-06	-0.124029	2	0.0005462	2
chr13	114015757	114016140	384	GRTP1	FALSE	1.34937e-05	-0.149075	2	0.0005557	2
chr14	23334628	23335626	999	LRP10	FALSE	0.00296633	-0.0622475	2	0.0005582	2
chr17	41376588	41376758	171	CCDC200	FALSE	2.07682e-06	-0.0928533	3	0.0005651	3
chr8	141266703	141266975	273	TRAPPC9	FALSE	7.68605e-07	-0.132522	2	0.0005773	2
chr1	201476371	201476775	405	CSRP1	TRUE	1.20678e-12	-0.0160894	18	0.000597	10							enhancer	enhancer	enhancer	enhancer
chr6	29595002	29595315	314	GABBR1	FALSE	2.07964e-06	0.0502204	11	0.0006208	4								enhancer	enhancer
chr5	123774500	123774741	242	ZNF608	FALSE	1.56866e-10	-0.0910886	3	0.0006209	2								enhancer	enhancer
chr5	141805666	141806006	341	SPRY4	FALSE	5.68e-07	-0.092099	3	0.0006323	3							enhancer
chr13	113622539	113622750	212	MCF2L-AS1	FALSE	6.35641e-11	-0.0630998	9	0.0006336	7								enhancer	enhancer
chr10	72545053	72545473	421	TBATA	TRUE	8.76906e-06	-0.0319234	5	0.0006437	4
chr17	18171318	18171734	417	MIEF2	FALSE	1.95687e-05	-0.0629679	3	0.0006492	3
chr3	187236996	187237302	307	RTP4	FALSE	2.18907e-10	-0.119495	3	0.0006538	3
chr12	122244223	122244660	438	SETD1B	FALSE	6.40329e-06	0.123624	2	0.0006698	2	enhancer	enhancer	enhancer	enhancer	enhancer			enhancer	enhancer	enhancer
chr21	43817068	43817249	182	TMPRSS3	TRUE	2.57766e-10	-0.0257084	9	0.0006985	4
chr11	33758121	33758529	409	CD59	TRUE	3.50233e-07	-0.0332421	12	0.000736	7	enhancer						enhancer	enhancer
chr5	72850994	72851348	355	ANKRA2	FALSE	6.69333e-07	-0.0594055	3	0.0007461	3
chr6	166746926	166746933	8	SFT2D1	FALSE	1.04049e-10	-0.168554	2	0.0007596	2					enhancer	enhancer		enhancer	enhancer
chr7	18616991	18617446	456	HDAC9	FALSE	0.000144366	-0.119642	2	0.0007676	2					enhancer
chr10	8101307	8101566	260	GATA3	FALSE	4.82576e-07	-0.0382402	5	0.0007748	3			enhancer
chr5	176827392	176827793	402	PFN3	TRUE	2.79675e-16	0.0661197	16	0.0007905	4
chr16	89689811	89690262	452	DPEP1	FALSE	1.87058e-11	0.113164	4	0.0007955	3
chr1	19652788	19653075	288	PQLC2	FALSE	1.09594e-05	-0.100221	2	0.0008059	2	enhancer
chr15	91395896	91396109	214	FURIN	FALSE	1.87533e-05	-0.0711918	2	0.00081	2	enhancer		enhancer		enhancer	enhancer
chr4	7830035	7830419	385	AFAP1	FALSE	1.73292e-06	-0.0770547	3	0.0008105	3			enhancer				enhancer	enhancer	enhancer
chr11	75308706	75309018	313	MAP6	FALSE	1.91385e-05	-0.0429969	4	0.000811	3
chr10	101282726	101283090	365	NKX2-3	FALSE	1.98054e-05	-0.104071	5	0.0008337	5			enhancer	enhancer
chr11	94349669	94350032	364	PIWIL4	FALSE	5.54257e-06	-0.0959666	3	0.0008371	3
chr7	99149806	99150264	459	FAM200A	FALSE	5.15287e-14	0.0275846	15	0.0008431	8
chr3	171965350	171966142	793	FNDC3B	FALSE	0.000121863	0.0121854	3	0.0008596	2
chr11	118022317	118022923	607	SCN4B	FALSE	0.000107685	-0.0579999	3	0.0008893	2
chr3	43821497	43821635	139	ABHD5	FALSE	5.14223e-06	-0.0496409	3	0.0008901	2
chr1	236557165	236557682	518	EDARADD	TRUE	2.68096e-06	-0.0355169	7	0.0009094	6
chr7	2563611	2563909	299	LFNG	FALSE	3.24037e-06	-0.0376425	7	0.0009211	4					enhancer		enhancer	enhancer
chr17	4674843	4675292	450	TM4SF5	TRUE	3.38076e-07	-0.0428676	5	0.0009218	5
chr11	29539789	29540517	729	KCNA4	FALSE	9.74084e-05	0.0586296	3	0.000933	3
chr17	7906847	7907007	161	GUCY2D	FALSE	2.00008e-06	-0.0633145	4	0.0009469	2
chr9	130640137	130640301	165	AK1	TRUE	3.30626e-06	-0.0238545	12	0.0009822	5									enhancer
chr5	52283703	52283760	58	ITGA2	TRUE	1.41053e-07	-0.0964703	2	0.0009859	2							enhancer
chr17	48154061	48154356	296	ITGA3	FALSE	0.00015433	0.141698	2	0.0009877	2
chr19	18429535	18429665	131	LSM4	FALSE	2.50777e-06	-0.139922	3	0.00099	2	enhancer	enhancer	enhancer	enhancer				enhancer
chr22	22306113	22306263	151	PPM1F	FALSE	8.28629e-06	-0.110693	2	0.0009949	2
chr19	5829199	5829415	217	NRTN	FALSE	1.65424e-06	0.038919	2	0.001012	2	enhancer	enhancer	enhancer	enhancer
chr2	43327937	43328266	330	ZFP36L2	FALSE	2.37366e-05	-0.107576	6	0.001019	4								enhancer	enhancer
chr21	30744437	30744759	323	BACH1	FALSE	7.54931e-05	-0.0330776	3	0.001042	2
chr9	139640661	139640884	224	LOC100128593	FALSE	2.56109e-06	-0.0459661	6	0.001054	2
chr1	59042931	59043576	646	TACSTD2	TRUE	0.000135859	0.124848	11	0.001062	9								enhancer
chr17	76965309	76965471	163	LGALS3BP	FALSE	2.68297e-09	-0.0553724	4	0.001073	4
chr14	102050490	102051071	582	DIO3	FALSE	2.26206e-07	0.120513	5	0.001128	5
chr9	98221975	98223171	1197	PTCH1	FALSE	5.18435e-09	0.0634408	7	0.001129	4									enhancer
chr1	43472972	43473392	421	SLC2A1-AS1	FALSE	6.98634e-06	-0.108501	6	0.001148	4
chr5	169407439	169407941	503	INSYN2B	TRUE	1.17547e-06	-0.0627355	6	0.001181	6							enhancer	enhancer	enhancer
chr11	68920466	68920648	183	TPCN2	FALSE	3.07152e-06	-0.0765347	7	0.001259	4
chr1	108023249	108023486	238	NTNG1	FALSE	0.000293694	0.149291	5	0.001263	5
chr20	61558621	61559305	685	DIDO1	FALSE	6.00852e-05	-0.0390559	4	0.00127	4	enhancer	enhancer	enhancer	enhancer		enhancer		enhancer	enhancer
chr1	92037857	92038121	265	CDC7	FALSE	1.21759e-06	-0.0677909	3	0.001277	2							enhancer
chr2	10688100	10688317	218	NOL10	FALSE	8.14225e-09	-0.0568155	6	0.001285	4
chr10	99472848	99473224	377	MARVELD1	TRUE	1.26432e-07	-0.0243035	16	0.001358	6
chr15	22847592	22847665	74	TUBGCP5	FALSE	0.000163681	-0.0202055	2	0.001365	2
chr16	1013990	1014592	603	LMF1	FALSE	6.00457e-06	-0.0716891	5	0.001383	3								enhancer	enhancer
chr17	4806344	4806623	280	CHRNE	TRUE	8.7668e-06	-0.02877	10	0.001399	4
chr7	128311783	128312406	624	FAM71F2	TRUE	3.62936e-05	-0.0348562	4	0.001453	3
chr2	202049191	202050132	942	CASP10	FALSE	0.000303491	-0.0931989	4	0.001473	3		enhancer	enhancer	enhancer
chr22	31318147	31318546	400	MORC2-AS1	TRUE	6.56096e-06	0.0779278	11	0.001503	8
chr2	120997466	120997625	160	RALB	TRUE	1.36146e-05	-0.0390177	4	0.001566	2							enhancer
chr15	85873529	85874262	734	AKAP13	FALSE	0.000628211	-0.0598372	5	0.00164	4			enhancer		enhancer	enhancer	enhancer	enhancer
chr1	155974953	155975316	364	SSR2	FALSE	2.86518e-05	-0.0500675	2	0.001677	2
chr5	179562118	179562620	503	RASGEF1C	FALSE	7.16204e-05	-0.0605985	4	0.001688	4
chr14	22917452	22918069	618	DAD1	FALSE	0.000187649	0.0251484	4	0.001691	4		enhancer	enhancer
chr15	49148520	49149387	868	SHC4	FALSE	0.000476048	-0.0575203	2	0.001713	2
chr21	45249837	45249962	126	AATBC	FALSE	2.09901e-07	-0.0375621	5	0.001754	3
chr9	134756631	134756631	1	MED27	FALSE	1.03091e-12	-0.0417109	2	0.001759	1
chr3	127348722	127349158	437	PODXL2	FALSE	5.52876e-05	0.0898129	3	0.001852	3
chr5	177964757	177964873	117	COL23A1	FALSE	2.9637e-05	-0.0485076	2	0.001887	2
chr11	111789452	111789693	242	HSPB2	FALSE	4.15322e-08	-0.0374745	9	0.001888	5
chr16	57673067	57673289	223	ADGRG1	TRUE	7.86856e-11	0.0427522	8	0.001903	5		enhancer	enhancer	enhancer				enhancer	enhancer
chr14	33407059	33407370	312	NPAS3	TRUE	1.47485e-07	-0.14138	4	0.001918	2								enhancer	enhancer
chr18	11850121	11850153	33	GNAL	FALSE	2.53562e-06	0.0932049	4	0.001973	4			enhancer				enhancer	enhancer	enhancer
chr9	98315240	98315369	130	PTCH1	FALSE	4.44668e-07	0.0700805	6	0.002038	3
chr20	19915716	19916087	372	RIN2	TRUE	2.96025e-07	-0.0455275	9	0.002057	7					enhancer			enhancer	enhancer
chr22	46508454	46508604	151	MIRLET7BHG	FALSE	9.71137e-07	-0.0832781	6	0.002079	5								enhancer	enhancer
chr20	48728064	48728642	579	UBE2V1	FALSE	0.000142704	-0.0566753	3	0.00219	3	enhancer		enhancer		enhancer	enhancer	enhancer		enhancer
chr17	57407936	57408255	320	YPEL2	TRUE	4.67915e-08	-0.0643872	4	0.002216	2			enhancer					enhancer	enhancer
chr16	850240	851298	1059	GNG13	TRUE	0.000637925	0.0414539	11	0.002292	6
chr1	2984218	2984525	308	PRDM16-DT	TRUE	6.6655e-06	0.023597	8	0.00232	6
chr21	46348329	46349095	767	ITGB2	TRUE	5.88498e-05	-0.0345591	7	0.002327	4					enhancer	enhancer		enhancer
chr1	32041732	32042926	1195	TINAGL1	TRUE	4.16769e-05	-0.0258595	13	0.002356	11
chr16	58769104	58769191	88	GOT2	TRUE	5.33704e-08	-0.0449874	4	0.002382	2
chr3	89156071	89156478	408	EPHA3	TRUE	4.22228e-09	0.0445519	13	0.002394	5
chr8	119154786	119154786	1	EXT1	FALSE	7.24035e-07	-0.106835	2	0.002401	1
chr10	134765033	134765104	72	CFAP46	FALSE	1.89805e-07	-0.05414	4	0.002416	4
chr9	139437274	139437479	206	NOTCH1	FALSE	3.09304e-08	-0.0600337	5	0.002424	2			enhancer	enhancer	enhancer			enhancer	enhancer
chr14	104090182	104090355	174	KLC1	FALSE	6.50191e-05	-0.0725038	2	0.002457	2
chr10	72362292	72362730	439	PRF1	TRUE	3.28869e-07	-0.0327264	11	0.002465	7
chr10	8373416	8373659	244	GATA3	FALSE	3.35509e-07	-0.127928	4	0.002533	4
chr16	65635643	65636127	485	LINC00922	FALSE	3.12609e-07	-0.104228	5	0.002559	5
chr17	7117125	7117310	186	DLG4	FALSE	7.23506e-05	0.0397595	7	0.002575	4		enhancer	enhancer	enhancer	enhancer		enhancer	enhancer	enhancer	enhancer
chr11	66084163	66085453	1291	CD248	TRUE	1.4694e-06	0.0369706	9	0.002617	6					enhancer		enhancer	enhancer
chr6	43674465	43674538	74	MRPS18A	FALSE	7.09334e-06	-0.0637164	3	0.002651	2					enhancer
chr21	43658316	43658613	298	ABCG1	FALSE	1.42108e-05	-0.0324129	4	0.002666	3									enhancer
chr8	99984534	99985049	516	OSR2	FALSE	0.001234	0.134823	5	0.002704	4
chr1	198952196	198952654	459	MIR181A1HG	FALSE	9.93203e-05	-0.0131598	8	0.002711	8
chr18	32173055	32173227	173	DTNA	FALSE	2.97304e-06	0.0633575	10	0.002725	6								enhancer
chr11	112263480	112263709	230	PTS	FALSE	2.83084e-05	-0.0757237	3	0.002728	3
chr10	135044789	135045023	235	UTF1	FALSE	1.06038e-05	0.0542825	5	0.002753	3
chr8	137195133	137195146	14	KHDRBS3	FALSE	2.40619e-06	-0.171933	3	0.002754	3
chr2	241936844	241937034	191	SNED1	TRUE	1.43396e-06	-0.0572015	3	0.002765	3								enhancer
chr12	2734150	2734503	354	CACNA1C	FALSE	9.82564e-07	-0.0645832	4	0.00283	3			enhancer						enhancer
chr19	52391090	52391605	516	ZNF577	TRUE	1.14136e-06	0.0572425	13	0.00292	11
chr17	7118944	7119330	387	DLG4	FALSE	2.20542e-05	0.0656027	2	0.002946	2		enhancer		enhancer			enhancer	enhancer	enhancer	enhancer
chr2	70330436	70330714	279	PCBP1	FALSE	1.46038e-05	-0.0795434	3	0.003051	3		enhancer	enhancer	enhancer	enhancer	enhancer				enhancer
chr2	111807885	111808598	714	ACOXL	FALSE	0.000498341	-0.0704759	2	0.003056	2
chr16	1583599	1584118	520	TMEM204	TRUE	0.000399139	-0.157065	12	0.003062	9
chr3	126627910	126627942	33	CHCHD6	FALSE	1.98284e-05	-0.148495	2	0.003082	2	enhancer		enhancer
chr5	66646272	66646715	444	CD180	FALSE	0.000145851	-0.102522	3	0.003099	3
chr2	45902375	45902694	320	PRKCE	FALSE	7.37826e-05	-0.0560985	3	0.003119	3
chr14	105995251	105995755	505	TMEM121	FALSE	0.00253321	0.0878922	4	0.003157	4
chr15	72598623	72599028	406	CELF6	TRUE	9.27487e-05	0.0319915	6	0.003157	5
chr17	41994384	41994531	148	FAM215A	TRUE	0.00029524	-0.0876904	3	0.003202	2
chr7	128550623	128551065	443	KCP	TRUE	3.18713e-06	-0.0535583	8	0.003216	7	enhancer
chr15	80855457	80855584	128	ARNT2	FALSE	5.89239e-06	-0.0477537	5	0.003341	5									enhancer
chr2	206628355	206628773	419	NRP2	FALSE	4.96376e-05	-0.123625	12	0.00337	10		enhancer	enhancer	enhancer			enhancer
chr12	56475912	56476000	89	ERBB3	FALSE	1.90156e-05	-0.0631123	2	0.003384	2								enhancer	enhancer
chr4	3317378	3317628	251	RGS12	FALSE	2.42725e-05	-0.0303821	6	0.003519	2
chr11	29372005	29372379	375	KCNA4	FALSE	4.82131e-05	-0.00153613	3	0.003522	3
chr8	100559503	100559744	242	VPS13B	FALSE	3.79848e-05	-0.0311969	2	0.003535	2
chr4	47840011	47840733	723	CORIN	TRUE	4.93521e-05	-0.028446	10	0.003571	9
chr5	115908322	115908483	162	SEMA6A	FALSE	8.62323e-06	-0.0578227	3	0.00358	2								enhancer	enhancer
chr13	52735082	52735306	225	NEK3	TRUE	3.5118e-07	-0.0594496	3	0.003597	3								enhancer	enhancer
chr1	21267959	21268372	414	EIF4G3	FALSE	0.000469288	-0.0124352	4	0.003719	4
chr6	35458205	35458416	212	TEAD3	FALSE	3.48107e-05	-0.126669	2	0.003775	2	enhancer
chr14	105748368	105748448	81	BRF1	FALSE	3.43882e-05	-0.0596835	3	0.003801	2
chr7	26402664	26402831	168	SNX10	FALSE	4.17543e-06	-0.0642121	3	0.00409	3
chr2	237734577	237734577	1	ACKR3	FALSE	2.03636e-09	-0.116388	2	0.004146	1
chr9	134608778	134609065	288	RAPGEF1	FALSE	1.76925e-09	-0.082168	3	0.004201	2		enhancer	enhancer	enhancer	enhancer	enhancer	enhancer	enhancer	enhancer
chr14	24821383	24821706	324	RIPK3	FALSE	6.58357e-06	-0.0358106	6	0.004245	4
chr3	149374535	149375085	551	WWTR1	FALSE	4.82483e-09	-0.0337501	18	0.004331	6							enhancer	enhancer
chr7	25899118	25899194	77	RNU6-16P	FALSE	1.91724e-06	0.047949	6	0.004333	3	enhancer
chr15	33360195	33360551	357	FMN1	TRUE	6.86491e-09	-0.0431643	12	0.004351	10
chr5	74349993	74350214	222	ANKRD31	FALSE	0.000100727	0.0616694	7	0.004409	3							enhancer	enhancer	enhancer	enhancer
chr15	101389394	101389974	581	ALDH1A3	FALSE	0.00041409	0.0910397	9	0.004462	7								enhancer
chr18	60626187	60626339	153	PHLPP1	FALSE	5.64229e-05	-0.0117224	3	0.004462	3								enhancer	enhancer
chr19	52956622	52957051	430	ZNF578	TRUE	1.30801e-05	0.0226785	10	0.004468	8
chr11	12739670	12739670	1	TEAD1	FALSE	5.15312e-06	-0.18671	2	0.004614	1
chr21	38416463	38416498	36	PIGP	FALSE	1.21236e-05	-0.0705968	2	0.004615	2			enhancer
chr10	105438008	105438046	39	SH3PXD2A	FALSE	0.000131705	0.12729	3	0.004617	2					enhancer	enhancer	enhancer	enhancer	enhancer
chr11	88148434	88148584	151	CTSC	FALSE	8.6419e-07	-0.0678317	2	0.004648	2
chr5	134181226	134181266	41	C5orf24	TRUE	1.26915e-05	-0.0246834	13	0.004691	3
chr15	49089383	49089383	1	CEP152	FALSE	1.1184e-07	-0.124105	2	0.004786	1			enhancer
chr21	47516644	47517355	712	COL6A2	TRUE	0.00148244	-0.0422541	3	0.004833	3
chr21	30517709	30517941	233	MAP3K7CL	TRUE	3.45619e-07	-0.0466662	4	0.004852	3							enhancer
chr15	73661340	73661771	432	HCN4	TRUE	8.21274e-06	0.0141964	9	0.005029	6
chr6	155427881	155428138	258	TIAM2	FALSE	2.45609e-08	-0.0483914	2	0.005072	2
chr4	122853464	122854168	705	TRPC3	FALSE	7.59563e-08	0.065934	13	0.005168	4
chr2	157184137	157184978	842	NR4A2	TRUE	0.000415416	-0.0588542	9	0.005219	8	enhancer							enhancer
chr6	64030059	64030429	371	LGSN	TRUE	0.000978362	-0.0110353	5	0.005244	4
chr19	44231413	44231489	77	SMG9	FALSE	7.53664e-06	-0.0493471	2	0.005272	2
chr6	31544694	31544960	267	TNF	FALSE	1.19861e-07	-0.0440616	7	0.005333	4					enhancer	enhancer
chr11	62267633	62267946	314	AHNAK	FALSE	0.00149153	-0.0452213	4	0.005347	4	enhancer		enhancer
chr9	124061310	124061615	306	GSN	FALSE	1.05162e-05	-0.0253648	5	0.005631	2								enhancer	enhancer
chr3	48694246	48694673	428	CELSR3	FALSE	1.12359e-05	0.0697723	7	0.005632	5
chr13	45874354	45874573	220	GTF2F2	FALSE	9.75386e-06	-0.0476131	3	0.005668	3									enhancer
chr15	43809486	43809725	240	MAP1A	TRUE	3.76984e-05	0.0292018	7	0.005743	5								enhancer	enhancer	enhancer
chr1	72749880	72750124	245	NEGR1	TRUE	0.00134092	0.0272404	5	0.005761	2		enhancer	enhancer	enhancer			enhancer	enhancer	enhancer	enhancer
chr4	8601496	8601549	54	CPZ	FALSE	7.73431e-06	-0.17091	2	0.005795	2
chr12	3563766	3564086	321	PRMT8	FALSE	0.000178472	-0.14414	4	0.00592	3
chr1	45050807	45050807	1	RNF220	FALSE	1.93946e-06	-0.0732452	2	0.005932	1			enhancer					enhancer	enhancer	enhancer
chr14	77391051	77391173	123	LRRC74A	FALSE	0.000134728	0.0390267	3	0.006006	3			enhancer					enhancer	enhancer
chr20	62693943	62694005	63	TCEA2	FALSE	3.5408e-07	0.0434549	12	0.006235	6									enhancer
chr1	55069723	55069761	39	ACOT11	FALSE	2.03515e-06	-0.0549316	2	0.006392	2
chr5	141397470	141397489	20	GNPDA1	FALSE	9.56623e-09	-0.0379073	2	0.006435	2	enhancer						enhancer	enhancer
chr9	131154899	131155135	237	MIR219B	TRUE	7.56725e-06	-0.0820634	6	0.006507	4								enhancer	enhancer	enhancer
chr17	56744087	56744490	404	TEX14	FALSE	2.63452e-08	0.0840903	6	0.006528	5	enhancer		enhancer					enhancer
chr3	45957266	45957664	399	LZTFL1	TRUE	4.7672e-05	-0.0554266	5	0.006534	4						enhancer
chr9	97889723	97889923	201	FANCC	FALSE	5.21415e-05	-0.0417913	6	0.006595	3								enhancer	enhancer	enhancer
chr11	70672835	70672986	152	SHANK2	FALSE	1.58372e-06	0.0841033	10	0.006634	6								enhancer	enhancer
chr7	92237896	92238364	469	CDK6	FALSE	1.7953e-05	-0.0790981	5	0.006655	5
chr17	79877314	79877507	194	MAFG	FALSE	1.53687e-05	-0.058534	3	0.006775	3	enhancer		enhancer
chr1	228291486	228291705	220	C1orf35	TRUE	3.12724e-07	0.0638801	8	0.006865	4
chr12	120688060	120688673	614	PXN	FALSE	4.00269e-05	-0.0358002	3	0.00695	3
chr4	38869436	38869779	344	FAM114A1	FALSE	4.83749e-06	-0.0218632	14	0.007042	5							enhancer	enhancer	enhancer
chr6	116601073	116601806	734	TSPYL1	TRUE	8.22743e-05	0.0290938	12	0.007053	11	enhancer		enhancer		enhancer			enhancer	enhancer
chr13	114103452	114103796	345	ADPRHL1	TRUE	0.000135859	-0.106436	4	0.007112	3
chr19	1456886	1457211	326	APC2	FALSE	1.51291e-05	0.0885348	4	0.007354	2								enhancer
chr22	40353266	40353362	97	GRAP2	FALSE	2.93174e-05	-0.0990388	2	0.007356	2	enhancer		enhancer
chr14	101314355	101314355	1	MEG3	FALSE	5.46277e-07	-0.0529879	3	0.007474	1
chr3	124303035	124303564	530	KALRN	TRUE	1.65501e-13	-0.0183364	13	0.007475	9
chr1	206643301	206643841	541	IKBKE	TRUE	3.15289e-05	-0.0217132	10	0.00749	8						enhancer
chr1	22141341	22141400	60	LDLRAD2	FALSE	0.000125624	-0.0593116	4	0.007601	3				enhancer	enhancer
chr11	45231326	45231545	220	PRDM11	FALSE	0.000260559	0.0409022	3	0.007806	2								enhancer	enhancer	enhancer
chr6	132086847	132086979	133	ENPP3	FALSE	2.15802e-07	-0.084911	2	0.007954	2
chr2	223185496	223185848	353	CCDC140	FALSE	6.56736e-08	-0.0466652	10	0.008031	7								enhancer
chr19	50058328	50058499	172	NOSIP	FALSE	1.46189e-05	-0.0402596	4	0.00808	2
chr10	531320	531914	595	DIP2C	FALSE	1.85961e-08	-0.045176	12	0.008213	6					enhancer		enhancer	enhancer	enhancer
chr12	52214758	52215042	285	FIGNL2	FALSE	4.54378e-06	0.0726274	5	0.008321	3								enhancer
chr6	27236324	27236866	543	PRSS16	FALSE	1.05843e-06	0.091303	7	0.008345	5
chr19	45610984	45611191	208	PPP1R37	FALSE	0.000107301	-0.0901806	2	0.008352	2					enhancer
chr2	131720820	131721099	280	ARHGEF4	FALSE	4.9318e-05	0.0462537	2	0.008438	2
chr1	27683139	27683809	671	MAP3K6	FALSE	4.34556e-10	0.0498326	10	0.008453	6
chr1	23884373	23884972	600	ID3	FALSE	5.41346e-06	-0.0201562	5	0.008513	4	enhancer		enhancer		enhancer	enhancer	enhancer	enhancer	enhancer	enhancer
chr3	121380233	121380792	560	HCLS1	TRUE	2.39544e-06	-0.0243603	6	0.00854	6
chr21	38117454	38117682	229	SIM2	FALSE	9.20835e-05	-0.0313269	6	0.008565	3
chr1	24866581	24866792	212	RCAN3	FALSE	8.32219e-05	-0.166591	3	0.008639	3
chr22	30804826	30805217	392	SEC14L2	TRUE	0.000824836	-0.0483168	6	0.008749	5							enhancer	enhancer	enhancer	enhancer
chr18	72917101	72917390	290	ZADH2	FALSE	0.00308303	0.109229	6	0.00909	5								enhancer
chr15	76129654	76129899	246	UBE2Q2	FALSE	0.00012254	-0.0604858	2	0.00916	2							enhancer
chr1	15679299	15679299	1	FHAD1	FALSE	4.20812e-08	-0.0360515	3	0.009245	1
chr11	68517784	68518048	265	TESMIN	FALSE	0.000443896	0.0829887	5	0.009249	4
chr1	202182175	202182642	468	LGR6	FALSE	8.45661e-06	0.0419248	10	0.009262	4
chr1	234700323	234700636	314	LINC01354	FALSE	0.000295112	-0.0209224	2	0.009627	2							enhancer	enhancer
chr11	118393904	118394002	99	KMT2A	FALSE	9.48106e-05	-0.0181371	3	0.009646	2		enhancer	enhancer
chr11	34592196	34592283	88	EHF	FALSE	2.60347e-05	-0.0408581	6	0.009786	4
chr19	54466441	54466724	284	CACNG8	FALSE	2.87595e-06	0.0379088	6	0.009834	4									enhancer
chr3	101039372	101039882	511	IMPG2	TRUE	0.000786313	-0.0212436	3	0.00995	3

## Sheet: d_DMRs_excl_high_nRBC_cluster
Supplementary Data 7d - Differentially methylated regions (DMRs) associated with Down syndrome (DS) excluding the high nRBC DS cluster (N=34). DMRs were identified using both DMRcate and comb-p methods. P-values obtained in the EWAS of DS minus the 34 high nRBC DS newborns were used for comb-p. DMRcate was run adjusting for sex, plate, the first ten EPISTRUCTURE PCs, and the first ten ReFACTor PC…
chrom	start (hg19)	end (hg19)	width	Gene_Symbol	Promoter	DMRCate_fdr_pvalue	DMRCate_meandiff	DMRcate_N_CpGs	combp_sidak_pvalue	combp_N_CpGs	K562	BI_CD34_Primary_RO01480	BI_CD34_Primary_RO01536	BI_CD34_Primary_RO01549	CD19_primary	GM12878	Astrocytes	BI_Brain_Hippocampus_Middle_150	BI_Brain_Inferior_Temporal_Lobe	BI_Brain_Mid_Frontal_Lobe
chr21	36258497	36259694	1198	RUNX1	FALSE	4.97344e-104	0.291786	11	1.809e-94	11	enhancer	enhancer	enhancer	enhancer			enhancer	enhancer
chr11	128553855	128557589	3735	FLI1	TRUE	7.4151e-101	0.136574	20	3.511e-82	19			enhancer
chr7	26577897	26578098	202	KIAA0087	FALSE	6.38169e-88	-0.158038	3	4.577e-52	2
chr19	1851750	1851995	246	KLF16	FALSE	2.06261e-39	0.176366	3	8.323e-43	3		enhancer	enhancer	enhancer	enhancer			enhancer
chr1	36786285	36788627	2343	SH3D21	FALSE	2.13887e-79	0.0860311	12	4.437e-42	10	enhancer		enhancer				enhancer
chr2	98377791	98378782	992	TMEM131	FALSE	6.85492e-36	-0.130757	6	2.932e-39	5			enhancer
chr16	15787920	15787957	38	NDE1	FALSE	3.09566e-68	-0.124244	3	4.981e-39	3
chr22	51016501	51017723	1223	CPT1B	TRUE	2.32922e-64	0.187457	17	1.209e-37	15
chr2	54086854	54087552	699	ASB3	TRUE	2.17089e-85	-0.130332	13	4.068e-37	13
chr11	124621829	124622348	520	VSIG2	TRUE	1.7278e-31	-0.0941571	7	4.023e-35	5					enhancer				enhancer
chr3	193988507	193988737	231	LINC00887	FALSE	4.98874e-69	-0.0451615	7	6.501e-32	3								enhancer	enhancer
chr5	78985434	78986160	727	CMYA5	TRUE	5.004e-44	-0.143113	11	3.804e-27	10
chr15	75641081	75641171	91	NEIL1	FALSE	3.43388e-29	0.0138168	23	3.482e-26	3					enhancer				enhancer
chr15	52944233	52944386	154	FAM214A	TRUE	1.38007e-30	0.117673	6	1.039e-25	4	enhancer		enhancer	enhancer			enhancer	enhancer	enhancer	enhancer
chr17	58499679	58500186	508	C17orf64	TRUE	2.40091e-43	0.0598077	13	1.75e-25	8
chr13	99483730	99484058	329	DOCK9	FALSE	5.12616e-46	-0.0827252	5	8.629e-25	4
chr1	46088336	46090107	1772	CCDC17	TRUE	1.12987e-44	-0.0796115	12	2.574e-24	11
chr17	2169272	2169989	718	SMG6	TRUE	1.93124e-39	-0.0741142	10	4.271e-23	8		enhancer	enhancer	enhancer	enhancer	enhancer
chr21	43965159	43967148	1990	SLC37A1	FALSE	2.59251e-13	-0.0309497	5	1.139e-22	5	enhancer		enhancer
chr15	40571997	40572794	798	ANKRD63	FALSE	7.86754e-27	-0.15459	6	2.617e-22	5
chr9	140066754	140068071	1318	ANAPC2	FALSE	4.25514e-30	0.00993541	23	3.885e-22	6
chr21	45249266	45249962	697	AATBC	FALSE	7.92692e-27	-0.0422229	6	3.993e-22	4
chr12	133410880	133415266	4387	CHFR	FALSE	1.02232e-21	-0.0902613	13	8.843e-22	13			enhancer
chr21	43733724	43737154	3431	TFF3	TRUE	7.14938e-17	-0.0248238	18	9.324e-22	18
chr3	183959000	183959853	854	MIR1224	TRUE	2.51519e-34	0.0881531	11	8.046e-21	9
chr16	2029256	2030576	1321	NOXO1	FALSE	5.84701e-26	0.0390498	12	2.85e-20	6
chr2	10830636	10830716	81	NOL10	TRUE	6.43008e-20	0.0245274	7	9.349e-20	3
chr2	113542091	113542393	303	IL1A	FALSE	7.13194e-28	0.0803645	6	1.632e-19	6						enhancer
chr2	47382427	47382903	477	STPG4	TRUE	3.39265e-38	-0.0439222	10	1.677e-19	7
chr1	1713676	1714271	596	NADK	FALSE	4.60827e-28	-0.0612392	8	9.175e-19	6	enhancer		enhancer		enhancer			enhancer	enhancer	enhancer
chr15	65394033	65394873	841	UBAP1L	FALSE	6.14808e-26	-0.0906914	7	1.051e-18	5
chr12	111618925	111620313	1389	CUX2	FALSE	3.0734e-19	0.0285231	10	1.367e-18	10
chr2	284640	287395	2756	ALKAL2	FALSE	1.66724e-24	-0.0510901	15	2.126e-18	13
chr22	41763093	41763512	420	TEF	TRUE	1.90417e-27	0.0311835	13	3.419e-18	10								enhancer	enhancer
chr5	131394999	131396357	1359	IL3	TRUE	5.0156e-22	-0.0515199	9	9.503e-18	9
chr21	45704508	45706101	1594	AIRE	TRUE	2.25033e-24	-0.0432549	14	2.735e-17	13
chr15	101514156	101514483	328	LRRK1	FALSE	2.63997e-25	-0.0915788	6	3.331e-17	4
chr7	27142200	27144595	2396	HOXA2	TRUE	3.1449e-30	-0.04206	30	3.726e-17	22							enhancer
chr20	57426538	57427977	1440	GNAS	FALSE	6.18543e-62	-0.0377611	53	3.739e-17	30
chr21	47531238	47533197	1960	COL6A2	FALSE	1.94725e-20	-0.0222435	14	1.45e-16	11
chr6	113886046	113886340	295	MARCKS	FALSE	1.34104e-16	0.117616	3	1.628e-16	3							enhancer	enhancer
chr7	100230770	100231278	509	TFR2	TRUE	1.57692e-24	0.0267685	9	2.038e-16	6								enhancer
chr17	77726237	77726257	21	ENPP7	FALSE	3.42464e-15	0.150015	2	2.261e-16	2
chr12	119772158	119772842	685	CCDC60	TRUE	7.24621e-25	0.0664056	9	2.932e-16	7
chr21	43786627	43787825	1199	TFF1	TRUE	4.19462e-15	-0.0263032	10	1.267e-15	9
chr15	74218217	74219307	1091	LOXL1	TRUE	3.1554e-23	-0.024097	24	1.354e-15	11							enhancer
chr1	155177561	155178215	655	THBS3	TRUE	1.07464e-25	0.0200212	17	1.721e-15	7									enhancer
chr4	81117647	81119473	1827	PRDM8	TRUE	6.15064e-13	0.204752	13	2.003e-15	13								enhancer	enhancer
chr13	113689139	113690168	1030	MCF2L	FALSE	4.62105e-17	-0.122602	6	2.187e-15	6									enhancer
chr3	128204813	128205496	684	GATA2	FALSE	3.56976e-20	0.04819	8	2.435e-15	7	enhancer	enhancer	enhancer	enhancer
chr21	39627271	39629123	1853	KCNJ15	TRUE	2.31802e-19	-0.048443	6	2.53e-15	6
chr5	80484747	80484747	1	RASGRF2	FALSE	1.37463e-12	-0.0380264	2	4.363e-15	1
chr18	32173055	32173227	173	DTNA	FALSE	3.53593e-21	0.0691693	10	6.026e-15	6								enhancer
chr11	66084163	66085453	1291	CD248	TRUE	1.99063e-18	0.029223	13	7.346e-15	8					enhancer		enhancer	enhancer
chr21	36263287	36263808	522	RUNX1	FALSE	3.50407e-16	0.140105	4	8.842e-15	4		enhancer	enhancer	enhancer			enhancer	enhancer
chr8	38831598	38832728	1131	HTRA4	TRUE	9.8581e-16	-0.0474777	11	9.05e-15	8
chr8	145700821	145701568	748	FOXH1	FALSE	1.56999e-21	0.0406084	10	1.203e-14	5
chr21	31121163	31121244	82	GRIK1-AS1	FALSE	2.06101e-22	-0.0513632	5	1.538e-14	3
chr21	43771120	43771355	236	TFF2	TRUE	9.41456e-22	-0.0306148	7	1.696e-14	5
chr3	10332750	10334546	1797	GHRL	FALSE	3.02048e-24	-0.0280553	13	1.924e-14	6
chr2	1748617	1749076	460	PXDN	TRUE	3.91588e-19	0.0454041	9	2.156e-14	6							enhancer
chr17	72231318	72231448	131	TTYH2	FALSE	9.26008e-14	0.0663469	4	2.492e-14	3		enhancer	enhancer	enhancer				enhancer	enhancer	enhancer
chr11	112834466	112834521	56	NCAM1	FALSE	3.30962e-16	0.0930358	3	6.222e-14	2								enhancer
chr4	95916970	95917089	120	BMPR1B	FALSE	1.72898e-17	0.12195	4	6.374e-14	4		enhancer	enhancer	enhancer				enhancer
chr6	31646061	31646976	916	LY6G5C	FALSE	1.40704e-15	-0.0240452	11	7.905e-14	6
chr13	28673714	28674089	376	FLT3	FALSE	3.7676e-17	0.0627522	7	8.044e-14	3
chr21	46414527	46415404	878	LINC00163	TRUE	1.31158e-19	-0.010883	9	8.249e-14	7
chr16	31075359	31076207	849	ZNF668	FALSE	1.28779e-22	-0.0406079	8	8.538e-14	5
chr22	38626284	38627605	1322	TMEM184B	FALSE	1.09509e-13	-0.0756687	7	1.096e-13	7							enhancer	enhancer	enhancer	enhancer
chr6	33282736	33283317	582	ZBTB22	FALSE	3.39962e-59	0.0379706	44	1.246e-13	25	enhancer		enhancer		enhancer			enhancer	enhancer
chr17	79005277	79006667	1391	BAIAP2-DT	FALSE	2.06734e-20	-0.0494424	12	1.562e-13	10								enhancer	enhancer
chr4	40632362	40633269	908	RBM47	TRUE	1.78707e-24	0.0303761	15	1.595e-13	10						enhancer
chr5	71813961	71814398	438	ZNF366	FALSE	8.05865e-16	0.0861435	3	1.655e-13	3
chr17	17750855	17750910	56	TOM1L2	FALSE	4.22317e-14	-0.112752	2	1.786e-13	2	enhancer		enhancer							enhancer
chr2	110970909	110970909	1	MTLN	FALSE	5.23702e-13	-0.0339791	5	1.985e-13	1
chr21	33034963	33035488	526	SOD1	FALSE	9.77103e-14	-0.022718	3	2.757e-13	2
chr17	19314395	19314618	224	RNF112	TRUE	1.43181e-16	-0.0841128	5	3.245e-13	3									enhancer
chr10	850393	851265	873	LARP4B	FALSE	7.1498e-20	-0.0787367	3	3.32e-13	3
chr22	29427488	29428108	621	ZNRF3	FALSE	5.90103e-20	-0.0655711	6	3.502e-13	5	enhancer						enhancer	enhancer	enhancer	enhancer
chr16	73100790	73101264	475	ZFHX3	FALSE	3.24572e-12	-0.049767	4	4.58e-13	2							enhancer	enhancer
chr10	121013657	121013657	1	GRK5	FALSE	4.33501e-11	-0.0568839	2	4.601e-13	1							enhancer
chr14	102687400	102687845	446	WDR20	FALSE	1.13821e-16	-0.0638941	4	6.505e-13	4									enhancer
chr1	1564422	1565027	606	MIB2	TRUE	1.06376e-13	0.077754	11	8.372e-13	7
chr12	2902218	2903593	1376	FKBP4	TRUE	7.82656e-21	-0.0437045	9	8.42e-13	9	enhancer							enhancer	enhancer
chr6	36088380	36088380	1	MAPK14	FALSE	1.99063e-18	-0.13496	2	9.366e-13	1	enhancer		enhancer		enhancer				enhancer
chr21	27750452	27750466	15	CYYR1	FALSE	2.89884e-15	-0.0302052	3	1.614e-12	2
chr10	102896102	102896869	768	TLX1	FALSE	7.07202e-13	0.0811961	7	3.019e-12	6
chr4	152594952	152596245	1294	GATB	FALSE	4.70042e-13	-0.0546877	4	3.414e-12	4									enhancer
chr11	128774371	128774523	153	C11orf45	FALSE	3.12967e-13	-0.0263329	15	4.761e-12	4								enhancer
chr20	62693657	62694005	349	TCEA2	FALSE	3.80811e-20	0.0364159	12	5.822e-12	7									enhancer
chr2	237734577	237735193	617	ACKR3	FALSE	7.3748e-14	-0.106584	2	5.991e-12	2
chr21	44271283	44272416	1134	WDR4	FALSE	5.44703e-09	-0.0429191	3	6.259e-12	3
chr6	33041229	33041406	178	HLA-DPA1	TRUE	1.00832e-13	0.0749167	5	7.768e-12	4			enhancer		enhancer	enhancer		enhancer
chr14	61822607	61822809	203	PRKCH	FALSE	4.37321e-13	0.110881	2	8.597e-12	2
chr19	911655	911965	311	R3HDM4	FALSE	5.79167e-15	-0.0990636	3	1.12e-11	3
chr2	241458886	241459227	342	ANKMY1	FALSE	1.31269e-11	-0.0965404	6	1.316e-11	4
chr1	164545553	164546143	591	PBX1	FALSE	1.78794e-13	-0.115332	7	1.374e-11	7								enhancer	enhancer
chr21	47738205	47739414	1210	C21orf58	TRUE	4.02889e-15	-0.0243506	10	1.622e-11	10			enhancer	enhancer
chr21	45936016	45936702	687	TSPEAR	FALSE	4.06767e-16	-0.0168804	7	2.31e-11	4
chr21	46392176	46392580	405	FAM207A	FALSE	1.87257e-14	-0.0210863	6	2.418e-11	3
chr6	32908466	32909003	538	HLA-DMB	TRUE	1.49582e-14	0.0520458	13	2.493e-11	9					enhancer	enhancer		enhancer
chr1	156211415	156212005	591	BGLAP	TRUE	1.52854e-14	-0.0458651	8	2.907e-11	7								enhancer
chr10	104181982	104182753	772	FBXL15	FALSE	4.40694e-10	0.0327269	6	3.416e-11	4	enhancer		enhancer					enhancer	enhancer	enhancer
chr6	147235033	147235369	337	STXBP5-AS1	FALSE	1.05664e-11	0.0367421	5	3.446e-11	3	enhancer	enhancer	enhancer	enhancer			enhancer	enhancer	enhancer
chr6	157931791	157932180	390	ZDHHC14	FALSE	3.86178e-16	-0.125082	5	3.497e-11	5	enhancer
chr21	47062953	47064307	1355	PCBP3	TRUE	2.72288e-17	0.00283362	10	3.522e-11	8
chr21	47420250	47422628	2379	COL6A1	TRUE	1.85439e-09	-0.0195314	13	4.446e-11	10
chr21	33707706	33708132	427	URB1	FALSE	1.00932e-14	-0.0227833	5	5.894e-11	3							enhancer	enhancer	enhancer	enhancer
chr21	46349088	46349494	407	ITGB2-AS1	FALSE	9.77148e-15	-0.0292371	7	6.381e-11	3					enhancer	enhancer		enhancer
chr1	15771228	15772154	927	CTRC	FALSE	1.14748e-10	-0.0610892	3	7.119e-11	2
chr21	38117454	38118849	1396	SIM2	FALSE	2.52363e-09	-0.0248458	7	9.399e-11	6
chr16	10973301	10974218	918	CIITA	FALSE	5.68688e-09	0.0382642	5	1.057e-10	3		enhancer	enhancer	enhancer	enhancer	enhancer		enhancer
chr11	112885688	112885708	21	NCAM1	FALSE	1.03048e-13	-0.102532	2	1.194e-10	2
chr21	47313717	47314765	1049	PCBP3	FALSE	8.97208e-13	-0.0202545	5	1.33e-10	5
chr14	99829252	99829252	1	SETD3	FALSE	2.80958e-08	-0.0264063	2	1.447e-10	1
chr22	50985797	50986813	1017	KLHDC7B	TRUE	7.36259e-14	-0.160791	7	1.591e-10	5
chr1	150229443	150230345	903	CA14	TRUE	6.36054e-14	0.037896	10	1.643e-10	8								enhancer	enhancer
chr2	135621153	135621176	24	ACMSD	FALSE	1.03473e-07	-0.0987039	2	1.667e-10	2
chr1	60196606	60197222	617	FGGY	FALSE	9.03823e-11	0.0714701	3	1.801e-10	3	enhancer		enhancer				enhancer	enhancer	enhancer
chr9	131154347	131155135	789	MIR219B	TRUE	3.77105e-13	-0.0563291	7	1.983e-10	5								enhancer	enhancer	enhancer
chr5	176827082	176827793	712	PFN3	TRUE	4.4904e-24	0.0563835	16	2.187e-10	6
chr21	44440403	44440851	449	PKNOX1	FALSE	1.09763e-12	-0.0213833	3	2.864e-10	2
chr8	54857865	54857892	28	RGS20	FALSE	2.47662e-15	0.141028	2	2.948e-10	2	enhancer		enhancer			enhancer	enhancer
chr2	172944338	172944393	56	METAP1D	FALSE	6.4096e-18	-0.0681795	4	3.065e-10	2
chr13	113639318	113639718	401	MCF2L	FALSE	1.75908e-14	0.0494648	7	3.233e-10	4								enhancer
chr16	57673067	57673289	223	ADGRG1	TRUE	1.74616e-17	0.0278516	11	3.778e-10	5		enhancer	enhancer	enhancer				enhancer	enhancer
chr14	100203730	100204528	799	EML1	TRUE	1.09682e-12	0.0655809	9	5.587e-10	9								enhancer
chr2	11636031	11636294	264	E2F6	FALSE	1.83479e-12	0.111524	4	6.149e-10	4								enhancer	enhancer
chr8	49468296	49468341	46	EFCAB1	FALSE	2.06194e-12	0.0117817	11	7.027e-10	2							enhancer	enhancer
chr1	209570901	209571889	989	MIR205HG	FALSE	2.36696e-07	0.0792369	4	7.348e-10	4			enhancer	enhancer				enhancer
chr16	87993322	87993548	227	BANP	TRUE	1.12283e-11	-0.0736069	10	8.296e-10	4		enhancer	enhancer	enhancer			enhancer	enhancer
chr21	43679795	43680290	496	ABCG1	FALSE	7.07463e-12	-0.0531553	2	1.004e-09	2								enhancer	enhancer
chr8	82005985	82006417	433	PAG1	FALSE	5.88487e-09	0.216846	2	1.011e-09	2			enhancer		enhancer	enhancer
chr7	27170241	27171213	973	HOXA4	TRUE	2.68893e-11	0.081429	24	1.193e-09	15
chr1	110437204	110437264	61	CSF1	FALSE	7.76602e-12	-0.0470886	2	1.233e-09	2	enhancer
chr21	43157461	43158250	790	RIPK4	FALSE	5.8763e-10	-0.03274	3	1.261e-09	3
chr6	32063595	32065043	1449	TNXB	FALSE	5.38986e-20	0.0712237	50	1.377e-09	41
chr11	882636	882687	52	CHID1	FALSE	1.98443e-10	-0.0486636	6	1.691e-09	3
chr22	35695066	35695301	236	TOM1	TRUE	1.92327e-17	-0.021646	11	1.778e-09	5							enhancer
chr3	69483190	69483290	101	FRMD4B	FALSE	3.50407e-16	0.0531064	4	1.783e-09	2								enhancer	enhancer
chr21	46830158	46831284	1127	COL18A1	FALSE	2.95956e-13	-0.0344023	6	1.834e-09	5	enhancer		enhancer
chr1	93912688	93912802	115	FNBP1L	TRUE	2.45434e-17	0.046474	7	1.918e-09	2
chr21	37852334	37852979	646	CLDN14	TRUE	1.49656e-15	-0.0157169	10	1.945e-09	7
chr20	11898478	11899859	1382	BTBD3	TRUE	5.4337e-07	0.0794841	8	2.027e-09	7			enhancer					enhancer	enhancer
chr21	37915091	37916339	1249	CLDN14	TRUE	4.1726e-22	-0.0287786	13	2.119e-09	11						enhancer
chr18	615471	615496	26	CLUL1	FALSE	7.04033e-14	0.0488961	4	2.382e-09	2
chr1	3164415	3165391	977	PRDM16	FALSE	1.04303e-11	-0.0697359	5	2.647e-09	5
chr21	47320245	47320852	608	PCBP3	FALSE	8.35596e-12	-0.0230113	6	2.794e-09	5
chr7	27253382	27254071	690	HOTTIP	FALSE	8.22134e-11	-0.0976332	5	2.842e-09	5
chr19	1998686	1999322	637	BTBD2	FALSE	1.50963e-08	-0.105398	4	2.971e-09	4
chr14	104338182	104338807	626	LINC00637	FALSE	8.98744e-10	-0.0446595	3	3.106e-09	3						enhancer
chr13	50702410	50703841	1432	DLEU1	FALSE	2.19319e-11	-0.048	14	3.157e-09	11								enhancer
chr6	37587239	37587245	7	MDGA1	FALSE	8.35596e-12	0.0695469	2	3.365e-09	2
chr6	32077744	32078453	710	TNXB	FALSE	9.11192e-14	-0.022327	21	3.54e-09	4
chr16	31159558	31159920	363	PRSS36	FALSE	1.61794e-12	-0.0670515	6	3.607e-09	5
chr18	24229920	24230896	977	KCTD1	FALSE	1.23352e-07	0.0924222	2	3.716e-09	2								enhancer	enhancer	enhancer
chr5	96298581	96298662	82	LNPEP	FALSE	3.98565e-14	0.176919	3	4.28e-09	3			enhancer		enhancer	enhancer		enhancer
chr2	110014556	110015249	694	SH3RF3	FALSE	1.52478e-08	-0.0693782	2	4.49e-09	2
chr20	61914812	61915802	991	ARFGAP1	FALSE	4.09458e-12	-0.0312293	16	4.751e-09	9
chr11	108408907	108408969	63	EXPH5	TRUE	1.53113e-10	-0.0697453	5	4.938e-09	4
chr17	55682851	55683210	360	MSI2	FALSE	9.09825e-11	0.0537051	4	5.211e-09	2		enhancer	enhancer		enhancer	enhancer		enhancer	enhancer
chr21	40555395	40556116	722	PSMG1	TRUE	1.80099e-12	-0.00268632	11	5.908e-09	9
chr1	1289806	1290712	907	MXRA8	FALSE	1.50885e-05	0.0705963	8	8.153e-09	8
chr8	132936123	132936219	97	EFR3A	FALSE	2.74444e-13	0.086638	3	8.793e-09	2					enhancer	enhancer
chr4	24795830	24797176	1347	SOD3	TRUE	1.87936e-16	-0.0642605	11	1.154e-08	10
chr21	44732886	44733200	315	SIK1	FALSE	2.43218e-09	-0.0620741	2	1.37e-08	2
chr7	151433020	151434658	1639	PRKAG2	TRUE	7.92364e-10	-0.0927345	8	1.394e-08	7							enhancer
chr21	34542436	34543051	616	LINC01548	TRUE	4.4834e-12	-0.0232077	5	1.516e-08	4
chr7	813708	814447	740	DNAAF5	FALSE	2.44695e-10	-0.0447238	7	1.527e-08	4								enhancer
chr19	49133421	49133845	425	SPHK2	FALSE	1.95317e-11	0.0835371	7	1.631e-08	5		enhancer		enhancer				enhancer	enhancer	enhancer
chr16	8728911	8729031	121	METTL22	FALSE	4.50689e-11	-0.031455	4	1.741e-08	2		enhancer	enhancer
chr1	17634543	17634716	174	PADI4	TRUE	1.01088e-10	0.0499336	4	1.761e-08	4
chr11	1952638	1952756	119	TNNT3	FALSE	8.7595e-13	0.055852	4	1.899e-08	3			enhancer
chr17	80740537	80741558	1022	TBCD	FALSE	6.03498e-12	-0.0281906	7	1.926e-08	7
chr17	62774939	62775900	962	ARHGAP27P1	FALSE	4.82337e-10	0.0539454	4	2.007e-08	3								enhancer	enhancer
chr22	19709548	19710566	1019	SEPT5-GP1BB	FALSE	3.48145e-11	-0.0736105	12	2.008e-08	8	enhancer
chr17	38582134	38582502	369	TOP2A	FALSE	2.84257e-10	-0.0510487	2	2.012e-08	2
chr9	16058430	16058436	7	CCDC171	FALSE	3.8754e-11	-0.0787748	2	2.06e-08	2							enhancer
chr16	88564247	88564934	688	ZFPM1	FALSE	2.25281e-07	-0.0372251	3	2.102e-08	3	enhancer		enhancer
chr20	62716180	62716606	427	OPRL1	TRUE	3.09075e-14	0.036271	11	2.123e-08	6
chr21	37049727	37049788	62	RUNX1	FALSE	3.41367e-09	-0.0388905	2	2.205e-08	2
chr1	1196457	1196747	291	UBE2J2	FALSE	1.76504e-11	-0.0569746	6	2.221e-08	3
chr11	65190825	65191944	1120	NEAT1	FALSE	8.28499e-08	0.0913178	6	2.266e-08	5	enhancer	enhancer	enhancer	enhancer	enhancer	enhancer	enhancer	enhancer	enhancer	enhancer
chr10	135267330	135268269	940	SCART1	TRUE	4.07441e-10	-0.038371	4	2.589e-08	3
chr1	20030383	20031012	630	TMCO4	FALSE	2.34626e-11	-0.0625165	2	2.704e-08	2
chr21	44064440	44065429	990	PDE9A	FALSE	1.17347e-05	-0.0366511	2	2.829e-08	2								enhancer
chr21	46931501	46933374	1874	COL18A1	FALSE	6.70025e-06	-0.0238303	5	2.864e-08	5
chr19	859499	859983	485	CFD	TRUE	1.42196e-09	0.0300669	8	3.192e-08	6
chr4	100439955	100440300	346	C4orf17	FALSE	3.60982e-09	0.0439631	4	3.227e-08	4
chr6	32920102	32920880	779	HLA-DMA	FALSE	4.54396e-12	0.0461946	10	3.35e-08	6			enhancer
chr1	243876786	243877024	239	AKT3	FALSE	1.87632e-08	0.0665494	4	3.357e-08	3								enhancer	enhancer
chr21	42732211	42733752	1542	MX2	TRUE	7.66935e-18	-0.0129794	12	4.077e-08	8
chr21	34658500	34658768	269	IL10RB	FALSE	2.19583e-09	-0.0509137	2	4.159e-08	2
chr16	31225957	31226554	598	TRIM72	FALSE	9.89098e-11	0.0308384	6	4.163e-08	3
chr1	170114782	170115351	570	METTL11B	TRUE	1.66511e-09	0.0738455	6	4.449e-08	5
chr3	9943884	9944591	708	IL17RE	TRUE	8.89598e-15	-0.0464138	6	4.793e-08	4
chr3	52528714	52528955	242	STAB1	TRUE	7.76328e-11	-0.0153936	10	5.106e-08	2								enhancer
chr21	36041527	36043248	1722	CLIC6	TRUE	1.85722e-10	0.00267882	11	5.449e-08	7						enhancer
chr9	134756631	134756631	1	MED27	FALSE	6.51692e-18	-0.0343512	2	5.528e-08	1
chr21	47980686	47981090	405	DIP2A	FALSE	3.80393e-08	-0.0596802	2	5.915e-08	2
chr6	6001842	6002190	349	NRN1	FALSE	5.63209e-12	0.0375279	9	6.174e-08	3								enhancer	enhancer
chr11	128772355	128772555	201	C11orf45	FALSE	3.33305e-09	-0.0981663	2	6.239e-08	2
chr15	69447132	69447139	8	MIR548H4	FALSE	2.1414e-11	0.121256	2	7.35e-08	2								enhancer	enhancer
chr11	8832690	8833095	406	ST5	TRUE	1.60408e-10	-0.0298588	15	7.947e-08	9							enhancer		enhancer
chr19	46318439	46319398	960	RSPH6A	TRUE	9.93233e-16	0.0238728	12	8.133e-08	10
chr10	135270030	135271052	1023	SCART1	FALSE	3.02224e-12	-0.0295882	10	8.243e-08	6
chr11	2234665	2235203	539	MIR4686	FALSE	2.35784e-12	0.0404704	5	8.337e-08	4
chr20	62178744	62180168	1425	SRMS	TRUE	9.40248e-09	-0.0488558	10	8.776e-08	9					enhancer
chr2	159940344	159940344	1	TANC1	FALSE	2.24863e-08	-0.02293	2	8.879e-08	1							enhancer
chr17	7832680	7833394	715	KCNAB3	TRUE	9.38965e-18	0.0341346	11	1.147e-07	6
chr21	46376800	46378243	1444	FAM207A	FALSE	1.00036e-07	-0.0169485	8	1.148e-07	6
chr16	57831745	57832309	565	KIFC3	TRUE	3.29875e-12	-0.0586391	11	1.279e-07	10								enhancer	enhancer
chr21	43725202	43726315	1114	TFF3	FALSE	3.98681e-08	0.000970558	5	1.284e-07	4
chr17	41738893	41740276	1384	MEOX1	TRUE	1.19314e-09	-0.0413903	8	1.296e-07	8
chr10	134331790	134332442	653	INPP5A	FALSE	2.11719e-09	-0.0902497	6	1.491e-07	6
chr21	39616417	39616836	420	KCNJ15	FALSE	2.12533e-08	-0.046149	2	1.571e-07	2							enhancer
chr10	4426048	4426567	520	MANCR	FALSE	5.7264e-15	0.0410948	7	1.582e-07	6
chr15	43809486	43810131	646	MAP1A	TRUE	7.13065e-11	0.0233866	8	1.585e-07	7								enhancer	enhancer	enhancer
chr16	2140692	2142062	1371	PKD1	FALSE	2.04809e-11	-0.0541542	9	1.61e-07	6
chr21	35559999	35560545	547	LINC00310	FALSE	1.93049e-12	-0.0080033	4	1.652e-07	4
chr16	68001206	68002044	839	SLC12A4	FALSE	1.47701e-14	0.0230447	12	1.691e-07	6						enhancer
chr17	80187886	80188816	931	SLC16A3	FALSE	2.01078e-12	-0.0309712	9	1.711e-07	7			enhancer					enhancer
chr5	123774500	123774741	242	ZNF608	FALSE	2.69752e-13	-0.0536773	3	1.876e-07	2								enhancer	enhancer
chr21	44202357	44202776	420	PDE9A	FALSE	5.78151e-10	-0.0336651	5	1.88e-07	4
chr11	2308362	2308589	228	C11orf21	FALSE	8.09209e-13	0.0724189	5	1.895e-07	3
chr15	91473059	91473569	511	UNC45A	TRUE	1.66008e-11	0.0623078	10	2.225e-07	10	enhancer		enhancer		enhancer	enhancer		enhancer	enhancer
chr21	36118936	36119409	474	LINC01426	FALSE	1.15768e-08	-0.0412896	2	2.318e-07	2
chr16	15796887	15797297	411	NDE1	FALSE	5.37474e-09	-0.0604171	2	2.342e-07	2			enhancer	enhancer
chr11	117150669	117150989	321	RNF214	FALSE	2.68958e-08	-0.0466762	3	2.655e-07	3							enhancer
chr21	43817068	43817249	182	TMPRSS3	TRUE	3.94772e-18	-0.0133118	11	2.662e-07	4
chr5	76248637	76249094	458	CRHBP	TRUE	1.97702e-12	0.0782453	9	2.675e-07	6		enhancer	enhancer	enhancer				enhancer
chr21	45710122	45710296	175	AIRE	TRUE	2.25746e-11	-0.0189606	7	2.685e-07	5
chr17	48604869	48604896	28	MYCBPAP	FALSE	1.85736e-09	0.0578132	2	2.702e-07	2
chr20	36148133	36149455	1323	BLCAP	FALSE	8.7767e-14	-0.0413636	41	2.71e-07	37
chr17	34965294	34965819	526	MRM1	FALSE	2.8345e-07	-0.061462	3	2.941e-07	3	enhancer
chr21	47575134	47575900	767	FTCD	TRUE	3.0058e-09	-0.0171605	8	3.17e-07	8
chr12	122244223	122244660	438	SETD1B	FALSE	2.50547e-14	0.0374139	5	3.21e-07	2	enhancer	enhancer	enhancer	enhancer	enhancer			enhancer	enhancer	enhancer
chr21	48078809	48079700	892	PRMT2	FALSE	2.42316e-06	-0.0275264	2	3.36e-07	2								enhancer
chr21	35896714	35897010	297	RCAN1	FALSE	5.96097e-11	0.00530647	6	3.475e-07	3							enhancer
chr16	31499881	31500246	366	SLC5A2	FALSE	2.43156e-08	0.0282595	8	3.524e-07	3
chr4	184017790	184018527	738	WWC2-AS2	FALSE	8.3074e-10	0.0703456	3	3.609e-07	3
chr7	70194419	70194602	184	AUTS2	FALSE	7.7803e-08	-0.0778531	2	3.849e-07	2						enhancer
chr2	44995262	44996395	1134	CAMKMT	FALSE	3.47766e-07	-0.0597943	5	3.894e-07	3
chr6	33175140	33175225	86	MIR219A1	TRUE	1.73852e-09	0.0209102	9	4.232e-07	4							enhancer
chr19	5229744	5229816	73	PTPRS	FALSE	3.81863e-08	-0.12766	2	4.399e-07	2
chr3	52351355	52351963	609	DNAH1	TRUE	5.23396e-13	-0.069692	6	4.405e-07	6
chr21	47472379	47473353	975	COL6A2	FALSE	1.82618e-05	-0.0257092	4	4.489e-07	4							enhancer
chr18	3045268	3045434	167	MYOM1	FALSE	9.93135e-08	0.104681	2	4.51e-07	2
chr1	120438925	120439283	359	ADAM30	TRUE	2.73593e-12	-0.0443605	10	4.807e-07	6
chr21	38377002	38378634	1633	RIPPLY3	TRUE	5.94002e-09	0.0214132	11	4.864e-07	8
chr2	31613814	31613833	20	XDH	FALSE	5.02533e-09	-0.0242033	2	5.353e-07	2
chr10	135164246	135164735	490	PRAP1	FALSE	8.02832e-11	0.05117	6	5.471e-07	6
chr6	32407714	32408284	571	HLA-DRA	FALSE	1.53753e-08	0.0566499	5	5.753e-07	4			enhancer		enhancer	enhancer
chr21	46706579	46708178	1600	POFUT2	TRUE	3.20194e-08	-0.00148059	16	6.228e-07	11
chr2	105374995	105375022	28	LINC01114	TRUE	3.212e-10	0.0708829	3	6.339e-07	2							enhancer
chr21	36116654	36116761	108	LINC01426	TRUE	2.84688e-10	-0.0161715	3	6.602e-07	2
chr5	73399681	73399693	13	ARHGEF28	FALSE	3.1296e-10	-0.0531086	3	6.604e-07	2
chr6	13428245	13428245	1	GFOD1	FALSE	3.1789e-11	-0.0432783	3	6.785e-07	1					enhancer	enhancer		enhancer	enhancer
chr12	48188182	48188458	277	HDAC7	FALSE	5.81936e-08	-0.0499754	2	6.9e-07	2
chr17	56744069	56744490	422	TEX14	FALSE	1.14495e-11	0.0652625	6	7.467e-07	6	enhancer		enhancer					enhancer
chr7	18548581	18548606	26	HDAC9	FALSE	2.57614e-10	0.122985	2	7.772e-07	2					enhancer	enhancer	enhancer
chr17	37894014	37894944	931	GRB7	TRUE	2.00392e-10	0.023124	13	7.975e-07	9
chr21	46975435	46975435	1	SLC19A1	FALSE	1.22259e-16	0.035781	6	8.232e-07	1					enhancer		enhancer	enhancer
chr11	113258223	113258469	247	ANKK1	TRUE	4.50091e-10	-0.0294186	9	8.5e-07	5
chr5	141227950	141228416	467	PCDH1	FALSE	4.68291e-08	-0.0340651	3	8.647e-07	2	enhancer		enhancer				enhancer	enhancer	enhancer	enhancer
chr1	248018590	248018816	227	TRIM58	TRUE	1.96354e-10	0.0322703	4	8.874e-07	2	enhancer		enhancer	enhancer
chr3	128292593	128292922	330	LINC01565	FALSE	1.80624e-07	-0.0279344	6	9.118e-07	4
chr10	105438008	105438046	39	SH3PXD2A	FALSE	4.25475e-08	0.100788	3	9.301e-07	2					enhancer	enhancer	enhancer	enhancer	enhancer
chr3	136506024	136506546	523	SLC35G2	FALSE	6.15231e-07	0.0814444	2	1.005e-06	2		enhancer	enhancer	enhancer			enhancer	enhancer
chr11	44327869	44329245	1377	ALX4	FALSE	2.79448e-06	-0.0588136	4	1.085e-06	4
chr3	177076825	177076827	3	LINC00578	FALSE	5.1785e-11	-0.021212	5	1.101e-06	2	enhancer		enhancer		enhancer	enhancer	enhancer	enhancer	enhancer	enhancer
chr21	44793158	44794042	885	SIK1	FALSE	7.43503e-05	-0.042269	2	1.131e-06	2
chr7	27214834	27215610	777	HOXA10-HOXA9	FALSE	3.12667e-07	-0.0305923	5	1.142e-06	5
chr21	46628114	46629219	1106	ADARB1	FALSE	1.55684e-05	-0.0188551	3	1.189e-06	3
chr12	49627624	49627934	311	TUBA1C	FALSE	1.86714e-08	0.0208029	6	1.236e-06	3	enhancer	enhancer	enhancer	enhancer	enhancer	enhancer	enhancer	enhancer	enhancer	enhancer
chr20	44037436	44037519	84	DBNDD2	FALSE	2.22475e-14	0.0221265	5	1.243e-06	2								enhancer	enhancer
chr1	230468464	230468773	310	PGBD5	FALSE	5.92713e-10	-0.0778366	7	1.245e-06	5								enhancer	enhancer
chr6	31846769	31847009	241	SLC44A4	TRUE	2.58507e-13	0.0191549	16	1.26e-06	7
chr21	45751016	45752015	1000	CFAP410	FALSE	6.88803e-10	-0.0201654	14	1.263e-06	6								enhancer	enhancer
chr5	133451021	133451625	605	TCF7	TRUE	7.14931e-13	0.0282974	11	1.335e-06	9
chr16	1609393	1609529	137	IFT140	FALSE	1.31228e-12	-0.0209755	13	1.36e-06	3
chr12	116398767	116398830	64	MED13L	FALSE	9.01449e-08	-0.035924	4	1.396e-06	2
chr17	2907678	2908369	692	RAP1GAP2	FALSE	2.11216e-08	0.0401878	5	1.396e-06	5				enhancer	enhancer	enhancer		enhancer	enhancer
chr12	54420837	54421335	499	HOXC6	FALSE	6.7322e-11	0.0505891	5	1.409e-06	5
chr13	49792767	49793170	404	MLNR	TRUE	1.82936e-09	-0.0722872	4	1.44e-06	4
chr15	90625542	90625971	430	ZNF710	FALSE	6.11929e-09	-0.0339225	6	1.445e-06	4								enhancer	enhancer
chr21	47836276	47836903	628	PCNT	FALSE	4.98978e-07	-0.0205612	2	1.448e-06	2
chr10	126712074	126712230	157	CTBP2	FALSE	5.02853e-06	-0.0299381	3	1.582e-06	2								enhancer	enhancer
chr10	121633063	121633654	592	MCMBP	TRUE	3.67854e-13	0.0352142	5	1.667e-06	4
chr21	27543229	27544797	1569	APP	TRUE	2.5899e-12	0.000116423	13	1.695e-06	11								enhancer	enhancer
chr3	48694246	48695065	820	CELSR3	FALSE	3.36941e-07	0.0477778	7	1.726e-06	6
chr21	33828027	33828908	882	EVA1C	FALSE	7.81087e-06	-0.0184193	3	1.748e-06	2							enhancer	enhancer	enhancer	enhancer
chr4	4923774	4923774	1	MSX1	FALSE	1.71083e-14	-0.0492806	2	1.919e-06	1
chr21	30722759	30723884	1126	BACH1	FALSE	1.65531e-10	-0.000304615	5	1.94e-06	4							enhancer
chr14	71247286	71247652	367	MAP3K9	FALSE	7.42867e-09	0.0712113	3	2.079e-06	3					enhancer	enhancer
chr2	121625577	121625735	159	GLI2	FALSE	9.25946e-09	-0.054086	5	2.138e-06	3							enhancer	enhancer
chr5	175322462	175322631	170	CPLX2	FALSE	2.96514e-08	-0.0397535	3	2.155e-06	2
chr17	36204252	36204662	411	YWHAEP7	FALSE	8.51222e-07	0.028482	4	2.177e-06	4					enhancer
chr5	176828872	176829639	768	F12	FALSE	4.4904e-24	0.0563835	16	2.202e-06	6
chr10	43698834	43699362	529	RASGEF1A	FALSE	6.16485e-08	-0.0644385	5	2.202e-06	5	enhancer		enhancer
chr2	27301195	27301943	749	EMILIN1	TRUE	3.12326e-08	-0.0513552	9	2.21e-06	9						enhancer			enhancer
chr21	42836963	42837277	315	TMPRSS2	FALSE	3.28324e-07	-0.0359875	2	2.24e-06	2
chr21	46086572	46086578	7	KRTAP12-2	FALSE	2.62611e-10	-0.0303527	3	2.243e-06	2
chr21	42934885	42935038	154	TMPRSS2	FALSE	1.73491e-09	-0.0182371	7	2.317e-06	3
chr9	100069633	100070423	791	CCDC180	TRUE	2.2119e-10	-0.0719831	7	2.379e-06	5
chr19	24269570	24269890	321	ZNF254	FALSE	5.95188e-07	0.0356703	2	2.51e-06	2
chr6	33043574	33044345	772	HLA-DPB1	TRUE	4.7307e-08	0.0527217	6	2.524e-06	4			enhancer		enhancer	enhancer		enhancer
chr21	38932835	38932888	54	DYRK1A	FALSE	1.12113e-07	-0.0201815	2	2.535e-06	2
chr21	46306224	46306794	571	ITGB2	FALSE	6.12017e-08	-0.0229417	5	2.597e-06	5
chr21	44125826	44126069	244	PDE9A	FALSE	2.05293e-07	-0.034302	2	2.62e-06	2
chr9	98314632	98315369	738	PTCH1	FALSE	4.01109e-07	0.0414153	6	2.722e-06	4
chr12	58132733	58133411	679	AGAP2	FALSE	3.04446e-08	-0.0478485	4	2.827e-06	4			enhancer	enhancer				enhancer	enhancer
chr21	47206840	47207650	811	PCBP3	FALSE	8.09169e-07	-0.032122	2	2.888e-06	2
chr2	217088135	217088135	1	LINC01963	FALSE	6.25213e-09	-0.0498813	2	2.906e-06	1			enhancer			enhancer
chr21	44070430	44072610	2181	PDE9A	TRUE	2.51131e-06	-0.0221966	6	2.938e-06	5								enhancer	enhancer
chr11	128776059	128776216	158	C11orf45	TRUE	3.12967e-13	-0.0263329	15	2.976e-06	3								enhancer
chr4	55650393	55650591	199	KIT	FALSE	3.27135e-09	0.0547962	3	3.09e-06	3								enhancer	enhancer
chr17	37321890	37322540	651	ARL5C	TRUE	3.89919e-07	0.0612907	7	3.1e-06	6
chr13	31407120	31407214	95	LINC00398	FALSE	2.83768e-09	0.0717328	3	3.127e-06	2
chr1	169081528	169081894	367	ATP1B1	FALSE	4.50584e-09	0.0552237	2	3.139e-06	2			enhancer				enhancer	enhancer	enhancer
chr5	131409159	131409408	250	CSF2	TRUE	1.39245e-11	-0.032901	7	3.155e-06	4
chr17	9571882	9572695	814	USP43	FALSE	8.56372e-10	-0.0704286	3	3.279e-06	3
chr2	20385524	20386757	1234	SDC1	FALSE	1.94803e-06	0.0379766	5	3.398e-06	5			enhancer				enhancer
chr8	37574987	37575255	269	ZNF703	FALSE	3.20389e-16	0.0432036	5	3.404e-06	3								enhancer
chr8	10921222	10921502	281	XKR6	FALSE	8.08821e-08	0.0741382	2	3.567e-06	2
chr21	47824127	47824394	268	PCNT	FALSE	1.5272e-07	0.0121639	2	3.635e-06	2
chr21	34863825	34864162	338	DNAJC28	TRUE	9.74645e-14	0.00032418	14	3.678e-06	10
chr21	34442183	34444584	2402	OLIG1	TRUE	2.81233e-11	-0.0055129	22	3.88e-06	13								enhancer	enhancer
chr8	23261918	23262648	731	ENTPD4	FALSE	2.47628e-14	-0.0219409	13	4.119e-06	6
chr1	64170964	64170964	1	PGM1	FALSE	3.67352e-08	0.0823396	2	4.189e-06	1
chr11	313120	313624	505	IFITM1	TRUE	8.9061e-12	-0.0274606	14	4.228e-06	6	enhancer	enhancer		enhancer	enhancer	enhancer	enhancer	enhancer		enhancer
chr9	130678019	130678453	435	ST6GALNAC4	FALSE	1.866e-09	0.0660884	2	4.237e-06	2	enhancer				enhancer	enhancer		enhancer	enhancer
chr2	183291758	183292092	335	PDE1A	TRUE	1.60401e-11	0.0361991	4	4.314e-06	3
chr21	47316029	47316256	228	PCBP3	TRUE	1.80923e-09	-0.0274283	6	4.337e-06	5
chr16	65580496	65580692	197	LINC00922	FALSE	2.89016e-08	0.131856	2	4.382e-06	2							enhancer
chr9	35036078	35036699	622	C9orf131	FALSE	2.13216e-06	-0.0589859	4	4.574e-06	3
chr20	47896888	47897451	564	SNORD12B	FALSE	2.44695e-10	-0.046345	8	4.89e-06	6	enhancer		enhancer			enhancer			enhancer
chr2	43295011	43295595	585	ZFP36L2	FALSE	2.66187e-07	-0.057721	6	5.437e-06	5
chr15	78856949	78857124	176	CHRNA5	TRUE	3.01819e-11	-0.04703	5	5.505e-06	3
chr8	145137100	145137385	286	GPAA1	TRUE	8.75433e-26	0.0170911	16	6.001e-06	10
chr17	7975779	7976532	754	ALOX12B	FALSE	8.00103e-09	0.0388166	7	6.185e-06	6
chr15	72690640	72690734	95	TMEM202	TRUE	6.6787e-09	0.0471114	3	6.226e-06	2
chr5	180646608	180646976	369	MIR4638	FALSE	1.693e-11	0.0576683	10	6.383e-06	4	enhancer								enhancer
chr14	83108852	83109010	159	SEL1L	FALSE	1.57654e-07	-0.0567823	3	6.522e-06	3
chr21	48062652	48063020	369	PRMT2	FALSE	7.28795e-07	-0.00609016	2	6.73e-06	2								enhancer
chr8	145641991	145643626	1636	SLC39A4	TRUE	2.11216e-08	-0.0230346	15	6.745e-06	12			enhancer
chr9	138696500	138697196	697	CAMSAP1	FALSE	1.86069e-06	-0.054058	2	6.764e-06	2
chr13	101136575	101137103	529	PCCA	FALSE	6.27231e-06	-0.107539	2	7.033e-06	2
chr16	24856891	24857601	711	SLC5A11	TRUE	1.94942e-08	-0.0448243	12	7.076e-06	10								enhancer	enhancer
chr12	125582000	125582465	466	AACS	FALSE	1.77425e-09	-0.0869842	4	7.109e-06	3
chr21	48090128	48090508	381	PRMT2	FALSE	1.13501e-06	-0.0341356	3	7.393e-06	2
chr7	18535072	18535899	828	HDAC9	TRUE	5.48538e-10	0.0259917	10	7.688e-06	8								enhancer	enhancer
chr6	31275551	31276187	637	HLA-B	FALSE	4.48399e-10	-0.0952862	7	7.824e-06	6
chr21	31797932	31798287	356	KRTAP13-3	TRUE	1.21554e-07	-0.0295322	4	8.024e-06	3
chr21	47777635	47777841	207	PCNT	FALSE	2.05109e-07	-0.0276577	2	8.07e-06	2
chr2	159651559	159652019	461	DAPL1	TRUE	1.999e-06	0.114319	5	8.165e-06	5
chr10	102821552	102822508	957	KAZALD1	FALSE	5.27963e-17	-0.0268964	13	8.506e-06	10			enhancer
chr11	121323699	121324108	410	SORL1	FALSE	9.14212e-12	0.0240187	10	8.771e-06	7						enhancer		enhancer	enhancer
chr22	45072491	45073165	675	PRR5	TRUE	8.62793e-09	0.0295658	10	8.773e-06	9
chr1	214746876	214746940	65	PTPN14	FALSE	3.8899e-09	0.0885007	2	8.837e-06	2
chr21	40591928	40592153	226	BRWD1	FALSE	2.62291e-07	-0.0471	2	8.87e-06	2
chr21	37833432	37833864	433	CLDN14	FALSE	7.66095e-07	-0.0290426	3	8.962e-06	3
chr8	49815544	49816427	884	SNAI2	FALSE	1.41997e-08	0.0485971	4	9.346e-06	2							enhancer
chr11	45951533	45951803	271	PHF21A	FALSE	6.0613e-09	-0.0649155	4	1.006e-05	2					enhancer
chr6	165959578	165959578	1	PDE10A	FALSE	3.17911e-06	-0.0117734	3	1.012e-05	1
chr21	46237117	46237958	842	SUMO3	FALSE	3.04226e-08	0.00444053	6	1.023e-05	4									enhancer
chr10	44162781	44163270	490	ZNF32-AS3	FALSE	2.58736e-06	0.0623043	4	1.041e-05	4
chr19	11484448	11484752	305	SWSAP1	TRUE	2.45393e-09	0.0277393	4	1.073e-05	3								enhancer
chr14	104734272	104734475	204	KIF26A	FALSE	9.65396e-08	0.0975383	4	1.078e-05	3
chr21	45992339	45993280	942	TSPEAR	FALSE	1.02229e-05	-0.0132618	3	1.085e-05	3
chr22	19928445	19929467	1023	COMT	TRUE	8.44129e-07	-0.0236884	14	1.085e-05	13	enhancer		enhancer			enhancer	enhancer		enhancer
chr11	60869634	60869969	336	CD5	TRUE	2.08676e-08	0.027896	6	1.088e-05	5
chr5	135393261	135394399	1139	TGFBI	FALSE	3.72133e-07	-0.035226	7	1.121e-05	5							enhancer
chr8	23562918	23564717	1800	NKX2-6	TRUE	7.60811e-07	0.0203525	17	1.176e-05	15
chr1	28641987	28641987	1	MED18	FALSE	1.41274e-08	-0.104908	2	1.186e-05	1
chr1	217263805	217263847	43	ESRRG	FALSE	3.19498e-13	0.0324028	9	1.213e-05	2									enhancer
chr5	66462293	66462662	370	MAST4	FALSE	6.65096e-08	-0.0639517	5	1.297e-05	3			enhancer	enhancer	enhancer			enhancer	enhancer
chr9	34370781	34371380	600	MYORG	FALSE	5.31942e-06	0.0874674	5	1.308e-05	5
chr16	89785686	89786500	815	VPS9D1	TRUE	1.78932e-10	0.0334812	6	1.407e-05	2	enhancer		enhancer				enhancer	enhancer
chr19	55889013	55889387	375	TMEM190	FALSE	1.52934e-06	0.0864575	5	1.424e-05	4
chr12	56321420	56321889	470	PYM1	TRUE	4.16747e-06	0.0194584	14	1.425e-05	11	enhancer		enhancer		enhancer	enhancer
chr14	97409789	97409915	127	VRK1	FALSE	1.92921e-08	-0.0278549	5	1.461e-05	3
chr9	130660787	130661175	389	ST6GALNAC6	FALSE	1.32487e-07	-0.0255595	7	1.497e-05	5									enhancer
chr12	124428128	124429295	1168	CCDC92	FALSE	3.65889e-07	-0.0281224	11	1.507e-05	9								enhancer	enhancer
chr17	72667062	72667743	682	RAB37	TRUE	7.31627e-08	0.0456376	11	1.532e-05	9
chr21	18802399	18802530	132	LINC01549	FALSE	2.68659e-07	-0.0233442	2	1.537e-05	2								enhancer	enhancer
chr16	57562740	57563395	656	CCDC102A	FALSE	1.23044e-05	-0.140604	4	1.541e-05	4					enhancer
chr21	46341918	46342442	525	ITGB2-AS1	FALSE	1.37081e-07	0.0139608	5	1.556e-05	2			enhancer		enhancer			enhancer
chr8	13372483	13373141	659	DLC1	TRUE	6.63056e-07	0.0754433	5	1.566e-05	4
chr11	45943572	45944091	520	LARGE2	FALSE	1.467e-12	0.00920744	15	1.587e-05	3
chr10	94819802	94821085	1284	CYP26C1	TRUE	3.02244e-09	-0.0500519	8	1.612e-05	7
chr3	98450711	98451002	292	ST3GAL6-AS1	FALSE	1.10255e-09	0.0248726	11	1.632e-05	4								enhancer	enhancer
chr17	70536095	70536484	390	LINC00673	FALSE	1.40478e-08	0.0377286	5	1.733e-05	4							enhancer	enhancer	enhancer
chr1	117505173	117505510	338	PTGFRN	FALSE	5.25879e-08	-0.0394539	5	1.775e-05	4
chr3	89156071	89156178	108	EPHA3	TRUE	1.03846e-10	0.034862	13	1.852e-05	4
chr12	124908601	124908931	331	NCOR2	FALSE	1.63777e-08	-0.0381233	6	1.911e-05	6	enhancer		enhancer				enhancer	enhancer	enhancer
chr1	10690443	10690588	146	PEX14	FALSE	9.06041e-06	-0.0650868	4	1.912e-05	3
chr11	65359521	65360620	1100	KCNK7	FALSE	2.06947e-09	-0.0744823	8	1.923e-05	7							enhancer	enhancer	enhancer
chr12	9066210	9066665	456	PHC1	TRUE	4.23195e-10	0.035354	5	1.967e-05	4									enhancer
chr17	35194628	35195140	513	LHX1	FALSE	3.19579e-06	0.0788065	3	2.095e-05	3
chr7	129665854	129667001	1148	ZC3HC1	FALSE	2.69038e-05	0.0556255	4	2.099e-05	4	enhancer	enhancer	enhancer	enhancer			enhancer
chr20	47178859	47178901	43	PREX1	FALSE	2.31946e-06	-0.0251296	2	2.163e-05	2
chr1	247681242	247681931	690	GCSAML	FALSE	1.11885e-05	-0.0818883	10	2.209e-05	9
chr11	15643912	15643957	46	SOX6	FALSE	4.46379e-07	0.0448809	2	2.28e-05	2
chr12	54144380	54144785	406	CALCOCO1	FALSE	5.33445e-08	0.0402988	5	2.282e-05	3								enhancer	enhancer	enhancer
chr17	36667233	36667484	252	ARHGAP23	FALSE	3.43014e-07	-0.0461699	6	2.307e-05	2
chr5	149600022	149600765	744	CAMK2A	FALSE	0.000138599	-0.0293284	2	2.432e-05	2
chr16	730898	731220	323	STUB1	FALSE	6.66877e-09	0.0221027	10	2.443e-05	5	enhancer
chr1	21965400	21966500	1101	RAP1GAP	FALSE	4.51822e-05	-0.0114916	5	2.472e-05	4	enhancer		enhancer	enhancer					enhancer
chr14	21994785	21995288	504	SALL2	FALSE	8.16277e-08	0.0121626	9	2.495e-05	4	enhancer	enhancer						enhancer
chr21	46102242	46102984	743	TSPEAR	FALSE	8.67025e-07	-0.0251703	4	2.501e-05	4
chr21	33465139	33465360	222	LINC00159	FALSE	1.05036e-08	-0.0179314	3	2.524e-05	3
chr21	33671009	33672186	1178	MRAP	TRUE	6.7343e-13	-0.0214147	8	2.539e-05	5
chr21	47516644	47517690	1047	COL6A2	TRUE	1.9845e-06	-0.0163822	4	2.679e-05	4
chr13	45149702	45149706	5	TSC22D1	FALSE	8.14196e-09	0.0226515	6	2.741e-05	2			enhancer				enhancer	enhancer	enhancer
chr21	40751103	40752891	1789	WRB	TRUE	1.19717e-13	5.19214e-06	16	2.807e-05	12
chr22	46001176	46001532	357	FBLN1	FALSE	1.17658e-09	-0.0349485	4	2.943e-05	4
chr22	20783497	20784277	781	SCARF2	FALSE	1.51362e-05	0.0609748	3	2.946e-05	3								enhancer
chr21	42551539	42551951	413	PLAC4	FALSE	9.55526e-09	-0.0278597	4	2.953e-05	3
chr21	45821304	45822237	934	TRPM2	FALSE	0.000963927	-0.0358841	2	3.005e-05	2
chr3	108321422	108321607	186	DZIP3	FALSE	4.57126e-07	0.104858	3	3.011e-05	3		enhancer	enhancer	enhancer	enhancer			enhancer	enhancer
chr11	133902050	133902510	461	LOC100128239	TRUE	7.43629e-11	0.0315445	6	3.02e-05	5								enhancer	enhancer
chr2	45178474	45178950	477	SIX3	FALSE	2.41695e-08	-0.0356235	7	3.033e-05	2
chr10	131075247	131076064	818	MGMT	FALSE	0.000106302	-0.0130838	6	3.318e-05	3
chr2	50924705	50924714	10	NRXN1	FALSE	3.14393e-08	-0.0277184	3	3.364e-05	2
chr1	154151169	154152797	1629	TPM3	FALSE	0.000173114	-0.0335288	6	3.38e-05	6	enhancer	enhancer	enhancer	enhancer	enhancer			enhancer	enhancer
chr15	62123129	62123648	520	VPS13C	FALSE	2.74248e-05	-0.0505468	2	3.469e-05	2
chr14	102785511	102785836	326	ZNF839	TRUE	1.39334e-08	0.0150849	9	3.471e-05	4								enhancer	enhancer
chr16	68804435	68804850	416	CDH1	FALSE	2.20936e-05	-0.0393504	3	3.5e-05	3
chr21	46964343	46965042	700	SLC19A1	TRUE	1.26205e-09	-0.0136745	9	3.504e-05	5								enhancer
chr16	88706241	88706717	477	IL17C	FALSE	1.55984e-06	-0.0670658	5	3.508e-05	4					enhancer
chr1	156551732	156552174	443	TTC24	FALSE	5.71407e-06	0.101118	4	3.537e-05	4		enhancer	enhancer	enhancer	enhancer
chr21	44151554	44151745	192	PDE9A	FALSE	1.25443e-05	-0.0421059	2	3.618e-05	2
chr9	97889723	97890067	345	FANCC	FALSE	1.26205e-09	-0.0374052	6	3.667e-05	4								enhancer	enhancer	enhancer
chr21	40180000	40180134	135	ETS2	FALSE	5.73632e-07	0.0881659	2	3.719e-05	2		enhancer	enhancer	enhancer			enhancer	enhancer	enhancer
chr7	99150098	99150264	167	FAM200A	FALSE	4.62715e-08	0.0217874	12	3.752e-05	4
chr9	20512334	20512810	477	MLLT3	FALSE	3.48126e-06	0.0661947	2	3.794e-05	2
chr14	105995251	105995755	505	TMEM121	FALSE	6.65589e-06	0.0636296	6	3.851e-05	4
chr6	148726064	148726218	155	SASH1	FALSE	2.64896e-06	-0.0755601	3	3.864e-05	3								enhancer	enhancer	enhancer
chr17	41376588	41376758	171	CCDC200	FALSE	4.62869e-07	-0.060228	3	3.978e-05	3
chr21	47442599	47443068	470	COL6A1	FALSE	5.43486e-06	-0.0315939	2	4.081e-05	2
chr20	62688050	62688896	847	TCEA2	TRUE	1.31959e-10	-0.0205073	11	4.11e-05	9
chr19	49993008	49993873	866	SNORD32A	TRUE	8.70133e-10	-0.0186953	14	4.194e-05	6	enhancer	enhancer	enhancer	enhancer	enhancer	enhancer			enhancer
chr9	98221975	98223171	1197	PTCH1	FALSE	1.85065e-09	0.0499014	6	4.204e-05	4									enhancer
chr1	212689974	212690606	633	ATF3	FALSE	5.27148e-05	-0.0295006	2	4.248e-05	2
chr3	74662850	74663024	175	CNTN3	FALSE	4.19454e-07	0.0749678	4	4.257e-05	3								enhancer	enhancer
chr9	139258258	139259074	817	DNLZ	TRUE	3.17652e-13	0.0269862	10	4.312e-05	8
chr21	47351229	47351547	319	PCBP3	FALSE	5.87855e-09	-0.0295763	2	4.354e-05	2
chr14	23821149	23821445	297	SLC22A17	FALSE	1.00335e-06	0.0219583	6	4.404e-05	4
chr1	240656342	240657329	988	GREM2	FALSE	1.81616e-05	-0.0549574	6	4.614e-05	6
chr9	35689902	35690395	494	TPM2	TRUE	9.69318e-09	0.0376957	8	4.659e-05	7							enhancer		enhancer
chr6	82460558	82461261	704	TENT5A	FALSE	9.29312e-05	0.0413671	3	4.707e-05	2			enhancer	enhancer
chr11	1989186	1989715	530	MRPL23	FALSE	3.12632e-07	0.0210955	5	4.889e-05	3
chr1	9909895	9910137	243	CTNNBIP1	FALSE	3.7814e-06	0.0380035	2	4.979e-05	2		enhancer	enhancer	enhancer	enhancer			enhancer	enhancer	enhancer
chr5	142249043	142249731	689	ARHGAP26	FALSE	4.75304e-12	0.0497829	3	5.001e-05	3
chr2	220472776	220472938	163	STK11IP	FALSE	9.17125e-07	-0.0601498	2	5.056e-05	2
chr2	10633895	10634919	1025	ODC1	FALSE	1.73406e-05	-0.0396102	4	5.1e-05	4
chr19	55549590	55549907	318	GP6	TRUE	1.46883e-06	-0.060967	6	5.464e-05	4	enhancer
chr6	146660979	146661192	214	GRM1	FALSE	4.55687e-07	0.0962511	3	5.529e-05	3
chr10	88295210	88295591	382	WAPL	FALSE	2.26232e-07	0.040421	5	5.574e-05	4	enhancer
chr12	122442856	122442863	8	WDR66	FALSE	2.80778e-08	0.0875458	3	5.679e-05	2		enhancer	enhancer		enhancer
chr3	58522689	58522771	83	ACOX2	FALSE	1.69082e-09	-0.031899	7	5.688e-05	2
chr14	23789234	23789691	458	PABPN1	TRUE	4.04731e-09	-0.0278309	5	5.78e-05	3	enhancer							enhancer
chr1	159769085	159770368	1284	FCRL6	TRUE	2.88685e-06	-0.0415789	7	5.785e-05	7
chr12	119740840	119740840	1	LINC00934	FALSE	2.2178e-09	0.0742175	2	5.795e-05	1
chr17	7119330	7121370	2041	ACADVL	TRUE	6.97764e-06	0.0173762	10	5.798e-05	7	enhancer						enhancer	enhancer	enhancer
chr21	46704453	46704721	269	POFUT2	FALSE	6.21398e-10	-0.00707615	5	5.884e-05	2
chr2	157183291	157184499	1209	NR4A2	FALSE	8.10946e-06	-0.0451504	10	5.963e-05	5	enhancer							enhancer
chr7	73786526	73787374	849	CLIP2	FALSE	1.15352e-05	-0.098388	2	5.973e-05	2								enhancer	enhancer	enhancer
chr15	32933661	32934185	525	SCG5	TRUE	5.72383e-10	-0.0456686	6	6.074e-05	4
chr4	55527240	55528138	899	KIT	FALSE	2.71069e-05	0.0418455	3	6.154e-05	2		enhancer	enhancer	enhancer			enhancer
chr17	45924888	45925604	717	SP6	FALSE	1.56836e-06	0.0706864	5	6.16e-05	4
chr19	17877419	17877846	428	FCHO1	FALSE	4.89834e-10	-0.0403811	6	6.274e-05	6			enhancer					enhancer	enhancer
chr12	90050928	90051243	316	ATP2B1	TRUE	9.7702e-10	0.0401005	4	6.326e-05	3
chr7	33765080	33765409	330	BBS9	FALSE	1.61276e-07	-0.0243633	4	6.396e-05	3
chr11	122735061	122735271	211	CRTAM	FALSE	3.24026e-07	0.106383	2	6.427e-05	2
chr11	57414245	57415128	884	YPEL4	FALSE	2.77958e-06	0.0218578	8	6.477e-05	7								enhancer	enhancer	enhancer
chr14	22191761	22191888	128	OR4E2	FALSE	3.56661e-05	0.0482015	5	6.668e-05	4
chr14	104625249	104625920	672	KIF26A	FALSE	9.31205e-07	-0.0334425	2	6.747e-05	2
chr2	95938759	95940111	1353	PROM2	TRUE	4.7732e-05	-0.0206309	10	6.932e-05	8
chr2	29353221	29353514	294	CLIP4	FALSE	6.16485e-08	0.0296894	3	6.993e-05	2			enhancer			enhancer	enhancer	enhancer	enhancer
chr12	109162390	109162641	252	SSH1	FALSE	9.39021e-11	-0.0274161	6	7.013e-05	5
chr17	27899193	27899966	774	TP53I13	FALSE	6.69365e-08	-0.0438255	9	7.013e-05	7								enhancer	enhancer	enhancer
chr11	17034484	17034844	361	PLEKHA7	FALSE	4.70138e-07	-0.0677998	3	7.104e-05	3
chr2	202483740	202484156	417	C2CD6	TRUE	2.18865e-08	-0.0271379	11	7.119e-05	8
chr11	46297889	46298006	118	CREB3L1	TRUE	1.06286e-07	-0.0307835	3	7.123e-05	2	enhancer
chr16	725142	726059	918	RHBDL1	TRUE	2.91422e-11	0.0201074	14	7.252e-05	11
chr21	42617159	42618019	861	BACE2	TRUE	9.89481e-06	-0.00493431	5	7.264e-05	5
chr21	36095538	36096051	514	LINC00160	FALSE	5.46313e-09	-0.0224429	5	7.265e-05	4
chr21	26934178	26934682	505	MIR155HG	TRUE	1.26289e-10	-0.00130364	11	7.304e-05	7			enhancer	enhancer	enhancer	enhancer
chr15	42749748	42749885	138	ZNF106	TRUE	8.67588e-08	0.0305893	5	7.341e-05	4
chr6	164506692	164507305	614	QKI	FALSE	1.24405e-12	0.0601172	12	7.405e-05	9							enhancer	enhancer	enhancer	enhancer
chr1	36038468	36039423	956	TFAP2E	TRUE	1.49079e-12	0.0281132	13	7.469e-05	11
chr8	144358566	144359074	509	GLI4	FALSE	3.07147e-05	0.126298	4	7.601e-05	3	enhancer							enhancer
chr9	124989052	124990276	1225	LHX6	TRUE	6.07807e-07	-0.151546	13	7.634e-05	11
chr19	35490470	35490624	155	GRAMD1A	FALSE	3.10691e-08	0.0348967	5	7.689e-05	4			enhancer	enhancer
chr21	35893656	35894213	558	RCAN1	FALSE	6.59393e-06	-0.0180539	3	7.925e-05	3
chr1	151701849	151702254	406	RIIAD1	FALSE	1.59279e-07	0.0411387	3	8.354e-05	3									enhancer
chr9	92500893	92501134	242	UNQ6494	FALSE	2.94868e-07	-0.0227909	2	8.358e-05	2
chr5	180045597	180046528	932	FLT4	FALSE	2.72367e-05	0.0533678	6	8.359e-05	5
chr17	56401734	56402238	505	TSPOAP1	FALSE	4.52484e-06	0.0321701	5	8.387e-05	3					enhancer			enhancer	enhancer
chr9	130640016	130640786	771	AK1	TRUE	6.47679e-09	-0.021496	12	8.426e-05	10									enhancer
chr19	43856746	43857874	1129	CD177	TRUE	3.23595e-05	-0.0567658	7	8.603e-05	4
chr5	172184314	172184314	1	DUSP1	FALSE	3.69184e-08	-0.0294378	3	8.72e-05	1			enhancer	enhancer
chr17	55631508	55631524	17	MSI2	FALSE	1.62672e-07	0.0355819	3	8.856e-05	2	enhancer	enhancer	enhancer	enhancer				enhancer	enhancer
chr6	41374532	41375153	622	NCR2	FALSE	5.37294e-07	-0.0866468	10	8.978e-05	4
chr10	104372682	104373021	340	SUFU	FALSE	8.3168e-06	-0.0517259	2	8.987e-05	2		enhancer	enhancer	enhancer				enhancer
chr4	99850801	99851211	411	EIF4E	FALSE	3.84088e-05	0.0644985	8	9.094e-05	8						enhancer
chr21	43659627	43659909	283	ABCG1	FALSE	1.22718e-06	-0.0313564	2	9.119e-05	2									enhancer
chr12	124941307	124941423	117	NCOR2	FALSE	1.25286e-08	-0.0257435	7	9.547e-05	4					enhancer	enhancer		enhancer	enhancer	enhancer
chr15	75639113	75639433	321	NEIL1	TRUE	3.43388e-29	0.0138168	23	0.0001003	7					enhancer				enhancer
chr20	749148	749620	473	SLC52A3	TRUE	1.88005e-06	-0.0427227	8	0.0001013	8
chr21	46437477	46437676	200	PICSAR	FALSE	1.52887e-06	-0.0117154	5	0.0001052	2
chr14	69811934	69812124	191	GALNT16	FALSE	1.32451e-06	-0.03389	3	0.0001139	2
chr6	41376295	41377288	994	NCR2	FALSE	5.37294e-07	-0.0866468	10	0.0001142	4
chr16	851255	851592	338	GNG13	TRUE	1.03025e-07	0.0325001	12	0.0001146	4
chr21	42761931	42762560	630	MX2	FALSE	4.18847e-06	-0.00618664	3	0.0001162	3
chr6	16323116	16323285	170	ATXN1	FALSE	1.85952e-07	0.0795243	2	0.0001193	2	enhancer		enhancer		enhancer		enhancer	enhancer	enhancer
chr7	42942867	42942901	35	C7orf25	FALSE	2.05493e-08	-0.0520692	2	0.0001246	2
chr21	36837822	36838651	830	LOC100506403	FALSE	0.000119005	0.00341848	3	0.0001266	2
chr17	17687422	17687834	413	RAI1	FALSE	6.65033e-06	0.0359604	4	0.0001309	3								enhancer	enhancer	enhancer
chr21	48081066	48081686	621	PRMT2	FALSE	1.69883e-06	-0.0583757	5	0.0001316	3								enhancer
chr21	46726267	46726928	662	LINC00205	FALSE	1.78512e-05	-0.0193271	4	0.0001318	3							enhancer
chr22	32018008	32018555	548	PISD	FALSE	0.000663919	-0.0522196	2	0.0001335	2	enhancer		enhancer						enhancer
chr2	3283997	3284161	165	EIPR1	FALSE	3.87437e-09	-0.054469	3	0.0001339	2
chr14	22917452	22918069	618	DAD1	FALSE	4.38497e-05	0.0270152	4	0.0001345	4		enhancer	enhancer
chr16	68927750	68928420	671	TANGO6	FALSE	9.59156e-05	-0.0642654	2	0.0001346	2
chr7	4872926	4873010	85	RADIL	FALSE	5.50483e-06	-0.0181759	4	0.0001356	2
chr19	5799340	5799374	35	DUS3L	FALSE	6.37422e-07	0.0848047	2	0.0001388	2
chr1	204459139	204459647	509	PIK3C2B	TRUE	1.25636e-07	-0.0198263	7	0.0001396	6					enhancer	enhancer		enhancer	enhancer
chr3	156323952	156324118	167	SSR3	FALSE	1.74342e-06	-0.0528673	3	0.0001404	3	enhancer		enhancer				enhancer	enhancer	enhancer
chr21	34429687	34430000	314	OLIG1	FALSE	8.87268e-06	-0.0200384	3	0.0001413	3								enhancer	enhancer
chr1	55165726	55166071	346	MROH7	FALSE	4.60085e-05	-0.0322723	2	0.0001421	2
chr19	45991739	45991878	140	RTN2	FALSE	2.20101e-06	-0.0433197	3	0.0001432	3
chr1	226099031	226099649	619	LEFTY1	FALSE	8.92573e-08	-0.0356772	5	0.0001446	5
chr4	42154840	42155519	680	BEND4	TRUE	1.25223e-08	0.01992	8	0.0001459	5
chr4	1828603	1828794	192	LETM1	FALSE	3.90852e-09	-0.0244569	5	0.000148	3
chr2	24233923	24234549	627	MFSD2B	FALSE	6.98904e-06	-0.0573137	3	0.0001488	3	enhancer		enhancer
chr7	88389282	88389342	61	ZNF804B	FALSE	0.000409047	0.0500689	2	0.0001506	2
chr11	1947743	1947949	207	TNNT3	FALSE	2.14895e-06	0.0670551	3	0.0001514	2			enhancer
chr9	100850334	100850391	58	TRIM14	FALSE	3.21766e-07	-0.0694026	4	0.0001552	3
chr21	45231023	45231608	586	AATBC	FALSE	2.59618e-06	-0.0385434	3	0.0001555	3									enhancer
chr12	7070562	7071383	822	PTPN6	FALSE	1.00722e-06	0.0228668	5	0.0001584	3	enhancer	enhancer	enhancer	enhancer	enhancer	enhancer
chr10	134795270	134795548	279	LINC01168	FALSE	4.58702e-07	0.0396425	5	0.0001597	3
chr2	164204628	164205032	405	FIGN	FALSE	3.28557e-07	-0.0388676	7	0.0001643	5							enhancer	enhancer	enhancer
chr11	94965924	94966335	412	SESN3	TRUE	2.74896e-05	0.0227023	10	0.0001677	3		enhancer	enhancer	enhancer	enhancer			enhancer	enhancer
chr8	145698660	145699121	462	FOXH1	FALSE	2.58845e-07	0.040959	2	0.0001685	2
chr21	44257072	44257296	225	WDR4	FALSE	2.94492e-07	-0.0470766	2	0.0001722	2
chr1	43995379	43996062	684	PTPRF	TRUE	9.56003e-05	-0.0272641	6	0.0001738	4								enhancer
chr10	134211620	134211908	289	PWWP2B	FALSE	2.58689e-07	0.0265715	8	0.0001749	4			enhancer		enhancer			enhancer	enhancer
chr21	35238658	35238658	1	DONSON	FALSE	9.43206e-10	-0.0435848	2	0.0001789	1
chr8	26305569	26305656	88	BNIP3L	FALSE	9.17195e-07	-0.0574726	4	0.0001815	3								enhancer	enhancer
chr15	59646585	59646854	270	MYO1E	FALSE	0.000151698	-0.0664701	2	0.0001819	2			enhancer		enhancer	enhancer
chr1	235099804	235100367	564	TOMM20	FALSE	1.20899e-06	-0.0222417	5	0.0001829	4	enhancer	enhancer	enhancer	enhancer	enhancer	enhancer	enhancer	enhancer	enhancer
chr4	23891596	23892540	945	PPARGC1A	TRUE	1.26826e-07	0.0302918	7	0.0001874	5								enhancer
chr10	79264914	79264914	1	KCNMA1	FALSE	2.84455e-08	-0.0506834	2	0.0001908	1							enhancer		enhancer
chr7	48129797	48130197	401	UPP1	FALSE	1.37753e-06	-0.0853523	4	0.0001925	4			enhancer				enhancer
chr6	150174215	150174530	316	LRP11	FALSE	2.23784e-05	-0.0638764	2	0.0001929	2							enhancer
chr21	46065256	46065774	519	TSPEAR	FALSE	3.42018e-08	-0.0423733	3	0.0002004	3
chr1	230193196	230193574	379	GALNT2	TRUE	4.65633e-07	-0.0270481	7	0.000202	4
chr17	7253308	7253720	413	ACAP1	FALSE	1.02653e-05	0.10953	7	0.0002039	7							enhancer	enhancer
chr21	45683146	45683645	500	DNMT3L	TRUE	6.10789e-06	-0.0101676	4	0.0002061	4
chr21	41098487	41099591	1105	IGSF5	FALSE	0.000109293	-0.0242385	4	0.0002074	4
chr16	979488	979553	66	LMF1	FALSE	0.00043072	-0.175713	2	0.0002077	2
chr3	187236996	187237302	307	RTP4	FALSE	6.61965e-07	-0.0595246	3	0.0002091	3
chr21	16868337	16869470	1134	USP25	FALSE	0.000794432	-0.0181736	4	0.0002127	3
chr15	44068668	44068804	137	ELL3	FALSE	3.1232e-06	-0.0261864	8	0.0002135	2
chr10	108718158	108718213	56	SORCS1	FALSE	1.00655e-06	0.0855606	2	0.0002162	2								enhancer
chr14	69388953	69389034	82	ACTN1	FALSE	8.77737e-09	0.040445	3	0.0002179	2
chr2	241567666	241568880	1215	GPR35	FALSE	0.000118079	-0.0123008	6	0.0002207	4
chr1	47695138	47695572	435	TAL1	TRUE	3.08774e-07	0.0354872	8	0.000224	5	enhancer	enhancer	enhancer	enhancer				enhancer
chr10	134789042	134789042	1	LINC01168	FALSE	1.32439e-10	-0.0284027	4	0.0002297	1
chr17	7761520	7762416	897	CYB5D1	FALSE	1.81595e-07	-0.0228639	15	0.0002338	7				enhancer			enhancer		enhancer
chr17	7117125	7117310	186	DLG4	FALSE	3.43952e-05	0.029443	7	0.0002395	4		enhancer	enhancer	enhancer	enhancer		enhancer	enhancer	enhancer	enhancer
chr21	35736023	35736252	230	KCNE2	TRUE	3.01359e-08	-0.0154962	4	0.0002474	2
chr16	30106682	30107106	425	YPEL3	FALSE	3.04876e-06	0.0202883	8	0.000249	4					enhancer			enhancer	enhancer
chr11	131560938	131561778	841	NTM	FALSE	2.98007e-05	-0.0423609	4	0.0002494	4									enhancer
chr22	32854101	32854361	261	BPIFC	FALSE	1.11159e-05	0.040569	4	0.0002547	3
chr8	120685317	120685787	471	ENPP2	FALSE	7.19166e-06	-0.0136577	9	0.0002564	4								enhancer	enhancer	enhancer
chr21	44299544	44300005	462	WDR4	TRUE	1.99118e-09	0.000921879	17	0.0002569	15
chr12	62998134	62998134	1	MIRLET7I	FALSE	1.45298e-11	0.0112484	8	0.0002612	1			enhancer			enhancer		enhancer
chr16	31228202	31228720	519	PYDC1	TRUE	1.18906e-09	0.0173024	11	0.0002647	9
chr17	34841934	34842221	288	ZNHIT3	TRUE	3.58494e-05	0.0164145	9	0.0002678	4
chr22	36335101	36335438	338	RBFOX2	FALSE	4.84456e-05	-0.020107	3	0.0002703	3
chr16	749581	749592	12	FBXL16	FALSE	1.85845e-07	-0.0355376	3	0.0002713	2
chr8	41559303	41559903	601	ANK1	FALSE	6.08615e-06	0.0262935	3	0.0002761	3
chr1	3229579	3229739	161	PRDM16	FALSE	2.11506e-08	0.0301188	5	0.0002768	2	enhancer		enhancer				enhancer	enhancer
chr16	87894334	87894565	232	SLC7A5	FALSE	2.77437e-08	0.0286298	2	0.0002789	2	enhancer		enhancer			enhancer		enhancer
chr14	102963438	102963989	552	TECPR2	FALSE	7.79669e-07	-0.013762	9	0.0002804	4
chr19	3687751	3688477	727	PIP5K1C	FALSE	1.77957e-06	0.0464741	5	0.0002826	5			enhancer			enhancer
chr5	140997343	140997407	65	DIAPH1	FALSE	8.41476e-10	0.0198298	6	0.0002847	2	enhancer		enhancer			enhancer
chr21	32553024	32553852	829	TIAM1	FALSE	5.05166e-05	0.0299752	3	0.0002861	3
chr21	47012162	47012810	649	SLC19A1	FALSE	4.32223e-05	-0.0144606	5	0.0002907	2	enhancer
chr11	45231175	45231545	371	PRDM11	FALSE	1.73525e-05	0.0231107	5	0.0002917	3								enhancer	enhancer	enhancer
chr1	111032351	111033052	702	CYMP	FALSE	1.93054e-05	-0.0378852	6	0.0002988	3									enhancer
chr21	44720919	44722075	1157	SIK1	FALSE	0.00156858	-0.0233618	4	0.0002995	4
chr21	43982051	43982560	510	SLC37A1	FALSE	6.96985e-06	-0.029065	6	0.0003047	5
chr3	193924044	193924501	458	HES1	FALSE	0.000113752	0.0369167	4	0.0003226	3			enhancer
chr6	42417086	42417938	853	TRERF1	FALSE	2.21765e-05	0.0531132	2	0.0003249	2									enhancer
chr4	152593043	152593131	89	GATB	FALSE	9.3132e-06	-0.0396955	3	0.0003281	2									enhancer
chr8	1721148	1721237	90	CLN8	FALSE	1.28818e-07	0.0410881	4	0.0003318	2					enhancer			enhancer	enhancer
chr7	73892652	73892704	53	GTF2IRD1	FALSE	2.92675e-06	0.0466017	3	0.0003324	3							enhancer	enhancer	enhancer	enhancer
chr11	2011971	2012411	441	MRPL23-AS1	TRUE	1.22153e-06	0.0254177	6	0.0003376	6
chr22	40437196	40437423	228	TNRC6B	FALSE	4.85967e-07	0.100127	3	0.00034	3	enhancer	enhancer	enhancer					enhancer	enhancer
chr11	119558088	119558452	365	NECTIN1	FALSE	8.17138e-06	-0.0277616	4	0.0003423	3								enhancer	enhancer
chr7	87252823	87252956	134	ABCB1	FALSE	5.93131e-06	0.0092624	4	0.0003459	2
chr2	51256078	51256146	69	NRXN1	FALSE	1.43356e-05	0.0427371	2	0.0003667	2								enhancer	enhancer
chr16	56388105	56389029	925	GNAO1	FALSE	7.504e-06	-0.0302673	6	0.0003671	6
chr1	2435555	2435632	78	PLCH2	FALSE	2.84383e-06	0.0131558	10	0.0003698	2
chr21	33272966	33273208	243	HUNK	FALSE	1.46883e-06	-0.0440044	2	0.0003705	2
chr2	241807859	241808113	255	AGXT	TRUE	2.20405e-07	-0.0255467	8	0.000375	6
chr2	95740362	95740682	321	MRPS5	FALSE	6.21662e-06	0.0534543	2	0.0003783	2								enhancer	enhancer
chr9	98266643	98266766	124	PTCH1	FALSE	1.34978e-07	0.0944825	3	0.0003792	2								enhancer	enhancer
chr3	9321781	9321914	134	SRGAP3	FALSE	3.68574e-06	-0.0615907	2	0.0003815	2								enhancer	enhancer
chr1	154164699	154164994	296	TPM3	TRUE	5.92578e-06	0.021465	4	0.0003837	3
chr21	44088420	44089142	723	PDE9A	FALSE	7.6322e-09	-0.0230572	6	0.0003838	6								enhancer
chr18	77559235	77560291	1057	CTDP1	FALSE	7.53785e-05	0.0337228	4	0.0003846	3
chr3	64200005	64200532	528	PRICKLE2	FALSE	4.2096e-05	0.0805398	2	0.0003904	2							enhancer
chr16	81925084	81925132	49	PLCG2	FALSE	8.01535e-09	-0.0476877	2	0.0003912	2
chr14	24641433	24641706	274	REC8	FALSE	2.37623e-07	0.0158843	15	0.0003925	3
chr17	19273426	19273426	1	B9D1	FALSE	2.44203e-09	-0.0488511	2	0.0004003	1					enhancer				enhancer
chr5	475085	475205	121	SLC9A3	FALSE	1.03698e-08	0.0809416	3	0.0004028	2
chr21	43027510	43027700	191	LINC00111	FALSE	5.87799e-07	-0.0220257	2	0.0004084	2
chr19	38886554	38886789	236	SPRED3	FALSE	2.55209e-05	0.0738732	6	0.0004134	4
chr1	151318680	151318998	319	RFX5	FALSE	1.60199e-06	0.0158811	7	0.0004137	3			enhancer		enhancer	enhancer
chr19	1344256	1345018	763	PWWP3A	FALSE	0.000364115	-0.0161839	2	0.000414	2					enhancer	enhancer
chr14	81407988	81408275	288	CEP128	TRUE	2.95821e-05	0.00318511	3	0.0004202	2	enhancer	enhancer	enhancer	enhancer		enhancer	enhancer	enhancer	enhancer
chr21	45409196	45409452	257	AGPAT3	FALSE	8.91513e-05	-0.0308442	2	0.0004334	2								enhancer	enhancer
chr12	86229804	86230367	564	RASSF9	TRUE	6.03676e-06	0.0719419	5	0.0004395	4
chr16	1820312	1820375	64	NME3	FALSE	3.29429e-09	0.046613	2	0.0004409	2								enhancer
chr16	87099957	87100606	650	C16orf95	FALSE	4.23374e-06	0.0512146	4	0.000443	3
chr3	133174674	133175241	568	BFSP2	FALSE	8.84693e-08	-0.0176718	4	0.0004444	4
chr8	145577929	145578395	467	TMEM249	FALSE	3.99677e-05	0.0327011	10	0.000451	4
chr21	37258460	37258822	363	RUNX1	FALSE	4.68602e-06	-0.00176741	4	0.0004536	2
chr7	151842483	151843255	773	KMT2C	FALSE	0.00136446	-0.0747531	2	0.0004627	2			enhancer
chr17	48912075	48912860	786	WFIKKN2	FALSE	1.15762e-07	-0.0402869	17	0.0004776	14
chr21	34852281	34852857	577	TMEM50B	TRUE	4.9502e-09	0.00315406	11	0.000493	8
chr14	70037973	70038236	264	CCDC177	FALSE	2.09135e-06	0.0380732	7	0.0004936	4
chr17	79924542	79924772	231	NOTUM	FALSE	1.60428e-06	0.037146	5	0.0004978	2								enhancer
chr11	41481148	41481891	744	LRRC4C	TRUE	4.28615e-06	0.0412425	10	0.0005001	10								enhancer	enhancer
chr14	23769690	23770168	479	PPP1R3E	FALSE	3.73449e-05	0.027314	5	0.0005015	3	enhancer	enhancer	enhancer	enhancer	enhancer	enhancer	enhancer	enhancer	enhancer	enhancer
chr9	27117852	27118051	200	TEK	FALSE	6.63056e-07	-0.0493477	2	0.0005125	2							enhancer
chr17	42299852	42299928	77	UBTF	TRUE	3.3549e-06	0.0563504	2	0.0005163	2			enhancer				enhancer	enhancer	enhancer
chr10	70321554	70322442	889	TET1	FALSE	3.72865e-07	-0.0490228	7	0.000524	5	enhancer		enhancer
chr2	121468081	121468193	113	GLI2	FALSE	1.02384e-05	-0.0450068	4	0.0005305	3							enhancer
chr10	130366662	130366895	234	MKI67	FALSE	0.000213555	0.0511342	5	0.000539	5
chr2	190744186	190744385	200	PMS1	FALSE	2.20324e-06	-0.0453507	5	0.0005422	4
chr2	109742964	109743314	351	SH3RF3-AS1	FALSE	0.000600891	-0.0241389	2	0.0005427	2							enhancer
chr21	46495389	46496510	1122	ADARB1	FALSE	3.65676e-05	0.000108597	5	0.0005427	4
chr15	74495109	74495657	549	STRA6	TRUE	3.03246e-07	-0.0294975	13	0.0005445	8							enhancer
chr3	41038496	41038791	296	CTNNB1	FALSE	3.15333e-05	-0.0289026	2	0.0005573	2
chr21	32202932	32203166	235	KRTAP8-1	FALSE	7.48194e-07	-0.0158385	6	0.0005574	3
chr6	130704336	130704571	236	TMEM200A	FALSE	0.000173988	-0.043608	2	0.0005594	2
chr17	15405942	15406213	272	TVP23C-CDRT4	FALSE	2.15093e-09	-0.0411228	4	0.0005644	2								enhancer	enhancer
chr21	43675310	43676292	983	ABCG1	FALSE	0.000664752	0.0210982	2	0.0005728	2								enhancer	enhancer
chr11	68920466	68920648	183	TPCN2	FALSE	1.19439e-07	-0.0487182	7	0.0005802	4
chr1	16332953	16333414	462	SRARP	FALSE	3.72224e-07	-0.0260209	4	0.000592	4
chr16	2132723	2133388	666	TSC2	FALSE	2.16066e-06	0.0429771	4	0.0006059	3
chr3	149374535	149375085	551	WWTR1	FALSE	1.47866e-06	-0.043104	9	0.0006073	6							enhancer	enhancer
chr4	6888038	6888151	114	KIAA0232	FALSE	0.00012763	-0.0304435	2	0.0006092	2							enhancer	enhancer	enhancer
chr12	133345086	133345285	200	GOLGA3	FALSE	2.18307e-05	-0.0355997	4	0.0006222	3			enhancer		enhancer	enhancer
chr5	58082727	58082800	74	RAB3C	FALSE	1.82536e-05	0.119981	2	0.0006286	2
chr21	28216125	28216125	1	ADAMTS1	FALSE	5.78859e-10	0.00921813	3	0.0006377	1							enhancer	enhancer	enhancer
chr4	7033722	7033895	174	LOC100129931	FALSE	8.21365e-06	0.0477525	4	0.0006442	3	enhancer
chr11	60623415	60623918	504	PTGDR2	TRUE	9.12536e-06	0.0143537	8	0.0006518	7
chr8	144800997	144801223	227	MAPK15	FALSE	9.99852e-07	-0.0318748	8	0.0006526	4
chr9	113801806	113802005	200	LPAR1	TRUE	3.00956e-06	-0.0996745	2	0.0006604	2								enhancer
chr4	16080944	16081205	262	PROM1	FALSE	2.4418e-05	0.108621	2	0.0006644	2		enhancer	enhancer	enhancer
chr21	30426230	30426477	248	USP16	FALSE	7.45489e-07	0.00836523	3	0.0006679	3
chr12	66275542	66276586	1045	HMGA2	FALSE	2.70149e-06	0.0221674	13	0.0006735	10		enhancer	enhancer	enhancer			enhancer
chr17	6349492	6349567	76	PIMREG	FALSE	1.00438e-05	-0.0317057	2	0.0006926	2
chr13	74864357	74864782	426	LINC00381	FALSE	8.61601e-06	0.142588	3	0.0006932	3					enhancer			enhancer	enhancer
chr2	202047459	202047754	296	CASP10	TRUE	2.25103e-05	-0.0236257	4	0.0006949	3			enhancer	enhancer
chr1	12203571	12203751	181	TNFRSF8	FALSE	1.93397e-05	0.0178087	3	0.0007009	2					enhancer			enhancer
chr21	41516394	41516861	468	DSCAM	FALSE	2.07826e-06	-0.0277222	3	0.0007076	3
chr22	18264535	18265049	515	MICAL3	FALSE	3.19028e-05	0.0285937	3	0.0007141	2	enhancer		enhancer		enhancer	enhancer		enhancer	enhancer
chr20	62700725	62701612	888	TCEA2	FALSE	0.000437294	-0.0246518	4	0.0007174	4					enhancer
chr22	43668650	43668772	123	SCUBE1	FALSE	1.72371e-06	-0.014389	5	0.0007341	4
chr7	30950813	30951709	897	AQP1	TRUE	2.1199e-09	0.00448047	13	0.0007475	11								enhancer
chr21	38807423	38807712	290	DYRK1A	FALSE	6.32261e-05	0.123799	2	0.0007572	2		enhancer	enhancer	enhancer				enhancer
chr1	217241261	217241497	237	ESRRG	FALSE	3.50468e-05	-0.00478867	2	0.0007587	2
chr6	30922655	30923306	652	MUCL3	FALSE	7.44468e-08	0.00525568	19	0.0007646	6								enhancer
chr9	116263568	116263669	102	RGS3	FALSE	1.70117e-09	-0.0243663	4	0.0007664	3								enhancer
chr16	89033692	89034088	397	CBFA2T3	FALSE	1.21931e-05	0.0450743	5	0.0007694	4					enhancer	enhancer
chr12	121974146	121974305	160	KDM2B	FALSE	0.00155225	0.0901177	2	0.0007698	2			enhancer		enhancer	enhancer		enhancer	enhancer
chr4	26585040	26585391	352	TBC1D19	TRUE	2.94201e-08	0.0230841	13	0.0007891	7
chr17	1839990	1840701	712	RTN4RL1	FALSE	0.000210351	-0.052998	3	0.0008204	3									enhancer
chr16	1013990	1014975	986	LMF1	FALSE	0.000694102	-0.0444067	6	0.0008228	5								enhancer	enhancer
chr20	52224625	52224849	225	ZNF217	FALSE	2.69244e-07	-0.0149599	5	0.0008283	4	enhancer	enhancer	enhancer	enhancer	enhancer	enhancer
chr15	101442706	101442904	199	ALDH1A3	FALSE	1.56268e-06	0.0414176	5	0.0008319	5			enhancer	enhancer
chr1	54638137	54638490	354	CYB5RL	FALSE	6.08538e-11	-0.0226617	6	0.0008344	4			enhancer					enhancer
chr14	101432887	101433314	428	SNORD114-10	TRUE	1.46989e-05	-0.0133838	3	0.000837	2
chr17	46669485	46669644	160	HOXB5	FALSE	0.000108132	0.0393306	14	0.0008414	5			enhancer
chr21	46385436	46385572	137	FAM207A	FALSE	1.31241e-06	-0.0387537	3	0.0008453	2
chr6	90271866	90272492	627	ANKRD6	TRUE	4.6956e-06	-0.016714	13	0.0008662	10								enhancer	enhancer	enhancer
chr19	45898849	45898892	44	PPP1R13L	FALSE	1.60587e-06	0.0247318	2	0.0008757	2
chr1	36983119	36983235	117	CSF3R	FALSE	1.97172e-07	-0.0327856	4	0.0008789	2	enhancer
chr1	110609973	110610266	294	ALX3	FALSE	8.40283e-05	-0.0280406	3	0.000881	2
chr22	22292729	22293118	390	PPM1F	TRUE	7.01681e-06	-0.0151029	11	0.0008819	6	enhancer	enhancer	enhancer		enhancer	enhancer	enhancer	enhancer	enhancer	enhancer
chr11	8705609	8705801	193	SNORA3A	TRUE	1.31051e-05	-0.0593329	4	0.0008844	4	enhancer		enhancer	enhancer	enhancer	enhancer	enhancer
chr3	67435396	67435589	194	SUCLG2	FALSE	9.48932e-08	-0.0499306	2	0.0008884	2
chr21	43803059	43803059	1	TMPRSS3	FALSE	3.16243e-08	-0.0260644	2	0.0009062	1
chr17	8379050	8379225	176	MYH10	FALSE	3.20377e-07	0.0336665	5	0.0009169	2								enhancer	enhancer
chr21	34145339	34145549	211	C21orf62-AS1	FALSE	4.69785e-09	0.00877034	11	0.0009208	2			enhancer
chr22	24500452	24500779	328	CABIN1	FALSE	4.22995e-05	-0.0437959	2	0.0009335	2								enhancer	enhancer
chr7	24517414	24517488	75	MPP6	FALSE	1.2869e-06	0.0464346	2	0.000948	2			enhancer
chr15	40348047	40348303	257	SRP14-AS1	FALSE	2.55303e-05	-0.056436	2	0.0009734	2					enhancer	enhancer
chr2	43327937	43328266	330	ZFP36L2	FALSE	1.08713e-05	-0.0620227	6	0.0009781	4								enhancer	enhancer
chr21	19273491	19274395	905	CHODL	TRUE	0.00602871	-0.000241236	2	0.0009789	2
chr21	39663949	39663949	1	KCNJ15	FALSE	1.18353e-07	-0.0305855	2	0.0009837	1
chr21	39871287	39871503	217	ERG	FALSE	1.3315e-06	0.030506	6	0.0009939	3		enhancer	enhancer	enhancer				enhancer
chr1	193155783	193155806	24	CDC73	FALSE	2.31645e-08	0.0122481	6	0.0009956	2								enhancer	enhancer
chr21	43281352	43282058	707	PRDM15	FALSE	0.00116239	-0.0226363	3	0.0009972	2						enhancer
chr6	27236324	27236866	543	PRSS16	FALSE	1.07105e-06	0.0642765	7	0.001007	5
chr22	45071340	45071416	77	PRR5	FALSE	3.98561e-07	-0.0446729	2	0.001016	2
chr20	62570072	62570696	625	UCKL1	FALSE	0.000126151	-0.0868633	3	0.001017	3
chr11	368351	369414	1064	B4GALNT4	TRUE	2.87169e-07	-0.0350966	23	0.00102	22
chr10	72237259	72238001	743	PALD1	TRUE	1.76868e-07	-0.0221297	3	0.001026	3								enhancer
chr1	169455894	169455899	6	SLC19A2	TRUE	4.16931e-07	0.0182589	8	0.00104	2	enhancer							enhancer	enhancer
chr1	42384002	42384647	646	HIVEP3	TRUE	1.67418e-06	0.0459449	14	0.001042	10								enhancer	enhancer
chr21	40383685	40383814	130	PSMG1	FALSE	1.80148e-05	-0.00851068	4	0.001042	3
chr6	29595002	29595661	660	GABBR1	FALSE	4.73451e-07	0.0342331	11	0.001078	11								enhancer	enhancer
chr1	22141341	22141400	60	LDLRAD2	FALSE	1.65835e-06	-0.0281734	6	0.001091	3				enhancer	enhancer
chr4	3431837	3432483	647	RGS12	FALSE	0.000123462	-0.0294968	3	0.001091	3
chr6	111532870	111532870	1	SLC16A10	FALSE	7.48654e-08	0.0777528	2	0.001115	1
chr21	48068452	48068748	297	PRMT2	FALSE	9.0502e-08	-0.0103307	6	0.001119	4								enhancer
chr6	15400462	15401067	606	JARID2	FALSE	8.52411e-05	0.0512763	6	0.001121	6	enhancer		enhancer			enhancer		enhancer	enhancer	enhancer
chr21	45928392	45929146	755	TSPEAR	FALSE	1.28341e-05	-0.0282752	4	0.001125	2
chr17	57915665	57915773	109	VMP1	FALSE	3.49294e-06	-0.0821595	5	0.001131	4	enhancer	enhancer	enhancer	enhancer	enhancer	enhancer	enhancer	enhancer	enhancer
chr8	134261857	134262129	273	NDRG1	FALSE	4.98711e-06	-0.0540773	5	0.001143	5									enhancer
chr12	11918931	11919586	656	ETV6	FALSE	0.000447055	-0.0474729	2	0.001144	2		enhancer	enhancer	enhancer	enhancer	enhancer	enhancer	enhancer
chr3	125903636	125903636	1	ALDH1L1-AS2	FALSE	5.63351e-08	0.0332151	2	0.001148	1
chr21	40797616	40797839	224	LCA5L	FALSE	3.25212e-05	-0.0261657	2	0.001161	2	enhancer
chr19	3464765	3465071	307	NFIC	FALSE	6.39401e-07	-0.0287226	5	0.001184	5								enhancer	enhancer	enhancer
chr1	212819593	212819593	1	FAM71A	FALSE	2.09573e-08	0.0176957	3	0.001189	1			enhancer				enhancer
chr21	38156006	38156279	274	HLCS	FALSE	6.39656e-05	-0.00278964	2	0.001202	2
chr1	247616296	247616686	391	OR2B11	TRUE	6.291e-05	-0.180998	3	0.001212	3
chr1	110709053	110709053	1	SLC6A17	FALSE	4.0103e-09	-0.0236495	5	0.001219	1									enhancer
chr21	43088348	43088540	193	LINC00111	FALSE	2.19812e-05	-0.0303911	2	0.001219	2
chr12	6874709	6874964	256	MLF2	FALSE	4.82441e-08	-0.0455512	4	0.001229	2	enhancer							enhancer	enhancer
chr17	34856750	34856777	28	MYO19	FALSE	0.00012614	-0.0133918	2	0.001266	2
chr2	128376236	128377165	930	MYO7B	FALSE	0.00209584	-0.0232405	2	0.00128	3
chr2	9252446	9252446	1	ASAP2	FALSE	5.6044e-08	0.0692968	2	0.001286	1							enhancer
chr22	39759957	39760267	311	SYNGR1	TRUE	3.46765e-06	0.0342041	6	0.001286	6									enhancer
chr22	46423387	46423604	218	LINC00899	FALSE	1.60408e-10	0.0627095	4	0.001323	3							enhancer	enhancer	enhancer
chr1	112903196	112903229	34	CTTNBP2NL	FALSE	2.63326e-06	0.0442735	3	0.001334	2								enhancer
chr21	40721078	40721426	349	HMGN1	TRUE	1.74143e-05	0.00269382	10	0.001336	7	enhancer		enhancer
chr15	90767097	90767594	498	SEMA4B	FALSE	0.000173303	-0.0882429	2	0.001368	2					enhancer
chr21	47157461	47157612	152	PCBP3	FALSE	7.96997e-05	-0.0182952	2	0.001369	2
chr14	89866189	89866317	129	FOXN3	FALSE	9.57732e-05	0.0380361	4	0.001421	3			enhancer	enhancer			enhancer	enhancer	enhancer
chr2	208028218	208028733	516	KLF7	FALSE	2.74358e-05	0.0458262	3	0.001428	2			enhancer				enhancer	enhancer	enhancer	enhancer
chr12	71552457	71552569	113	TSPAN8	FALSE	2.3975e-08	0.067298	3	0.001432	2
chr19	58861502	58862089	588	A1BG-AS1	FALSE	0.000775499	0.0779505	6	0.001442	5
chr2	97204931	97205147	217	ARID5A	FALSE	4.00396e-10	-0.025671	3	0.001487	2			enhancer		enhancer			enhancer	enhancer
chr12	110206494	110207029	536	FAM222A-AS1	FALSE	7.86298e-05	-0.0228861	2	0.001494	2								enhancer	enhancer
chr21	40145090	40146149	1060	LINC00114	TRUE	9.93731e-06	-0.0109204	7	0.001498	7
chr8	49496045	49496045	1	EFCAB1	FALSE	5.62617e-07	0.0608138	3	0.001508	1							enhancer
chr21	37757070	37757883	814	CHAF1B	TRUE	1.59066e-10	-0.0104953	13	0.001515	4
chr21	37948925	37949239	315	CLDN14	TRUE	5.19722e-14	-0.0115056	11	0.001525	7
chr13	28896815	28896826	12	FLT1	FALSE	1.9287e-07	-0.0346541	5	0.001536	2
chr3	194802779	194803749	971	XXYLT1	FALSE	0.002557	-0.0176125	2	0.001551	3
chr11	68517529	68518048	520	TESMIN	FALSE	0.00050994	0.0598059	5	0.001555	5
chr21	47545588	47546030	443	COL6A2	FALSE	8.7891e-05	-0.0197895	3	0.001584	3
chr2	237072391	237072391	1	GBX2	FALSE	1.95094e-06	0.021368	4	0.001618	1
chr11	128693801	128694679	879	FLI1	FALSE	1.43321e-05	-0.0691918	8	0.001656	6
chr1	24120017	24120115	99	LYPLA2	FALSE	0.000497971	0.0323521	4	0.001657	3	enhancer	enhancer	enhancer					enhancer	enhancer
chr15	41219238	41219741	504	DLL4	TRUE	5.02657e-06	-0.027566	5	0.001674	3
chr18	22907692	22907773	82	ZNF521	FALSE	1.48342e-07	0.0729714	3	0.001723	2
chr11	89867487	89868104	618	NAALAD2	TRUE	2.68852e-05	-0.0312805	13	0.00174	11
chr10	97240141	97240141	1	SORBS1	FALSE	8.81731e-09	-0.0340674	3	0.001743	1								enhancer	enhancer	enhancer
chr1	174844397	174844560	164	RABGAP1L	FALSE	1.11727e-06	-0.0241975	8	0.001768	4
chr5	180040423	180040769	347	FLT4	FALSE	0.000658104	-0.0246978	2	0.001795	2
chr21	28218646	28218959	314	ADAMTS1	TRUE	1.64937e-07	-0.00187557	6	0.001798	3							enhancer	enhancer	enhancer
chr19	44039727	44039870	144	ZNF575	FALSE	3.38447e-05	-0.0398401	7	0.001802	3								enhancer	enhancer
chr22	23523942	23524136	195	BCR	FALSE	9.00668e-06	0.0289804	14	0.001802	2	enhancer	enhancer	enhancer	enhancer				enhancer	enhancer
chr22	39541983	39542136	154	CBX7	FALSE	9.75895e-06	0.02321	3	0.00181	2		enhancer	enhancer	enhancer	enhancer	enhancer		enhancer	enhancer	enhancer
chr21	27011436	27012313	878	JAM2	TRUE	3.212e-10	-0.000902082	14	0.001814	7								enhancer
chr13	99128047	99128834	788	STK24	FALSE	0.000285681	-0.0400118	3	0.001817	2	enhancer		enhancer		enhancer	enhancer	enhancer			enhancer
chr21	37421344	37421433	90	SETD4	FALSE	9.05575e-10	0.00188422	3	0.001826	3
chr16	30077837	30078162	326	ALDOA	FALSE	2.87748e-05	0.0402949	2	0.001861	2	enhancer		enhancer	enhancer	enhancer	enhancer	enhancer	enhancer	enhancer
chr3	126259452	126259583	132	CHST13	FALSE	5.13934e-12	0.0409434	4	0.001865	2	enhancer	enhancer	enhancer	enhancer
chr6	149805995	149806659	665	ZC3H12D	TRUE	8.01244e-15	0.0381807	12	0.001868	10		enhancer	enhancer	enhancer	enhancer	enhancer		enhancer
chr16	89761017	89761195	179	CDK10	FALSE	3.12131e-06	-0.0334291	7	0.001874	4
chr17	19290353	19290762	410	MFAP4	TRUE	7.01449e-05	0.0179212	8	0.001881	7
chr16	84390897	84391112	216	ATP2C2	FALSE	0.000422166	-0.0290275	2	0.001895	2								enhancer	enhancer
chr16	82044738	82045297	560	SDR42E1	TRUE	8.66384e-06	-0.027599	11	0.001899	9
chr21	39668954	39668954	1	KCNJ15	FALSE	2.09985e-07	-0.0426535	2	0.001909	1
chr21	37528663	37528972	310	CBR3-AS1	TRUE	2.66938e-08	-0.00504621	5	0.001911	4			enhancer		enhancer			enhancer	enhancer
chr8	145253003	145253208	206	MROH1	FALSE	7.88813e-06	-0.0239951	6	0.001914	3
chr7	150652702	150653115	414	KCNH2	TRUE	4.56034e-07	0.0185954	11	0.001922	7	enhancer		enhancer
chr16	3629620	3630187	568	SLX4	FALSE	2.18942e-05	-0.0359225	3	0.001971	3					enhancer	enhancer
chr21	45075639	45075639	1	HSF2BP	FALSE	2.58024e-09	-0.0258545	2	0.001992	1
chr20	35972070	35972791	722	SRC	TRUE	1.71534e-05	-0.0230234	8	0.002012	5						enhancer
chr17	19651631	19652257	627	ALDH3A1	TRUE	1.35336e-06	-0.0279889	11	0.002017	10
chr11	94500749	94501068	320	AMOTL1	TRUE	2.87441e-06	-0.0178075	10	0.002035	4
chr15	28197292	28197405	114	OCA2	FALSE	1.32923e-05	-0.0393347	2	0.002038	2
chr2	237476609	237477262	654	ACKR3	FALSE	4.56243e-06	-0.022541	7	0.002049	6								enhancer
chr1	151672679	151672858	180	CELF3	FALSE	9.6873e-13	-0.0356271	3	0.00205	3
chr21	40822525	40822862	338	SH3BGR	FALSE	9.62741e-09	-0.0114353	5	0.002057	2
chr21	40328431	40328677	247	ETS2	FALSE	8.82396e-07	-0.0181431	4	0.002085	3								enhancer	enhancer
chr16	89573312	89573955	644	SPG7	TRUE	3.18135e-08	-0.0333179	8	0.002165	7		enhancer	enhancer	enhancer
chr12	130957675	130958340	666	RIMBP2	FALSE	6.7981e-05	-0.0252681	2	0.002183	2
chr20	62491759	62492380	622	ABHD16B	TRUE	9.3305e-05	0.0307558	7	0.002216	6			enhancer	enhancer
chr20	51694144	51694290	147	TSHZ2	FALSE	1.7577e-05	0.0983155	2	0.002236	2
chr21	31119799	31119799	1	GRIK1	FALSE	2.06101e-22	-0.0513632	5	0.002236	1
chr19	39086923	39087186	264	MAP4K1	FALSE	2.16665e-06	-0.0536813	5	0.002239	3
chr6	31542556	31543565	1010	TNF	TRUE	7.35035e-05	0.0115867	14	0.002256	9					enhancer	enhancer
chr22	23522307	23522551	245	BCR	TRUE	9.00668e-06	0.0289804	14	0.002321	8	enhancer								enhancer
chr1	51700609	51700771	163	RNF11	TRUE	6.14491e-07	0.0676957	3	0.002344	2			enhancer			enhancer		enhancer	enhancer
chr11	132502689	132502809	121	OPCML	FALSE	0.000178367	-0.0274171	2	0.002373	2							enhancer
chr5	2537634	2537834	201	IRX2	FALSE	8.91133e-05	0.0771641	3	0.002379	2
chr18	44626682	44626898	217	KATNAL2	FALSE	9.04414e-05	-0.0736638	2	0.00239	2
chr1	68299388	68299662	275	GNG12-AS1	FALSE	1.74564e-06	-0.0318729	7	0.002391	5							enhancer	enhancer
chr2	241929023	241929556	534	SNED1	FALSE	0.000475598	-0.0356153	2	0.002392	2
chr17	79920132	79920755	624	NOTUM	TRUE	6.64641e-05	-0.0241262	8	0.002436	6
chr3	155463616	155463780	165	C3orf33	FALSE	7.91809e-07	-0.0219111	4	0.002438	4								enhancer
chr17	37719913	37720009	97	CDK12	FALSE	5.56842e-07	-0.0484046	3	0.002446	2									enhancer
chr11	67219631	67220043	413	CABP4	TRUE	3.13605e-05	-0.0179445	9	0.00245	5
chr6	151646300	151647133	834	AKAP12	TRUE	1.73507e-06	0.0488109	7	0.002482	7							enhancer
chr21	34791959	34792001	43	IFNGR2	FALSE	3.08655e-05	-0.00550684	2	0.002506	2			enhancer					enhancer
chr6	118676098	118676154	57	SLC35F1	FALSE	0.000164135	-0.036211	2	0.002551	2
chr1	8076599	8076673	75	ERRFI1	FALSE	3.44667e-05	0.0954264	2	0.002582	2								enhancer	enhancer
chr22	36806185	36806655	471	MYH9	FALSE	1.29996e-06	-0.0457992	4	0.002585	4					enhancer
chr11	914834	915440	607	CHID1	TRUE	2.52111e-08	-0.0184215	12	0.002607	11	enhancer
chr20	57328883	57329685	803	NPEPL1	FALSE	0.000750773	-0.0286024	3	0.002685	3
chr7	1894025	1894688	664	MAD1L1	FALSE	5.89038e-05	-0.0315072	6	0.002704	5	enhancer
chr8	126429306	126430036	731	TRIB1	FALSE	0.00125811	-0.0434008	2	0.002729	2							enhancer
chr1	177225850	177225888	39	BRINP2	FALSE	8.67147e-06	0.0624615	5	0.002736	3								enhancer	enhancer
chr10	459697	459968	272	DIP2C	FALSE	0.000129553	-0.0981725	3	0.00275	3
chr3	124873768	124873848	81	SLC12A8	FALSE	0.000157009	-0.0377536	2	0.002769	2	enhancer
chr1	226053673	226054853	1181	TMEM63A	FALSE	0.000153826	-0.0228605	6	0.00277	5			enhancer					enhancer	enhancer
chr6	31669888	31670197	310	ABHD16A	FALSE	3.65778e-05	0.0242528	6	0.002794	5	enhancer		enhancer						enhancer
chr10	5882304	5882739	436	ANKRD16	FALSE	7.38891e-06	0.036298	4	0.002888	4					enhancer	enhancer		enhancer	enhancer
chr8	145692504	145692800	297	KIFC2	FALSE	6.44592e-07	0.0329102	5	0.002899	5
chr10	135194997	135195243	247	PAOX	FALSE	1.45053e-06	-0.0358523	4	0.002925	4								enhancer
chr9	139746715	139746791	77	MAMDC4	TRUE	6.97935e-05	-0.0192643	8	0.002933	3
chr10	63540024	63540323	300	CABCOCO1	FALSE	0.000279925	0.0875161	2	0.00294	2	enhancer	enhancer	enhancer	enhancer
chr4	81106663	81107185	523	PRDM8	FALSE	1.60339e-05	0.0315354	7	0.003016	4								enhancer	enhancer
chr5	176816539	176816828	290	SLC34A1	FALSE	9.10764e-06	-0.0293711	4	0.003045	4						enhancer	enhancer
chr1	9375627	9376039	413	SPSB1	FALSE	1.71999e-06	0.0431842	3	0.003046	3							enhancer
chr5	150003303	150003580	278	SYNPO	FALSE	2.95887e-05	0.0364365	2	0.00308	2						enhancer		enhancer	enhancer	enhancer
chr3	184274353	184274817	465	EPHB3	FALSE	3.16359e-05	-0.0256363	3	0.003135	3
chr19	5250376	5250655	280	PTPRS	FALSE	0.00053076	-0.0457825	4	0.003193	4
chr18	77905391	77905947	557	PARD6G-AS1	TRUE	0.00483828	-0.081571	5	0.003207	5
chr5	171765621	171766029	409	SH3PXD2B	FALSE	6.26115e-10	-0.0147272	12	0.00325	7
chr12	125002007	125003407	1401	NCOR2	TRUE	0.000244883	0.0386219	8	0.003363	7		enhancer	enhancer				enhancer	enhancer	enhancer	enhancer
chr6	32825056	32825148	93	PSMB9	FALSE	4.17441e-06	-0.0186207	4	0.003372	3
chr21	43230535	43230942	408	PRDM15	FALSE	1.79193e-07	-0.00772305	10	0.00338	4
chr21	46711752	46712102	351	LINC00205	FALSE	5.76233e-05	-0.0213102	3	0.003411	3								enhancer
chr6	170595920	170595947	28	DLL1	FALSE	2.05639e-06	0.0800474	4	0.003438	2								enhancer	enhancer
chr3	149954839	149954861	23	TSC22D2	FALSE	0.00667313	-0.0705603	3	0.003441	3							enhancer
chr6	30174651	30175327	677	TRIM26	FALSE	4.51003e-08	-0.0129313	16	0.003446	6
chr11	133236122	133236244	123	OPCML	FALSE	5.03622e-07	0.0487408	5	0.003478	5
chr8	145749776	145750363	588	LRRC24	FALSE	0.000479698	0.0353261	11	0.00348	3
chr14	100807646	100807801	156	WARS	FALSE	6.4564e-05	0.0428906	2	0.003504	2		enhancer	enhancer	enhancer	enhancer	enhancer		enhancer		enhancer
chr16	12322432	12322653	222	SNX29	FALSE	6.51549e-05	0.0474406	2	0.003545	2			enhancer
chr22	40784025	40785124	1100	SGSM3	FALSE	1.18911e-05	-0.00392356	6	0.003547	5	enhancer		enhancer		enhancer
chr12	56225116	56225116	1	DNAJC14	TRUE	8.95524e-09	0.0484261	2	0.003553	1	enhancer		enhancer	enhancer				enhancer	enhancer
chr20	44034247	44034464	218	SYS1-DBNDD2	FALSE	2.61604e-08	0.00966022	16	0.003724	5								enhancer	enhancer
chr16	89689811	89690262	452	DPEP1	FALSE	9.80859e-10	0.0792945	4	0.003749	3
chr6	7074003	7074199	197	RREB1	FALSE	1.34244e-05	0.069872	2	0.003776	2		enhancer	enhancer		enhancer
chr19	5953984	5954045	62	RANBP3	FALSE	2.41157e-06	0.0655867	3	0.003781	2	enhancer		enhancer	enhancer			enhancer	enhancer	enhancer
chr22	22306113	22306263	151	PPM1F	FALSE	0.000214817	-0.0691008	2	0.003789	2
chr10	11856182	11856506	325	PROSER2	FALSE	4.58627e-05	-0.0809701	3	0.003814	3
chr8	1616656	1617868	1213	DLGAP2	FALSE	3.15091e-05	-0.0215515	9	0.00384	5
chr1	149821168	149821425	258	HIST2H2BC	FALSE	3.43095e-05	0.0417875	4	0.003878	2	enhancer	enhancer	enhancer	enhancer	enhancer	enhancer	enhancer	enhancer	enhancer
chr11	66468185	66468574	390	SPTBN2	FALSE	3.67022e-05	-0.0225924	5	0.003891	4	enhancer		enhancer
chr2	218936260	218937178	919	RUFY4	FALSE	3.31207e-05	-0.0241881	9	0.003896	3
chr21	35340617	35340779	163	LINC00649	FALSE	7.54121e-05	-0.0461029	2	0.003908	2							enhancer
chr11	92970010	92970583	574	SLC36A4	FALSE	0.000721237	-0.0753983	2	0.003972	2
chr4	185926063	185926319	257	HELT	FALSE	0.000305973	-0.0356527	6	0.004065	4
chr1	26503623	26503933	311	CNKSR1	TRUE	0.000350362	-0.0728128	4	0.004092	4
chr21	46570664	46571362	699	ADARB1	FALSE	0.0018176	-0.0227339	2	0.004128	2
chr2	63273684	63273940	257	LOC100132215	FALSE	3.88864e-07	-0.0107741	6	0.004138	4								enhancer
chr2	9894165	9895334	1170	TAF1B	FALSE	0.000114738	0.00302654	5	0.004148	3							enhancer
chr13	81228874	81229541	668	SPRY2	FALSE	1.22794e-05	-0.0760854	5	0.00416	5
chr21	36421857	36422800	944	RUNX1	FALSE	1.05958e-06	-0.00257531	8	0.004171	5	enhancer	enhancer	enhancer	enhancer	enhancer	enhancer	enhancer
chr16	28888747	28889630	884	ATP2A1	TRUE	0.000747189	-0.0235152	5	0.004174	4
chr5	140683467	140683946	480	SLC25A2	TRUE	1.35078e-07	0.0501607	10	0.004214	6
chr7	4793392	4793947	556	FOXK1	FALSE	0.000586916	-0.0347262	2	0.004259	2								enhancer	enhancer
chr11	115064812	115064845	34	CADM1	FALSE	1.17745e-05	0.0847562	2	0.00428	2
chr2	26915207	26915355	149	KCNK3	TRUE	1.94471e-06	0.0239683	4	0.004358	3
chr12	57443357	57443916	560	MYO1A	TRUE	0.000201544	-0.0256768	4	0.004433	3
chr10	30331680	30331911	232	JCAD	FALSE	2.27558e-06	-0.0260463	4	0.004443	3
chr14	66963158	66963239	82	CCDC196	FALSE	0.00301957	-0.0236857	4	0.004477	3
chr19	40919245	40919485	241	PRX	TRUE	2.71707e-05	-0.0571478	4	0.004486	3						enhancer
chr11	61717005	61717395	391	BEST1	TRUE	0.000157246	0.0241217	6	0.004547	4	enhancer							enhancer	enhancer	enhancer
chr15	101568217	101568393	177	LRRK1	FALSE	0.000134185	-0.082801	3	0.004559	2
chr17	6377698	6378469	772	PITPNM3	FALSE	0.000661017	-0.0256434	3	0.004576	3
chr1	2282854	2283063	210	LOC100129534	FALSE	0.000276984	-0.0131686	3	0.004627	2
chr2	240205112	240205602	491	HDAC4	FALSE	2.76082e-05	0.0321423	4	0.004736	4	enhancer								enhancer
chr16	85622137	85622276	140	GSE1	FALSE	0.000178899	-0.0232376	3	0.004781	3	enhancer
chr16	90076766	90077208	443	DBNDD1	FALSE	0.000328042	-0.0532482	2	0.004822	2
chr12	65671664	65672052	389	MSRB3	TRUE	8.66868e-06	0.0287181	6	0.004827	3		enhancer	enhancer	enhancer
chr6	158375401	158375774	374	SNX9	FALSE	0.00858589	-0.0764713	4	0.004868	4
chr10	135278130	135278165	36	SCART1	FALSE	4.05623e-06	-0.0607417	3	0.004897	2
chr16	27654256	27654341	86	KIAA0556	FALSE	2.74896e-05	-0.0425953	2	0.004916	2
chr6	32164927	32165321	395	NOTCH4	FALSE	7.53741e-10	0.0319636	11	0.004958	4	enhancer		enhancer		enhancer		enhancer	enhancer	enhancer	enhancer
chr17	77743924	77744084	161	CBX2	FALSE	7.07861e-05	0.0505361	2	0.005041	2
chr21	43657930	43658613	684	ABCG1	FALSE	0.0009557	-0.0235095	4	0.005102	4									enhancer
chr9	140064540	140065057	518	LRRC26	TRUE	4.25514e-30	0.00993541	23	0.005149	8
chr10	50386612	50386709	98	TMEM273	FALSE	0.000162351	-0.066605	2	0.005194	2	enhancer		enhancer			enhancer
chr13	111297084	111297551	468	CARS2	FALSE	2.97632e-05	-0.0518219	4	0.005329	4									enhancer
chr2	98326480	98326561	82	ZAP70	FALSE	5.01676e-05	-0.0413778	2	0.005376	2
chr17	47481071	47481492	422	PHB	FALSE	5.57196e-06	-0.0202675	5	0.00541	4			enhancer		enhancer			enhancer	enhancer
chr21	29999469	29999800	332	LINC00161	FALSE	2.38838e-05	0.0166366	3	0.005478	3
chr2	24307957	24308302	346	TP53I3	TRUE	6.30651e-07	0.0304273	10	0.005481	6			enhancer						enhancer
chr3	16577542	16577787	246	RFTN1	FALSE	0.000498066	-0.0308081	6	0.005605	4
chr1	94158163	94158163	1	BCAR3	FALSE	2.46767e-06	0.0371854	2	0.005632	1					enhancer	enhancer	enhancer
chr3	129326664	129326828	165	PLXND1	TRUE	2.55238e-05	-0.0238884	3	0.005693	3							enhancer	enhancer	enhancer
chr1	3154081	3154700	620	PRDM16	FALSE	9.28298e-05	-0.01785	5	0.005742	5								enhancer
chr13	113838992	113839079	88	PCID2	FALSE	3.85032e-05	-0.0361727	3	0.005766	2							enhancer
chr11	71259251	71259581	331	KRTAP5-9	TRUE	2.19034e-05	-0.0263073	7	0.0058	4
chr5	36302094	36302349	256	RANBP3L	TRUE	0.000103698	0.0372686	4	0.005801	2								enhancer	enhancer
chr2	27664918	27665638	721	KRTCAP3	TRUE	0.000112253	-0.0679716	12	0.005809	9
chr17	46667587	46667812	226	HOXB3	TRUE	0.000108132	0.0393306	14	0.00582	5		enhancer	enhancer	enhancer
chr7	73441834	73442531	698	ELN	TRUE	2.37199e-05	0.0441042	8	0.005838	7								enhancer
chr21	43915254	43915357	104	RSPH1	FALSE	9.20962e-08	-0.00854903	3	0.005839	2			enhancer
chr1	9932287	9932407	121	CTNNBIP1	FALSE	2.44171e-05	-0.018658	4	0.005955	2									enhancer
chr4	36246675	36246675	1	ARAP2	TRUE	1.42304e-06	0.0205511	6	0.005977	1		enhancer	enhancer	enhancer	enhancer	enhancer		enhancer	enhancer
chr6	33215649	33215838	190	HCG25	TRUE	2.1543e-06	0.0342547	5	0.006047	4			enhancer					enhancer	enhancer
chr19	18429535	18429665	131	LSM4	FALSE	2.2886e-05	-0.0789939	3	0.006071	2	enhancer	enhancer	enhancer	enhancer				enhancer
chr10	12313131	12313167	37	CDC123	FALSE	5.38686e-05	0.0787261	2	0.006072	2					enhancer
chr12	8025861	8025961	101	SLC2A14	FALSE	0.000286022	-0.0304347	5	0.006072	3
chr3	128212001	128212273	273	GATA2	TRUE	0.00436227	0.0189725	6	0.006074	5	enhancer	enhancer	enhancer	enhancer
chr21	47666262	47666843	582	MCM3AP	FALSE	8.34692e-11	-0.0127569	7	0.006113	6			enhancer
chr11	70318894	70319482	589	SHANK2	FALSE	0.000124132	-0.0125224	5	0.006122	5
chr15	67359289	67359525	237	SMAD3	FALSE	3.8258e-07	0.0447126	2	0.006142	2	enhancer				enhancer	enhancer	enhancer	enhancer	enhancer
chr1	203117544	203118582	1039	ADORA1	FALSE	0.00558849	0.0138166	3	0.006225	3								enhancer	enhancer
chr5	112823756	112824765	1010	MCC	TRUE	0.000515515	0.0374394	12	0.006258	9
chr21	45344525	45345433	909	AGPAT3	TRUE	2.32654e-08	-0.0125487	9	0.006269	6								enhancer	enhancer
chr8	145808436	145808575	140	ARHGAP39	FALSE	0.00302996	-0.0544939	2	0.006275	2
chr21	36689229	36689434	206	RUNX1	FALSE	2.92067e-05	-0.026566	2	0.006279	2
chr11	130271767	130271903	137	ADAMTS8	FALSE	0.000790747	0.0443964	3	0.00637	3									enhancer
chr2	24550721	24551048	328	ITSN2	FALSE	1.12493e-05	0.0288136	4	0.006414	3					enhancer	enhancer
chr11	35835713	35835819	107	TRIM44	FALSE	0.000135183	-0.0413663	3	0.00646	3
chr2	206628088	206628773	686	NRP2	FALSE	0.000437888	-0.0671381	13	0.006606	11		enhancer	enhancer	enhancer			enhancer
chr20	3065343	3065698	356	AVP	TRUE	3.25679e-06	0.0321277	9	0.006607	8			enhancer	enhancer
chr15	41803772	41803850	79	LTK	FALSE	2.88289e-06	0.029259	4	0.006653	2
chr16	3188215	3188510	296	ZNF213	FALSE	0.000115588	-0.0122806	5	0.006666	2
chr5	179867108	179867149	42	CNOT6	FALSE	1.27261e-05	0.032376	3	0.006695	2
chr22	38071455	38071677	223	LGALS1	TRUE	0.000251484	-0.0208405	12	0.006704	6	enhancer		enhancer		enhancer	enhancer	enhancer	enhancer
chr20	825798	826057	260	FAM110A	FALSE	6.25592e-05	0.0350016	13	0.00671	4
chr12	67197851	67197984	134	GRIP1	TRUE	0.000105539	0.0664026	3	0.006716	3
chr21	31720835	31721043	209	KRTAP23-1	TRUE	9.75858e-05	0.000719541	5	0.006739	3
chr11	2020101	2020560	460	H19	TRUE	1.12376e-05	-0.0292626	16	0.006754	13
chr12	110511505	110511536	32	C12orf76	TRUE	1.43778e-06	0.0324269	3	0.006768	2			enhancer					enhancer	enhancer	enhancer
chr21	38362630	38363056	427	HLCS	TRUE	6.12656e-07	-0.0294225	9	0.006786	7
chr7	2556962	2558096	1135	LFNG	TRUE	2.04836e-05	-0.013501	14	0.00682	11					enhancer
chr19	30432102	30432160	59	URI1	FALSE	1.3979e-07	-0.0270234	4	0.006825	4
chr1	3289798	3290413	616	PRDM16	FALSE	3.67e-05	-0.0241844	4	0.006907	3
chr21	43185385	43186499	1115	RIPK4	FALSE	4.69069e-08	0.00598238	16	0.006947	5
chr22	19706850	19706868	19	SEPT5-GP1BB	FALSE	1.81045e-07	0.028693	4	0.006956	2	enhancer
chr19	16540019	16540019	1	EPS15L1	FALSE	3.66339e-06	-0.0312208	3	0.006976	1									enhancer
chr21	45925602	45926167	566	TSPEAR	FALSE	3.7067e-05	-0.0217294	5	0.006978	5
chr1	2138442	2138953	512	FAAP20	FALSE	3.11568e-08	-0.0209095	7	0.007018	3	enhancer		enhancer				enhancer	enhancer	enhancer
chr19	45664198	45664251	54	NKPD1	TRUE	4.12757e-08	0.051474	5	0.007024	2
chr14	22977615	22978281	667	DAD1	FALSE	2.13447e-05	-0.0234683	4	0.007102	4					enhancer
chr11	118213272	118213414	143	CD3D	FALSE	3.578e-06	-0.0506644	3	0.007194	3
chr4	47032952	47033274	323	GABRB1	TRUE	0.000319585	0.0181261	9	0.007204	5								enhancer	enhancer
chr2	158695158	158695297	140	ACVR1	FALSE	1.86223e-05	0.0388335	2	0.007222	2	enhancer	enhancer	enhancer	enhancer			enhancer	enhancer
chr10	530714	531569	856	DIP2C	TRUE	0.000188905	-0.064071	12	0.007241	10					enhancer		enhancer	enhancer	enhancer	enhancer
chr11	33277982	33278148	167	HIPK3	TRUE	0.00225456	0.0352222	4	0.007296	2		enhancer	enhancer	enhancer		enhancer		enhancer	enhancer
chr3	184037145	184037459	315	EIF4G1	FALSE	8.12135e-05	-0.0191418	4	0.007297	2
chr21	47878552	47879575	1024	DIP2A	TRUE	7.09236e-22	-0.00536832	12	0.007301	6								enhancer	enhancer
chr13	113437118	113437214	97	ATP11A	FALSE	2.10552e-06	-0.020415	3	0.00736	2								enhancer	enhancer
chr15	78384679	78385098	420	SH2D7	TRUE	6.8337e-05	-0.0194048	8	0.007441	5
chr17	19631464	19631485	22	SLC47A2	FALSE	7.41698e-05	0.0391732	3	0.007451	2								enhancer	enhancer	enhancer
chr7	101398152	101398184	33	CUX1	FALSE	1.13777e-05	0.0798174	3	0.007502	3		enhancer	enhancer	enhancer
chr21	46844971	46845160	190	COL18A1-AS1	TRUE	0.000131068	-0.0141946	3	0.007534	3
chr12	132443824	132444560	737	EP400	FALSE	0.00132159	-0.0236003	3	0.007573	3
chr12	3158750	3159089	340	TEAD4	FALSE	0.000224163	0.110265	2	0.007643	2
chr16	68269041	68269483	443	ESRP2	FALSE	2.43588e-05	-0.0307832	5	0.007744	3
chr14	105779794	105780137	344	BRF1	FALSE	0.000987657	0.0320181	6	0.007796	5								enhancer	enhancer	enhancer
chr6	158454220	158454775	556	SYNJ2	FALSE	0.000187012	-0.012044	4	0.007808	4	enhancer		enhancer	enhancer			enhancer	enhancer	enhancer	enhancer
chr11	353762	353919	158	B4GALNT4	FALSE	2.16179e-05	-0.0390133	2	0.007827	2	enhancer					enhancer		enhancer	enhancer
chr8	137195133	137195146	14	KHDRBS3	FALSE	1.51813e-05	-0.0992332	3	0.007957	3
chr5	123986915	123986915	1	ZNF608	FALSE	7.14081e-07	-0.0652466	2	0.008127	1					enhancer	enhancer	enhancer	enhancer	enhancer
chr22	50965126	50966123	998	TYMP	FALSE	0.000929674	0.0212242	8	0.008189	3
chr5	16737972	16738125	154	MYO10	FALSE	0.000184562	-0.037229	4	0.008258	4								enhancer	enhancer
chr17	7255461	7255624	164	KCTD11	FALSE	0.00377575	0.070504	3	0.00827	3								enhancer
chr1	6663569	6664134	566	KLHL21	TRUE	2.26439e-05	0.0131058	12	0.0083	7	enhancer		enhancer				enhancer	enhancer	enhancer
chr16	477087	477087	1	RAB11FIP3	FALSE	2.12257e-06	0.0507076	2	0.008314	1								enhancer	enhancer
chr3	10184319	10184584	266	VHL	FALSE	4.56727e-05	-0.0712246	4	0.008358	2	enhancer
chr9	85896635	85896707	73	FRMD3	FALSE	9.29764e-06	-0.0326241	4	0.008538	2
chr12	123469284	123469507	224	PITPNM2	FALSE	0.000598689	0.0504698	2	0.008544	2	enhancer		enhancer					enhancer	enhancer	enhancer
chr1	111218079	111218287	209	KCNA3	TRUE	0.000104241	0.0279669	8	0.008744	4								enhancer
chr17	79495006	79495467	462	FSCN2	TRUE	1.27921e-05	-0.0342289	9	0.008748	7
chr21	47799114	47799252	139	PCNT	FALSE	3.80938e-08	-0.0122784	3	0.008788	2
chr3	49506547	49506751	205	DAG1	FALSE	6.40759e-11	-0.0175649	4	0.008807	2	enhancer
chr21	43442027	43442254	228	ZBTB21	FALSE	9.00492e-08	-0.0169801	9	0.008853	5
chr10	49607582	49608385	804	MAPK8	FALSE	0.0033386	0.0128714	2	0.008957	3									enhancer
chr15	57425492	57425757	266	TCF12	FALSE	8.54448e-12	0.0514162	2	0.00896	2								enhancer	enhancer	enhancer
chr11	117167750	117167825	76	BACE1	FALSE	6.14955e-06	-0.0151974	9	0.009087	3								enhancer	enhancer
chr3	52813513	52813920	408	ITIH1	FALSE	1.94803e-06	0.0195056	9	0.009095	7
chr18	64271341	64271503	163	CDH19	TRUE	9.2434e-05	-0.0175013	4	0.009103	4
chr21	45420486	45420795	310	TRAPPC10	FALSE	0.000312252	-0.0319062	2	0.00915	2								enhancer	enhancer	enhancer
chr11	68928362	68928793	432	TPCN2	FALSE	0.000306278	-0.0195177	3	0.009181	3						enhancer
chr21	38737243	38737860	618	DYRK1A	TRUE	2.18409e-05	-0.00549309	7	0.009282	2	enhancer	enhancer	enhancer	enhancer	enhancer	enhancer	enhancer	enhancer	enhancer	enhancer
chr12	120700929	120701165	237	PXN	FALSE	8.07096e-05	-0.0481221	3	0.009285	2			enhancer				enhancer	enhancer	enhancer	enhancer
chr21	17065211	17065513	303	USP25	FALSE	0.000196811	0.0126155	3	0.00929	2
chr21	47333731	47334448	718	PCBP3	FALSE	0.000735078	-0.0138412	5	0.009384	5
chr2	105857809	105858511	703	GPR45	TRUE	2.42316e-06	-0.00871032	16	0.009411	12
chr4	48129869	48130137	269	TXK	FALSE	0.00024791	-0.0471766	2	0.009414	2
chr21	32902816	32902954	139	TIAM1	FALSE	2.02127e-05	-0.0205996	4	0.009447	3
chr2	66666684	66667852	1169	MEIS1	FALSE	0.000153018	0.0154381	10	0.009613	5		enhancer	enhancer	enhancer			enhancer	enhancer	enhancer
chr10	27703329	27703547	219	PTCHD3	TRUE	1.06611e-05	-0.0755288	5	0.009779	4

## Sheet: e_DMRs_excl_GATA1mutation
Supplementary Data 7e - Differentially methylated regions (DMRs) associated with Down syndrome (DS) excluding the GATA1 mutation-positive DS newborns (N=30). DMRs were identified using both DMRcate and comb-p methods. P-values obtained in the EWAS of DS minus the 30 GATA1 mutation-positive DS newborns were used for comb-p. DMRcate was run adjusting for sex, plate, the first ten EPISTRUCTURE PCs, …
chrom	start (hg19)	end (hg19)	width	Gene_Symbol	Promoter	DMRCate_fdr_pvalue	DMRCate_meandiff	DMRcate_N_CpGs	combp_sidak_pvalue	combp_N_CpGs	K562	BI_CD34_Primary_RO01480	BI_CD34_Primary_RO01536	BI_CD34_Primary_RO01549	CD19_primary	GM12878	Astrocytes	BI_Brain_Hippocampus_Middle_150	BI_Brain_Inferior_Temporal_Lobe	BI_Brain_Mid_Frontal_Lobe
chr21	36258497	36259694	1198	RUNX1	FALSE	7.63848e-98	0.289068	11	2.941e-95	11	enhancer	enhancer	enhancer	enhancer	NA	NA	enhancer	enhancer	NA	NA
chr11	128553855	128557589	3735	FLI1	TRUE	2.00336e-103	0.135645	20	4.36e-83	18	NA	NA	enhancer	NA	NA	NA	NA	NA	NA	NA
chr7	26577897	26578098	202	KIAA0087	FALSE	7.74172e-83	-0.155475	3	4.414e-49	2	NA	NA	NA	NA	NA	NA	NA	NA	NA	NA
chr1	36786285	36788627	2343	SH3D21	FALSE	6.10544e-75	0.0888509	12	1.076e-47	10	enhancer	NA	enhancer	NA	NA	NA	enhancer	NA	NA	NA
chr22	51016501	51017723	1223	CPT1B	TRUE	5.41733e-79	0.203067	17	2.513e-47	15	NA	NA	NA	NA	NA	NA	NA	NA	NA	NA
chr2	98377791	98378782	992	TMEM131	FALSE	1.11186e-37	-0.130577	6	1.535e-42	5	NA	NA	enhancer	NA	NA	NA	NA	NA	NA	NA
chr3	193988507	193988737	231	LINC00887	FALSE	2.37411e-69	-0.0568057	7	2.401e-38	3	NA	NA	NA	NA	NA	NA	NA	enhancer	enhancer	NA
chr16	15787920	15787957	38	NDE1	FALSE	9.10392e-64	-0.11841	3	2.716e-37	3	NA	NA	NA	NA	NA	NA	NA	NA	NA	NA
chr11	124621829	124622348	520	VSIG2	TRUE	5.43472e-29	-0.0962692	7	4.459e-37	5	NA	NA	NA	NA	enhancer	NA	NA	NA	enhancer	NA
chr19	1851750	1851995	246	KLF16	FALSE	2.01852e-32	0.160257	3	2.565e-35	3	NA	enhancer	enhancer	enhancer	enhancer	NA	NA	enhancer	NA	NA
chr2	54086854	54087552	699	ASB3	TRUE	3.25887e-75	-0.120936	13	3.275e-31	13	NA	NA	NA	NA	NA	NA	NA	NA	NA	NA
chr15	52944233	52944386	154	FAM214A	TRUE	3.78533e-39	0.125913	6	5.961e-31	4	enhancer	NA	enhancer	enhancer	NA	NA	enhancer	enhancer	enhancer	enhancer
chr17	58499679	58499911	233	C17orf64	TRUE	9.41822e-42	0.0597655	13	3.951e-30	7	NA	NA	NA	NA	NA	NA	NA	NA	NA	NA
chr1	46088336	46090107	1772	CCDC17	TRUE	8.06393e-54	-0.0877567	12	4.69e-30	11	NA	NA	NA	NA	NA	NA	NA	NA	NA	NA
chr3	183959000	183959853	854	MIR1224	TRUE	3.56617e-45	0.0998498	11	3.931e-28	9	NA	NA	NA	NA	NA	NA	NA	NA	NA	NA
chr15	40571997	40572794	798	ANKRD63	FALSE	1.03531e-30	-0.16731	6	4.46e-28	5	NA	NA	NA	NA	NA	NA	NA	NA	NA	NA
chr2	47382427	47382903	477	STPG4	TRUE	1.15669e-53	-0.0490874	10	2.266e-27	7	NA	NA	NA	NA	NA	NA	NA	NA	NA	NA
chr15	75641081	75641171	91	NEIL1	FALSE	8.02019e-29	0.0133178	23	2.192e-26	3	NA	NA	NA	NA	enhancer	NA	NA	NA	enhancer	NA
chr17	2169272	2169989	718	SMG6	TRUE	6.31237e-53	-0.0742116	10	1.963e-25	8	NA	enhancer	enhancer	enhancer	enhancer	enhancer	NA	NA	NA	NA
chr16	2029256	2030509	1254	NOXO1	FALSE	1.16893e-31	0.0595887	9	1.36e-23	5	NA	NA	NA	NA	NA	NA	NA	NA	NA	NA
chr5	78985434	78985900	467	CMYA5	TRUE	1.84974e-29	-0.125804	11	3.298e-23	8	NA	NA	NA	NA	NA	NA	NA	NA	NA	NA
chr2	113542091	113542393	303	IL1A	FALSE	6.74923e-32	0.0807539	6	2.497e-21	6	NA	NA	NA	NA	NA	enhancer	NA	NA	NA	NA
chr13	99483730	99484058	329	DOCK9	FALSE	6.35166e-43	-0.0765639	5	6.393e-21	4	NA	NA	NA	NA	NA	NA	NA	NA	NA	NA
chr20	57426858	57427977	1120	GNAS	FALSE	2.41612e-63	-0.0375844	52	2.025e-19	29	NA	NA	NA	NA	NA	NA	NA	NA	NA	NA
chr1	155177561	155178215	655	THBS3	TRUE	5.71811e-33	0.0201109	20	3.335e-19	7	NA	NA	NA	NA	NA	NA	NA	NA	enhancer	NA
chr9	140066754	140068071	1318	ANAPC2	FALSE	4.32925e-24	0.0110134	21	3.682e-19	6	NA	NA	NA	NA	NA	NA	NA	NA	NA	NA
chr21	36263287	36263808	522	RUNX1	FALSE	5.92043e-20	0.154044	4	1.437e-18	4	NA	enhancer	enhancer	enhancer	NA	NA	enhancer	enhancer	NA	NA
chr22	38626284	38627605	1322	TMEM184B	FALSE	3.88083e-18	-0.086022	7	1.848e-18	7	NA	NA	NA	NA	NA	NA	enhancer	enhancer	enhancer	enhancer
chr11	112834466	112834521	56	NCAM1	FALSE	6.02608e-21	0.105576	3	2.539e-18	2	NA	NA	NA	NA	NA	NA	NA	enhancer	NA	NA
chr12	119772158	119772842	685	CCDC60	TRUE	4.54265e-26	0.0675876	9	3.06e-17	7	NA	NA	NA	NA	NA	NA	NA	NA	NA	NA
chr3	10333043	10335001	1959	GHRL	TRUE	2.9635e-17	-0.0321291	12	4.418e-17	9	NA	NA	NA	NA	NA	NA	NA	NA	NA	NA
chr6	113886046	113886340	295	MARCKS	FALSE	2.28385e-16	0.121278	3	9.977e-17	3	NA	NA	NA	NA	NA	NA	enhancer	enhancer	NA	NA
chr12	133411885	133414571	2687	CHFR	FALSE	8.50296e-26	-0.0922368	13	1.169e-16	10	NA	NA	enhancer	NA	NA	NA	NA	NA	NA	NA
chr15	65394033	65394873	841	UBAP1L	FALSE	5.83295e-23	-0.0834873	7	1.345e-16	5	NA	NA	NA	NA	NA	NA	NA	NA	NA	NA
chr18	32173055	32173227	173	DTNA	FALSE	9.31661e-23	0.0728523	10	1.489e-16	6	NA	NA	NA	NA	NA	NA	NA	enhancer	NA	NA
chr10	850393	851265	873	LARP4B	FALSE	1.76683e-23	-0.0864542	3	1.93e-16	3	NA	NA	NA	NA	NA	NA	NA	NA	NA	NA
chr15	101514156	101514483	328	LRRK1	FALSE	9.08621e-21	-0.0999909	5	1.942e-16	4	NA	NA	NA	NA	NA	NA	NA	NA	NA	NA
chr7	27142200	27144595	2396	HOXA2	TRUE	9.27009e-24	-0.0404598	28	2.592e-16	22	NA	NA	NA	NA	NA	NA	enhancer	NA	NA	NA
chr21	45249266	45249962	697	AATBC	FALSE	1.40022e-18	-0.036255	6	2.738e-16	4	NA	NA	NA	NA	NA	NA	NA	NA	NA	NA
chr2	10830636	10830716	81	NOL10	TRUE	5.37002e-16	0.0199704	6	2.761e-16	3	NA	NA	NA	NA	NA	NA	NA	NA	NA	NA
chr2	135621153	135621176	24	ACMSD	FALSE	4.70343e-11	-0.116735	2	3.378e-16	2	NA	NA	NA	NA	NA	NA	NA	NA	NA	NA
chr15	74218217	74219307	1091	LOXL1	TRUE	1.00964e-24	-0.047056	13	8.674e-16	11	NA	NA	NA	NA	NA	NA	enhancer	NA	NA	NA
chr5	80484747	80484747	1	RASGRF2	FALSE	2.53813e-11	-0.0416598	2	1.079e-15	1	NA	NA	NA	NA	NA	NA	NA	NA	NA	NA
chr17	77726237	77726257	21	ENPP7	FALSE	2.9619e-13	0.146177	2	2.498e-15	2	NA	NA	NA	NA	NA	NA	NA	NA	NA	NA
chr5	71813961	71814398	438	ZNF366	FALSE	8.81807e-16	0.0863328	3	8.212e-15	3	NA	NA	NA	NA	NA	NA	NA	NA	NA	NA
chr17	72231318	72231448	131	TTYH2	FALSE	1.3334e-10	0.089197	3	9.065e-15	3	NA	enhancer	enhancer	enhancer	NA	NA	NA	enhancer	enhancer	enhancer
chr6	33282736	33283317	582	ZBTB22	FALSE	5.78581e-54	0.040486	41	2.056e-14	25	enhancer	NA	enhancer	NA	enhancer	NA	NA	enhancer	enhancer	NA
chr1	1713676	1714271	596	NADK	FALSE	1.31063e-20	-0.0617979	7	3.819e-14	6	enhancer	NA	enhancer	NA	enhancer	NA	NA	enhancer	enhancer	enhancer
chr10	121013657	121013657	1	GRK5	FALSE	7.56572e-11	-0.0579723	2	4.126e-14	1	NA	NA	NA	NA	NA	NA	enhancer	NA	NA	NA
chr5	131394999	131396357	1359	IL3	TRUE	3.15438e-17	-0.0479072	9	5.329e-14	8	NA	NA	NA	NA	NA	NA	NA	NA	NA	NA
chr11	66084163	66085453	1291	CD248	TRUE	2.23166e-16	0.0312474	11	5.607e-14	8	NA	NA	NA	NA	enhancer	NA	enhancer	enhancer	NA	NA
chr7	27170241	27171401	1161	HOXA4	TRUE	4.8517e-19	0.0945701	24	6.239e-14	17	NA	NA	NA	NA	NA	NA	NA	NA	NA	NA
chr8	38831598	38832728	1131	HTRA4	TRUE	1.00301e-13	-0.0475819	10	6.406e-14	8	NA	NA	NA	NA	NA	NA	NA	NA	NA	NA
chr11	882636	882687	52	CHID1	FALSE	5.55743e-14	-0.0529513	6	6.987e-14	3	NA	NA	NA	NA	NA	NA	NA	NA	NA	NA
chr3	9944212	9944591	380	IL17RE	TRUE	1.60747e-15	-0.0503561	6	8.306e-14	3	NA	NA	NA	NA	NA	NA	NA	NA	NA	NA
chr20	62693657	62694005	349	TCEA2	FALSE	1.44967e-22	0.0368289	12	1.003e-13	7	NA	NA	NA	NA	NA	NA	NA	NA	enhancer	NA
chr6	31646061	31646976	916	LY6G5C	FALSE	5.50249e-14	-0.0220182	11	1.582e-13	6	NA	NA	NA	NA	NA	NA	NA	NA	NA	NA
chr19	49133421	49133845	425	SPHK2	FALSE	3.79797e-21	0.102208	7	3.413e-13	5	NA	enhancer	NA	enhancer	NA	NA	NA	enhancer	enhancer	enhancer
chr22	19709548	19710712	1165	SEPT5-GP1BB	FALSE	3.00611e-17	-0.0732235	14	4.352e-13	9	enhancer	NA	NA	NA	NA	NA	NA	NA	NA	NA
chr21	45705175	45706101	927	AIRE	TRUE	1.41803e-17	-0.0431879	13	6.252e-13	11	NA	NA	NA	NA	NA	NA	NA	NA	NA	NA
chr22	50985797	50986813	1017	KLHDC7B	TRUE	7.68524e-16	-0.163492	7	1.14e-12	5	NA	NA	NA	NA	NA	NA	NA	NA	NA	NA
chr16	31075359	31076207	849	ZNF668	FALSE	1.44725e-20	-0.0538847	6	1.621e-12	5	NA	NA	NA	NA	NA	NA	NA	NA	NA	NA
chr22	29427488	29428108	621	ZNRF3	FALSE	1.30269e-15	-0.0749912	5	1.751e-12	5	enhancer	NA	NA	NA	NA	NA	enhancer	enhancer	enhancer	enhancer
chr11	128774371	128774523	153	C11orf45	FALSE	1.69036e-13	-0.0283611	15	1.904e-12	4	NA	NA	NA	NA	NA	NA	NA	enhancer	NA	NA
chr2	285156	287395	2240	ALKAL2	FALSE	1.998e-17	-0.0470289	14	1.939e-12	12	NA	NA	NA	NA	NA	NA	NA	NA	NA	NA
chr2	110970909	110970909	1	MTLN	FALSE	4.67992e-11	-0.0327778	5	2.471e-12	1	NA	NA	NA	NA	NA	NA	NA	NA	NA	NA
chr2	237734577	237735193	617	ACKR3	FALSE	1.02592e-11	-0.105463	2	3.759e-12	2	NA	NA	NA	NA	NA	NA	NA	NA	NA	NA
chr6	32908466	32909003	538	HLA-DMB	TRUE	1.33906e-13	0.0483326	13	4.312e-12	9	NA	NA	NA	NA	enhancer	enhancer	NA	enhancer	NA	NA
chr17	79005277	79006667	1391	BAIAP2-DT	FALSE	6.54378e-16	-0.0444768	12	1.088e-11	10	NA	NA	NA	NA	NA	NA	NA	enhancer	enhancer	NA
chr1	60196606	60197222	617	FGGY	FALSE	6.72378e-11	0.0732836	3	1.28e-11	3	enhancer	NA	enhancer	NA	NA	NA	enhancer	enhancer	enhancer	NA
chr18	615471	615496	26	CLUL1	FALSE	1.44236e-16	0.0553417	4	1.447e-11	2	NA	NA	NA	NA	NA	NA	NA	NA	NA	NA
chr17	17750855	17750910	56	TOM1L2	FALSE	7.49844e-12	-0.104398	2	1.842e-11	2	enhancer	NA	enhancer	NA	NA	NA	NA	NA	NA	enhancer
chr17	62774939	62775900	962	ARHGAP27P1	FALSE	2.43886e-12	0.0632012	4	2.003e-11	3	NA	NA	NA	NA	NA	NA	NA	enhancer	enhancer	NA
chr11	112885688	112885708	21	NCAM1	FALSE	7.63899e-14	-0.101954	2	2.533e-11	2	NA	NA	NA	NA	NA	NA	NA	NA	NA	NA
chr16	87993322	87993548	227	BANP	TRUE	1.16556e-13	-0.0783193	10	2.593e-11	4	NA	enhancer	enhancer	enhancer	NA	NA	enhancer	enhancer	NA	NA
chr6	33041229	33041406	178	HLA-DPA1	TRUE	5.47396e-10	0.0653897	5	5.642e-11	4	NA	NA	enhancer	NA	enhancer	enhancer	NA	enhancer	NA	NA
chr21	39627271	39628679	1409	KCNJ15	TRUE	4.46537e-16	-0.0442149	6	6.208e-11	5	NA	NA	NA	NA	NA	NA	NA	NA	NA	NA
chr20	61914812	61915802	991	ARFGAP1	FALSE	9.15452e-14	-0.0396405	12	6.381e-11	9	NA	NA	NA	NA	NA	NA	NA	NA	NA	NA
chr13	113689139	113690168	1030	MCF2L	FALSE	2.80394e-12	-0.109232	6	6.652e-11	6	NA	NA	NA	NA	NA	NA	NA	NA	enhancer	NA
chr6	36088380	36088380	1	MAPK14	FALSE	7.74201e-16	-0.122099	2	7.236e-11	1	enhancer	NA	enhancer	NA	enhancer	NA	NA	NA	enhancer	NA
chr19	911655	911965	311	R3HDM4	FALSE	7.89839e-14	-0.0989586	3	8.45e-11	3	NA	NA	NA	NA	NA	NA	NA	NA	NA	NA
chr6	157931791	157932180	390	ZDHHC14	FALSE	3.97829e-16	-0.120543	5	9.84e-11	5	enhancer	NA	NA	NA	NA	NA	NA	NA	NA	NA
chr21	31121163	31121244	82	GRIK1-AS1	FALSE	1.25016e-17	-0.0447805	5	1.099e-10	3	NA	NA	NA	NA	NA	NA	NA	NA	NA	NA
chr10	104181982	104182753	772	FBXL15	FALSE	6.27952e-08	0.0369939	5	1.29e-10	4	enhancer	NA	enhancer	NA	NA	NA	NA	enhancer	enhancer	enhancer
chr10	135164246	135164735	490	PRAP1	FALSE	1.43441e-15	0.0587521	6	1.332e-10	6	NA	NA	NA	NA	NA	NA	NA	NA	NA	NA
chr10	102896376	102896869	494	TLX1	FALSE	8.37361e-11	0.0744361	7	1.713e-10	5	NA	NA	NA	NA	NA	NA	NA	NA	NA	NA
chr22	35695066	35695301	236	TOM1	TRUE	1.47962e-20	-0.0238307	11	1.934e-10	5	NA	NA	NA	NA	NA	NA	enhancer	NA	NA	NA
chr22	22292729	22293118	390	PPM1F	TRUE	3.46806e-13	-0.0169456	12	2.137e-10	6	enhancer	enhancer	enhancer	NA	enhancer	enhancer	enhancer	enhancer	enhancer	enhancer
chr16	15796887	15797297	411	NDE1	FALSE	1.87669e-11	-0.071632	2	2.266e-10	2	NA	NA	enhancer	enhancer	NA	NA	NA	NA	NA	NA
chr8	37574987	37575255	269	ZNF703	FALSE	6.79694e-25	0.0519073	5	2.408e-10	3	NA	NA	NA	NA	NA	NA	NA	enhancer	NA	NA
chr17	7832680	7833394	715	KCNAB3	TRUE	3.72714e-22	0.0488572	9	2.786e-10	6	NA	NA	NA	NA	NA	NA	NA	NA	NA	NA
chr17	9571882	9572695	814	USP43	FALSE	1.02526e-12	-0.0780699	3	2.982e-10	3	NA	NA	NA	NA	NA	NA	NA	NA	NA	NA
chr6	32063459	32065211	1753	TNXB	FALSE	1.5655e-19	0.0724575	50	4.454e-10	44	NA	NA	NA	NA	NA	NA	NA	NA	NA	NA
chr14	61822607	61822809	203	PRKCH	FALSE	2.7177e-11	0.103154	2	4.614e-10	2	NA	NA	NA	NA	NA	NA	NA	NA	NA	NA
chr21	46414527	46415404	878	LINC00163	TRUE	1.89175e-13	-0.0125316	9	4.631e-10	7	NA	NA	NA	NA	NA	NA	NA	NA	NA	NA
chr17	19314395	19314618	224	RNF112	TRUE	1.19728e-12	-0.117246	3	4.987e-10	3	NA	NA	NA	NA	NA	NA	NA	NA	enhancer	NA
chr11	2308362	2308589	228	C11orf21	FALSE	3.81852e-15	0.0794771	5	5.228e-10	3	NA	NA	NA	NA	NA	NA	NA	NA	NA	NA
chr21	33034963	33035488	526	SOD1	FALSE	2.20512e-09	-0.0322383	2	5.807e-10	2	NA	NA	NA	NA	NA	NA	NA	NA	NA	NA
chr21	43679795	43680290	496	ABCG1	FALSE	6.75481e-12	-0.0545315	2	6.553e-10	2	NA	NA	NA	NA	NA	NA	NA	enhancer	enhancer	NA
chr11	128772355	128772555	201	C11orf45	FALSE	9.05472e-10	-0.107799	2	6.632e-10	2	NA	NA	NA	NA	NA	NA	NA	NA	NA	NA
chr4	40632723	40633269	547	RBM47	TRUE	1.60422e-18	0.0314528	14	8.608e-10	9	NA	NA	NA	NA	NA	enhancer	NA	NA	NA	NA
chr16	10973301	10974218	918	CIITA	FALSE	4.98281e-09	0.0447956	4	1.053e-09	3	NA	enhancer	enhancer	enhancer	enhancer	enhancer	NA	enhancer	NA	NA
chr13	113639318	113639718	401	MCF2L	FALSE	4.99495e-14	0.0527475	7	1.105e-09	4	NA	NA	NA	NA	NA	NA	NA	enhancer	NA	NA
chr21	43786627	43787825	1199	TFF1	TRUE	7.33531e-08	-0.0229081	9	1.169e-09	8	NA	NA	NA	NA	NA	NA	NA	NA	NA	NA
chr4	152595994	152596245	252	GATB	FALSE	7.96099e-11	-0.0854752	2	1.18e-09	2	NA	NA	NA	NA	NA	NA	NA	NA	enhancer	NA
chr17	80740537	80740950	414	TBCD	FALSE	6.90961e-18	-0.0342218	7	1.305e-09	4	NA	NA	NA	NA	NA	NA	NA	NA	NA	NA
chr1	156211415	156212005	591	BGLAP	TRUE	3.13175e-11	-0.0415777	8	1.497e-09	7	NA	NA	NA	NA	NA	NA	NA	enhancer	NA	NA
chr5	176827082	176827793	712	PFN3	TRUE	3.03888e-20	0.0526864	16	1.525e-09	6	NA	NA	NA	NA	NA	NA	NA	NA	NA	NA
chr1	10690443	10690588	146	PEX14	FALSE	1.64952e-10	-0.0770646	4	1.533e-09	3	NA	NA	NA	NA	NA	NA	NA	NA	NA	NA
chr11	45951533	45952237	705	PHF21A	FALSE	5.63732e-11	-0.0925087	3	1.64e-09	3	NA	NA	NA	NA	enhancer	NA	NA	NA	NA	NA
chr11	44327869	44329245	1377	ALX4	FALSE	7.31873e-08	-0.0619538	4	1.656e-09	4	NA	NA	NA	NA	NA	NA	NA	NA	NA	NA
chr12	2902218	2903593	1376	FKBP4	TRUE	3.07134e-17	-0.0421619	9	1.785e-09	9	enhancer	NA	NA	NA	NA	NA	NA	enhancer	enhancer	NA
chr2	241458886	241459227	342	ANKMY1	FALSE	1.20706e-09	-0.0939601	6	1.868e-09	4	NA	NA	NA	NA	NA	NA	NA	NA	NA	NA
chr22	41763093	41763512	420	TEF	TRUE	2.76825e-12	0.0278021	11	2.716e-09	10	NA	NA	NA	NA	NA	NA	NA	enhancer	enhancer	NA
chr6	31846769	31847009	241	SLC44A4	TRUE	5.13776e-20	0.0514299	9	2.904e-09	7	NA	NA	NA	NA	NA	NA	NA	NA	NA	NA
chr15	72690640	72690734	95	TMEM202	TRUE	8.83748e-12	0.0403529	4	2.933e-09	2	NA	NA	NA	NA	NA	NA	NA	NA	NA	NA
chr20	62716180	62716606	427	OPRL1	TRUE	2.31571e-13	0.0356336	11	9.691e-09	6	NA	NA	NA	NA	NA	NA	NA	NA	NA	NA
chr14	22191761	22191888	128	OR4E2	FALSE	1.4429e-08	0.0481763	6	1.078e-08	4	NA	NA	NA	NA	NA	NA	NA	NA	NA	NA
chr11	108408907	108408969	63	EXPH5	TRUE	3.50313e-08	-0.065202	5	1.165e-08	4	NA	NA	NA	NA	NA	NA	NA	NA	NA	NA
chr18	24229920	24230896	977	KCTD1	FALSE	1.73006e-05	0.0925593	2	1.224e-08	2	NA	NA	NA	NA	NA	NA	NA	enhancer	enhancer	enhancer
chr12	111618925	111620199	1275	CUX2	FALSE	1.88574e-08	0.0304787	8	1.235e-08	10	NA	NA	NA	NA	NA	NA	NA	NA	NA	NA
chr14	102687400	102687845	446	WDR20	FALSE	9.52489e-12	-0.0542904	4	1.313e-08	4	NA	NA	NA	NA	NA	NA	NA	NA	enhancer	NA
chr12	56321420	56321889	470	PYM1	TRUE	1.9335e-08	0.0150264	19	1.329e-08	11	enhancer	NA	enhancer	NA	enhancer	enhancer	NA	NA	NA	NA
chr4	100439955	100440300	346	C4orf17	FALSE	6.74611e-08	0.0453614	4	1.388e-08	4	NA	NA	NA	NA	NA	NA	NA	NA	NA	NA
chr21	40145090	40146149	1060	LINC00114	TRUE	5.65456e-10	-0.0172183	7	1.408e-08	7	NA	NA	NA	NA	NA	NA	NA	NA	NA	NA
chr13	50702410	50703841	1432	DLEU1	FALSE	2.61269e-10	-0.0486717	13	1.449e-08	11	NA	NA	NA	NA	NA	NA	NA	enhancer	NA	NA
chr15	69447132	69447139	8	MIR548H4	FALSE	9.12828e-13	0.125917	2	1.514e-08	2	NA	NA	NA	NA	NA	NA	NA	enhancer	enhancer	NA
chr16	1609393	1609529	137	IFT140	FALSE	1.15328e-14	-0.0247669	8	1.599e-08	3	NA	NA	NA	NA	NA	NA	NA	NA	NA	NA
chr1	243876786	243877024	239	AKT3	FALSE	9.37938e-09	0.0660789	4	1.755e-08	3	NA	NA	NA	NA	NA	NA	NA	enhancer	enhancer	NA
chr21	44271283	44272416	1134	WDR4	FALSE	1.41126e-06	-0.037157	3	1.827e-08	3	NA	NA	NA	NA	NA	NA	NA	NA	NA	NA
chr14	23789531	23789691	161	PABPN1	FALSE	2.59386e-13	-0.0275357	6	1.88e-08	2	enhancer	NA	NA	NA	NA	NA	NA	enhancer	NA	NA
chr16	73100510	73101264	755	ZFHX3	FALSE	7.65783e-09	-0.0459946	4	1.901e-08	3	NA	NA	NA	NA	NA	NA	enhancer	enhancer	NA	NA
chr7	27253382	27254071	690	HOTTIP	FALSE	1.92683e-09	-0.090346	5	2.133e-08	5	NA	NA	NA	NA	NA	NA	NA	NA	NA	NA
chr21	43771120	43771355	236	TFF2	TRUE	1.77374e-09	-0.0294638	7	2.14e-08	5	NA	NA	NA	NA	NA	NA	NA	NA	NA	NA
chr19	1998686	1999322	637	BTBD2	FALSE	8.6528e-08	-0.099791	4	2.365e-08	4	NA	NA	NA	NA	NA	NA	NA	NA	NA	NA
chr1	150229580	150230345	766	CA14	TRUE	5.58893e-12	0.0372151	10	2.526e-08	7	NA	NA	NA	NA	NA	NA	NA	enhancer	enhancer	NA
chr1	3164415	3165391	977	PRDM16	FALSE	2.78985e-10	-0.0661369	5	2.753e-08	5	NA	NA	NA	NA	NA	NA	NA	NA	NA	NA
chr2	1748617	1749076	460	PXDN	TRUE	6.33083e-11	0.0373172	9	2.841e-08	6	NA	NA	NA	NA	NA	NA	enhancer	NA	NA	NA
chr9	134756631	134756631	1	MED27	FALSE	4.64346e-17	-0.0333394	2	3.061e-08	1	NA	NA	NA	NA	NA	NA	NA	NA	NA	NA
chr6	32407714	32408284	571	HLA-DRA	FALSE	2.80267e-08	0.0620074	5	3.079e-08	4	NA	NA	enhancer	NA	enhancer	enhancer	NA	NA	NA	NA
chr19	46318439	46319153	715	RSPH6A	TRUE	1.98025e-16	0.0212591	12	3.281e-08	9	NA	NA	NA	NA	NA	NA	NA	NA	NA	NA
chr21	37915091	37916339	1249	CLDN14	TRUE	2.48206e-11	-0.0308139	13	3.642e-08	11	NA	NA	NA	NA	NA	enhancer	NA	NA	NA	NA
chr16	2140870	2141815	946	PKD1	FALSE	2.78132e-09	-0.0653093	7	3.73e-08	4	NA	NA	NA	NA	NA	NA	NA	NA	NA	NA
chr11	17034484	17034844	361	PLEKHA7	FALSE	3.73404e-11	-0.0810585	3	4.476e-08	3	NA	NA	NA	NA	NA	NA	NA	NA	NA	NA
chr1	6418944	6419112	169	ACOT7	TRUE	4.48025e-13	-0.0337729	7	5.466e-08	5	NA	NA	NA	NA	NA	NA	NA	NA	NA	NA
chr8	145577701	145578395	695	TMEM249	FALSE	1.1775e-08	0.0353103	11	5.501e-08	5	NA	NA	NA	NA	NA	NA	NA	NA	NA	NA
chr4	81118343	81119473	1131	PRDM8	TRUE	1.32224e-07	0.165715	13	5.541e-08	10	NA	NA	NA	NA	NA	NA	NA	enhancer	enhancer	NA
chr16	8728911	8729031	121	METTL22	FALSE	4.94132e-11	-0.0316241	4	5.752e-08	2	NA	enhancer	enhancer	NA	NA	NA	NA	NA	NA	NA
chr5	73399681	73399693	13	ARHGEF28	FALSE	5.33019e-12	-0.0561648	3	6.379e-08	2	NA	NA	NA	NA	NA	NA	NA	NA	NA	NA
chr17	80187886	80188674	789	SLC16A3	FALSE	1.20685e-08	-0.0364829	7	6.817e-08	6	NA	NA	enhancer	NA	NA	NA	NA	enhancer	NA	NA
chr8	23261918	23262648	731	ENTPD4	FALSE	7.56051e-14	-0.0219784	13	7.037e-08	5	NA	NA	NA	NA	NA	NA	NA	NA	NA	NA
chr5	175322462	175322631	170	CPLX2	FALSE	2.02887e-09	-0.0562181	2	7.058e-08	2	NA	NA	NA	NA	NA	NA	NA	NA	NA	NA
chr1	36038468	36039655	1188	TFAP2E	TRUE	7.37467e-16	0.0350128	15	7.253e-08	12	NA	NA	NA	NA	NA	NA	NA	NA	NA	NA
chr19	859499	859680	182	CFD	TRUE	3.774e-08	0.0287007	8	7.944e-08	5	NA	NA	NA	NA	NA	NA	NA	NA	NA	NA
chr2	172944338	172944393	56	METAP1D	FALSE	4.49254e-14	-0.0823947	3	8.224e-08	2	NA	NA	NA	NA	NA	NA	NA	NA	NA	NA
chr12	120700361	120701165	805	PXN	FALSE	4.09386e-07	-0.0588532	3	9.303e-08	3	NA	NA	enhancer	NA	NA	NA	enhancer	enhancer	enhancer	enhancer
chr7	813708	814621	914	DNAAF5	FALSE	2.8854e-08	-0.0420847	7	1.006e-07	5	NA	NA	NA	NA	NA	NA	NA	enhancer	NA	NA
chr1	1564422	1565027	606	MIB2	TRUE	6.64039e-08	0.0706774	10	1.022e-07	7	NA	NA	NA	NA	NA	NA	NA	NA	NA	NA
chr8	82005985	82006417	433	PAG1	FALSE	4.11523e-07	0.191716	2	1.096e-07	2	NA	NA	enhancer	NA	enhancer	enhancer	NA	NA	NA	NA
chr17	36204252	36204662	411	YWHAEP7	FALSE	1.97968e-06	0.0317611	4	1.162e-07	4	NA	NA	NA	NA	enhancer	NA	NA	NA	NA	NA
chr16	31499881	31500246	366	SLC5A2	FALSE	2.29098e-09	0.0322237	8	1.329e-07	3	NA	NA	NA	NA	NA	NA	NA	NA	NA	NA
chr5	180646608	180646976	369	MIR4638	FALSE	2.99447e-13	0.0563829	9	1.472e-07	4	enhancer	NA	NA	NA	NA	NA	NA	NA	enhancer	NA
chr8	145137100	145137385	286	GPAA1	TRUE	2.15216e-23	0.0165401	16	1.84e-07	10	NA	NA	NA	NA	NA	NA	NA	NA	NA	NA
chr9	139258938	139259074	137	CARD9	FALSE	1.75779e-14	0.0298336	10	1.875e-07	2	NA	NA	NA	NA	NA	NA	NA	NA	NA	NA
chr8	49468296	49468341	46	EFCAB1	FALSE	3.61879e-10	0.0105555	9	2.021e-07	2	NA	NA	NA	NA	NA	NA	enhancer	enhancer	NA	NA
chr2	159940344	159940344	1	TANC1	FALSE	4.88093e-08	-0.0237651	2	2.397e-07	1	NA	NA	NA	NA	NA	NA	enhancer	NA	NA	NA
chr12	86229804	86230367	564	RASSF9	TRUE	2.69214e-10	0.0669442	7	2.475e-07	4	NA	NA	NA	NA	NA	NA	NA	NA	NA	NA
chr20	44037436	44037519	84	DBNDD2	FALSE	2.32154e-14	0.0253892	5	2.56e-07	2	NA	NA	NA	NA	NA	NA	NA	enhancer	enhancer	NA
chr3	52528714	52528955	242	STAB1	TRUE	5.94845e-09	-0.0157512	10	2.732e-07	2	NA	NA	NA	NA	NA	NA	NA	enhancer	NA	NA
chr21	46385436	46385572	137	FAM207A	FALSE	1.06041e-08	-0.045767	3	2.812e-07	2	NA	NA	NA	NA	NA	NA	NA	NA	NA	NA
chr8	145701245	145701568	324	FOXH1	FALSE	3.65311e-13	0.0378442	9	3.037e-07	4	NA	NA	NA	NA	NA	NA	NA	NA	NA	NA
chr14	104734272	104734475	204	KIF26A	FALSE	1.81034e-09	0.106047	4	3.045e-07	3	NA	NA	NA	NA	NA	NA	NA	NA	NA	NA
chr4	6888038	6888151	114	KIAA0232	FALSE	5.66949e-06	-0.0366597	2	3.324e-07	2	NA	NA	NA	NA	NA	NA	enhancer	enhancer	enhancer	NA
chr21	46392176	46392580	405	FAM207A	FALSE	6.45788e-10	-0.0200941	6	3.75e-07	3	NA	NA	NA	NA	NA	NA	NA	NA	NA	NA
chr14	99829252	99829252	1	SETD3	FALSE	0.000194857	-0.0137543	2	3.949e-07	1	NA	NA	NA	NA	NA	NA	NA	NA	NA	NA
chr9	98314632	98315369	738	PTCH1	FALSE	6.38884e-09	0.0413158	6	4.103e-07	4	NA	NA	NA	NA	NA	NA	NA	NA	NA	NA
chr1	68299388	68299662	275	GNG12-AS1	FALSE	1.40435e-11	-0.0404887	7	4.282e-07	5	NA	NA	NA	NA	NA	NA	enhancer	enhancer	NA	NA
chr21	44732886	44733200	315	SIK1	FALSE	4.11108e-07	-0.0572618	2	5.152e-07	2	NA	NA	NA	NA	NA	NA	NA	NA	NA	NA
chr1	110437204	110437264	61	CSF1	FALSE	3.57141e-07	-0.044922	2	5.164e-07	2	enhancer	NA	NA	NA	NA	NA	NA	NA	NA	NA
chr17	38582134	38582502	369	TOP2A	FALSE	2.83438e-08	-0.0470635	2	5.496e-07	2	NA	NA	NA	NA	NA	NA	NA	NA	NA	NA
chr21	47532820	47533197	378	COL6A2	FALSE	4.91879e-11	-0.0177097	14	5.902e-07	4	NA	NA	NA	NA	NA	NA	NA	NA	NA	NA
chr11	368351	369160	810	B4GALNT4	TRUE	4.87914e-13	-0.0458858	22	5.929e-07	20	NA	NA	NA	NA	NA	NA	NA	NA	NA	NA
chr1	1289806	1290712	907	MXRA8	FALSE	0.000424521	0.061519	8	6.257e-07	8	NA	NA	NA	NA	NA	NA	NA	NA	NA	NA
chr6	13428245	13428245	1	GFOD1	FALSE	2.26042e-11	-0.0434599	3	6.503e-07	1	NA	NA	NA	NA	enhancer	enhancer	NA	enhancer	enhancer	NA
chr9	35689902	35690395	494	TPM2	TRUE	1.46859e-09	0.0379935	8	6.986e-07	7	NA	NA	NA	NA	NA	NA	enhancer	NA	enhancer	NA
chr11	128776059	128776216	158	C11orf45	TRUE	1.69036e-13	-0.0283611	15	7.41e-07	3	NA	NA	NA	NA	NA	NA	NA	enhancer	NA	NA
chr2	159651559	159652019	461	DAPL1	TRUE	2.93038e-07	0.117301	5	7.554e-07	5	NA	NA	NA	NA	NA	NA	NA	NA	NA	NA
chr21	40555395	40556116	722	PSMG1	TRUE	4.10726e-08	-0.00410552	11	7.856e-07	9	NA	NA	NA	NA	NA	NA	NA	NA	NA	NA
chr5	180045597	180046528	932	FLT4	FALSE	7.71545e-07	0.0744652	5	8.22e-07	5	NA	NA	NA	NA	NA	NA	NA	NA	NA	NA
chr21	47314068	47314765	698	PCBP3	FALSE	6.47285e-08	-0.0170628	5	8.929e-07	4	NA	NA	NA	NA	NA	NA	NA	NA	NA	NA
chr10	6187854	6188415	562	PFKFB3	TRUE	1.33429e-08	-0.0623186	4	8.975e-07	4	NA	NA	NA	NA	NA	NA	NA	enhancer	enhancer	NA
chr4	95916970	95917089	120	BMPR1B	FALSE	8.34915e-09	0.0926824	4	9.339e-07	4	NA	enhancer	enhancer	enhancer	NA	NA	NA	enhancer	NA	NA
chr1	214746876	214746940	65	PTPN14	FALSE	2.32989e-09	0.0939999	2	9.388e-07	2	NA	NA	NA	NA	NA	NA	NA	NA	NA	NA
chr3	128204813	128205496	684	GATA2	FALSE	3.06415e-07	0.0349155	7	9.501e-07	7	enhancer	enhancer	enhancer	enhancer	NA	NA	NA	NA	NA	NA
chr17	48604869	48604896	28	MYCBPAP	FALSE	1.3221e-08	0.0553634	2	9.521e-07	2	NA	NA	NA	NA	NA	NA	NA	NA	NA	NA
chr2	11636031	11636294	264	E2F6	FALSE	1.58804e-08	0.0963818	4	9.573e-07	4	NA	NA	NA	NA	NA	NA	NA	enhancer	enhancer	NA
chr11	313267	313624	358	IFITM1	TRUE	1.90961e-11	-0.0169531	13	9.603e-07	5	enhancer	enhancer	NA	enhancer	enhancer	enhancer	enhancer	enhancer	NA	enhancer
chr21	32553024	32553852	829	TIAM1	FALSE	1.04096e-06	0.0393895	3	9.633e-07	3	NA	NA	NA	NA	NA	NA	NA	NA	NA	NA
chr21	45065904	45065904	1	HSF2BP	FALSE	6.01533e-10	-0.0340661	2	9.686e-07	1	NA	NA	NA	NA	NA	NA	NA	NA	NA	NA
chr16	27237122	27237998	877	NSMCE1	FALSE	7.08696e-10	-0.0309337	5	9.697e-07	3	NA	NA	NA	NA	NA	NA	NA	NA	NA	NA
chr19	5229744	5229816	73	PTPRS	FALSE	2.11877e-07	-0.128922	2	9.771e-07	2	NA	NA	NA	NA	NA	NA	NA	NA	NA	NA
chr15	43809486	43809865	380	MAP1A	TRUE	3.4107e-09	0.0219242	8	1.14e-06	6	NA	NA	NA	NA	NA	NA	NA	enhancer	enhancer	enhancer
chr14	100203782	100204258	477	EML1	TRUE	0.000103618	0.0495458	9	1.141e-06	7	NA	NA	NA	NA	NA	NA	NA	enhancer	NA	NA
chr16	89381904	89382370	467	ANKRD11	FALSE	1.00847e-07	-0.0377371	6	1.297e-06	5	enhancer	enhancer	enhancer	enhancer	NA	NA	enhancer	enhancer	enhancer	NA
chr9	98221975	98223171	1197	PTCH1	FALSE	1.7427e-11	0.0503939	7	1.37e-06	4	NA	NA	NA	NA	NA	NA	NA	NA	enhancer	NA
chr3	136506024	136506546	523	SLC35G2	FALSE	1.62445e-07	0.0794168	2	1.403e-06	2	NA	enhancer	enhancer	enhancer	NA	NA	enhancer	enhancer	NA	NA
chr15	78856949	78857124	176	CHRNA5	TRUE	1.64389e-10	-0.0476977	5	1.551e-06	3	NA	NA	NA	NA	NA	NA	NA	NA	NA	NA
chr1	230468464	230468773	310	PGBD5	FALSE	4.24376e-09	-0.0773679	7	1.563e-06	5	NA	NA	NA	NA	NA	NA	NA	enhancer	enhancer	NA
chr13	28673714	28674089	376	FLT3	FALSE	1.37265e-08	0.0463835	10	1.672e-06	3	NA	NA	NA	NA	NA	NA	NA	NA	NA	NA
chr12	49627624	49627934	311	TUBA1C	FALSE	8.26086e-07	0.0284906	4	1.712e-06	3	enhancer	enhancer	enhancer	enhancer	enhancer	enhancer	enhancer	enhancer	enhancer	enhancer
chr6	150174215	150174530	316	LRP11	FALSE	7.98823e-07	-0.0719129	2	1.817e-06	2	NA	NA	NA	NA	NA	NA	enhancer	NA	NA	NA
chr21	44440403	44440851	449	PKNOX1	FALSE	8.6528e-08	-0.0192106	3	1.878e-06	2	NA	NA	NA	NA	NA	NA	NA	NA	NA	NA
chr1	1196457	1196747	291	UBE2J2	FALSE	1.33859e-08	-0.0634342	4	1.896e-06	3	NA	NA	NA	NA	NA	NA	NA	NA	NA	NA
chr16	57831745	57832309	565	KIFC3	TRUE	1.07785e-08	-0.0537743	11	1.934e-06	10	NA	NA	NA	NA	NA	NA	NA	enhancer	enhancer	NA
chr14	69811934	69812124	191	GALNT16	FALSE	1.98944e-07	-0.0363001	3	2.152e-06	2	NA	NA	NA	NA	NA	NA	NA	NA	NA	NA
chr21	43735282	43737154	1873	TFF3	TRUE	1.14296e-07	-0.0206405	18	2.198e-06	12	NA	NA	NA	NA	NA	NA	NA	NA	NA	NA
chr17	55682851	55683210	360	MSI2	FALSE	2.75407e-07	0.0505125	4	2.48e-06	2	NA	enhancer	enhancer	NA	enhancer	enhancer	NA	enhancer	enhancer	NA
chr1	1710880	1711661	782	NADK	TRUE	5.8086e-08	-0.0236629	8	2.566e-06	7	enhancer	NA	enhancer	NA	enhancer	enhancer	NA	enhancer	NA	enhancer
chr8	132936123	132936219	97	EFR3A	FALSE	2.99392e-12	0.0767238	3	2.626e-06	2	NA	NA	NA	NA	enhancer	enhancer	NA	NA	NA	NA
chr21	45936016	45936466	451	TSPEAR	FALSE	1.1461e-08	-0.0184459	5	2.629e-06	3	NA	NA	NA	NA	NA	NA	NA	NA	NA	NA
chr1	154164430	154164994	565	TPM3	TRUE	1.41094e-06	0.0232535	5	2.699e-06	4	NA	NA	NA	NA	NA	NA	NA	NA	NA	NA
chr19	47289410	47289611	202	SLC1A5	FALSE	1.60262e-09	-0.0298977	4	2.739e-06	3	enhancer	NA	enhancer	NA	NA	enhancer	NA	NA	NA	NA
chr8	54857865	54857892	28	RGS20	FALSE	1.65457e-12	0.118609	2	2.84e-06	2	enhancer	NA	enhancer	NA	NA	enhancer	enhancer	NA	NA	NA
chr11	2234665	2235203	539	MIR4686	FALSE	4.66896e-11	0.0409543	5	2.848e-06	4	NA	NA	NA	NA	NA	NA	NA	NA	NA	NA
chr10	94819802	94821085	1284	CYP26C1	TRUE	7.48832e-10	-0.0529644	8	2.882e-06	7	NA	NA	NA	NA	NA	NA	NA	NA	NA	NA
chr7	129665854	129667001	1148	ZC3HC1	FALSE	2.91158e-06	0.0561258	4	3.007e-06	4	enhancer	enhancer	enhancer	enhancer	NA	NA	enhancer	NA	NA	NA
chr10	105428385	105428818	434	SH3PXD2A	TRUE	1.14662e-07	0.0861118	5	3.188e-06	5	enhancer	NA	NA	NA	NA	NA	NA	enhancer	enhancer	NA
chr21	39811538	39811743	206	ERG	FALSE	6.86645e-08	-0.050804	2	3.244e-06	2	NA	NA	enhancer	NA	NA	NA	enhancer	NA	NA	NA
chr1	2106222	2106620	399	PRKCZ	FALSE	7.28619e-08	-0.0783863	5	3.429e-06	4	NA	NA	NA	NA	NA	NA	NA	NA	NA	NA
chr10	105438008	105438046	39	SH3PXD2A	FALSE	2.31633e-06	0.15133	2	3.691e-06	2	NA	NA	NA	NA	enhancer	enhancer	enhancer	enhancer	enhancer	NA
chr3	124303035	124303408	374	KALRN	FALSE	3.16331e-08	-0.0147225	12	3.733e-06	6	NA	NA	NA	NA	NA	NA	NA	NA	NA	NA
chr21	46376800	46378013	1214	FAM207A	FALSE	0.000273473	-0.0163134	7	3.772e-06	5	NA	NA	NA	NA	NA	NA	NA	NA	NA	NA
chr1	217263805	217263847	43	ESRRG	FALSE	2.22043e-14	0.0403948	7	3.963e-06	2	NA	NA	NA	NA	NA	NA	NA	NA	enhancer	NA
chr16	635623	636227	605	PIGQ	FALSE	4.20343e-07	0.0757353	2	4.209e-06	2	NA	NA	NA	NA	NA	NA	NA	NA	enhancer	NA
chr10	121633063	121633654	592	MCMBP	TRUE	9.62351e-13	0.0355506	5	4.274e-06	4	NA	NA	NA	NA	NA	NA	NA	NA	NA	NA
chr1	170114946	170115351	406	METTL11B	TRUE	1.66624e-13	0.0735057	6	4.276e-06	4	NA	NA	NA	NA	NA	NA	NA	NA	NA	NA
chr18	56337165	56337864	700	MALT1	TRUE	1.71007e-07	0.0496769	3	4.35e-06	3	NA	NA	NA	NA	NA	NA	NA	NA	NA	NA
chr5	34042521	34043724	1204	C1QTNF3	TRUE	1.5713e-05	-0.0225976	9	4.412e-06	6	NA	NA	NA	NA	NA	NA	NA	NA	NA	NA
chr1	17634543	17634716	174	PADI4	TRUE	5.28499e-08	0.0435526	4	4.513e-06	4	NA	NA	NA	NA	NA	NA	NA	NA	NA	NA
chr14	104338788	104338807	20	LINC00637	FALSE	6.21167e-09	-0.0403239	3	4.576e-06	2	NA	NA	NA	NA	NA	enhancer	NA	NA	NA	NA
chr16	31225957	31226554	598	TRIM72	FALSE	3.05387e-10	0.0325552	6	5.444e-06	3	NA	NA	NA	NA	NA	NA	NA	NA	NA	NA
chr12	120686384	120688673	2290	PXN	TRUE	0.000359529	-0.0261655	7	5.688e-06	6	NA	NA	NA	NA	NA	NA	enhancer	NA	NA	NA
chr12	11918931	11919586	656	ETV6	FALSE	2.43704e-05	-0.0554106	2	5.963e-06	2	NA	enhancer	enhancer	enhancer	enhancer	enhancer	enhancer	enhancer	NA	NA
chr16	3629620	3630187	568	SLX4	FALSE	1.10672e-07	-0.0291956	4	6.02e-06	3	NA	NA	NA	NA	enhancer	enhancer	NA	NA	NA	NA
chr17	47481071	47481492	422	PHB	FALSE	3.43662e-09	-0.0293942	5	6.288e-06	4	NA	NA	enhancer	NA	enhancer	NA	NA	enhancer	enhancer	NA
chr10	135091210	135091571	362	TUBGCP2	FALSE	3.62791e-09	-0.0383306	6	6.355e-06	3	enhancer	enhancer	enhancer	enhancer	enhancer	NA	NA	NA	NA	NA
chr1	28641987	28641987	1	MED18	FALSE	1.97221e-08	-0.101559	2	6.778e-06	1	NA	NA	NA	NA	NA	NA	NA	NA	NA	NA
chr22	40437196	40437423	228	TNRC6B	FALSE	1.97298e-06	0.0952579	3	6.939e-06	3	enhancer	enhancer	enhancer	NA	NA	NA	NA	enhancer	enhancer	NA
chr4	55650393	55650591	199	KIT	FALSE	6.43548e-10	0.0529165	3	7.027e-06	3	NA	NA	NA	NA	NA	NA	NA	enhancer	enhancer	NA
chr22	45071340	45071416	77	PRR5	FALSE	6.09476e-07	-0.0397093	2	7.296e-06	2	NA	NA	NA	NA	NA	NA	NA	NA	NA	NA
chr16	65580496	65580692	197	LINC00922	FALSE	3.01745e-08	0.128919	2	7.554e-06	2	NA	NA	NA	NA	NA	NA	enhancer	NA	NA	NA
chr7	151623360	151623360	1	GALNTL5	FALSE	8.70407e-14	0.0608982	2	8.03e-06	1	enhancer	enhancer	enhancer	enhancer	NA	NA	NA	enhancer	NA	NA
chr21	42733397	42733433	37	MX2	TRUE	2.2533e-07	-0.0104331	8	8.098e-06	2	NA	NA	NA	NA	NA	NA	NA	NA	NA	NA
chr21	43733724	43733981	258	TFF3	FALSE	1.14296e-07	-0.0206405	18	8.321e-06	4	NA	NA	NA	NA	NA	NA	NA	NA	NA	NA
chr11	1952638	1952756	119	TNNT3	FALSE	6.88236e-11	0.0705208	3	8.499e-06	3	NA	NA	enhancer	NA	NA	NA	NA	NA	NA	NA
chr12	6874105	6874964	860	MLF2	FALSE	1.66737e-07	-0.046393	4	8.61e-06	4	enhancer	NA	NA	NA	NA	NA	enhancer	enhancer	enhancer	NA
chr10	4426048	4426567	520	MANCR	FALSE	6.59193e-14	0.040299	7	8.839e-06	6	NA	NA	NA	NA	NA	NA	NA	NA	NA	NA
chr21	43816059	43817249	1191	TMPRSS3	TRUE	5.19163e-13	-0.0130177	11	8.962e-06	10	NA	NA	NA	NA	NA	NA	NA	NA	NA	NA
chr3	52351355	52351680	326	DNAH1	FALSE	2.2134e-07	-0.0571595	6	8.978e-06	4	NA	NA	NA	NA	NA	NA	NA	NA	NA	NA
chr15	62123129	62123648	520	VPS13C	FALSE	3.03424e-05	-0.0517811	2	9.175e-06	2	NA	NA	NA	NA	NA	NA	NA	NA	NA	NA
chr4	55527240	55528138	899	KIT	FALSE	8.05081e-07	0.0458292	3	1.002e-05	2	NA	enhancer	enhancer	enhancer	NA	NA	enhancer	NA	NA	NA
chr14	71247286	71247652	367	MAP3K9	FALSE	9.68322e-08	0.0643094	3	1.02e-05	3	NA	NA	NA	NA	enhancer	enhancer	NA	NA	NA	NA
chr4	24796919	24797176	258	SOD3	TRUE	1.75257e-08	-0.0505881	11	1.076e-05	7	NA	NA	NA	NA	NA	NA	NA	NA	NA	NA
chr3	177076825	177076827	3	LINC00578	FALSE	5.44817e-10	-0.027545	4	1.129e-05	2	enhancer	NA	enhancer	NA	enhancer	enhancer	enhancer	enhancer	enhancer	enhancer
chr1	15772154	15772154	1	CTRC	FALSE	1.55031e-10	-0.0542406	3	1.237e-05	1	NA	NA	NA	NA	NA	NA	NA	NA	NA	NA
chr2	50924705	50924714	10	NRXN1	FALSE	1.25477e-08	-0.0258597	3	1.31e-05	2	NA	NA	NA	NA	NA	NA	NA	NA	NA	NA
chr1	51700609	51701179	571	RNF11	TRUE	1.14666e-06	0.0659835	3	1.311e-05	3	enhancer	NA	enhancer	NA	NA	enhancer	enhancer	enhancer	enhancer	NA
chr14	102785511	102785613	103	ZNF839	FALSE	9.40962e-06	0.0150438	8	1.341e-05	3	NA	NA	NA	NA	NA	NA	NA	enhancer	enhancer	NA
chr12	58132733	58133411	679	AGAP2	FALSE	7.02118e-06	-0.0443687	4	1.385e-05	4	NA	NA	enhancer	enhancer	NA	NA	NA	enhancer	enhancer	NA
chr5	143172092	143172149	58	HMHB1	FALSE	5.70585e-08	0.0785982	3	1.418e-05	2	NA	NA	enhancer	NA	enhancer	enhancer	NA	NA	NA	NA
chr2	217088135	217088135	1	LINC01963	FALSE	7.21772e-08	-0.0483204	2	1.42e-05	1	NA	NA	enhancer	NA	NA	enhancer	NA	NA	NA	NA
chr1	151701849	151702254	406	RIIAD1	FALSE	1.05898e-07	0.0432773	3	1.438e-05	3	NA	NA	NA	NA	NA	NA	NA	NA	enhancer	NA
chr3	11623800	11624030	231	VGLL4	TRUE	1.2545e-06	0.0185997	7	1.449e-05	4	NA	NA	NA	NA	NA	NA	NA	enhancer	NA	NA
chr12	124941307	124941423	117	NCOR2	FALSE	9.79373e-13	-0.0235419	8	1.46e-05	4	NA	NA	NA	NA	enhancer	enhancer	NA	enhancer	enhancer	enhancer
chr19	24269570	24269890	321	ZNF254	FALSE	2.55928e-06	0.0352369	2	1.504e-05	2	NA	NA	NA	NA	NA	NA	NA	NA	NA	NA
chr1	164545553	164546143	591	PBX1	FALSE	6.21725e-06	-0.0852797	7	1.66e-05	7	NA	NA	NA	NA	NA	NA	NA	enhancer	enhancer	NA
chr19	43856746	43857874	1129	CD177	TRUE	1.16118e-05	-0.0550959	7	1.664e-05	4	NA	NA	NA	NA	NA	NA	NA	NA	NA	NA
chr21	42551539	42551825	287	PLAC4	FALSE	7.97058e-06	-0.0315652	3	1.68e-05	2	NA	NA	NA	NA	NA	NA	NA	NA	NA	NA
chr15	101991512	101991886	375	PCSK6	FALSE	7.75807e-07	0.0528087	4	1.718e-05	4	enhancer	NA	enhancer	NA	NA	NA	NA	enhancer	enhancer	NA
chr6	32120077	32120783	707	PRRT1	FALSE	5.4958e-17	0.0452214	16	1.762e-05	8	enhancer	NA	enhancer	NA	NA	NA	NA	enhancer	enhancer	NA
chr2	27301195	27301943	749	EMILIN1	TRUE	1.60951e-06	-0.047585	9	1.773e-05	9	NA	NA	NA	NA	NA	enhancer	NA	NA	enhancer	NA
chr11	45940619	45940878	260	PEX16	TRUE	6.82791e-07	-0.018869	5	1.792e-05	2	NA	NA	NA	NA	NA	NA	NA	NA	NA	NA
chr21	43157461	43158210	750	RIPK4	FALSE	0.000597842	-0.0346311	2	1.858e-05	3	NA	NA	NA	NA	NA	NA	NA	NA	NA	NA
chr22	32854101	32854361	261	BPIFC	FALSE	6.21808e-07	0.0426085	4	1.868e-05	3	NA	NA	NA	NA	NA	NA	NA	NA	NA	NA
chr5	140683196	140683946	751	SLC25A2	TRUE	5.25036e-10	0.0485315	11	1.911e-05	7	NA	NA	NA	NA	NA	NA	NA	NA	NA	NA
chr3	69483190	69483290	101	FRMD4B	FALSE	7.48482e-12	0.0534307	3	1.934e-05	2	NA	NA	NA	NA	NA	NA	NA	enhancer	enhancer	NA
chr17	72619556	72620274	719	CD300E	TRUE	4.51464e-10	0.0451614	7	1.981e-05	7	NA	NA	NA	NA	NA	NA	NA	NA	NA	NA
chr16	2093980	2094700	721	NTHL1	FALSE	5.21706e-07	-0.0299179	7	2.021e-05	7	NA	NA	NA	NA	NA	NA	NA	NA	NA	NA
chr7	70194419	70194602	184	AUTS2	FALSE	5.50031e-06	-0.0691991	2	2.049e-05	2	NA	NA	NA	NA	NA	enhancer	NA	NA	NA	NA
chr1	169081528	169081894	367	ATP1B1	FALSE	1.8892e-07	0.0501884	2	2.17e-05	2	NA	NA	enhancer	NA	NA	NA	enhancer	enhancer	enhancer	NA
chr10	134795270	134795548	279	LINC01168	FALSE	1.42428e-07	0.0475205	4	2.188e-05	3	NA	NA	NA	NA	NA	NA	NA	NA	NA	NA
chr16	89785686	89786500	815	VPS9D1	TRUE	4.05303e-13	0.0355075	6	2.19e-05	2	enhancer	NA	enhancer	NA	NA	NA	enhancer	enhancer	NA	NA
chr2	183291758	183291927	170	PDE1A	TRUE	1.01252e-08	0.0303858	4	2.305e-05	2	NA	NA	NA	NA	NA	NA	NA	NA	NA	NA
chr6	41701566	41701882	317	TFEB	TRUE	3.75082e-07	-0.0200261	5	2.343e-05	4	NA	NA	NA	NA	enhancer	enhancer	NA	enhancer	enhancer	enhancer
chr6	33175140	33175225	86	MIR219A1	TRUE	1.43561e-05	0.0335781	5	2.453e-05	4	NA	NA	NA	NA	NA	NA	enhancer	NA	NA	NA
chr19	17877419	17877846	428	FCHO1	FALSE	1.37677e-08	-0.0396231	6	2.564e-05	6	NA	NA	enhancer	NA	NA	NA	NA	enhancer	enhancer	NA
chr4	113073967	113074637	671	FAM241A	FALSE	2.50553e-05	0.080865	2	2.65e-05	2	NA	NA	enhancer	NA	NA	NA	NA	NA	NA	NA
chr22	19706850	19706868	19	SEPT5-GP1BB	FALSE	1.84903e-09	0.0337946	4	2.947e-05	2	enhancer	NA	NA	NA	NA	NA	NA	NA	NA	NA
chr22	19928445	19929467	1023	COMT	TRUE	8.58532e-08	-0.0233978	14	2.97e-05	13	enhancer	NA	enhancer	NA	NA	enhancer	enhancer	NA	enhancer	NA
chr11	35835713	35835819	107	TRIM44	FALSE	3.16495e-05	-0.0551529	3	2.976e-05	3	NA	NA	NA	NA	NA	NA	NA	NA	NA	NA
chr21	45395446	45395775	330	AGPAT3	FALSE	0.000230076	-0.0872093	2	3.064e-05	2	enhancer	NA	NA	NA	NA	NA	NA	enhancer	enhancer	NA
chr21	47980686	47981090	405	DIP2A	FALSE	2.74316e-05	-0.0475047	2	3.13e-05	2	NA	NA	NA	NA	NA	NA	NA	NA	NA	NA
chr7	2563478	2563909	432	LFNG	FALSE	6.34767e-08	-0.0336233	7	3.285e-05	5	NA	NA	NA	NA	enhancer	NA	enhancer	enhancer	NA	NA
chr11	65359521	65360620	1100	KCNK7	FALSE	2.62377e-07	-0.0753694	7	3.425e-05	7	NA	NA	NA	NA	NA	NA	enhancer	enhancer	enhancer	NA
chr14	83108852	83109010	159	SEL1L	FALSE	4.91239e-06	-0.0543898	3	3.528e-05	3	NA	NA	NA	NA	NA	NA	NA	NA	NA	NA
chr14	69388953	69389034	82	ACTN1	FALSE	7.01893e-10	0.0428	3	3.722e-05	2	NA	NA	NA	NA	NA	NA	NA	NA	NA	NA
chr12	90050928	90051243	316	ATP2B1	TRUE	1.77551e-10	0.0419678	4	3.826e-05	3	NA	NA	NA	NA	NA	NA	NA	NA	NA	NA
chr10	97240141	97240141	1	SORBS1	FALSE	8.92229e-10	-0.0315712	3	3.848e-05	1	NA	NA	NA	NA	NA	NA	NA	enhancer	enhancer	enhancer
chr21	36118936	36119409	474	LINC01426	FALSE	3.87282e-07	-0.0387873	2	3.939e-05	2	NA	NA	NA	NA	NA	NA	NA	NA	NA	NA
chr16	57562740	57563395	656	CCDC102A	FALSE	0.000121926	-0.13905	4	4.018e-05	4	NA	NA	NA	NA	enhancer	NA	NA	NA	NA	NA
chr18	3045268	3045434	167	MYOM1	FALSE	9.20202e-06	0.0917647	2	4.04e-05	2	NA	NA	NA	NA	NA	NA	NA	NA	NA	NA
chr19	55889013	55889611	599	TMEM190	FALSE	1.49267e-06	0.0858995	5	4.134e-05	5	NA	NA	NA	NA	NA	NA	NA	NA	NA	NA
chr3	128292593	128292922	330	LINC01565	FALSE	1.37609e-05	-0.024869	6	4.391e-05	4	NA	NA	NA	NA	NA	NA	NA	NA	NA	NA
chr1	235099804	235100367	564	TOMM20	FALSE	1.73131e-06	-0.0248797	5	4.46e-05	4	enhancer	enhancer	enhancer	enhancer	enhancer	enhancer	enhancer	enhancer	enhancer	NA
chr10	44162781	44163270	490	ZNF32-AS3	FALSE	1.78886e-05	0.0611964	4	4.577e-05	4	NA	NA	NA	NA	NA	NA	NA	NA	NA	NA
chr21	47206840	47207650	811	PCBP3	FALSE	1.92574e-05	-0.0312802	2	4.895e-05	2	NA	NA	NA	NA	NA	NA	NA	NA	NA	NA
chr6	159084048	159084599	552	SYTL3	FALSE	1.37637e-05	0.0280947	5	5.143e-05	4	NA	enhancer	NA	NA	NA	NA	NA	NA	NA	NA
chr3	184033620	184034132	513	EIF4G1	FALSE	9.7479e-05	-0.0407673	5	5.192e-05	5	enhancer	NA	enhancer	NA	NA	NA	NA	NA	enhancer	NA
chr1	93912688	93912802	115	FNBP1L	TRUE	7.5654e-09	0.124767	2	5.778e-05	2	NA	NA	NA	NA	NA	NA	NA	NA	NA	NA
chr21	34774103	34775045	943	IFNGR2	TRUE	0.00294593	-3.48687e-05	9	5.826e-05	8	NA	NA	NA	NA	enhancer	NA	NA	enhancer	NA	NA
chr20	44034247	44034258	12	SYS1-DBNDD2	FALSE	1.72458e-05	0.0165312	6	5.849e-05	2	NA	NA	NA	NA	NA	NA	NA	enhancer	enhancer	NA
chr21	47473291	47473353	63	COL6A2	FALSE	0.00133651	-0.0268671	2	6.015e-05	4	NA	NA	NA	NA	NA	NA	enhancer	NA	NA	NA
chr16	68001415	68002044	630	SLC12A4	FALSE	2.03684e-09	0.0238504	10	6.023e-05	5	NA	NA	NA	NA	NA	enhancer	NA	NA	NA	NA
chr2	31613814	31613833	20	XDH	FALSE	4.8459e-06	-0.0234053	2	6.161e-05	2	NA	NA	NA	NA	NA	NA	NA	NA	NA	NA
chr16	89573312	89573955	644	SPG7	TRUE	9.20806e-10	-0.0344233	8	6.219e-05	7	NA	enhancer	enhancer	enhancer	NA	NA	NA	NA	NA	NA
chr11	66193931	66194068	138	NPAS4	FALSE	3.25368e-08	0.0887205	3	6.252e-05	3	NA	NA	NA	NA	NA	NA	NA	NA	NA	NA
chr21	46349088	46349095	8	ITGB2-AS1	FALSE	4.89146e-08	-0.0308188	5	6.397e-05	2	NA	NA	NA	NA	enhancer	enhancer	NA	enhancer	NA	NA
chr15	72520350	72521159	810	PKM	TRUE	7.55196e-05	-0.0374175	3	6.512e-05	3	enhancer	NA	enhancer	enhancer	enhancer	enhancer	enhancer	enhancer	enhancer	NA
chr6	33043574	33044345	772	HLA-DPB1	TRUE	6.10455e-07	0.0579953	5	6.744e-05	3	NA	NA	enhancer	NA	enhancer	enhancer	NA	enhancer	NA	NA
chr19	58861502	58862398	897	A1BG-AS1	FALSE	2.46648e-05	0.0855331	6	6.833e-05	6	NA	NA	NA	NA	NA	NA	NA	NA	NA	NA
chr21	46932082	46933374	1293	COL18A1	FALSE	3.23352e-05	-0.0207221	5	6.835e-05	4	NA	NA	NA	NA	NA	NA	NA	NA	NA	NA
chr15	75639113	75639433	321	NEIL1	TRUE	8.02019e-29	0.0133178	23	6.902e-05	7	NA	NA	NA	NA	enhancer	NA	NA	NA	enhancer	NA
chr17	56744087	56744490	404	TEX14	FALSE	1.83342e-10	0.0615816	6	6.93e-05	5	enhancer	NA	enhancer	NA	NA	NA	NA	enhancer	NA	NA
chr2	51256078	51256146	69	NRXN1	FALSE	2.18582e-05	0.0477447	2	7.047e-05	2	NA	NA	NA	NA	NA	NA	NA	enhancer	enhancer	NA
chr7	99150098	99150264	167	FAM200A	FALSE	3.71683e-07	0.0235489	11	7.262e-05	4	NA	NA	NA	NA	NA	NA	NA	NA	NA	NA
chr11	113258223	113258469	247	ANKK1	TRUE	1.546e-06	-0.0255749	7	7.383e-05	5	NA	NA	NA	NA	NA	NA	NA	NA	NA	NA
chr1	2435236	2435632	397	PLCH2	FALSE	2.9404e-09	0.04665	5	7.429e-05	3	NA	NA	NA	NA	NA	NA	NA	NA	NA	NA
chr9	34370781	34371380	600	MYORG	FALSE	1.79845e-06	0.0855856	5	7.45e-05	5	NA	NA	NA	NA	NA	NA	NA	NA	NA	NA
chr16	31159558	31159920	363	PRSS36	FALSE	5.45801e-07	-0.0503149	6	7.69e-05	5	NA	NA	NA	NA	NA	NA	NA	NA	NA	NA
chr16	88706241	88706717	477	IL17C	FALSE	1.32978e-05	-0.0642192	5	7.819e-05	4	NA	NA	NA	NA	enhancer	NA	NA	NA	NA	NA
chr21	35896714	35897010	297	RCAN1	FALSE	3.42875e-07	0.0115658	4	7.908e-05	3	NA	NA	NA	NA	NA	NA	enhancer	NA	NA	NA
chr18	72917101	72917450	350	ZADH2	FALSE	1.88376e-09	0.065638	9	8.088e-05	6	NA	NA	NA	NA	NA	NA	NA	enhancer	NA	NA
chr3	58522689	58522771	83	ACOX2	FALSE	2.79783e-07	-0.0332678	5	8.232e-05	2	NA	NA	NA	NA	NA	NA	NA	NA	NA	NA
chr12	54144380	54144785	406	CALCOCO1	FALSE	3.48039e-07	0.0390558	5	8.952e-05	3	NA	NA	NA	NA	NA	NA	NA	enhancer	enhancer	enhancer
chr8	10921222	10921502	281	XKR6	FALSE	2.33644e-06	0.0688331	2	9.528e-05	2	NA	NA	NA	NA	NA	NA	NA	NA	NA	NA
chr5	176828872	176829639	768	F12	FALSE	3.03888e-20	0.0526864	16	9.693e-05	6	NA	NA	NA	NA	NA	NA	NA	NA	NA	NA
chr1	230193196	230193574	379	GALNT2	TRUE	6.98134e-06	-0.0267448	7	9.754e-05	4	NA	NA	NA	NA	NA	NA	NA	NA	NA	NA
chr19	11484448	11484752	305	SWSAP1	TRUE	1.17309e-05	0.0265054	4	9.79e-05	3	NA	NA	NA	NA	NA	NA	NA	enhancer	NA	NA
chr12	116398767	116398830	64	MED13L	FALSE	4.25575e-06	-0.0425055	3	0.0001002	2	NA	NA	NA	NA	NA	NA	NA	NA	NA	NA
chr9	100069633	100070142	510	CCDC180	TRUE	1.13861e-06	-0.063055	6	0.0001027	4	NA	NA	NA	NA	NA	NA	NA	NA	NA	NA
chr10	135267330	135268269	940	SCART1	TRUE	3.92319e-05	-0.0310438	4	0.0001044	3	NA	NA	NA	NA	NA	NA	NA	NA	NA	NA
chr17	8218709	8219095	387	ARHGEF15	FALSE	2.30298e-06	0.0400835	4	0.0001049	3	NA	NA	NA	NA	NA	NA	NA	NA	NA	NA
chr16	87099957	87100606	650	C16orf95	FALSE	4.76868e-07	0.0507146	4	0.0001057	3	NA	NA	NA	NA	NA	NA	NA	NA	NA	NA
chr21	47012162	47012810	649	SLC19A1	FALSE	0.000118426	-0.0184181	3	0.0001063	2	enhancer	NA	NA	NA	NA	NA	NA	NA	NA	NA
chr6	6001842	6002190	349	NRN1	FALSE	5.48637e-07	0.0455984	5	0.0001078	3	NA	NA	NA	NA	NA	NA	NA	enhancer	enhancer	NA
chr9	16058430	16058436	7	CCDC171	FALSE	3.13372e-07	-0.0666523	2	0.0001132	2	NA	NA	NA	NA	NA	NA	enhancer	NA	NA	NA
chr7	2298727	2298920	194	SNX8	FALSE	0.0035838	-0.0522595	2	0.0001168	2	NA	NA	NA	NA	enhancer	enhancer	NA	NA	NA	NA
chr10	134789042	134789042	1	LINC01168	FALSE	6.66227e-10	-0.0327727	3	0.0001229	1	NA	NA	NA	NA	NA	NA	NA	NA	NA	NA
chr7	75580813	75581161	349	POR	FALSE	3.74209e-06	-0.0243086	2	0.0001242	2	NA	NA	NA	NA	NA	NA	NA	NA	NA	NA
chr11	121323544	121324108	565	SORL1	FALSE	4.19933e-09	0.0230095	10	0.0001266	9	NA	NA	NA	NA	NA	enhancer	NA	enhancer	enhancer	NA
chr20	62178744	62179233	490	SRMS	TRUE	4.98058e-07	-0.048947	10	0.0001321	6	NA	NA	NA	NA	enhancer	NA	NA	NA	NA	NA
chr19	56617675	56618060	386	ZNF787	FALSE	5.81774e-09	-0.0574779	3	0.0001355	3	NA	NA	enhancer	NA	enhancer	NA	NA	NA	NA	NA
chr6	32077744	32078133	390	TNXB	FALSE	1.29697e-06	-0.0343114	5	0.0001405	3	NA	NA	NA	NA	NA	NA	NA	NA	NA	NA
chr10	43698834	43699362	529	RASGEF1A	FALSE	1.68568e-05	-0.0572943	5	0.0001408	5	enhancer	NA	enhancer	NA	NA	NA	NA	NA	NA	NA
chr16	3687202	3687835	634	DNASE1	FALSE	7.02251e-05	-0.0499763	2	0.0001411	2	enhancer	NA	enhancer	enhancer	enhancer	enhancer	NA	NA	NA	NA
chr11	32417790	32417924	135	WT1	FALSE	3.49626e-06	0.0649905	5	0.000148	5	NA	NA	NA	NA	NA	NA	NA	NA	NA	NA
chr7	18548581	18548606	26	HDAC9	FALSE	4.04761e-08	0.108452	2	0.000154	2	NA	NA	NA	NA	enhancer	enhancer	enhancer	NA	NA	NA
chr7	27280585	27281216	632	EVX1	TRUE	1.49073e-07	0.0304779	11	0.0001564	4	NA	NA	NA	NA	NA	NA	NA	NA	NA	NA
chr13	101136575	101137103	529	PCCA	FALSE	0.000233027	-0.0969421	2	0.0001566	2	NA	NA	NA	NA	NA	NA	NA	NA	NA	NA
chr1	159770136	159770368	233	FCRL6	TRUE	2.19684e-10	-0.0497672	6	0.0001577	5	NA	NA	NA	NA	NA	NA	NA	NA	NA	NA
chr12	9066210	9066665	456	PHC1	TRUE	4.59034e-08	0.0322801	5	0.0001606	4	NA	NA	NA	NA	NA	NA	NA	NA	enhancer	NA
chr17	56616580	56616586	7	SEPTIN4	FALSE	4.53984e-08	0.0568117	2	0.0001606	2	NA	NA	NA	NA	NA	NA	NA	NA	enhancer	NA
chr21	44793158	44794042	885	SIK1	FALSE	0.00438609	-0.0364044	2	0.0001627	2	NA	NA	NA	NA	NA	NA	NA	NA	NA	NA
chr20	52224625	52224849	225	ZNF217	FALSE	3.77549e-06	-0.0156393	5	0.0001628	4	enhancer	enhancer	enhancer	enhancer	enhancer	enhancer	NA	NA	NA	NA
chr17	42299852	42299928	77	UBTF	TRUE	9.20702e-06	0.0571045	2	0.000167	2	NA	NA	enhancer	NA	NA	NA	enhancer	enhancer	enhancer	NA
chr21	47531238	47531343	106	COL6A2	FALSE	4.91879e-11	-0.0177097	14	0.0001697	3	NA	NA	NA	NA	NA	NA	NA	NA	NA	NA
chr1	248018590	248018816	227	TRIM58	TRUE	1.37723e-06	0.0367949	3	0.0001704	2	enhancer	NA	enhancer	enhancer	NA	NA	NA	NA	NA	NA
chr12	56225116	56225116	1	DNAJC14	TRUE	5.5605e-11	0.0564516	2	0.0001715	1	enhancer	NA	enhancer	enhancer	NA	NA	NA	enhancer	enhancer	NA
chr11	67070517	67071492	976	SSH3	TRUE	1.62084e-06	0.0216624	13	0.0001762	9	NA	NA	NA	NA	NA	NA	NA	NA	NA	NA
chr21	27750452	27750466	15	CYYR1	FALSE	4.05819e-06	-0.0210392	3	0.0001805	2	NA	NA	NA	NA	NA	NA	NA	NA	NA	NA
chr5	149546331	149546946	616	CDX1	TRUE	1.37637e-05	-0.0804179	8	0.0001835	7	NA	NA	NA	NA	NA	NA	NA	NA	NA	NA
chr2	231090531	231091055	525	SP140	FALSE	6.87648e-06	-0.0259294	8	0.0001909	6	NA	NA	NA	NA	enhancer	enhancer	NA	NA	NA	NA
chr10	72545053	72545473	421	TBATA	TRUE	8.38672e-07	-0.0218797	5	0.0001958	4	NA	NA	NA	NA	NA	NA	NA	NA	NA	NA
chr18	77905391	77905947	557	PARD6G-AS1	TRUE	2.20605e-05	-0.0910057	5	0.0001959	5	NA	NA	NA	NA	NA	NA	NA	NA	NA	NA
chr21	30722759	30723884	1126	BACH1	FALSE	6.21671e-06	-0.000851458	5	0.0002001	4	NA	NA	NA	NA	NA	NA	enhancer	NA	NA	NA
chr21	46706579	46707842	1264	POFUT2	TRUE	3.63534e-07	0.00155843	14	0.0002014	7	NA	NA	NA	NA	NA	NA	NA	NA	NA	NA
chr14	105995393	105995755	363	TMEM121	FALSE	3.48639e-05	0.0599446	5	0.0002025	3	NA	NA	NA	NA	NA	NA	NA	NA	NA	NA
chr17	41739246	41740276	1031	MEOX1	TRUE	2.5879e-05	-0.0382117	7	0.0002038	5	NA	NA	NA	NA	NA	NA	NA	NA	NA	NA
chr11	88148434	88148584	151	CTSC	FALSE	1.02668e-07	-0.0441094	2	0.0002078	2	NA	NA	NA	NA	NA	NA	NA	NA	NA	NA
chr21	47738771	47739414	644	C21orf58	TRUE	2.45525e-07	-0.0190772	10	0.0002101	7	NA	NA	enhancer	enhancer	NA	NA	NA	NA	NA	NA
chr16	2287161	2288072	912	DNASE1L2	FALSE	3.16813e-06	0.0442497	7	0.0002274	4	NA	NA	NA	NA	NA	NA	NA	NA	NA	NA
chr19	35490470	35490624	155	GRAMD1A	FALSE	3.0355e-07	0.0329077	5	0.0002305	4	NA	NA	enhancer	enhancer	NA	NA	NA	NA	NA	NA
chr20	62688050	62688896	847	TCEA2	TRUE	1.0568e-09	-0.0176718	11	0.0002312	9	NA	NA	NA	NA	NA	NA	NA	NA	NA	NA
chr5	135394361	135394767	407	TGFBI	FALSE	8.5063e-06	-0.0416647	6	0.0002313	4	NA	NA	NA	NA	NA	NA	enhancer	NA	NA	NA
chr11	122735061	122735271	211	CRTAM	FALSE	7.33773e-07	0.103451	2	0.0002373	2	NA	NA	NA	NA	NA	NA	NA	NA	NA	NA
chr3	48694246	48694673	428	CELSR3	FALSE	8.91908e-06	0.0466708	7	0.0002462	5	NA	NA	NA	NA	NA	NA	NA	NA	NA	NA
chr1	120438925	120439283	359	ADAM30	TRUE	1.31953e-08	-0.0453555	8	0.0002471	6	NA	NA	NA	NA	NA	NA	NA	NA	NA	NA
chr3	149374535	149374914	380	WWTR1	FALSE	1.66484e-05	-0.0553506	7	0.0002489	5	NA	NA	NA	NA	NA	NA	enhancer	enhancer	NA	NA
chr19	44039727	44039870	144	ZNF575	FALSE	4.19774e-06	-0.0430337	7	0.0002667	3	NA	NA	NA	NA	NA	NA	NA	enhancer	enhancer	NA
chr12	54420837	54421335	499	HOXC6	FALSE	1.93321e-07	0.0489195	5	0.0002723	5	NA	NA	NA	NA	NA	NA	NA	NA	NA	NA
chr5	176323009	176323419	411	HK3	FALSE	0.000431629	-0.00596692	2	0.00028	2	NA	NA	NA	NA	NA	NA	NA	NA	NA	NA
chr5	96298581	96298662	82	LNPEP	FALSE	9.46427e-08	0.134308	3	0.0002871	3	NA	NA	enhancer	NA	enhancer	enhancer	NA	enhancer	NA	NA
chr7	48129797	48130197	401	UPP1	FALSE	4.45815e-06	-0.0834556	4	0.0002947	4	NA	NA	enhancer	NA	NA	NA	enhancer	NA	NA	NA
chr17	80261086	80261212	127	CD7	FALSE	0.00122068	-0.0713706	2	0.0003023	2	NA	NA	enhancer	NA	NA	NA	NA	NA	NA	NA
chr14	24641433	24641706	274	REC8	FALSE	7.00519e-05	0.0363075	6	0.0003044	3	NA	NA	NA	NA	NA	NA	NA	NA	NA	NA
chr6	164506692	164507305	614	QKI	FALSE	3.02606e-10	0.058075	11	0.0003109	9	NA	NA	NA	NA	NA	NA	enhancer	enhancer	enhancer	enhancer
chr10	106013534	106013865	332	GSTO1	TRUE	1.13928e-05	0.0372548	3	0.0003127	3	enhancer	enhancer	enhancer	enhancer	NA	NA	NA	enhancer	enhancer	NA
chr12	119740840	119740840	1	LINC00934	FALSE	7.86513e-09	0.0710167	2	0.0003245	1	NA	NA	NA	NA	NA	NA	NA	NA	NA	NA
chr9	124009589	124009784	196	GSN	FALSE	7.573e-06	0.0514408	3	0.0003405	3	NA	NA	NA	NA	NA	NA	enhancer	NA	NA	NA
chr1	54638137	54638490	354	CYB5RL	FALSE	4.43968e-09	-0.0222574	5	0.000341	4	NA	NA	enhancer	NA	NA	NA	NA	enhancer	NA	NA
chr17	7253308	7253720	413	ACAP1	FALSE	1.26556e-05	0.103477	7	0.0003421	7	NA	NA	NA	NA	NA	NA	enhancer	enhancer	NA	NA
chr6	32920567	32920880	314	HLA-DMA	FALSE	2.05953e-08	0.0461448	9	0.0003423	4	NA	NA	enhancer	NA	NA	NA	NA	NA	NA	NA
chr12	125582000	125582254	255	AACS	FALSE	1.48962e-05	-0.0692382	4	0.0003539	2	NA	NA	NA	NA	NA	NA	NA	NA	NA	NA
chr17	70536095	70536484	390	LINC00673	FALSE	5.8987e-07	0.0337738	5	0.0003551	4	NA	NA	NA	NA	NA	NA	enhancer	enhancer	enhancer	NA
chr17	6796745	6797771	1027	ALOX12P2	TRUE	0.000178033	0.0592844	8	0.0003557	8	NA	NA	NA	NA	NA	NA	NA	NA	NA	NA
chr11	504301	504937	637	RNH1	FALSE	2.78193e-05	0.0495455	8	0.0003575	8	enhancer	NA	enhancer	NA	enhancer	enhancer	NA	enhancer	enhancer	NA
chr16	850562	851592	1031	GNG13	TRUE	1.63299e-05	0.0302639	12	0.0003844	6	NA	NA	NA	NA	NA	NA	NA	NA	NA	NA
chr6	130704336	130704571	236	TMEM200A	FALSE	0.00305584	-0.04412	2	0.0003947	2	NA	NA	NA	NA	NA	NA	NA	NA	NA	NA
chr12	133345086	133345285	200	GOLGA3	FALSE	1.01733e-05	-0.039459	4	0.0003996	3	NA	NA	enhancer	NA	enhancer	enhancer	NA	NA	NA	NA
chr13	49792767	49793170	404	MLNR	TRUE	2.65881e-06	-0.0606382	4	0.0004011	4	NA	NA	NA	NA	NA	NA	NA	NA	NA	NA
chr22	22306113	22306263	151	PPM1F	FALSE	1.8786e-05	-0.0736712	2	0.0004064	2	NA	NA	NA	NA	NA	NA	NA	NA	NA	NA
chr3	74662850	74663024	175	CNTN3	FALSE	1.84832e-05	0.0933524	3	0.0004081	3	NA	NA	NA	NA	NA	NA	NA	enhancer	enhancer	NA
chr4	3370988	3371291	304	RGS12	FALSE	1.49846e-07	0.0281776	8	0.0004126	4	NA	NA	NA	NA	NA	NA	NA	NA	enhancer	NA
chr1	112903196	112903229	34	CTTNBP2NL	FALSE	2.17707e-07	0.0493174	3	0.0004193	2	NA	NA	NA	NA	NA	NA	NA	enhancer	NA	NA
chr19	39055500	39056216	717	RYR1	FALSE	0.00193597	0.0872766	5	0.0004196	5	NA	NA	NA	NA	NA	NA	NA	NA	NA	NA
chr7	18535072	18535899	828	HDAC9	TRUE	5.44267e-07	0.0237982	10	0.0004277	6	NA	NA	NA	NA	NA	NA	NA	enhancer	enhancer	NA
chr16	1013990	1014592	603	LMF1	FALSE	0.000825272	-0.0643621	3	0.000454	4	NA	NA	NA	NA	NA	NA	NA	enhancer	enhancer	NA
chr5	180622072	180622450	379	TRIM7	FALSE	3.20127e-08	0.0611348	5	0.0004652	5	NA	NA	NA	NA	NA	NA	NA	enhancer	enhancer	NA
chr9	98266643	98266766	124	PTCH1	FALSE	2.74213e-08	0.0920547	3	0.0004754	2	NA	NA	NA	NA	NA	NA	NA	enhancer	enhancer	NA
chr4	48129869	48130137	269	TXK	FALSE	8.55769e-06	-0.0530045	2	0.0004758	2	NA	NA	NA	NA	NA	NA	NA	NA	NA	NA
chr3	125903636	125903636	1	ALDH1L1-AS2	FALSE	2.5716e-08	0.0370138	2	0.000476	1	NA	NA	NA	NA	NA	NA	NA	NA	NA	NA
chr3	149954839	149954861	23	TSC22D2	FALSE	0.000764738	-0.0573131	4	0.0004811	3	NA	NA	NA	NA	NA	NA	enhancer	NA	NA	NA
chr16	89689811	89690262	452	DPEP1	FALSE	6.80421e-10	0.0814126	4	0.0004999	3	NA	NA	NA	NA	NA	NA	NA	NA	NA	NA
chr5	36302094	36302349	256	RANBP3L	TRUE	3.95738e-06	0.0388213	4	0.0005009	2	NA	NA	NA	NA	NA	NA	NA	enhancer	enhancer	NA
chr9	100850334	100850391	58	TRIM14	FALSE	1.2181e-05	-0.0662349	4	0.0005018	3	NA	NA	NA	NA	NA	NA	NA	NA	NA	NA
chr6	167535764	167536184	421	CCR6	FALSE	3.25368e-08	-0.0386692	7	0.0005059	6	NA	NA	NA	NA	enhancer	enhancer	NA	NA	NA	NA
chr2	133402827	133403009	183	LYPD1	FALSE	9.52678e-09	0.0928214	6	0.0005102	4	NA	NA	NA	NA	NA	NA	NA	NA	NA	NA
chr8	26305569	26305656	88	BNIP3L	FALSE	8.6446e-06	-0.0549842	4	0.0005256	3	NA	NA	NA	NA	NA	NA	NA	enhancer	enhancer	NA
chr6	148726064	148726218	155	SASH1	FALSE	0.000103767	-0.0686734	3	0.0005506	3	NA	NA	NA	NA	NA	NA	NA	enhancer	enhancer	enhancer
chr2	74347215	74347776	562	TET3	FALSE	1.55747e-05	-0.0705318	4	0.0005533	4	enhancer	enhancer	enhancer	enhancer	enhancer	enhancer	enhancer	enhancer	NA	NA
chr15	42749748	42749885	138	ZNF106	TRUE	1.92713e-07	0.0288981	5	0.0005538	4	NA	NA	NA	NA	NA	NA	NA	NA	NA	NA
chr1	64170964	64170964	1	PGM1	FALSE	1.92861e-05	0.0792969	2	0.00056	1	NA	NA	NA	NA	NA	NA	NA	NA	NA	NA
chr6	37587239	37587245	7	MDGA1	FALSE	5.10294e-06	0.0537563	2	0.0005602	2	NA	NA	NA	NA	NA	NA	NA	NA	NA	NA
chr21	34863891	34864162	272	DNAJC28	TRUE	1.45741e-07	-0.00050528	14	0.0005613	9	NA	NA	NA	NA	NA	NA	NA	NA	NA	NA
chr6	16323116	16323285	170	ATXN1	FALSE	3.9872e-06	0.0752475	2	0.0005658	2	enhancer	NA	enhancer	NA	enhancer	NA	enhancer	enhancer	enhancer	NA
chr17	37719913	37720009	97	CDK12	FALSE	1.81321e-07	-0.052489	3	0.0005659	2	NA	NA	NA	NA	NA	NA	NA	NA	enhancer	NA
chr16	84390897	84391112	216	ATP2C2	FALSE	0.00103413	-0.0310541	2	0.0005728	2	NA	NA	NA	NA	NA	NA	NA	enhancer	enhancer	NA
chr21	27544373	27544797	425	APP	TRUE	4.06084e-05	-0.0140462	3	0.0005933	2	NA	NA	NA	NA	NA	NA	NA	enhancer	enhancer	NA
chr4	102734752	102734803	52	BANK1	FALSE	0.000126743	-0.0663763	2	0.0005952	2	NA	NA	NA	NA	enhancer	NA	NA	NA	NA	NA
chr11	1947743	1947949	207	TNNT3	FALSE	1.3844e-05	0.0634613	3	0.0005961	2	NA	NA	enhancer	NA	NA	NA	NA	NA	NA	NA
chr11	131560938	131561778	841	NTM	FALSE	8.71348e-05	-0.0411307	4	0.0005979	4	NA	NA	NA	NA	NA	NA	NA	NA	enhancer	NA
chr17	7255461	7255624	164	KCTD11	FALSE	0.000305208	0.0648045	4	0.0006043	3	NA	NA	NA	NA	NA	NA	NA	enhancer	NA	NA
chr9	131181539	131182093	555	CERCAM	FALSE	1.09046e-05	-0.0277816	7	0.0006094	4	NA	NA	NA	NA	NA	NA	NA	NA	NA	NA
chr9	34457249	34457500	252	FAM219A	FALSE	2.29152e-07	0.0288199	4	0.000618	3	NA	NA	NA	NA	NA	NA	NA	NA	enhancer	NA
chr6	29595002	29595506	505	GABBR1	FALSE	3.01341e-05	0.0326989	11	0.0006192	9	NA	NA	NA	NA	NA	NA	NA	enhancer	enhancer	NA
chr12	48188182	48188458	277	HDAC7	FALSE	7.30522e-05	-0.0449129	2	0.0006236	2	NA	NA	NA	NA	NA	NA	NA	NA	NA	NA
chr21	45751016	45752015	1000	CFAP410	FALSE	1.46869e-05	-0.0222094	6	0.0006435	5	NA	NA	NA	NA	NA	NA	NA	enhancer	enhancer	NA
chr11	133902050	133902510	461	LINC02731	TRUE	5.97303e-07	0.0286284	6	0.0006463	5	NA	NA	NA	NA	NA	NA	NA	enhancer	enhancer	NA
chr15	41218984	41219741	758	DLL4	TRUE	1.80685e-06	-0.0348331	4	0.0006475	4	NA	NA	NA	NA	NA	NA	NA	NA	NA	NA
chr2	121625577	121625735	159	GLI2	FALSE	2.56426e-06	-0.0519944	4	0.0006494	3	NA	NA	NA	NA	NA	NA	enhancer	enhancer	NA	NA
chr19	18429535	18429665	131	LSM4	FALSE	4.84133e-06	-0.0805781	3	0.0006506	2	enhancer	enhancer	enhancer	enhancer	NA	NA	NA	enhancer	NA	NA
chr12	124908601	124908931	331	NCOR2	FALSE	5.15684e-09	-0.0426353	6	0.0006567	6	enhancer	NA	enhancer	NA	NA	NA	enhancer	enhancer	enhancer	NA
chr14	70037973	70038505	533	CCDC177	FALSE	4.90137e-05	0.0445892	6	0.0006877	5	NA	NA	NA	NA	NA	NA	NA	NA	NA	NA
chr21	39616836	39616836	1	KCNJ15	FALSE	2.59776e-07	-0.046552	2	0.0007147	1	NA	NA	NA	NA	NA	NA	enhancer	NA	NA	NA
[truncated: 209 more rows]
