# Supplementary material for: The genome-wide impact of trisomy 21 on DNA methylation and its implications for hematopoiesis
Source: Nat Commun. 2021 Feb 5;12:821. doi: 10.1038/s41467-021-21064-z (PMC7865055; doi:10.1038/s41467-021-21064-z)
Supplement: Supplementary file 12 — Supplementary Data 8 [file 41467_2021_21064_MOESM12_ESM.xlsx]

## Sheet: DMR_GWASCatalogPhenotypeOverlap
Supplementary Data 8a - Phenotypes of GWAS Catalog SNPs overlapping Down syndrome-associated DMRs.
DMR location (hg38)	DMR gene	Total overlapping trait-associated SNPs	GWAS Catalog Traits
			basophil count, eosinophil count	response to vaccine	eosinophil percentage of granulocytes	balding measurement	mean corpuscular hemoglobin	red blood cell distribution width	eosinophil percentage of leukocytes	eosinophil count	Alopecia	erythrocyte count	serum alanine aminotransferase measurement, alcohol consumption measurement	schizophrenia	reaction time measurement	body height	schizophrenia, autism spectrum disorder	endothelial cell-selective adhesion molecule measurement	pathological myopia	BMI-adjusted waist circumference	platelet crit	platelet count	digit length ratio	blood protein measurement	basophil count	coronary artery calcification, type II diabetes mellitus	Corneal astigmatism	smoking status measurement	schizophrenia, intelligence, self reported educational attainment	chronic lymphocytic leukemia	multiple sclerosis	hemoglobin measurement, mean corpuscular hemoglobin	mean corpuscular volume	narcolepsy with cataplexy	blood metabolite measurement	body composition measurement	QT interval, particulate matter air pollution measurement	hip circumference	reticulocyte count	response to bronchodilator, FEV/FEC ratio	smoking behavior	cognition	heart rate response to recovery post exercise	total iron binding capacity	hemoglobin measurement	glomerular filtration rate	FEV/FEC ratio	self reported educational attainment	mathematical ability
chr1:36320684-36323026	SH3D21	2														1																															1
chr1:45622664-45624435	CCDC17	7														1								2											1									1	1	1
chr11:124751933-124752452	VSIG2	17												8	1		2	1						3				1	1
chr11:128683960-128687694	FLI1	13								1						1			1	1	1	1	4		1	1	1
chr15:40279796-40280593	ANKRD63	9												5		1
chr15:52652036-52652189	FAM214A	0
chr15:75348740-75348830	NEIL1	2																																												1
chr16:15694063-15694100	NDE1	1																											1
chr17:60422318-60422825	C17orf64	0
chr19:1851751-1851996	KLF16	18					2	1				1																					1														1	2	1
chr2:47155288-47155764	STPG4	2														1
chr2:53859717-53860415	ASB3	2
chr2:97761328-97762319	TMEM131	12																																														2	4
chr21:34886200-34887397	RUNX1	12	1	1	1	2	1	1	1	1	1	1	1
chr22:50578072-50579294	CPT1B	29					3	2				4												2						1	1	1	7	1	3	1	1	1	1
chr3:184241212-184242065	MIR1224	8					1																																										4
chr3:194270718-194270948	intergenic (HES1 enhancer)	0
chr4:80196493-80198319	PRDM8	56									1																																			1
chr5:79689611-79690337	CMYA5	15														1
chr7:26538278-26538479	KIAA0087 (lncRNA)	13					1	1																																6	1	1	3
chr8:81093750-81094182	PAG1	0
chr9:137172302-137173619	ANAPC2	14				1	2					1				1																	1						4							2
[truncated: 43 more columns]

## Sheet: DMR_GWASCatalog_SNPinfo
Supplementary Data 8b - GWAS Catalog SNP loci overlapping DS-associated DMRs. SNP meta-data (including P-values) downloaded from the NHGRI-EBI GWAS Catalog (https://www.ebi.ac.uk/gwas/).
DMR location (hg38)	DMR gene	date.added.to.catalog	pubmedid	first.author	date	journal	link	study	disease.trait	initial.sample.size	replication.sample.size	region	chr.id	chr.pos	reported.gene.s	mapped.gene	upstream.gene.id	downstream.gene.id	snp.gene.ids	upstream.gene.distance	downstream.gene.distance	strongest.snp.risk.allele	snps	merged	snp.id.current	context	intergenic	risk.allele.frequency	p.value	pvalue.mlog	p.value.text	or.or.beta	x95.ci.text	platform.snps.passing.qc	cnv	mapped.trait	mapped.trait.uri	study.accession	genotyping.technology
chr1:36320684-36323026	SH3D21	2019-02-08	30595370	Kichaev G	2018-12-27	Am J Hum Genet	www.ncbi.nlm.nih.gov/pubmed/30595370	Leveraging Polygenic Functional Enrichment to Improve GWAS Power.	Lung function (FEV1/FVC)	approximately 370,000 European ancestry individuals		1p34.3	chr1	36323945		EVA1B, SH3D21, AL591845.1			ENSG00000142694, ENSG00000214193, ENSG00000116883			rs12116935-?	rs12116935	0	12116935	5_prime_UTR_variant	0	NR	2e-15	14.699				NR [~ 8900000] (imputed)	N	FEV/FEC ratio	http://www.ebi.ac.uk/efo/EFO_0004713	GCST007080	Genome-wide genotyping array
chr1:36320684-36323026	SH3D21	2019-05-21	30595370	Kichaev G	2018-12-27	Am J Hum Genet	www.ncbi.nlm.nih.gov/pubmed/30595370	Leveraging Polygenic Functional Enrichment to Improve GWAS Power.	Height	approximately 458,000 European ancestry individuals		1p34.3	chr1	36307804		SH3D21			ENSG00000214193			rs35343437-?	rs35343437	0	35343437	synonymous_variant	0	NR	7e-16	15.1549				NR [~ 8900000] (imputed)	N	body height	http://www.ebi.ac.uk/efo/EFO_0004339	GCST007841	Genome-wide genotyping array
chr1:45622664-45624435	CCDC17	2014-12-10	24816252	Shin SY	2014-05-11	Nat Genet	www.ncbi.nlm.nih.gov/pubmed/24816252	An atlas of genetic influences on human blood metabolites.	Blood metabolite levels	7,824 European ancestry individuals		1p34.1	chr1	45618711	NASP	NASP			ENSG00000132780			rs1053941-T	rs1053941	0	1053941	3_prime_UTR_variant	0	0.23	5e-11	10.301	(erythritol)	0.017	[0.011-0.023] unit decrease	Affymetrix, Illumina [2100000] (imputed)	N	blood metabolite measurement	http://www.ebi.ac.uk/efo/EFO_0005664	GCST002443	Genome-wide genotyping array
chr1:45622664-45624435	CCDC17	2017-08-30	27863252	Astle WJ	2016-11-17	Cell	www.ncbi.nlm.nih.gov/pubmed/27863252	The Allelic Landscape of Human Blood Cell Trait Variation and Links to Common Complex Disease.	Hemoglobin concentration	172,925 European ancestry individuals		1p34.1	chr1	45607817	NASP	NASP			ENSG00000132780			rs2230657-A	rs2230657	0	2230657	synonymous_variant	0	0.4677	3e-13	12.5229		0.0259288	[0.019-0.033] unit decrease	Affymetrix [~ 2500000] (imputed)	N	hemoglobin measurement	http://www.ebi.ac.uk/efo/EFO_0004509	GCST004615	Genome-wide genotyping array
chr1:45622664-45624435	CCDC17	2018-07-05	29875488	Sun BB	2018-06-06	Nature	www.ncbi.nlm.nih.gov/pubmed/29875488	Genomic atlas of the human plasma proteome.	Blood protein levels	3,301 European ancestry individuals		1p34.1	chr1	45585381	AKR1A1	NASP			ENSG00000132780			rs72688441-A	rs72688441	0	72688441	intron_variant	0	0.059	1e-126	126	(Alcohol dehydrogenase [NADP(+)], AKR1A1.4192.10.2)	1.18	[1.08-1.28] unit decrease	Affymetrix [10572788] (imputed)	N	blood protein measurement	http://www.ebi.ac.uk/efo/EFO_0007937	GCST005806	Genome-wide genotyping array
chr1:45622664-45624435	CCDC17	2018-11-16	30072576	Emilsson V	2018-08-02	Science	www.ncbi.nlm.nih.gov/pubmed/30072576	Co-regulatory networks of human serum proteins link genetics to disease.	Blood protein levels	3,200 European ancestry individuals		1p34.1	chr1	45585381	AKR1A1	NASP			ENSG00000132780			rs72688441-G	rs72688441	0	72688441	intron_variant	0	0.929	9e-175	174.046	(AKR1A1)	1.267	[1.18-1.35] unit increase	Illumina [> 1000000] (imputed)	N	blood protein measurement	http://www.ebi.ac.uk/efo/EFO_0007937	GCST006585	Targeted genotyping array
chr1:45622664-45624435	CCDC17	2019-07-05	31152163	Wuttke M	2019-05-31	Nat Genet	www.ncbi.nlm.nih.gov/pubmed/31152163	A catalog of genetic loci associated with kidney function from analyses of a million individuals.	Estimated glomerular filtration rate	567,460 European ancestry individuals	216,518 European ancestry individuals	1p34.1	chr1	45573405	AKR1A1	AKR1A1 - AL355480.3	ENSG00000117448	ENSG00000281133		3356	7487	rs499600-T	rs499600	0	499600	regulatory_region_variant	1	0.1518	3e-19	18.5229		0.0037	[0.0027-0.0047] unit decrease	Affymetrix, Illumina [8834748] (imputed)	N	glomerular filtration rate	http://www.ebi.ac.uk/efo/EFO_0005208	GCST008059	Genome-wide genotyping array
chr1:45622664-45624435	CCDC17	2019-05-21	30595370	Kichaev G	2018-12-27	Am J Hum Genet	www.ncbi.nlm.nih.gov/pubmed/30595370	Leveraging Polygenic Functional Enrichment to Improve GWAS Power.	Height	approximately 458,000 European ancestry individuals		1p34.1	chr1	45620180		CCDC17			ENSG00000159588			rs2275085-?	rs2275085	0	2275085	3_prime_UTR_variant	0	NR	8e-25	24.0969				NR [~ 8900000] (imputed)	N	body height	http://www.ebi.ac.uk/efo/EFO_0004339	GCST007841	Genome-wide genotyping array
chr11:124751933-124752452	VSIG2	2015-04-16	25056061	Ripke S	2014-07-22	Nature	www.ncbi.nlm.nih.gov/pubmed/25056061	Biological insights from 108 schizophrenia-associated genetic loci.	Schizophrenia	32,405 European ancestry cases, 42,221 European ancestry controls, 1,235 European ancestry cases and 1,235 European ancestry controls from 1235 parent-offspring trios, 1,836 East Asian ancestry cases, 3,383 East Asian ancestry controls	1,513 European ancestry cases, 66,236 European ancestry controls	11q24.2	chr11	124744061	ESAM, MSANTD2, NRGN, VSIG2	NRGN			ENSG00000154146			rs55661361-G	rs55661361	0	55661361	intron_variant	0	0.665	3e-12	11.5229		1.07991	[1.06-1.1]	Affymetrix, Illumina [9005918] (imputed)	N	schizophrenia	http://www.ebi.ac.uk/efo/EFO_0000692	GCST002539	Genome-wide genotyping array
chr11:124751933-124752452	VSIG2	2017-08-16	28540026	Anney RJL	2017-05-22	Mol Autism	www.ncbi.nlm.nih.gov/pubmed/28540026	Meta-analysis of GWAS of over 16,000 individuals with autism spectrum disorder highlights a novel locus at 10q24.32 and a significant overlap with schizophrenia.	Autism spectrum disorder or schizophrenia	schizophrenia cases and controls (see Ripke, 2014), up to 6,197 European ancestry ASD cases, up to 7,377 European ancestry controls, up to 1,190 ASD cases, up to 1,190 controls		11q24.2	chr11	124744061	ESAM, LOC100507283, LOC101929340, MSANTD2, NRGN, VSIG2	NRGN			ENSG00000154146			rs55661361-?	rs55661361	0	55661361	intron_variant	0		5e-13	12.301		1.07527	[1.05-1.1]	Affymetrix, Illumina [NR]	N	schizophrenia, autism spectrum disorder	http://www.ebi.ac.uk/efo/EFO_0000692, http://www.ebi.ac.uk/efo/EFO_0003756	GCST004521	Genome-wide genotyping array
chr11:124751933-124752452	VSIG2	2017-07-18	28240269	Suhre K	2017-02-27	Nat Commun	www.ncbi.nlm.nih.gov/pubmed/28240269	Connecting genetic risk to disease end points through the human blood plasma proteome.	Blood protein levels	997 European ancestry individuals	338 Arab, South Asian and Filipino ancestry individuals	11q24.2	chr11	124750251	VSIG2, RP11-677M14.2, NRGN, ESAM	VSIG2			ENSG00000019102			rs11219769-T	rs11219769	0	11219769	intron_variant	0	0.2527638	8e-12	11.0969	(Endothelial cell-selective adhesion molecule)	0.3347	[0.24-0.43] unit decrease	Affymetrix [509946]	N	endothelial cell-selective adhesion molecule measurement	http://www.ebi.ac.uk/efo/EFO_0008120	GCST004365	Genome-wide genotyping array
chr11:124751933-124752452	VSIG2	2017-11-10	28991256	Li Z	2017-10-09	Nat Genet	www.ncbi.nlm.nih.gov/pubmed/28991256	Genome-wide association analysis identifies 30 new susceptibility loci for schizophrenia.	Schizophrenia	7,699 Chinese ancestry cases, 35,476 European ancestry cases, 18,327 Chinese ancestry controls, 46,839 European ancestry controls	4,384 Chinese ancestry cases, 5,770 Chinese ancestry controls	11q24.2	chr11	124744061	NRGN	NRGN			ENSG00000154146			rs55661361-G	rs55661361	0	55661361	intron_variant	0	NR	1e-12	12		1.07296	[1.05-1.09]	Affymetrix, Illumina [up to 5107227] (imputed)	N	schizophrenia	http://www.ebi.ac.uk/efo/EFO_0000692	GCST004946	Genome-wide genotyping array
chr11:124751933-124752452	VSIG2	2016-07-23	26198764	Goes FS	2015-07-21	Am J Med Genet B Neuropsychiatr Genet	www.ncbi.nlm.nih.gov/pubmed/26198764	Genome-wide association study of schizophrenia in Ashkenazi Jews.	Schizophrenia	592 Ashkenazi Jewish ancestry cases, 505 Ashkenazi Jewish ancestry controls, 36,989 cases, 113,075 controls		11q24.2	chr11	124744061	NR	NRGN			ENSG00000154146			rs55661361-G	rs55661361	0	55661361	intron_variant	0	NR	1e-12	12		1.08696	[NR]	Illumina [7158791] (imputed)	N	schizophrenia	http://www.ebi.ac.uk/efo/EFO_0000692	GCST003048	Genome-wide genotyping array
chr11:124751933-124752452	VSIG2	2009-07-10	19571808	Stefansson H	2009-07-01	Nature	www.ncbi.nlm.nih.gov/pubmed/19571808	Common variants conferring risk of schizophrenia.	Schizophrenia	2,663 European ancestry cases, 13,498 European ancestry controls	10,282 European ancestry cases, 21,093 European ancestry controls	11q24.2	chr11	124736389	NRGN	SPA17 - NRGN	ENSG00000064199	ENSG00000154146		38871	3553	rs12807809-T	rs12807809	0	12807809	intergenic_variant	1	0.83	2e-09	8.69897		1.15	[NR]	Illumina [314868]	N	schizophrenia	http://www.ebi.ac.uk/efo/EFO_0000692	GCST000435	Genome-wide genotyping array
chr11:124751933-124752452	VSIG2	2018-07-05	29875488	Sun BB	2018-06-06	Nature	www.ncbi.nlm.nih.gov/pubmed/29875488	Genomic atlas of the human plasma proteome.	Blood protein levels	3,301 European ancestry individuals		11q24.2	chr11	124756673	ESAM	ESAM			ENSG00000149564			rs61753651-A	rs61753651	0	61753651	missense_variant	0	0.005	1e-28	28	(Endothelial cell-selective adhesion molecule, ESAM.7841.84.3)	1.88	[1.55-2.21] unit decrease	Affymetrix [10572788] (imputed)	N	blood protein measurement	http://www.ebi.ac.uk/efo/EFO_0007937	GCST005806	Genome-wide genotyping array
chr11:124751933-124752452	VSIG2	2018-11-16	30072576	Emilsson V	2018-08-02	Science	www.ncbi.nlm.nih.gov/pubmed/30072576	Co-regulatory networks of human serum proteins link genetics to disease.	Blood protein levels	3,200 European ancestry individuals		11q24.2	chr11	124749511	ESAM	VSIG2			ENSG00000019102			rs11604175-C	rs11604175	0	11604175	intron_variant	0	0.751	5e-22	21.301	(ESAM)	0.264	[0.21-0.32] unit increase	Illumina [> 1000000] (imputed)	N	blood protein measurement	http://www.ebi.ac.uk/efo/EFO_0007937	GCST006585	Targeted genotyping array
chr11:124751933-124752452	VSIG2	2019-02-21	30285260	Ikeda M	2018-10-03	Schizophr Bull	www.ncbi.nlm.nih.gov/pubmed/30285260	Genome-Wide Association Study Detected Novel Susceptibility Genes for Schizophrenia and Shared Trans-Populations/Diseases Genetic Effect.	Schizophrenia	14,023 East Asian ancestry cases, 33,640 European ancestry cases, 31,505 East Asian ancestry controls, 43,456 European ancestry controls		11q24.2	chr11	124744061	NRGN	NRGN			ENSG00000154146			rs55661361-G	rs55661361	0	55661361	intron_variant	0	NR	4e-13	12.3979		1.07527	[1.06-1.09]	Illumina [6627481] (imputed)	N	schizophrenia	http://www.ebi.ac.uk/efo/EFO_0000692	GCST007201	Genome-wide genotyping array
chr11:124751933-124752452	VSIG2	2018-07-05	29875488	Sun BB	2018-06-06	Nature	www.ncbi.nlm.nih.gov/pubmed/29875488	Genomic atlas of the human plasma proteome.	Blood protein levels	3,301 European ancestry individuals		11q24.2	chr11	124750251	ESAM	VSIG2			ENSG00000019102			rs11219769-T	rs11219769	0	11219769	intron_variant	0	0.264	4e-17	16.3979	(Endothelial cell-selective adhesion molecule, ESAM.2981.9.3)	0.24	[0.18-0.3] unit decrease	Affymetrix [10572788] (imputed)	N	blood protein measurement	http://www.ebi.ac.uk/efo/EFO_0007937	GCST005806	Genome-wide genotyping array
chr11:124751933-124752452	VSIG2	2019-02-21	30285260	Ikeda M	2018-10-03	Schizophr Bull	www.ncbi.nlm.nih.gov/pubmed/30285260	Genome-Wide Association Study Detected Novel Susceptibility Genes for Schizophrenia and Shared Trans-Populations/Diseases Genetic Effect.	Schizophrenia	14,023 East Asian ancestry cases, 33,640 European ancestry cases, 31,505 East Asian ancestry controls, 43,456 European ancestry controls		11q24.2	chr11	124744061	NRGN	NRGN			ENSG00000154146			rs55661361-G	rs55661361	0	55661361	intron_variant	0	NR	1e-11	11	(EA)	1.082	[1.06-1.1]	Illumina [6627481] (imputed)	N	schizophrenia	http://www.ebi.ac.uk/efo/EFO_0000692	GCST007201	Genome-wide genotyping array
chr11:124751933-124752452	VSIG2	2019-03-28	30643251	Liu M	2019-01-14	Nat Genet	www.ncbi.nlm.nih.gov/pubmed/30643251	Association studies of up to 1.2 million individuals yield new insights into the genetic etiology of tobacco and alcohol use.	Smoking initiation (ever regular vs never regular) (MTAG)	up to 1,359,002 European ancestry individuals		11q24.2	chr11	124742101	NR	NRGN			ENSG00000154146			rs71491832-G	rs71491832	0	71491832	intron_variant	0	0.0758	1e-09	9		0.012431	[0.0084-0.0164] unit decrease	NR [9732723] (imputed)	N	smoking status measurement	http://www.ebi.ac.uk/efo/EFO_0006527	GCST007468	Genome-wide genotyping array
chr11:124751933-124752452	VSIG2	2018-12-17	29483656	Pardinas AF	2018-02-26	Nat Genet	www.ncbi.nlm.nih.gov/pubmed/29483656	Common schizophrenia alleles are enriched in mutation-intolerant genes and in regions under strong background selection.	Schizophrenia	40,675 European ancestry cases, 64,643 European ancestry controls	1,651 European ancestry cases, 4,111 cases, 142,717 European ancestry controls, 11,507 controls	11q24.2	chr11	124743036	ESAM, MSANTD2, NRGN, VSIG2	NRGN			ENSG00000154146			rs12293670-?	rs12293670	0	12293670	intron_variant	0	NR	2e-15	14.699		1.084	[1.06-1.1]	Illumina [8000000] (imputed)	N	schizophrenia	http://www.ebi.ac.uk/efo/EFO_0000692	GCST006803	Genome-wide genotyping array
chr11:124751933-124752452	VSIG2	2019-08-19	31268507	Periyasamy S	2019-07-03	JAMA Psychiatry	www.ncbi.nlm.nih.gov/pubmed/31268507	Association of Schizophrenia Risk With Disordered Niacin Metabolism in an Indian Genome-wide Association Study.	Schizophrenia	816 Indian ancestry cases, 900 Indian ancestry controls, 505 Indian ancestry cases and 871 Indian ancestry controls from 405 families, up to 36,989 European and unknown ancestry cases, up to 113,075 European and unknown ancestry controls		11q24.2	chr11	124744061	NR	NRGN			ENSG00000154146			rs55661361-?	rs55661361	0	55661361	intron_variant	0	NR	4e-12	11.3979				Illumina [up to 5582932] (imputed)	N	schizophrenia	http://www.ebi.ac.uk/efo/EFO_0000692	GCST008459	Genome-wide genotyping array
chr11:124751933-124752452	VSIG2	2019-09-04	31374203	Lam M	2019-08-01	Am J Hum Genet	www.ncbi.nlm.nih.gov/pubmed/31374203	Pleiotropic Meta-Analysis of Cognition, Education, and Schizophrenia Differentiates Roles of Early Neurodevelopmental and Adult Synaptic Pathways.	Cognitive ability, years of educational attainment or schizophrenia (pleiotropy)	328,917 individuals with educational attainment measurements, 107,207 individuals with cognitive ability measurements, 77,096 European ancestry schizophrenia cases, 43,456 European ancestry controls		11q24.2	chr11	124744061	NRGN	NRGN			ENSG00000154146			rs55661361-?	rs55661361	0	55661361	intron_variant	0	NR	3e-10	9.52288		0.0134036	[0.0092-0.0176] unit increase	NR [7306098]	N	schizophrenia, intelligence, self reported educational attainment	http://www.ebi.ac.uk/efo/EFO_0000692, http://www.ebi.ac.uk/efo/EFO_0004337, http://www.ebi.ac.uk/efo/EFO_0004784	GCST008595	Genome-wide genotyping array
chr11:128683960-128687694	FLI1	2012-10-24	20881960	Lango Allen H	2010-09-29	Nature	www.ncbi.nlm.nih.gov/pubmed/20881960	Hundreds of variants clustered in genomic loci and biological pathways affect human height.	Height	133,653 European ancestry individuals	50,074 European ancestry individuals	11q24.3	chr11	128716260	FLI1	FLI1			ENSG00000151702			rs654723-A	rs654723	0	654723	intron_variant	0	0.62	4e-11	10.3979		0.025	[NR] unit increase	Affymetrix, Illumina [2834208] (imputed)	N	body height	http://www.ebi.ac.uk/efo/EFO_0004339	GCST000817	Genome-wide genotyping array
chr11:128683960-128687694	FLI1	2013-01-16	23049088	Meng W	2012-10-09	Invest Ophthalmol Vis Sci	www.ncbi.nlm.nih.gov/pubmed/23049088	A genome-wide association study provides evidence for association of chromosome 8p23 (MYP10) and 10q21.1 (MYP15) with high myopia in the French Population.	Myopia (pathological)	187 European ancestry cases, 1064 European ancestry controls		11q24.3	chr11	128712662	FLI1	FLI1			ENSG00000151702			rs665440-?	rs665440	0	665440	intron_variant	0	0.073	2e-08	7.69897			[NR]	Affymetrix, Illumina [152234]	N	pathological myopia	http://www.ebi.ac.uk/efo/EFO_0004207	GCST001712	Genome-wide genotyping array
chr11:128683960-128687694	FLI1	2017-08-30	27863252	Astle WJ	2016-11-17	Cell	www.ncbi.nlm.nih.gov/pubmed/27863252	The Allelic Landscape of Human Blood Cell Trait Variation and Links to Common Complex Disease.	Plateletcrit	164,339 European ancestry individuals		11q24.3	chr11	128695139	SENCR, FLI1	SENCR, FLI1			ENSG00000254703, ENSG00000151702			rs10893909-T	rs10893909	0	10893909	intron_variant	0	0.2522	1e-14	14		0.0327008	[0.024-0.041] unit decrease	Affymetrix [~ 2500000] (imputed)	N	platelet crit	http://www.ebi.ac.uk/efo/EFO_0007985	GCST004607	Genome-wide genotyping array
chr11:128683960-128687694	FLI1	2017-08-30	27863252	Astle WJ	2016-11-17	Cell	www.ncbi.nlm.nih.gov/pubmed/27863252	The Allelic Landscape of Human Blood Cell Trait Variation and Links to Common Complex Disease.	Platelet count	166,066 European ancestry individuals		11q24.3	chr11	128695139	SENCR, FLI1	SENCR, FLI1			ENSG00000254703, ENSG00000151702			rs10893909-T	rs10893909	0	10893909	intron_variant	0	0.2522	5e-14	13.301		0.0317102	[0.023-0.04] unit decrease	Affymetrix [~ 2500000] (imputed)	N	platelet count	http://www.ebi.ac.uk/efo/EFO_0004309	GCST004603	Genome-wide genotyping array
chr11:128683960-128687694	FLI1	2018-06-27	29659830	Warrington NM	2018-04-12	Hum Mol Genet	www.ncbi.nlm.nih.gov/pubmed/29659830	Genome-wide association study identifies nine novel loci for 2D:4D finger ratio, a putative retrospective biomarker of testosterone exposure in utero.	Digit length ratio (left hand)	14,382 European ancestry individuals, 1,279 non-European ancestry individuals		11q24.3	chr11	128659947	FLI1	AP001122.1			ENSG00000245008			rs10790969-T	rs10790969	0	10790969	intron_variant	0	0.277	4e-13	12.3979		0.274	[0.2-0.35] unit increase	Illumina [8400000] (imputed)	N	digit length ratio	http://www.ebi.ac.uk/efo/EFO_0004841	GCST005749	Genome-wide genotyping array
chr11:128683960-128687694	FLI1	2018-06-27	29659830	Warrington NM	2018-04-12	Hum Mol Genet	www.ncbi.nlm.nih.gov/pubmed/29659830	Genome-wide association study identifies nine novel loci for 2D:4D finger ratio, a putative retrospective biomarker of testosterone exposure in utero.	Digit length ratio (left hand)	14,382 European ancestry individuals, 1,279 non-European ancestry individuals		11q24.3	chr11	128659947	FLI1	AP001122.1			ENSG00000245008			rs10790969-T	rs10790969	0	10790969	intron_variant	0	0.276	1e-12	12	(EA)	0.284	[0.21-0.36] unit increase	Illumina [8400000] (imputed)	N	digit length ratio	http://www.ebi.ac.uk/efo/EFO_0004841	GCST005749	Genome-wide genotyping array
chr11:128683960-128687694	FLI1	2018-07-28	29403010	Kanai M	2018-02-05	Nat Genet	www.ncbi.nlm.nih.gov/pubmed/29403010	Genetic analysis of quantitative traits in the Japanese population links cell types to complex human diseases.	White blood cell count (basophil)	62,076 Japanese ancestry individuals		11q24.3	chr11	128692203	SENCR	SENCR, FLI1			ENSG00000254703, ENSG00000151702			rs695113-?	rs695113	0	695113	intron_variant	0	NR	2e-13	12.699		0.04386	[0.032-0.056] unit increase novel	Illumina [6108953] (imputed)	N	basophil count	http://www.ebi.ac.uk/efo/EFO_0005090	GCST005976	Genome-wide genotyping array
chr11:128683960-128687694	FLI1	2019-02-08	30595370	Kichaev G	2018-12-27	Am J Hum Genet	www.ncbi.nlm.nih.gov/pubmed/30595370	Leveraging Polygenic Functional Enrichment to Improve GWAS Power.	Eosinophil counts	approximately 440,000 European ancestry individuals		11q24.3	chr11	128723386		FLI1			ENSG00000151702			rs11221443-?	rs11221443	0	11221443	intron_variant	0	NR	8e-24	23.0969				NR [~ 8900000] (imputed)	N	eosinophil count	http://www.ebi.ac.uk/efo/EFO_0004842	GCST007065	Genome-wide genotyping array
chr11:128683960-128687694	FLI1	2018-06-27	29659830	Warrington NM	2018-04-12	Hum Mol Genet	www.ncbi.nlm.nih.gov/pubmed/29659830	Genome-wide association study identifies nine novel loci for 2D:4D finger ratio, a putative retrospective biomarker of testosterone exposure in utero.	Digit length ratio (right hand)	12,636 European ancestry individuals		11q24.3	chr11	128659947	FLI1	AP001122.1			ENSG00000245008			rs10790969-T	rs10790969	0	10790969	intron_variant	0	0.276	4e-09	8.39794		0.264	[0.18-0.35] unit increase	Illumina [8400000] (imputed)	N	digit length ratio	http://www.ebi.ac.uk/efo/EFO_0004841	GCST005748	Genome-wide genotyping array
chr11:128683960-128687694	FLI1	2018-06-27	29659830	Warrington NM	2018-04-12	Hum Mol Genet	www.ncbi.nlm.nih.gov/pubmed/29659830	Genome-wide association study identifies nine novel loci for 2D:4D finger ratio, a putative retrospective biomarker of testosterone exposure in utero.	Digit length ratio	12,586 European ancestry individuals		11q24.3	chr11	128659947	FLI1	AP001122.1			ENSG00000245008			rs10790969-T	rs10790969	0	10790969	intron_variant	0	0.276	1e-11	11		0.274	[0.2-0.35] unit increase	Illumina [8400000] (imputed)	N	digit length ratio	http://www.ebi.ac.uk/efo/EFO_0004841	GCST005750	Genome-wide genotyping array
chr15:40279796-40280593	ANKRD63	2015-04-16	25056061	Ripke S	2014-07-22	Nature	www.ncbi.nlm.nih.gov/pubmed/25056061	Biological insights from 108 schizophrenia-associated genetic loci.	Schizophrenia	32,405 European ancestry cases, 42,221 European ancestry controls, 1,235 European ancestry cases and 1,235 European ancestry controls from 1235 parent-offspring trios, 1,836 East Asian ancestry cases, 3,383 East Asian ancestry controls	1,513 European ancestry cases, 66,236 European ancestry controls	15q15.1	chr15	40275036	ANKRD63, PAK6, PLCB2	BUB1B-PAK6, PAK6			ENSG00000259288, ENSG00000137843			rs56205728-A	rs56205728	0	56205728	intron_variant	0	0.274	4e-09	8.39794		1.074	[1.048-1.099]	Affymetrix, Illumina [9005918] (imputed)	N	schizophrenia	http://www.ebi.ac.uk/efo/EFO_0000692	GCST002539	Genome-wide genotyping array
chr15:40279796-40280593	ANKRD63	2016-12-01	26818947	Imamura M	2016-01-28	Nat Commun	www.ncbi.nlm.nih.gov/pubmed/26818947	Genome-wide association studies in the Japanese population identify seven novel loci for type 2 diabetes.	Type 2 diabetes	15,463 Japanese ancestry cases, 26,183 Japanese ancestry controls	20,490 East Asian ancestry cases, 22,922 East Asian ancestry controls, 38,947 European ancestry cases, 121,903 European ancestry controls, 10,587 South Asian ancestry cases, 14,378 South Asian ancestry controls, 3,848 Mexican/Latino cases, 4,366 Mexican/Latino controls	15q15.1	chr15	40327523	INAFM2	INAFM2 - CCDC9B	ENSG00000259330	ENSG00000188549		808	3929	rs67839313-C	rs67839313	0	67839313	intergenic_variant	1	0.264	2e-08	7.69897	(Japanese)	1.09	[1.06-1.12]	Illumina [7521072] (imputed)	N	type II diabetes mellitus	http://www.ebi.ac.uk/efo/EFO_0001360	GCST003400	Genome-wide genotyping array
chr15:40279796-40280593	ANKRD63	2016-12-01	26818947	Imamura M	2016-01-28	Nat Commun	www.ncbi.nlm.nih.gov/pubmed/26818947	Genome-wide association studies in the Japanese population identify seven novel loci for type 2 diabetes.	Type 2 diabetes	15,463 Japanese ancestry cases, 26,183 Japanese ancestry controls	20,490 East Asian ancestry cases, 22,922 East Asian ancestry controls, 38,947 European ancestry cases, 121,903 European ancestry controls, 10,587 South Asian ancestry cases, 14,378 South Asian ancestry controls, 3,848 Mexican/Latino cases, 4,366 Mexican/Latino controls	15q15.1	chr15	40327523	INAFM2	INAFM2 - CCDC9B	ENSG00000259330	ENSG00000188549		808	3929	rs67839313-C	rs67839313	0	67839313	intergenic_variant	1	NR	2e-10	9.69897		1.06	[ 1.04 - 1.08 ]	Illumina [7521072] (imputed)	N	type II diabetes mellitus	http://www.ebi.ac.uk/efo/EFO_0001360	GCST003400	Genome-wide genotyping array
chr15:40279796-40280593	ANKRD63	2018-12-17	29483656	Pardinas AF	2018-02-26	Nat Genet	www.ncbi.nlm.nih.gov/pubmed/29483656	Common schizophrenia alleles are enriched in mutation-intolerant genes and in regions under strong background selection.	Schizophrenia	40,675 European ancestry cases, 64,643 European ancestry controls	1,651 European ancestry cases, 4,111 cases, 142,717 European ancestry controls, 11,507 controls	15q15.1	chr15	40274558	ANKRD63, PAK6, PLCB2	PAK6, BUB1B-PAK6			ENSG00000137843, ENSG00000259288			rs56282503-?	rs56282503	0	56282503	intron_variant	0	NR	2e-08	7.69897		1.06383	[1.04-1.09]	Illumina [8000000] (imputed)	N	schizophrenia	http://www.ebi.ac.uk/efo/EFO_0000692	GCST006803	Genome-wide genotyping array
chr15:40279796-40280593	ANKRD63	2019-05-21	30595370	Kichaev G	2018-12-27	Am J Hum Genet	www.ncbi.nlm.nih.gov/pubmed/30595370	Leveraging Polygenic Functional Enrichment to Improve GWAS Power.	Height	approximately 458,000 European ancestry individuals		15q15.1	chr15	40318432		AC020658.2 - INAFM2	ENSG00000259198	ENSG00000259330		1798	5232	rs11635059-?	rs11635059	0	11635059	regulatory_region_variant	1	NR	8e-09	8.09691				NR [~ 8900000] (imputed)	N	body height	http://www.ebi.ac.uk/efo/EFO_0004339	GCST007841	Genome-wide genotyping array
chr15:75348740-75348830	NEIL1	2019-07-05	31152163	Wuttke M	2019-05-31	Nat Genet	www.ncbi.nlm.nih.gov/pubmed/31152163	A catalog of genetic loci associated with kidney function from analyses of a million individuals.	Estimated glomerular filtration rate	567,460 European ancestry individuals, 165,726 East Asian ancestry individuals, 13,842 African American individuals, 13,359 South Asian ancestry individuals, 4,961 Hispanic individuals	216,518 European ancestry individuals, 64,204 non-Hispanic black individuals	15q24.2	chr15	75372229	SIN3A	SIN3A			ENSG00000169375			rs4886696-A	rs4886696	0	4886696	intron_variant	0	0.333	2e-23	22.699		0.0032	[0.0024-0.004] unit decrease	Affymetrix, Illumina [8221591] (imputed)	N	glomerular filtration rate	http://www.ebi.ac.uk/efo/EFO_0005208	GCST008058	Genome-wide genotyping array
chr15:75348740-75348830	NEIL1	2019-05-07	30993211	Nakatochi M	2019-04-08	Commun Biol	www.ncbi.nlm.nih.gov/pubmed/30993211	Genome-wide meta-analysis identifies multiple novel loci associated with serum uric acid levels in Japanese individuals.	Serum uric acid levels	121,745 Japanese ancestry individuals	at least 101,293 European ancestry individuals	15q24.2	chr15	75326860	GOLGA6D, COMMD4	ANP32BP1 - COMMD4	ENSG00000259790	ENSG00000140365		4167	9031	rs73436803-T	rs73436803	0	73436803	intergenic_variant	1	0.099	1e-08	8	(Japanese)	0.043	[0.027-0.059] unit decrease	Illumina [5864938] (imputed)	N	uric acid measurement	http://www.ebi.ac.uk/efo/EFO_0004761	GCST007725	Genome-wide genotyping array
chr16:15694063-15694100	NDE1	2019-09-04	31374203	Lam M	2019-08-01	Am J Hum Genet	www.ncbi.nlm.nih.gov/pubmed/31374203	Pleiotropic Meta-Analysis of Cognition, Education, and Schizophrenia Differentiates Roles of Early Neurodevelopmental and Adult Synaptic Pathways.	Cognitive ability, years of educational attainment or schizophrenia (pleiotropy)	328,917 individuals with educational attainment measurements, 107,207 individuals with cognitive ability measurements, 77,096 European ancestry schizophrenia cases, 43,456 European ancestry controls		16p13.11	chr16	15724453	NDE1	NDE1, NDE1, MYH11, MYH11			ENSG00000072864, ENSG00000275911, ENSG00000133392, ENSG00000276480			rs11130-?	rs11130	0	11130	3_prime_UTR_variant	0	NR	4e-08	7.39794		0.0109896	[0.0071-0.0149] unit increase	NR [7306098]	N	schizophrenia, intelligence, self reported educational attainment	http://www.ebi.ac.uk/efo/EFO_0000692, http://www.ebi.ac.uk/efo/EFO_0004337, http://www.ebi.ac.uk/efo/EFO_0004784	GCST008595	Genome-wide genotyping array
chr19:1851751-1851996	KLF16	2018-11-12	30038396	Lee JJ	2018-07-23	Nat Genet	www.ncbi.nlm.nih.gov/pubmed/30038396	Gene discovery and polygenic prediction from a genome-wide association study of educational attainment in 1.1 million individuals.	Cognitive performance (MTAG)	402,382 European ancestry individuals		19p13.3	chr19	1857298	Intergenic	KLF16			ENSG00000129911			rs10411759-A	rs10411759	0	10411759	intron_variant	0	0.1538	2e-09	8.69897	(MTAG)	0.0192	[0.013-0.025] unit increase	Affymetrix, Illumina [7100000] (imputed)	N	cognitive function measurement	http://www.ebi.ac.uk/efo/EFO_0008354	GCST006570	Genome-wide genotyping array
chr19:1851751-1851996	KLF16	2018-11-12	30038396	Lee JJ	2018-07-23	Nat Genet	www.ncbi.nlm.nih.gov/pubmed/30038396	Gene discovery and polygenic prediction from a genome-wide association study of educational attainment in 1.1 million individuals.	Educational attainment (MTAG)	1,311,438 European ancestry individuals		19p13.3	chr19	1857298	Intergenic	KLF16			ENSG00000129911			rs10411759-A	rs10411759	0	10411759	intron_variant	0	0.1561	2e-11	10.699	(MTAG)	0.0122	[0.0087-0.0157] unit increase	Affymetrix, Illumina [7100000] (imputed)	N	self reported educational attainment	http://www.ebi.ac.uk/efo/EFO_0004784	GCST006571	Genome-wide genotyping array
chr19:1851751-1851996	KLF16	2018-11-12	30038396	Lee JJ	2018-07-23	Nat Genet	www.ncbi.nlm.nih.gov/pubmed/30038396	Gene discovery and polygenic prediction from a genome-wide association study of educational attainment in 1.1 million individuals.	Highest math class taken (MTAG)	811,539 European ancestry individuals		19p13.3	chr19	1857298	Intergenic	KLF16			ENSG00000129911			rs10411759-A	rs10411759	0	10411759	intron_variant	0	0.1577	2e-10	9.69897	(MTAG)	0.0144	[0.0099-0.0189] unit increase	Affymetrix, Illumina [7100000] (imputed)	N	mathematical ability	http://www.ebi.ac.uk/efo/EFO_0004875	GCST006568	Genome-wide genotyping array
chr19:1851751-1851996	KLF16	2017-08-30	27863252	Astle WJ	2016-11-17	Cell	www.ncbi.nlm.nih.gov/pubmed/27863252	The Allelic Landscape of Human Blood Cell Trait Variation and Links to Common Complex Disease.	Mean corpuscular volume	172,433 European ancestry individuals		19p13.3	chr19	1855584	KLF16	KLF16			ENSG00000129911			rs74401481-T	rs74401481	0	74401481	intron_variant	0	0.0272	2e-15	14.699		0.111037	[0.084-0.138] unit decrease	Affymetrix [~ 2500000] (imputed)	N	mean corpuscular volume	http://www.ebi.ac.uk/efo/EFO_0004526	GCST004602	Genome-wide genotyping array
chr19:1851751-1851996	KLF16	2017-08-30	27863252	Astle WJ	2016-11-17	Cell	www.ncbi.nlm.nih.gov/pubmed/27863252	The Allelic Landscape of Human Blood Cell Trait Variation and Links to Common Complex Disease.	Mean corpuscular hemoglobin	172,332 European ancestry individuals		19p13.3	chr19	1855584	KLF16	KLF16			ENSG00000129911			rs74401481-T	rs74401481	0	74401481	intron_variant	0	0.0272	2e-12	11.699		0.0991236	[0.072-0.127] unit decrease	Affymetrix [~ 2500000] (imputed)	N	mean corpuscular hemoglobin	http://www.ebi.ac.uk/efo/EFO_0004527	GCST004630	Genome-wide genotyping array
chr19:1851751-1851996	KLF16	2018-10-19	30038396	Lee JJ	2018-07-23	Nat Genet	www.ncbi.nlm.nih.gov/pubmed/30038396	Gene discovery and polygenic prediction from a genome-wide association study of educational attainment in 1.1 million individuals.	Educational attainment (years of education)	up to 1,131,881 European ancestry individuals		19p13.3	chr19	1857298		KLF16			ENSG00000129911			rs10411759-A	rs10411759	0	10411759	intron_variant	0	0.1561	3e-09	8.52288		0.0116	[0.0077-0.0155] unit increase	Affymetrix, Illumina [10000000] (imputed)	N	self reported educational attainment	http://www.ebi.ac.uk/efo/EFO_0004784	GCST006442	Genome-wide genotyping array
chr19:1851751-1851996	KLF16	2019-02-08	30595370	Kichaev G	2018-12-27	Am J Hum Genet	www.ncbi.nlm.nih.gov/pubmed/30595370	Leveraging Polygenic Functional Enrichment to Improve GWAS Power.	Menarche (age at onset)	approximately 242,000 European ancestry individuals		19p13.3	chr19	1849148		REXO1 - AC012615.3	ENSG00000079313	ENSG00000267125		665	3234	rs35917007-?	rs35917007	0	35917007	TF_binding_site_variant	1	NR	4e-23	22.3979				NR [~ 8900000] (imputed)	N	age at menarche	http://www.ebi.ac.uk/efo/EFO_0004703	GCST007078	Genome-wide genotyping array
chr19:1851751-1851996	KLF16	2019-02-08	30595370	Kichaev G	2018-12-27	Am J Hum Genet	www.ncbi.nlm.nih.gov/pubmed/30595370	Leveraging Polygenic Functional Enrichment to Improve GWAS Power.	Mean corpuscular hemoglobin	approximately 443,000 European ancestry individuals		19p13.3	chr19	1855584		KLF16			ENSG00000129911			rs74401481-?	rs74401481	0	74401481	intron_variant	0	NR	5e-78	77.301				NR [~ 8900000] (imputed)	N	mean corpuscular hemoglobin	http://www.ebi.ac.uk/efo/EFO_0004527	GCST007068	Genome-wide genotyping array
chr19:1851751-1851996	KLF16	2019-02-08	30595370	Kichaev G	2018-12-27	Am J Hum Genet	www.ncbi.nlm.nih.gov/pubmed/30595370	Leveraging Polygenic Functional Enrichment to Improve GWAS Power.	Red cell distribution width	approximately 445,000 European ancestry individuals		19p13.3	chr19	1843627		REXO1			ENSG00000079313			rs893540-?	rs893540	0	893540	intron_variant	0	NR	6e-11	10.2218				NR [~ 8900000] (imputed)	N	red blood cell distribution width	http://www.ebi.ac.uk/efo/EFO_0005192	GCST007074	Genome-wide genotyping array
chr19:1851751-1851996	KLF16	2019-02-06	30595370	Kichaev G	2018-12-27	Am J Hum Genet	www.ncbi.nlm.nih.gov/pubmed/30595370	Leveraging Polygenic Functional Enrichment to Improve GWAS Power.	Body mass index	approximately 458,000 European ancestry individuals		19p13.3	chr19	1866116		KLF16 - AC012615.1	ENSG00000129911	ENSG00000261526		2537	8755	rs12974458-?	rs12974458	0	12974458	regulatory_region_variant	1	NR	2e-14	13.699				NR [~ 8900000] (imputed)	N	body mass index	http://www.ebi.ac.uk/efo/EFO_0004340	GCST007039	Genome-wide genotyping array
chr19:1851751-1851996	KLF16	2019-02-08	30595370	Kichaev G	2018-12-27	Am J Hum Genet	www.ncbi.nlm.nih.gov/pubmed/30595370	Leveraging Polygenic Functional Enrichment to Improve GWAS Power.	Lung function (FEV1/FVC)	approximately 370,000 European ancestry individuals		19p13.3	chr19	1858184		KLF16			ENSG00000129911			rs893541-?	rs893541	0	893541	intron_variant	0	NR	2e-10	9.69897				NR [~ 8900000] (imputed)	N	FEV/FEC ratio	http://www.ebi.ac.uk/efo/EFO_0004713	GCST007080	Genome-wide genotyping array
chr19:1851751-1851996	KLF16	2019-02-08	30595370	Kichaev G	2018-12-27	Am J Hum Genet	www.ncbi.nlm.nih.gov/pubmed/30595370	Leveraging Polygenic Functional Enrichment to Improve GWAS Power.	Red blood cell count	approximately 445,000 European ancestry individuals		19p13.3	chr19	1855584		KLF16			ENSG00000129911			rs74401481-?	rs74401481	0	74401481	intron_variant	0	NR	2e-14	13.699				NR [~ 8900000] (imputed)	N	erythrocyte count	http://www.ebi.ac.uk/efo/EFO_0004305	GCST007069	Genome-wide genotyping array
chr19:1851751-1851996	KLF16	2019-02-08	30595370	Kichaev G	2018-12-27	Am J Hum Genet	www.ncbi.nlm.nih.gov/pubmed/30595370	Leveraging Polygenic Functional Enrichment to Improve GWAS Power.	Cardiovascular disease	approximately 459,000 European ancestry individuals		19p13.3	chr19	1832318		REXO1			ENSG00000079313			rs8102879-?	rs8102879	0	8102879	intron_variant	0	NR	7e-10	9.1549				NR [~ 8900000] (imputed)	N	cardiovascular disease	http://www.ebi.ac.uk/efo/EFO_0000319	GCST007072	Genome-wide genotyping array
chr19:1851751-1851996	KLF16	2019-07-12	29273807	Turcot V	2017-12-22	Nat Genet	www.ncbi.nlm.nih.gov/pubmed/29273807	Protein-altering variants associated with body mass index implicate pathways that control energy intake and expenditure in obesity.	Body mass index	up to 449,889 European ancestry individuals, up to 29,398 South Asian ancestry individuals, up to 27,610 African American individuals, up to 8,839 East Asian individuals, up to 10,772 Hispanic ancestry individuals	up to 196,766 European ancestry individuals	19p13.3	chr19	1819126	REXO1	REXO1			ENSG00000079313			rs2396359-T	rs2396359	0	2396359	missense_variant	0	0.7638	2e-11	10.699		0.0147	[0.01-0.019] unit increase	Illumina [246328]	N	body mass index	http://www.ebi.ac.uk/efo/EFO_0004340	GCST008129	Genome-wide genotyping array, Targeted genotyping array [Exome array]
chr2:47155288-47155764	STPG4	2019-05-21	30595370	Kichaev G	2018-12-27	Am J Hum Genet	www.ncbi.nlm.nih.gov/pubmed/30595370	Leveraging Polygenic Functional Enrichment to Improve GWAS Power.	Height	approximately 458,000 European ancestry individuals		2p21	chr2	47185201		CALM2 - EPCAM-DT	ENSG00000143933	ENSG00000234690		8600	7204	rs1723480-?	rs1723480	0	1723480	intergenic_variant	1	NR	8e-09	8.09691				NR [~ 8900000] (imputed)	N	body height	http://www.ebi.ac.uk/efo/EFO_0004339	GCST007841	Genome-wide genotyping array
chr2:53859717-53860415	ASB3	2019-02-08	30595370	Kichaev G	2018-12-27	Am J Hum Genet	www.ncbi.nlm.nih.gov/pubmed/30595370	Leveraging Polygenic Functional Enrichment to Improve GWAS Power.	Heel bone mineral density	approximately 446,000 European ancestry individuals		2p16.2	chr2	53816005		GPR75-ASB3, ERLEC1			ENSG00000270898, ENSG00000068912			rs142865135-?	rs142865135	0	142865135	intron_variant	0	NR	9e-12	11.0458				NR [~ 8900000] (imputed)	N	heel bone mineral density	http://www.ebi.ac.uk/efo/EFO_0009270	GCST007066	Genome-wide genotyping array
chr2:53859717-53860415	ASB3	2019-08-20	31308545	Watson HJ	2019-07-15	Nat Genet	www.ncbi.nlm.nih.gov/pubmed/31308545	Genome-wide association study identifies eight risk loci and implicates metabo-psychiatric origins for anorexia nervosa.	Anorexia nervosa	16,992 European ancestry cases, 55,525 European ancestry controls		2p16.2	chr2	53812676	ASB3	ERLEC1, GPR75-ASB3			ENSG00000068912, ENSG00000270898			rs2287348-T	rs2287348	0	2287348	intron_variant	0	0.16	6e-09	8.22185		1.11	[1.07-1.15]	Affymetrix, Illumina [at least 8111819] (imputed)	N	anorexia nervosa	http://www.ebi.ac.uk/efo/EFO_0004215	GCST008465	Genome-wide genotyping array
chr2:97761328-97762319	TMEM131	2018-11-12	30038396	Lee JJ	2018-07-23	Nat Genet	www.ncbi.nlm.nih.gov/pubmed/30038396	Gene discovery and polygenic prediction from a genome-wide association study of educational attainment in 1.1 million individuals.	Educational attainment (MTAG)	1,311,438 European ancestry individuals		2q11.2	chr2	97716827	Intergenic	ZAP70			ENSG00000115085			rs11683207-T	rs11683207	0	11683207	intron_variant	0	0.823	1e-11	11	(MTAG)	0.0117	[0.0084-0.015] unit increase	Affymetrix, Illumina [7100000] (imputed)	N	self reported educational attainment	http://www.ebi.ac.uk/efo/EFO_0004784	GCST006571	Genome-wide genotyping array
chr2:97761328-97762319	TMEM131	2018-11-12	30038396	Lee JJ	2018-07-23	Nat Genet	www.ncbi.nlm.nih.gov/pubmed/30038396	Gene discovery and polygenic prediction from a genome-wide association study of educational attainment in 1.1 million individuals.	Self-reported math ability (MTAG)	670,471 European ancestry individuals		2q11.2	chr2	97716827	Intergenic	ZAP70			ENSG00000115085			rs11683207-T	rs11683207	0	11683207	intron_variant	0	0.8291	6e-18	17.2218	(MTAG)	0.0205	[0.016-0.025] unit increase	Affymetrix, Illumina [7100000] (imputed)	N	mathematical ability	http://www.ebi.ac.uk/efo/EFO_0004875	GCST006569	Genome-wide genotyping array
chr2:97761328-97762319	TMEM131	2018-11-12	30038396	Lee JJ	2018-07-23	Nat Genet	www.ncbi.nlm.nih.gov/pubmed/30038396	Gene discovery and polygenic prediction from a genome-wide association study of educational attainment in 1.1 million individuals.	Highest math class taken (MTAG)	811,539 European ancestry individuals		2q11.2	chr2	97716827	Intergenic	ZAP70			ENSG00000115085			rs11683207-T	rs11683207	0	11683207	intron_variant	0	0.8292	1e-18	18	(MTAG)	0.0194	[0.015-0.024] unit increase	Affymetrix, Illumina [7100000] (imputed)	N	mathematical ability	http://www.ebi.ac.uk/efo/EFO_0004875	GCST006568	Genome-wide genotyping array
chr2:97761328-97762319	TMEM131	2018-11-12	30038396	Lee JJ	2018-07-23	Nat Genet	www.ncbi.nlm.nih.gov/pubmed/30038396	Gene discovery and polygenic prediction from a genome-wide association study of educational attainment in 1.1 million individuals.	Self-reported math ability	564,698 European ancestry individuals		2q11.2	chr2	97716827	Intergenic	ZAP70			ENSG00000115085			rs11683207-T	rs11683207	0	11683207	intron_variant	0	0.8291	1e-16	16		0.0214	[0.016-0.026] unit increase	Affymetrix, Illumina [10000000] (imputed)	N	mathematical ability	http://www.ebi.ac.uk/efo/EFO_0004875	GCST006573	Genome-wide genotyping array
chr2:97761328-97762319	TMEM131	2018-11-12	30038396	Lee JJ	2018-07-23	Nat Genet	www.ncbi.nlm.nih.gov/pubmed/30038396	Gene discovery and polygenic prediction from a genome-wide association study of educational attainment in 1.1 million individuals.	Highest math class taken	430,445 European ancestry individuals		2q11.2	chr2	97716827	Intergenic	ZAP70			ENSG00000115085			rs11683207-T	rs11683207	0	11683207	intron_variant	0	0.8292	3e-10	9.52288		0.019	[0.013-0.025] unit increase	Affymetrix, Illumina [10000000] (imputed)	N	mathematical ability	http://www.ebi.ac.uk/efo/EFO_0004875	GCST006574	Genome-wide genotyping array
chr2:97761328-97762319	TMEM131	2018-10-19	30038396	Lee JJ	2018-07-23	Nat Genet	www.ncbi.nlm.nih.gov/pubmed/30038396	Gene discovery and polygenic prediction from a genome-wide association study of educational attainment in 1.1 million individuals.	Educational attainment (years of education)	up to 1,131,881 European ancestry individuals		2q11.2	chr2	97712734		C2orf92 - ZAP70	ENSG00000228486	ENSG00000115085		9670	826	rs13034349-T	rs13034349	0	13034349	regulatory_region_variant	1	0.4076	9e-09	8.04576		0.0082	[0.0055-0.0109] unit decrease	Affymetrix, Illumina [10000000] (imputed)	N	self reported educational attainment	http://www.ebi.ac.uk/efo/EFO_0004784	GCST006442	Genome-wide genotyping array
chr2:97761328-97762319	TMEM131	2019-02-08	30595370	Kichaev G	2018-12-27	Am J Hum Genet	www.ncbi.nlm.nih.gov/pubmed/30595370	Leveraging Polygenic Functional Enrichment to Improve GWAS Power.	Autoimmune traits	approximately 459,000 European ancestry individuals		2q11.2	chr2	97756543		TMEM131			ENSG00000075568			rs5865-?	rs5865	0	5865	3_prime_UTR_variant	0	NR	2e-09	8.69897				NR [~ 8900000] (imputed)	N	autoimmune disease	http://www.ebi.ac.uk/efo/EFO_0005140	GCST007071	Genome-wide genotyping array
chr2:97761328-97762319	TMEM131	2019-02-08	30595370	Kichaev G	2018-12-27	Am J Hum Genet	www.ncbi.nlm.nih.gov/pubmed/30595370	Leveraging Polygenic Functional Enrichment to Improve GWAS Power.	Hypothyroidism	approximately 459,000 European ancestry individuals		2q11.2	chr2	97756543		TMEM131			ENSG00000075568			rs5865-?	rs5865	0	5865	3_prime_UTR_variant	0	NR	9e-10	9.04576				NR [~ 8900000] (imputed)	N	hypothyroidism	http://www.ebi.ac.uk/efo/EFO_0004705	GCST007073	Genome-wide genotyping array
chr2:97761328-97762319	TMEM131	2018-11-29	30224653	Evangelou E	2018-09-17	Nat Genet	www.ncbi.nlm.nih.gov/pubmed/30224653	Genetic analysis of over 1 million people identifies 535 new loci associated with blood pressure traits.	Diastolic blood pressure	757,601 European ancestry individuals	249,262 European ancestry individuals	2q11.2	chr2	97740700	ZAP70	ZAP70 - TMEM131	ENSG00000115085	ENSG00000075568		838	15633	rs4851462-T	rs4851462	0	4851462	regulatory_region_variant	1	0.6262	6e-13	12.2218		0.1138	[0.083-0.145] mmHg decrease	Affymetrix, Illumina [~ 7100000] (imputed)	N	diastolic blood pressure	http://www.ebi.ac.uk/efo/EFO_0006336	GCST006630	Genome-wide genotyping array
chr2:97761328-97762319	TMEM131	2019-06-21	31015401	Wu Y	2019-04-23	Nat Commun	www.ncbi.nlm.nih.gov/pubmed/31015401	Genome-wide association study of medication-use and associated disease in the UK Biobank.	Medication use (thyroid preparations)	24,832 European ancestry cases, 280,750 European ancestry controls		2q11.2	chr2	97756543	TMEM131	TMEM131			ENSG00000075568			rs5865-C	rs5865	0	5865	3_prime_UTR_variant	0	0.334138	5e-10	9.30103		0.0601771	[0.041-0.079] unit increase	Affymetrix [7288503] (imputed)	N	Thyroid preparation use measurement	http://www.ebi.ac.uk/efo/EFO_0009933	GCST007932	Genome-wide genotyping array
chr21:34886200-34887397	RUNX1	2017-08-30	27863252	Astle WJ	2016-11-17	Cell	www.ncbi.nlm.nih.gov/pubmed/27863252	The Allelic Landscape of Human Blood Cell Trait Variation and Links to Common Complex Disease.	Sum eosinophil basophil counts	171,771 European ancestry individuals		21q22.12	chr21	34911514	RUNX1	RUNX1			ENSG00000159216			rs28567906-G	rs28567906	0	28567906	intron_variant	0	0.0883	2e-09	8.69897		0.0382483	[0.026-0.051] unit increase	Affymetrix [~ 2500000] (imputed)	N	basophil count, eosinophil count	http://www.ebi.ac.uk/efo/EFO_0005090, http://www.ebi.ac.uk/efo/EFO_0004842	GCST004624	Genome-wide genotyping array
chr21:34886200-34887397	RUNX1	2017-08-30	27863252	Astle WJ	2016-11-17	Cell	www.ncbi.nlm.nih.gov/pubmed/27863252	The Allelic Landscape of Human Blood Cell Trait Variation and Links to Common Complex Disease.	Eosinophil percentage of granulocytes	170,536 European ancestry individuals		21q22.12	chr21	34911514	RUNX1	RUNX1			ENSG00000159216			rs28567906-G	rs28567906	0	28567906	intron_variant	0	0.0882	1e-10	10		0.0412073	[0.029-0.054] unit increase	Affymetrix [~ 2500000] (imputed)	N	eosinophil percentage of granulocytes	http://www.ebi.ac.uk/efo/EFO_0007996	GCST004617	Genome-wide genotyping array
chr21:34886200-34887397	RUNX1	2019-02-01	30573740	Yap CX	2018-12-20	Nat Commun	www.ncbi.nlm.nih.gov/pubmed/30573740	Dissection of genetic variation and evidence for pleiotropy in male pattern baldness.	Male-pattern baldness	205,327 European ancestry males		21q22.12	chr21	34866010	NR	AP000331.1, RUNX1			ENSG00000286153, ENSG00000159216			rs35068491-C	rs35068491	0	35068491	intron_variant	0	0.210765	5e-26	25.301		0.0402908	[0.033-0.048] unit decrease	NR [19129689] (imputed)	N	balding measurement	http://www.ebi.ac.uk/efo/EFO_0007825	GCST007020	Genome-wide genotyping array
chr21:34886200-34887397	RUNX1	2019-02-08	30595370	Kichaev G	2018-12-27	Am J Hum Genet	www.ncbi.nlm.nih.gov/pubmed/30595370	Leveraging Polygenic Functional Enrichment to Improve GWAS Power.	Mean corpuscular hemoglobin	approximately 443,000 European ancestry individuals		21q22.12	chr21	34866210		AP000331.1, RUNX1			ENSG00000286153, ENSG00000159216			rs2834655-?	rs2834655	0	2834655	intron_variant	0	NR	1e-09	9				NR [~ 8900000] (imputed)	N	mean corpuscular hemoglobin	http://www.ebi.ac.uk/efo/EFO_0004527	GCST007068	Genome-wide genotyping array
chr21:34886200-34887397	RUNX1	2019-02-08	30595370	Kichaev G	2018-12-27	Am J Hum Genet	www.ncbi.nlm.nih.gov/pubmed/30595370	Leveraging Polygenic Functional Enrichment to Improve GWAS Power.	Red cell distribution width	approximately 445,000 European ancestry individuals		21q22.12	chr21	34908600		RUNX1			ENSG00000159216			rs73900579-?	rs73900579	0	73900579	intron_variant	0	NR	6e-09	8.22185				NR [~ 8900000] (imputed)	N	red blood cell distribution width	http://www.ebi.ac.uk/efo/EFO_0005192	GCST007074	Genome-wide genotyping array
chr21:34886200-34887397	RUNX1	2017-08-30	27863252	Astle WJ	2016-11-17	Cell	www.ncbi.nlm.nih.gov/pubmed/27863252	The Allelic Landscape of Human Blood Cell Trait Variation and Links to Common Complex Disease.	Eosinophil percentage of white cells	172,378 European ancestry individuals		21q22.12	chr21	34911514	RUNX1	RUNX1			ENSG00000159216			rs28567906-G	rs28567906	0	28567906	intron_variant	0	0.0883	1e-10	10		0.0412327	[0.029-0.054] unit increase	Affymetrix [~ 2500000] (imputed)	N	eosinophil percentage of leukocytes	http://www.ebi.ac.uk/efo/EFO_0007991	GCST004600	Genome-wide genotyping array
chr21:34886200-34887397	RUNX1	2017-08-30	27863252	Astle WJ	2016-11-17	Cell	www.ncbi.nlm.nih.gov/pubmed/27863252	The Allelic Landscape of Human Blood Cell Trait Variation and Links to Common Complex Disease.	Eosinophil counts	172,275 European ancestry individuals		21q22.12	chr21	34911514	RUNX1	RUNX1			ENSG00000159216			rs28567906-G	rs28567906	0	28567906	intron_variant	0	0.0883	3e-12	11.5229		0.0446216	[0.032-0.057] unit increase	Affymetrix [~ 2500000] (imputed)	N	eosinophil count	http://www.ebi.ac.uk/efo/EFO_0004842	GCST004606	Genome-wide genotyping array
chr21:34886200-34887397	RUNX1	2018-12-03	28196072	Hagenaars SP	2017-02-14	PLoS Genet	www.ncbi.nlm.nih.gov/pubmed/28196072	Genetic prediction of male pattern baldness.	Male-pattern baldness	52,874 British ancestry males		21q22.12	chr21	34866220	RUNX1	RUNX1, AP000331.1			ENSG00000159216, ENSG00000286153			rs11701104-T	rs11701104	0	11701104	intron_variant	0	NR	9e-09	8.04576		0.0433979	NR unit decrease	NR [NR] (imputed)	N	Alopecia	http://www.orpha.net/ORDO/Orphanet_79364	GCST006661	Genome-wide genotyping array
chr21:34886200-34887397	RUNX1	2019-02-08	30595370	Kichaev G	2018-12-27	Am J Hum Genet	www.ncbi.nlm.nih.gov/pubmed/30595370	Leveraging Polygenic Functional Enrichment to Improve GWAS Power.	Red blood cell count	approximately 445,000 European ancestry individuals		21q22.12	chr21	34866210		AP000331.1, RUNX1			ENSG00000286153, ENSG00000159216			rs2834655-?	rs2834655	0	2834655	intron_variant	0	NR	2e-08	7.69897				NR [~ 8900000] (imputed)	N	erythrocyte count	http://www.ebi.ac.uk/efo/EFO_0004305	GCST007069	Genome-wide genotyping array
chr21:34886200-34887397	RUNX1	2019-05-15	28272467	Heilmann-Heimbach S	2017-03-08	Nat Commun	www.ncbi.nlm.nih.gov/pubmed/28272467	Meta-analysis identifies novel risk loci and yields systematic insights into the biology of male-pattern baldness.	Male-pattern baldness	10,846 European ancestry cases, 11,672 European ancestry controls		21q22.12	chr21	34836726		AP000331.1, RUNX1			ENSG00000286153, ENSG00000159216			rs7280071-T	rs7280071	0	7280071	non_coding_transcript_exon_variant	0	0.23	9e-11	10.0458		0.17	[0.11-0.23] unit decrease	Affymetrix, Illumina [8004650] (imputed)	N	balding measurement	http://www.ebi.ac.uk/efo/EFO_0007825	GCST007815	Genome-wide genotyping array, Targeted genotyping array
chr22:50578072-50579294	CPT1B	2017-06-08	28165464	Law PJ	2017-02-06	Nat Commun	www.ncbi.nlm.nih.gov/pubmed/28165464	Genome-wide association analysis implicates dysregulation of immunity genes in chronic lymphocytic leukaemia.	Chronic lymphocytic leukemia	4,478 European ancestry cases and 13,213 European ancestry controls.	1,722 European ancestry cases and 4,385 European ancestry controls.	22q13.33	chr22	50532837	SCO2, ODF3B, TYMP, NCAPH2	ODF3B - U62317.1	ENSG00000177989	ENSG00000272666		257	9468	rs140522-T	rs140522	0	140522	regulatory_region_variant	1	0.32	3e-09	8.52288		1.15	[1.10-1.20]	Affymetrix, Illumina [> 10000000] (imputed)	N	chronic lymphocytic leukemia	http://www.ebi.ac.uk/efo/EFO_0000095	GCST004146	Genome-wide genotyping array
chr22:50578072-50579294	CPT1B	2012-10-24	21833088	Sawcer S	2011-08-11	Nature	www.ncbi.nlm.nih.gov/pubmed/21833088	Genetic risk and a primary role for cell-mediated immune mechanisms in multiple sclerosis.	Multiple sclerosis	9,772 European ancestry cases, 16,849 European ancestry controls	4,218 European ancestry cases, 7,296 European ancestry controls	22q13.33	chr22	50532837	ODF3B, SCO2	ODF3B - U62317.1	ENSG00000177989	ENSG00000272666		257	9468	rs140522-A	rs140522	0	140522	regulatory_region_variant	1	NR	2e-08	7.69897		1.1	[1.09-1.12]	Illumina [465434]	N	multiple sclerosis	http://www.ebi.ac.uk/efo/EFO_0003885	GCST001198	Genome-wide genotyping array
chr22:50578072-50579294	CPT1B	2013-09-04	20139978	Kamatani Y	2010-02-07	Nat Genet	www.ncbi.nlm.nih.gov/pubmed/20139978	Genome-wide association study of hematological and biochemical traits in a Japanese population.	Mean corpuscular hemoglobin	Up to 14,362 Japanese ancestry individuals		22q13.33	chr22	50528485	TYMP, KLHDC7B, SCO2, NCAPH2	TYMP			ENSG00000025708			rs470119-T	rs470119	0	470119	non_coding_transcript_exon_variant	0	0.26	4e-08	7.39794		0.074	[0.049-0.099] unit decrease	Illumina [561583]	N	hemoglobin measurement, mean corpuscular hemoglobin	http://www.ebi.ac.uk/efo/EFO_0004509, http://www.ebi.ac.uk/efo/EFO_0004527	GCST000587	Genome-wide genotyping array
chr22:50578072-50579294	CPT1B	2017-08-30	27863252	Astle WJ	2016-11-17	Cell	www.ncbi.nlm.nih.gov/pubmed/27863252	The Allelic Landscape of Human Blood Cell Trait Variation and Links to Common Complex Disease.	Red blood cell count	172,952 European ancestry individuals		22q13.33	chr22	50532837	TYMP, ODF3B	ODF3B - U62317.1	ENSG00000177989	ENSG00000272666		257	9468	rs140522-C	rs140522	0	140522	regulatory_region_variant	1	0.6734	2e-43	42.699		0.0522967	[0.045-0.06] unit decrease	Affymetrix [~ 2500000] (imputed)	N	erythrocyte count	http://www.ebi.ac.uk/efo/EFO_0004305	GCST004601	Genome-wide genotyping array
chr22:50578072-50579294	CPT1B	2013-03-19	23222517	van der Harst P	2012-12-05	Nature	www.ncbi.nlm.nih.gov/pubmed/23222517	Seventy-five genetic loci influencing the human red blood cell.	Red blood cell traits	62,553 European ancestry individuals, 9,308 South Asian ancestry individuals	63,506 European ancestry individuals	22q13.33	chr22	50532837	TYMP, ODF3B, SCO2, NCAPH2	ODF3B - U62317.1	ENSG00000177989	ENSG00000272666		257	9468	rs140522-C	rs140522	0	140522	regulatory_region_variant	1	0.67	5e-23	22.301	(EA, MCV)	0.287	[0.23-0.35] unit increase	Affymetrix, Illumina, Perlegen [2711806] (imputed)	N	mean corpuscular volume	http://www.ebi.ac.uk/efo/EFO_0004526	GCST001765	Genome-wide genotyping array
chr22:50578072-50579294	CPT1B	2009-11-03	19862010	Ganesh SK	2009-10-11	Nat Genet	www.ncbi.nlm.nih.gov/pubmed/19862010	Multiple loci influence erythrocyte phenotypes in the CHARGE Consortium.	Mean corpuscular volume	24,167 European ancestry individuals	9,456 European ancestry individuals	22q13.33	chr22	50533323	ECGF1	ODF3B - U62317.4	ENSG00000177989	ENSG00000273272		743	7785	rs131794-A	rs131794	0	131794	intergenic_variant	1	NR	1e-15	15		0	[0.003-0.005] fl decrease	Affymetrix, Illumina [~ 2500000] (imputed)	N	mean corpuscular volume	http://www.ebi.ac.uk/efo/EFO_0004526	GCST000503	Genome-wide genotyping array
chr22:50578072-50579294	CPT1B	2014-12-10	24816252	Shin SY	2014-05-11	Nat Genet	www.ncbi.nlm.nih.gov/pubmed/24816252	An atlas of genetic influences on human blood metabolites.	Blood metabolite levels	7,824 European ancestry individuals		22q13.33	chr22	50533323	TYMP	ODF3B - U62317.4	ENSG00000177989	ENSG00000273272		743	7785	rs131794-A	rs131794	0	131794	intergenic_variant	1	0.015	4e-16	15.3979	(uridine)	0.015	[0.011-0.019] unit increase	Affymetrix, Illumina [2100000] (imputed)	N	blood metabolite measurement	http://www.ebi.ac.uk/efo/EFO_0005664	GCST002443	Genome-wide genotyping array
chr22:50578072-50579294	CPT1B	2014-12-10	24816252	Shin SY	2014-05-11	Nat Genet	www.ncbi.nlm.nih.gov/pubmed/24816252	An atlas of genetic influences on human blood metabolites.	Blood metabolite levels	7,824 European ancestry individuals		22q13.33	chr22	50625049	ARSA	ARSA			ENSG00000100299			rs6151429-T	rs6151429	0	6151429	3_prime_UTR_variant	0	0.93	7e-18	17.1549	(X-11423--O-sulfo-L-tyrosine)	0.029	[0.023-0.035] unit decrease	Affymetrix, Illumina [2100000] (imputed)	N	blood metabolite measurement	http://www.ebi.ac.uk/efo/EFO_0005664	GCST002443	Genome-wide genotyping array
chr22:50578072-50579294	CPT1B	2014-12-10	24816252	Shin SY	2014-05-11	Nat Genet	www.ncbi.nlm.nih.gov/pubmed/24816252	An atlas of genetic influences on human blood metabolites.	Blood metabolite levels	7,824 European ancestry individuals		22q13.33	chr22	50625049	ARSA	ARSA			ENSG00000100299			rs6151429-T	rs6151429	0	6151429	3_prime_UTR_variant	0	0.93	5e-13	12.301	(X-12749)	0.025	[0.017-0.033] unit decrease	Affymetrix, Illumina [2100000] (imputed)	N	blood metabolite measurement	http://www.ebi.ac.uk/efo/EFO_0005664	GCST002443	Genome-wide genotyping array
chr22:50578072-50579294	CPT1B	2017-08-30	27863252	Astle WJ	2016-11-17	Cell	www.ncbi.nlm.nih.gov/pubmed/27863252	The Allelic Landscape of Human Blood Cell Trait Variation and Links to Common Complex Disease.	Red cell distribution width	171,529 European ancestry individuals		22q13.33	chr22	50528205	TYMP	TYMP			ENSG00000025708			rs131801-T	rs131801	0	131801	non_coding_transcript_exon_variant	0	0.6104	3e-19	18.5229		0.0323775	[0.025-0.039] unit decrease	Affymetrix [~ 2500000] (imputed)	N	red blood cell distribution width	http://www.ebi.ac.uk/efo/EFO_0005192	GCST004621	Genome-wide genotyping array
chr22:50578072-50579294	CPT1B	2017-08-30	27863252	Astle WJ	2016-11-17	Cell	www.ncbi.nlm.nih.gov/pubmed/27863252	The Allelic Landscape of Human Blood Cell Trait Variation and Links to Common Complex Disease.	Mean corpuscular volume	172,433 European ancestry individuals		22q13.33	chr22	50532837	TYMP, ODF3B	ODF3B - U62317.1	ENSG00000177989	ENSG00000272666		257	9468	rs140522-C	rs140522	0	140522	regulatory_region_variant	1	0.6735	2e-129	128.699		0.0907968	[0.083-0.098] unit increase	Affymetrix [~ 2500000] (imputed)	N	mean corpuscular volume	http://www.ebi.ac.uk/efo/EFO_0004526	GCST004602	Genome-wide genotyping array
chr22:50578072-50579294	CPT1B	2017-08-30	27863252	Astle WJ	2016-11-17	Cell	www.ncbi.nlm.nih.gov/pubmed/27863252	The Allelic Landscape of Human Blood Cell Trait Variation and Links to Common Complex Disease.	Mean corpuscular volume	172,433 European ancestry individuals		22q13.33	chr22	50552604	SYCE3	SYCE3			ENSG00000217442			rs131777-T	rs131777	0	131777	intron_variant	0	0.6343	4e-39	38.3979		0.0479842	[0.041-0.055] unit increase	Affymetrix [~ 2500000] (imputed)	N	mean corpuscular volume	http://www.ebi.ac.uk/efo/EFO_0004526	GCST004602	Genome-wide genotyping array
chr22:50578072-50579294	CPT1B	2017-08-30	27863252	Astle WJ	2016-11-17	Cell	www.ncbi.nlm.nih.gov/pubmed/27863252	The Allelic Landscape of Human Blood Cell Trait Variation and Links to Common Complex Disease.	Reticulocyte count	170,641 European ancestry individuals		22q13.33	chr22	50532837	TYMP, ODF3B	ODF3B - U62317.1	ENSG00000177989	ENSG00000272666		257	9468	rs140522-C	rs140522	0	140522	regulatory_region_variant	1	0.6734	3e-16	15.5229		0.0313056	[0.024-0.039] unit decrease	Affymetrix [~ 2500000] (imputed)	N	reticulocyte count	http://www.ebi.ac.uk/efo/EFO_0007986	GCST004622	Genome-wide genotyping array
chr22:50578072-50579294	CPT1B	2017-08-30	27863252	Astle WJ	2016-11-17	Cell	www.ncbi.nlm.nih.gov/pubmed/27863252	The Allelic Landscape of Human Blood Cell Trait Variation and Links to Common Complex Disease.	Mean corpuscular hemoglobin	172,332 European ancestry individuals		22q13.33	chr22	50532837	TYMP, ODF3B	ODF3B - U62317.1	ENSG00000177989	ENSG00000272666		257	9468	rs140522-C	rs140522	0	140522	regulatory_region_variant	1	0.6736	3e-94	93.5229		0.0774164	[0.07-0.085] unit increase	Affymetrix [~ 2500000] (imputed)	N	mean corpuscular hemoglobin	http://www.ebi.ac.uk/efo/EFO_0004527	GCST004630	Genome-wide genotyping array
chr22:50578072-50579294	CPT1B	2017-08-30	27863252	Astle WJ	2016-11-17	Cell	www.ncbi.nlm.nih.gov/pubmed/27863252	The Allelic Landscape of Human Blood Cell Trait Variation and Links to Common Complex Disease.	Mean corpuscular hemoglobin	172,332 European ancestry individuals		22q13.33	chr22	50552604	SYCE3	SYCE3			ENSG00000217442			rs131777-T	rs131777	0	131777	intron_variant	0	0.6344	6e-25	24.2218		0.0379357	[0.031-0.045] unit increase	Affymetrix [~ 2500000] (imputed)	N	mean corpuscular hemoglobin	http://www.ebi.ac.uk/efo/EFO_0004527	GCST004630	Genome-wide genotyping array
chr22:50578072-50579294	CPT1B	2018-07-28	29403010	Kanai M	2018-02-05	Nat Genet	www.ncbi.nlm.nih.gov/pubmed/29403010	Genetic analysis of quantitative traits in the Japanese population links cell types to complex human diseases.	Red blood cell count	108,794 Japanese ancestry individuals		22q13.33	chr22	50544110	ODF3B, KLHDC7B	U62317.4 - KLHDC7B	ENSG00000273272	ENSG00000130487		1099	2093	rs131780-?	rs131780	0	131780	regulatory_region_variant	1	NR	4e-10	9.39794		0.03247	[0.022-0.043] unit increase novel	Illumina [6108953] (imputed)	N	erythrocyte count	http://www.ebi.ac.uk/efo/EFO_0004305	GCST005996	Genome-wide genotyping array
chr22:50578072-50579294	CPT1B	2018-07-28	29403010	Kanai M	2018-02-05	Nat Genet	www.ncbi.nlm.nih.gov/pubmed/29403010	Genetic analysis of quantitative traits in the Japanese population links cell types to complex human diseases.	Mean corpuscular volume	108,256 Japanese ancestry individuals		22q13.33	chr22	50532837	ODF3B	ODF3B - U62317.1	ENSG00000177989	ENSG00000272666		257	9468	rs140522-?	rs140522	0	140522	regulatory_region_variant	1	NR	6e-54	53.2218		0.07375	[0.064-0.083] unit increase novel	Illumina [6108953] (imputed)	N	mean corpuscular volume	http://www.ebi.ac.uk/efo/EFO_0004526	GCST006011	Genome-wide genotyping array
chr22:50578072-50579294	CPT1B	2018-11-16	30072576	Emilsson V	2018-08-02	Science	www.ncbi.nlm.nih.gov/pubmed/30072576	Co-regulatory networks of human serum proteins link genetics to disease.	Blood protein levels	3,200 European ancestry individuals		22q13.33	chr22	50533080	TYMP	ODF3B - U62317.4	ENSG00000177989	ENSG00000273272		500	8028	rs131798-G	rs131798	0	131798	intergenic_variant	1	0.773	2e-11	10.699	(TYMP)	0.204	[0.15-0.26] unit increase	Illumina [> 1000000] (imputed)	N	blood protein measurement	http://www.ebi.ac.uk/efo/EFO_0007937	GCST006585	Targeted genotyping array
chr22:50578072-50579294	CPT1B	2017-05-11	28017375	van Rooij FJA	2016-12-22	Am J Hum Genet	www.ncbi.nlm.nih.gov/pubmed/28017375	Genome-wide Trans-ethnic Meta-analysis Identifies Seven Genetic Loci Influencing Erythrocyte Traits and a Role for RBPMS in Erythropoiesis.	Red blood cell count	up to 40,258 European ancestry individuals, up to 16,128 African American individuals, up to 15,252 East Asian individuals.	16,389 individuals of European and African American ancestry.	22q13.33	chr22	50532837	LOC440836	ODF3B - U62317.1	ENSG00000177989	ENSG00000272666		257	9468	rs140522-?	rs140522	0	140522	regulatory_region_variant	1	NR	1e-08	8				NR [2500000] (imputed)	N	erythrocyte count	http://www.ebi.ac.uk/efo/EFO_0004305	GCST004008	Genome-wide genotyping array
chr22:50578072-50579294	CPT1B	2017-05-11	28017375	van Rooij FJA	2016-12-22	Am J Hum Genet	www.ncbi.nlm.nih.gov/pubmed/28017375	Genome-wide Trans-ethnic Meta-analysis Identifies Seven Genetic Loci Influencing Erythrocyte Traits and a Role for RBPMS in Erythropoiesis.	Mean corpuscular volume	up to 29,946 European ancestry individuals, up to 6150 African American individuals, 15,074 East Asian individuals.	16,389 individuals of European and African American ancestry.	22q13.33	chr22	50532837	LOC440836	ODF3B - U62317.1	ENSG00000177989	ENSG00000272666		257	9468	rs140522-?	rs140522	0	140522	regulatory_region_variant	1	NR	4e-17	16.3979				NR [2500000] (imputed)	N	mean corpuscular volume	http://www.ebi.ac.uk/efo/EFO_0004526	GCST004004	Genome-wide genotyping array
chr22:50578072-50579294	CPT1B	2019-02-08	30595370	Kichaev G	2018-12-27	Am J Hum Genet	www.ncbi.nlm.nih.gov/pubmed/30595370	Leveraging Polygenic Functional Enrichment to Improve GWAS Power.	Mean corpuscular hemoglobin	approximately 443,000 European ancestry individuals		22q13.33	chr22	50532837		ODF3B - U62317.1	ENSG00000177989	ENSG00000272666		257	9468	rs140522-?	rs140522	0	140522	regulatory_region_variant	1	NR	1e-251	251				NR [~ 8900000] (imputed)	N	mean corpuscular hemoglobin	http://www.ebi.ac.uk/efo/EFO_0004527	GCST007068	Genome-wide genotyping array
chr22:50578072-50579294	CPT1B	2018-12-17	28957414	Pilling LC	2017-09-28	PLoS One	www.ncbi.nlm.nih.gov/pubmed/28957414	Red blood cell distribution width: Genetic evidence for aging pathways in 116,666 volunteers.	Red cell distribution width	116,666 British ancestry individuals		22q13.33	chr22	50532837	NR	ODF3B - U62317.1	ENSG00000177989	ENSG00000272666		257	9468	rs140522-C	rs140522	0	140522	regulatory_region_variant	1	NR	1e-14	14		0.0320085	[0.024-0.04] unit decrease	Affymetrix [16832071] (imputed)	N	red blood cell distribution width	http://www.ebi.ac.uk/efo/EFO_0005192	GCST006804	Genome-wide genotyping array
chr22:50578072-50579294	CPT1B	2019-02-08	30595370	Kichaev G	2018-12-27	Am J Hum Genet	www.ncbi.nlm.nih.gov/pubmed/30595370	Leveraging Polygenic Functional Enrichment to Improve GWAS Power.	Red blood cell count	approximately 445,000 European ancestry individuals		22q13.33	chr22	50532837		ODF3B - U62317.1	ENSG00000177989	ENSG00000272666		257	9468	rs140522-?	rs140522	0	140522	regulatory_region_variant	1	NR	5e-129	128.301				NR [~ 8900000] (imputed)	N	erythrocyte count	http://www.ebi.ac.uk/efo/EFO_0004305	GCST007069	Genome-wide genotyping array
chr3:184241212-184242065	MIR1224	2018-11-12	30038396	Lee JJ	2018-07-23	Nat Genet	www.ncbi.nlm.nih.gov/pubmed/30038396	Gene discovery and polygenic prediction from a genome-wide association study of educational attainment in 1.1 million individuals.	Self-reported math ability (MTAG)	670,471 European ancestry individuals		3q27.1	chr3	184202379	Intergenic	ABCF3 - VWA5B2	ENSG00000161204	ENSG00000145198		8367	28050	rs6787471-A	rs6787471	0	6787471	intergenic_variant	1	0.3432	2e-13	12.699	(MTAG)	0.0138	[0.01-0.018] unit increase	Affymetrix, Illumina [7100000] (imputed)	N	mathematical ability	http://www.ebi.ac.uk/efo/EFO_0004875	GCST006569	Genome-wide genotyping array
chr3:184241212-184242065	MIR1224	2018-11-12	30038396	Lee JJ	2018-07-23	Nat Genet	www.ncbi.nlm.nih.gov/pubmed/30038396	Gene discovery and polygenic prediction from a genome-wide association study of educational attainment in 1.1 million individuals.	Highest math class taken (MTAG)	811,539 European ancestry individuals		3q27.1	chr3	184232518	Intergenic	VWA5B2			ENSG00000145198			rs28603130-C	rs28603130	0	28603130	intron_variant	0	0.7537	3e-13	12.5229	(MTAG)	0.014	[0.01-0.018] unit increase	Affymetrix, Illumina [7100000] (imputed)	N	mathematical ability	http://www.ebi.ac.uk/efo/EFO_0004875	GCST006568	Genome-wide genotyping array
chr3:184241212-184242065	MIR1224	2018-11-12	30038396	Lee JJ	2018-07-23	Nat Genet	www.ncbi.nlm.nih.gov/pubmed/30038396	Gene discovery and polygenic prediction from a genome-wide association study of educational attainment in 1.1 million individuals.	Self-reported math ability	564,698 European ancestry individuals		3q27.1	chr3	184198346	Intergenic	ABCF3 - VWA5B2	ENSG00000161204	ENSG00000145198		4334	32083	rs4549300-G	rs4549300	0	4549300	intergenic_variant	1	0.6565	9e-12	11.0458		0.014	[0.0099-0.0181] unit decrease	Affymetrix, Illumina [10000000] (imputed)	N	mathematical ability	http://www.ebi.ac.uk/efo/EFO_0004875	GCST006573	Genome-wide genotyping array
chr3:184241212-184242065	MIR1224	2018-11-12	30038396	Lee JJ	2018-07-23	Nat Genet	www.ncbi.nlm.nih.gov/pubmed/30038396	Gene discovery and polygenic prediction from a genome-wide association study of educational attainment in 1.1 million individuals.	Highest math class taken	430,445 European ancestry individuals		3q27.1	chr3	184232518	Intergenic	VWA5B2			ENSG00000145198			rs28603130-C	rs28603130	0	28603130	intron_variant	0	0.7537	6e-12	11.2218		0.0181	[0.013-0.023] unit increase	Affymetrix, Illumina [10000000] (imputed)	N	mathematical ability	http://www.ebi.ac.uk/efo/EFO_0004875	GCST006574	Genome-wide genotyping array
chr3:184241212-184242065	MIR1224	2019-02-08	30595370	Kichaev G	2018-12-27	Am J Hum Genet	www.ncbi.nlm.nih.gov/pubmed/30595370	Leveraging Polygenic Functional Enrichment to Improve GWAS Power.	Menarche (age at onset)	approximately 242,000 European ancestry individuals		3q27.1	chr3	184279947		EEF1AKMT4-ECE2, ECE2			ENSG00000284917, ENSG00000145194			rs865809-?	rs865809	0	865809	intron_variant	0	NR	1e-11	11				NR [~ 8900000] (imputed)	N	age at menarche	http://www.ebi.ac.uk/efo/EFO_0004703	GCST007078	Genome-wide genotyping array
chr3:184241212-184242065	MIR1224	2019-02-08	30595370	Kichaev G	2018-12-27	Am J Hum Genet	www.ncbi.nlm.nih.gov/pubmed/30595370	Leveraging Polygenic Functional Enrichment to Improve GWAS Power.	Mean corpuscular hemoglobin	approximately 443,000 European ancestry individuals		3q27.1	chr3	184191375		ABCF3			ENSG00000161204			rs843339-?	rs843339	0	843339	intron_variant	0	NR	2e-09	8.69897				NR [~ 8900000] (imputed)	N	mean corpuscular hemoglobin	http://www.ebi.ac.uk/efo/EFO_0004527	GCST007068	Genome-wide genotyping array
chr3:184241212-184242065	MIR1224	2019-02-06	30595370	Kichaev G	2018-12-27	Am J Hum Genet	www.ncbi.nlm.nih.gov/pubmed/30595370	Leveraging Polygenic Functional Enrichment to Improve GWAS Power.	Body mass index	approximately 458,000 European ancestry individuals		3q27.1	chr3	184258315		EEF1AKMT4, EEF1AKMT4-ECE2			ENSG00000284753, ENSG00000284917			rs11546878-?	rs11546878	0	11546878	missense_variant	0	NR	8e-11	10.0969				NR [~ 8900000] (imputed)	N	body mass index	http://www.ebi.ac.uk/efo/EFO_0004340	GCST007039	Genome-wide genotyping array
chr3:184241212-184242065	MIR1224	2019-07-12	29273807	Turcot V	2017-12-22	Nat Genet	www.ncbi.nlm.nih.gov/pubmed/29273807	Protein-altering variants associated with body mass index implicate pathways that control energy intake and expenditure in obesity.	Body mass index	up to 449,889 European ancestry individuals, up to 29,398 South Asian ancestry individuals, up to 27,610 African American individuals, up to 8,839 East Asian individuals, up to 10,772 Hispanic ancestry individuals	up to 196,766 European ancestry individuals	3q27.1	chr3	184258315	ECE2, PSMD2, EIF4GI	EEF1AKMT4, EEF1AKMT4-ECE2			ENSG00000284753, ENSG00000284917			rs11546878-C	rs11546878	0	11546878	missense_variant	0	0.835	2e-12	11.699		0.0168	[0.012-0.022] unit increase	Illumina [246328]	N	body mass index	http://www.ebi.ac.uk/efo/EFO_0004340	GCST008129	Genome-wide genotyping array, Targeted genotyping array [Exome array]
chr4:80196493-80198319	PRDM8	2011-10-11	21909110	Wain LV	2011-09-11	Nat Genet	www.ncbi.nlm.nih.gov/pubmed/21909110	Genome-wide association study identifies six new loci influencing pulse pressure and mean arterial pressure.	Blood pressure	74,064 European ancestry individuals	48,607 European ancestry individuals	4q21.21	chr4	80243569	FGF5	PRDM8 - FGF5	ENSG00000152784	ENSG00000138675		39240	23030	rs1458038-T	rs1458038	0	1458038	intergenic_variant	1	0.30	3e-14	13.5229	(Mean Arterial Pressure)	0.403	[0.30-0.51] mmHg increase	Affymetrix, Illumina, Perlegen [NR] (imputed)	N	mean arterial pressure	http://www.ebi.ac.uk/efo/EFO_0006340	GCST001236	Genome-wide genotyping array
chr4:80196493-80198319	PRDM8	2011-10-21	21909115	Ehret GB	2011-09-11	Nature	www.ncbi.nlm.nih.gov/pubmed/21909115	Genetic variants in novel pathways influence blood pressure and cardiovascular disease risk.	Diastolic blood pressure	69,395 European ancestry individuals	Up to 133,361 European ancestry individuals	4q21.21	chr4	80243569	FGF5	PRDM8 - FGF5	ENSG00000152784	ENSG00000138675		39240	23030	rs1458038-T	rs1458038	0	1458038	intergenic_variant	1	0.29	9e-25	24.0458		0.457	[NR] mmHg increase	Affymetrix, Illumina [~ 2500000] (imputed)	N	diastolic blood pressure	http://www.ebi.ac.uk/efo/EFO_0006336	GCST001228	Genome-wide genotyping array
chr4:80196493-80198319	PRDM8	2011-10-21	21909115	Ehret GB	2011-09-11	Nature	www.ncbi.nlm.nih.gov/pubmed/21909115	Genetic variants in novel pathways influence blood pressure and cardiovascular disease risk.	Systolic blood pressure	69,395 European ancestry individuals	Up to 133,361 European ancestry individuals	4q21.21	chr4	80243569	FGF5	PRDM8 - FGF5	ENSG00000152784	ENSG00000138675		39240	23030	rs1458038-T	rs1458038	0	1458038	intergenic_variant	1	0.29	2e-23	22.699		0.706	[NR] mmHg increase	Affymetrix, Illumina [~ 2500000] (imputed)	N	systolic blood pressure	http://www.ebi.ac.uk/efo/EFO_0006335	GCST001227	Genome-wide genotyping array
chr4:80196493-80198319	PRDM8	2018-10-18	29912962	Feitosa MF	2018-06-18	PLoS One	www.ncbi.nlm.nih.gov/pubmed/29912962	Novel genetic associations for blood pressure identified via gene-alcohol interaction in up to 570K individuals across multiple ancestries.	Systolic blood pressure x alcohol consumption interaction (2df test)	63,608 European ancestry drinkers, 10,193 African American or Afro-Caribbean heavy drinkers, 2,441 Asian ancestry drinkers, 5,084 Hispanic or Latin American drinkers, 27,494 European ancestry non-drinkers, 11,224 African American or Afro-Caribbean non-drinkers, 9,924 Asian ancestry non-drinkers, 3,387 Hispanic or Latin American non-drinkers	238,002 European ancestry drinkers, 2,280 African American drinkers, 54,081 Asian ancestry drinkers, 6,452 Hispanic drinkers, 43,316 European ancestry non-drinkers, 2,761 African American non-drinkers, 86,945 Asian ancestry non-drinkers, 6,925 Hispanic non-drinkers	4q21.21	chr4	80246155	LOC105377304, FGF5	PRDM8 - FGF5	ENSG00000152784	ENSG00000138675		41826	20444	rs11099097-T	rs11099097	0	11099097	intergenic_variant	1	0.28	2e-46	45.699	(EA)			Affymetrix, Illumina [up to 39321347] (imputed)	N	systolic blood pressure, alcohol drinking	http://www.ebi.ac.uk/efo/EFO_0006335, http://www.ebi.ac.uk/efo/EFO_0004329	GCST006434	Genome-wide genotyping array
chr4:80196493-80198319	PRDM8	2018-08-29	29912962	Feitosa MF	2018-06-18	PLoS One	www.ncbi.nlm.nih.gov/pubmed/29912962	Novel genetic associations for blood pressure identified via gene-alcohol interaction in up to 570K individuals across multiple ancestries.	Systolic blood pressure x alcohol consumption (light vs heavy) interaction (2df test)	12,758 European ancestry heavy drinkers, 1,326 African American or Afro-Caribbean heavy drinkers, 648 Asian ancestry heavy drinkers, 364 Hispanic or Latin American heavy drinkers, 43,947 European ancestry light drinkers, 8,239 African American or Afro-Caribbean light drinkers, 1,141 Asian ancestry light drinkers, 4,448 Hispanic or Latin American light drinkers	42,078 European ancestry heavy drinkers, 217 African American heavy drinkers, 282,294 Asian ancestry heavy drinkers, 124 Hispanic heavy drinkers, 74,706 European ancestry light drinkers, 845 African American light drinkers, 24,129 Asian ancestry light drinkers, 411 Hispanic light drinkers	4q21.21	chr4	80246155	LOC105377304, FGF5	PRDM8 - FGF5	ENSG00000152784	ENSG00000138675		41826	20444	rs11099097-T	rs11099097	0	11099097	intergenic_variant	1	0.28	1e-14	14	(EA)			Affymetrix, Illumina [up to 39321347] (imputed)	N	systolic blood pressure, alcohol consumption measurement	http://www.ebi.ac.uk/efo/EFO_0006335, http://www.ebi.ac.uk/efo/EFO_0007878	GCST006170	Genome-wide genotyping array
chr4:80196493-80198319	PRDM8	2018-08-29	29912962	Feitosa MF	2018-06-18	PLoS One	www.ncbi.nlm.nih.gov/pubmed/29912962	Novel genetic associations for blood pressure identified via gene-alcohol interaction in up to 570K individuals across multiple ancestries.	Diastolic blood pressure x alcohol consumption (light vs heavy) interaction (2df test)	12,758 European ancestry heavy drinkers, 1,326 African American or Afro-Caribbean heavy drinkers, 648 Asian ancestry heavy drinkers, 364 Hispanic or Latin American heavy drinkers, 43,947 European ancestry light drinkers, 8,239 African American or Afro-Caribbean light drinkers, 1,141 Asian ancestry light drinkers, 4,448 Hispanic or Latin American light drinkers	42,079 European ancestry heavy drinkers, 217 African American or Afro-Caribbean heavy drinkers, 282,294 Asian ancestry heavy drinkers, 124 Hispanic ancestry heavy drinkers, 74,757 European ancestry light drinkers, 845 African American light drinkers, 24,129 Asian ancestry light drinkers, 411 Hispanic light drinkers	4q21.21	chr4	80246155	LOC105377304, FGF5	PRDM8 - FGF5	ENSG00000152784	ENSG00000138675		41826	20444	rs11099097-T	rs11099097	0	11099097	intergenic_variant	1	0.28	8e-15	14.0969	(EA)			Affymetrix, Illumina [up to 39321347] (imputed)	N	diastolic blood pressure, alcohol consumption measurement	http://www.ebi.ac.uk/efo/EFO_0006336, http://www.ebi.ac.uk/efo/EFO_0007878	GCST006169	Genome-wide genotyping array
chr4:80196493-80198319	PRDM8	2018-08-29	29912962	Feitosa MF	2018-06-18	PLoS One	www.ncbi.nlm.nih.gov/pubmed/29912962	Novel genetic associations for blood pressure identified via gene-alcohol interaction in up to 570K individuals across multiple ancestries.	Pulse pressure x alcohol consumption interaction (2df test)	91,099 European ancestry drinkers and non-drinkers, 21,416 African American or Afro-Caribbean drinkers and non-drinkers, 12,365 Asian ancestry drinkers and non-drinkers, 8,470 Hispanic or Latin American drinkers and non-drinkers	238,053 European ancestry drinkers, 2,280 African American drinkers, 54,080 Asian ancestry drinkers, 6,447 Hispanic ancestry drinkers, 43,318 European ancestry non-drinkers, 2,761 African American non-drinkers, 86,943 Asian ancestry non-drinkers, 6,923 Hispanic ancestry non-drinkers	4q21.21	chr4	80237391	LOC105377304, FGF5	PRDM8 - FGF5	ENSG00000152784	ENSG00000138675		33062	29208	rs13149993-A	rs13149993	0	13149993	intergenic_variant	1	0.33	8e-163	162.097	(Asian, EA)			Affymetrix, Illumina [up to 39321347] (imputed)	N	pulse pressure measurement, alcohol drinking	http://www.ebi.ac.uk/efo/EFO_0005763, http://www.ebi.ac.uk/efo/EFO_0004329	GCST006168	Genome-wide genotyping array
chr4:80196493-80198319	PRDM8	2018-08-29	29912962	Feitosa MF	2018-06-18	PLoS One	www.ncbi.nlm.nih.gov/pubmed/29912962	Novel genetic associations for blood pressure identified via gene-alcohol interaction in up to 570K individuals across multiple ancestries.	Mean arterial pressure x alcohol consumption (light vs heavy) interaction (2df test)	56,705 European ancestry heavy and light drinkers, 9,725 African American or Afro-Caribbean heavy and light drinkers, 1,789 Asian ancestry heavy and light drinkers, 4,812 Hispanic or Latin American heavy and light drinkers	42,077 European ancestry heavy drinkers, 217 African American heavy drinkers, 282,294 Asian ancestry heavy drinkers, 124 Hispanic ancestry heavy drinkers, 74,701 European ancestry light drinkers, 845 African American light drinkers, 24,129 Asian ancestry light drinkers, 411 Hispanic light drinkers	4q21.21	chr4	80246155	LOC105377304, FGF5	PRDM8 - FGF5	ENSG00000152784	ENSG00000138675		41826	20444	rs11099097-T	rs11099097	0	11099097	intergenic_variant	1	0.28	3e-16	15.5229	(EA)			Affymetrix, Illumina [up to 39321347] (imputed)	N	mean arterial pressure, alcohol consumption measurement	http://www.ebi.ac.uk/efo/EFO_0006340, http://www.ebi.ac.uk/efo/EFO_0007878	GCST006172	Genome-wide genotyping array
chr4:80196493-80198319	PRDM8	2018-10-17	30061737	Nielsen JB	2018-07-30	Nat Genet	www.ncbi.nlm.nih.gov/pubmed/30061737	Biobank-driven genomic discovery yields new insight into atrial fibrillation biology.	Atrial fibrillation	60,620 European ancestry cases, 970,216 European ancestry controls		4q21.21	chr4	80243569	FGF5	PRDM8 - FGF5	ENSG00000152784	ENSG00000138675		39240	23030	rs1458038-T	rs1458038	0	1458038	intergenic_variant	1	0.309	2e-09	8.69897		1.04	[1.03-1.06]	Illumina [34740186] (imputed)	N	atrial fibrillation	http://www.ebi.ac.uk/efo/EFO_0000275	GCST006414	Genome-wide genotyping array
chr4:80196493-80198319	PRDM8	2018-09-05	29455858	Sung YJ	2018-02-15	Am J Hum Genet	www.ncbi.nlm.nih.gov/pubmed/29455858	A Large-Scale Multi-ancestry Genome-wide Study Accounting for Smoking Behavior Identifies Multiple Significant Loci for Blood Pressure.	Diastolic blood pressure (cigarette smoking interaction)	80,552 European ancestry individuals, 27,118 African individuals, 13,438 Asian individuals, 8,805 Hispanic individuals	305,513 European ancestry individuals, 7,786 African individuals, 148,932 Asian individuals, 13,533 Hispanic individuals, 4,414 Brazilian individuals	4q21.21	chr4	80243569	FGF5	PRDM8 - FGF5	ENSG00000152784	ENSG00000138675		39240	23030	rs1458038-?	rs1458038	0	1458038	intergenic_variant	1		7e-80	79.1549				Affymetrix, Illumina [18800000] (imputed)	N	smoking status measurement, diastolic blood pressure	http://www.ebi.ac.uk/efo/EFO_0006527, http://www.ebi.ac.uk/efo/EFO_0006336	GCST006187	Genome-wide genotyping array
chr4:80196493-80198319	PRDM8	2018-09-05	29455858	Sung YJ	2018-02-15	Am J Hum Genet	www.ncbi.nlm.nih.gov/pubmed/29455858	A Large-Scale Multi-ancestry Genome-wide Study Accounting for Smoking Behavior Identifies Multiple Significant Loci for Blood Pressure.	Systolic blood pressure (cigarette smoking interaction)	80,552 European ancestry individuals, 27,118 African individuals, 13,438 Asian individuals, 8,805 Hispanic individuals	305,513 European ancestry individuals, 7,786 African individuals, 148,932 Asian individuals, 13,533 Hispanic individuals, 4,414 Brazilian individuals	4q21.21	chr4	80243569	FGF5	PRDM8 - FGF5	ENSG00000152784	ENSG00000138675		39240	23030	rs1458038-?	rs1458038	0	1458038	intergenic_variant	1	NR	1e-80	80				Affymetrix, Illumina [18800000] (imputed)	N	smoking status measurement, systolic blood pressure	http://www.ebi.ac.uk/efo/EFO_0006527, http://www.ebi.ac.uk/efo/EFO_0006335	GCST006188	Genome-wide genotyping array
chr4:80196493-80198319	PRDM8	2018-09-14	27618452	Ehret GB	2016-09-12	Nat Genet	www.ncbi.nlm.nih.gov/pubmed/27618452	The genetics of blood pressure regulation and its target organs from association studies in 342,415 individuals.	Systolic blood pressure	up to 201,529 European ancestry individuals	up to 140,886 European ancestry individuals	4q21.21	chr4	80243569	FGF5	PRDM8 - FGF5	ENSG00000152784	ENSG00000138675		39240	23030	rs1458038-T	rs1458038	0	1458038	intergenic_variant	1	0.659	5e-24	23.301		0.659	[0.53-0.79] mm Hg increase	Affymetrix, Illumina, Perlegen [128272]	N	systolic blood pressure	http://www.ebi.ac.uk/efo/EFO_0006335	GCST006259	Targeted genotyping array [CardioMetaboChip]
chr4:80196493-80198319	PRDM8	2017-09-22	28739976	Wain LV	2017-07-24	Hypertension	www.ncbi.nlm.nih.gov/pubmed/28739976	Novel Blood Pressure Locus and Gene Discovery Using Genome-Wide Association Study and Expression Data Sets From Blood and the Kidney.	Diastolic blood pressure	150,134 European ancestry individuals	87,359 European ancestry individuals, 140,886 European and unknown ancestry individuals	4q21.21	chr4	80243569	FGF5	PRDM8 - FGF5	ENSG00000152784	ENSG00000138675		39240	23030	rs1458038-T	rs1458038	0	1458038	intergenic_variant	1	0.302	8e-17	16.0969	(EA, initial)	0.403	[0.31-0.5] unit increase	Affymetrix, Illumina, Perlegen [7994604] (imputed)	N	diastolic blood pressure	http://www.ebi.ac.uk/efo/EFO_0006336	GCST004777	Genome-wide genotyping array
chr4:80196493-80198319	PRDM8	2017-09-22	28739976	Wain LV	2017-07-24	Hypertension	www.ncbi.nlm.nih.gov/pubmed/28739976	Novel Blood Pressure Locus and Gene Discovery Using Genome-Wide Association Study and Expression Data Sets From Blood and the Kidney.	Systolic blood pressure	150,134 European ancestry individuals	87,359 European ancestry individuals, 140,886 European and unknown ancestry individuals	4q21.21	chr4	80243569	FGF5	PRDM8 - FGF5	ENSG00000152784	ENSG00000138675		39240	23030	rs1458038-T	rs1458038	0	1458038	intergenic_variant	1	0.302	1e-16	16	(EA, initial)	0.66	[0.51-0.81] unit increase	Affymetrix, Illumina, Perlegen [7994604] (imputed)	N	systolic blood pressure	http://www.ebi.ac.uk/efo/EFO_0006335	GCST004776	Genome-wide genotyping array
chr4:80196493-80198319	PRDM8	2016-10-14	26390057	Kato N	2015-09-21	Nat Genet	www.ncbi.nlm.nih.gov/pubmed/26390057	Trans-ancestry genome-wide association study identifies 12 genetic loci influencing blood pressure and implicates a role for DNA methylation.	Mean arterial pressure	31,516 East Asian ancestry individuals, 35,352 European ancestry individuals, 33,126 South Asian ancestry individuals	87,205 individuals, 48,268 East Asian ancestry individuals, 68,456 European ancestry individuals and 16,328 South Asian ancestry individuals	4q21.21	chr4	80237391	FGF5	PRDM8 - FGF5	ENSG00000152784	ENSG00000138675		33062	29208	rs13149993-A	rs13149993	0	13149993	intergenic_variant	1	0.3421	2e-17	16.699		0.5673	[0.44-0.7] mmHg increase	Affymetrix, Illumina, Perlegen [~ 2100000] (imputed)	N	mean arterial pressure	http://www.ebi.ac.uk/efo/EFO_0006340	GCST003275	Genome-wide genotyping array
chr4:80196493-80198319	PRDM8	2016-10-14	26390057	Kato N	2015-09-21	Nat Genet	www.ncbi.nlm.nih.gov/pubmed/26390057	Trans-ancestry genome-wide association study identifies 12 genetic loci influencing blood pressure and implicates a role for DNA methylation.	Mean arterial pressure	31,516 East Asian ancestry individuals, 35,352 European ancestry individuals, 33,126 South Asian ancestry individuals	87,205 individuals, 48,268 East Asian ancestry individuals, 68,456 European ancestry individuals and 16,328 South Asian ancestry individuals	4q21.21	chr4	80237391	FGF5	PRDM8 - FGF5	ENSG00000152784	ENSG00000138675		33062	29208	rs13149993-A	rs13149993	0	13149993	intergenic_variant	1	0.4038	9e-12	11.0458	(East Asians)	0.7718	[0.55-0.99] mmHg increase	Affymetrix, Illumina, Perlegen [~ 2100000] (imputed)	N	mean arterial pressure	http://www.ebi.ac.uk/efo/EFO_0006340	GCST003275	Genome-wide genotyping array
chr4:80196493-80198319	PRDM8	2016-10-14	26390057	Kato N	2015-09-21	Nat Genet	www.ncbi.nlm.nih.gov/pubmed/26390057	Trans-ancestry genome-wide association study identifies 12 genetic loci influencing blood pressure and implicates a role for DNA methylation.	Diastolic blood pressure	31,516 East Asian ancestry individuals, 35,352 European ancestry individuals, 33,126 South Asian ancestry individuals	87,205 individuals, 48,268 East Asian ancestry individuals, 68,456 European ancestry individuals, 16,328 South Asian ancestry individuals	4q21.21	chr4	80243569	FGF5	PRDM8 - FGF5	ENSG00000152784	ENSG00000138675		39240	23030	rs1458038-T	rs1458038	0	1458038	intergenic_variant	1	0.3362	2e-14	13.699		0.4717	[0.35-0.59] mmHg increase	Affymetrix, Illumina, Perlegen [~ 2100000] (imputed)	N	diastolic blood pressure	http://www.ebi.ac.uk/efo/EFO_0006336	GCST003273	Genome-wide genotyping array
chr4:80196493-80198319	PRDM8	2016-10-14	26390057	Kato N	2015-09-21	Nat Genet	www.ncbi.nlm.nih.gov/pubmed/26390057	Trans-ancestry genome-wide association study identifies 12 genetic loci influencing blood pressure and implicates a role for DNA methylation.	Diastolic blood pressure	31,516 East Asian ancestry individuals, 35,352 European ancestry individuals, 33,126 South Asian ancestry individuals	87,205 individuals, 48,268 East Asian ancestry individuals, 68,456 European ancestry individuals, 16,328 South Asian ancestry individuals	4q21.21	chr4	80243569	FGF5	PRDM8 - FGF5	ENSG00000152784	ENSG00000138675		39240	23030	rs1458038-T	rs1458038	0	1458038	intergenic_variant	1	0.4297	3e-08	7.52288	(East Asians)	0.6098	[0.39-0.83] mmHg increase	Affymetrix, Illumina, Perlegen [~ 2100000] (imputed)	N	diastolic blood pressure	http://www.ebi.ac.uk/efo/EFO_0006336	GCST003273	Genome-wide genotyping array
chr4:80196493-80198319	PRDM8	2016-10-14	26390057	Kato N	2015-09-21	Nat Genet	www.ncbi.nlm.nih.gov/pubmed/26390057	Trans-ancestry genome-wide association study identifies 12 genetic loci influencing blood pressure and implicates a role for DNA methylation.	Diastolic blood pressure	31,516 East Asian ancestry individuals, 35,352 European ancestry individuals, 33,126 South Asian ancestry individuals	87,205 individuals, 48,268 East Asian ancestry individuals, 68,456 European ancestry individuals, 16,328 South Asian ancestry individuals	4q21.21	chr4	80243569	FGF5	PRDM8 - FGF5	ENSG00000152784	ENSG00000138675		39240	23030	rs1458038-T	rs1458038	0	1458038	intergenic_variant	1	0.2835	1e-09	9	(South Asians)	0.5935	[0.4-0.79] mmHg increase	Affymetrix, Illumina, Perlegen [~ 2100000] (imputed)	N	diastolic blood pressure	http://www.ebi.ac.uk/efo/EFO_0006336	GCST003273	Genome-wide genotyping array
chr4:80196493-80198319	PRDM8	2015-06-23	25249183	Lu X	2014-09-23	Hum Mol Genet	www.ncbi.nlm.nih.gov/pubmed/25249183	Genome-wide association study in Chinese identifies novel loci for blood pressure and hypertension.	Systolic blood pressure	11,816 Han Chinese ancestry individuals	69,146 Han Chinese ancestry individuals	4q21.21	chr4	80236549	FGF5	PRDM8 - FGF5	ENSG00000152784	ENSG00000138675		32220	30050	rs1902859-C	rs1902859	0	1902859	intergenic_variant	1	0.41	2e-22	21.699		1.34	[1.07-1.61] unit increase	Affymetrix, Illumina [2485448] (imputed)	N	systolic blood pressure	http://www.ebi.ac.uk/efo/EFO_0006335	GCST002630	Genome-wide genotyping array
chr4:80196493-80198319	PRDM8	2015-06-23	25249183	Lu X	2014-09-23	Hum Mol Genet	www.ncbi.nlm.nih.gov/pubmed/25249183	Genome-wide association study in Chinese identifies novel loci for blood pressure and hypertension.	Diastolic blood pressure	11,816 Han Chinese ancestry individuals	69,146 Han Chinese ancestry individuals	4q21.21	chr4	80236549	FGF5	PRDM8 - FGF5	ENSG00000152784	ENSG00000138675		32220	30050	rs1902859-C	rs1902859	0	1902859	intergenic_variant	1	0.41	4e-20	19.3979		0.71	[0.55-0.87] unit increase	Affymetrix, Illumina [2485448] (imputed)	N	diastolic blood pressure	http://www.ebi.ac.uk/efo/EFO_0006336	GCST002631	Genome-wide genotyping array
chr4:80196493-80198319	PRDM8	2015-06-23	25249183	Lu X	2014-09-23	Hum Mol Genet	www.ncbi.nlm.nih.gov/pubmed/25249183	Genome-wide association study in Chinese identifies novel loci for blood pressure and hypertension.	Hypertension	5,065 Han Chinese ancestry cases, 4,404 Han Chinese ancestry controls	29,799 Han Chinese ancestry cases, 39,347 Han Chinese ancestry controls	4q21.21	chr4	80236549	FGF5	PRDM8 - FGF5	ENSG00000152784	ENSG00000138675		32220	30050	rs1902859-C	rs1902859	0	1902859	intergenic_variant	1	0.41	8e-18	17.0969				Affymetrix, Illumina [2485448] (imputed)	N	hypertension	http://www.ebi.ac.uk/efo/EFO_0000537	GCST002627	Genome-wide genotyping array
chr4:80196493-80198319	PRDM8	2018-09-14	27618452	Ehret GB	2016-09-12	Nat Genet	www.ncbi.nlm.nih.gov/pubmed/27618452	The genetics of blood pressure regulation and its target organs from association studies in 342,415 individuals.	Diastolic blood pressure	up to 201,529 European ancestry individuals	up to 140,886 European ancestry individuals	4q21.21	chr4	80243569	FGF5	PRDM8 - FGF5	ENSG00000152784	ENSG00000138675		39240	23030	rs1458038-T	rs1458038	0	1458038	intergenic_variant	1	0.659	7e-23	22.1549		0.392	[0.31-0.47] mm Hg increase	Affymetrix, Illumina, Perlegen [128272]	N	diastolic blood pressure	http://www.ebi.ac.uk/efo/EFO_0006336	GCST006258	Targeted genotyping array [CardioMetaboChip]
chr4:80196493-80198319	PRDM8	2019-07-05	31152163	Wuttke M	2019-05-31	Nat Genet	www.ncbi.nlm.nih.gov/pubmed/31152163	A catalog of genetic loci associated with kidney function from analyses of a million individuals.	Estimated glomerular filtration rate	567,460 European ancestry individuals	216,518 European ancestry individuals	4q21.21	chr4	80243569	FGF5	PRDM8 - FGF5	ENSG00000152784	ENSG00000138675		39240	23030	rs1458038-T	rs1458038	0	1458038	intergenic_variant	1	0.2993	9e-29	28.0458		0.0032	[0.0024-0.004] unit increase	Affymetrix, Illumina [8834748] (imputed)	N	glomerular filtration rate	http://www.ebi.ac.uk/efo/EFO_0005208	GCST008059	Genome-wide genotyping array
chr4:80196493-80198319	PRDM8	2019-05-02	30487518	Takeuchi F	2018-11-28	Nat Commun	www.ncbi.nlm.nih.gov/pubmed/30487518	Interethnic analyses of blood pressure loci in populations of East Asian and European descent.	Systolic blood pressure	130,777 Japanese ancestry individuals	53,008 East Asian individuals, 105,253 European ancestry individuals	4q21.21	chr4	80236549	PRDM8â€“FGF5	PRDM8 - FGF5	ENSG00000152784	ENSG00000138675		32220	30050	rs1902859-T	rs1902859	0	1902859	intergenic_variant	1	0.67	1e-19	19	(Japanese)	0.7671	[0.6-0.93] unit decrease	Illumina [6200000] (imputed)	N	systolic blood pressure	http://www.ebi.ac.uk/efo/EFO_0006335	GCST007703	Genome-wide genotyping array
chr4:80196493-80198319	PRDM8	2019-05-02	30487518	Takeuchi F	2018-11-28	Nat Commun	www.ncbi.nlm.nih.gov/pubmed/30487518	Interethnic analyses of blood pressure loci in populations of East Asian and European descent.	Systolic blood pressure	130,777 Japanese ancestry individuals	53,008 East Asian individuals, 105,253 European ancestry individuals	4q21.21	chr4	80237391	PRDM8â€“FGF5	PRDM8 - FGF5	ENSG00000152784	ENSG00000138675		33062	29208	rs13149993-A	rs13149993	0	13149993	intergenic_variant	1	0.33	3e-20	19.5229	(Japanese)	0.7331	[0.58-0.89] unit increase	Illumina [6200000] (imputed)	N	systolic blood pressure	http://www.ebi.ac.uk/efo/EFO_0006335	GCST007703	Genome-wide genotyping array
chr4:80196493-80198319	PRDM8	2019-05-02	30487518	Takeuchi F	2018-11-28	Nat Commun	www.ncbi.nlm.nih.gov/pubmed/30487518	Interethnic analyses of blood pressure loci in populations of East Asian and European descent.	Systolic blood pressure	130,777 Japanese ancestry individuals	53,008 East Asian individuals, 105,253 European ancestry individuals	4q21.21	chr4	80243569	PRDM8â€“FGF5	PRDM8 - FGF5	ENSG00000152784	ENSG00000138675		39240	23030	rs1458038-T	rs1458038	0	1458038	intergenic_variant	1	0.34	3e-26	25.5229	(Japanese)	0.8387	[0.68-0.99] unit increase	Illumina [6200000] (imputed)	N	systolic blood pressure	http://www.ebi.ac.uk/efo/EFO_0006335	GCST007703	Genome-wide genotyping array
chr4:80196493-80198319	PRDM8	2019-05-02	30487518	Takeuchi F	2018-11-28	Nat Commun	www.ncbi.nlm.nih.gov/pubmed/30487518	Interethnic analyses of blood pressure loci in populations of East Asian and European descent.	Diastolic blood pressure	130,777 Japanese ancestry individuals	53,008 East Asian individuals, 105,253 European ancestry individuals	4q21.21	chr4	80243569	PRDM8â€“FGF5	PRDM8 - FGF5	ENSG00000152784	ENSG00000138675		39240	23030	rs1458038-T	rs1458038	0	1458038	intergenic_variant	1	0.3374	9e-22	21.0458	(Japanese)	0.4836	[0.38-0.58] unit increase	Illumina [6200000] (imputed)	N	diastolic blood pressure	http://www.ebi.ac.uk/efo/EFO_0006336	GCST007704	Genome-wide genotyping array
chr4:80196493-80198319	PRDM8	2019-05-02	30487518	Takeuchi F	2018-11-28	Nat Commun	www.ncbi.nlm.nih.gov/pubmed/30487518	Interethnic analyses of blood pressure loci in populations of East Asian and European descent.	Diastolic blood pressure	130,777 Japanese ancestry individuals	53,008 East Asian individuals, 105,253 European ancestry individuals	4q21.21	chr4	80237391	PRDM8â€“FGF5	PRDM8 - FGF5	ENSG00000152784	ENSG00000138675		33062	29208	rs13149993-A	rs13149993	0	13149993	intergenic_variant	1	0.3296	2e-16	15.699	(Japanese)	0.4191	[0.32-0.52] unit increase	Illumina [6200000] (imputed)	N	diastolic blood pressure	http://www.ebi.ac.uk/efo/EFO_0006336	GCST007704	Genome-wide genotyping array
chr4:80196493-80198319	PRDM8	2019-05-02	30487518	Takeuchi F	2018-11-28	Nat Commun	www.ncbi.nlm.nih.gov/pubmed/30487518	Interethnic analyses of blood pressure loci in populations of East Asian and European descent.	Diastolic blood pressure	130,777 Japanese ancestry individuals	53,008 East Asian individuals, 105,253 European ancestry individuals	4q21.21	chr4	80236549	PRDM8â€“FGF5	PRDM8 - FGF5	ENSG00000152784	ENSG00000138675		32220	30050	rs1902859-T	rs1902859	0	1902859	intergenic_variant	1	0.6674	1e-15	15	(Japanese)	0.4309	[0.33-0.54] unit decrease	Illumina [6200000] (imputed)	N	diastolic blood pressure	http://www.ebi.ac.uk/efo/EFO_0006336	GCST007704	Genome-wide genotyping array
chr4:80196493-80198319	PRDM8	2019-05-02	30487518	Takeuchi F	2018-11-28	Nat Commun	www.ncbi.nlm.nih.gov/pubmed/30487518	Interethnic analyses of blood pressure loci in populations of East Asian and European descent.	Mean arterial pressure	130,777 Japanese ancestry individuals	53,008 East Asian individuals, 105,253 European ancestry individuals	4q21.21	chr4	80236549	PRDM8, FGF5	PRDM8 - FGF5	ENSG00000152784	ENSG00000138675		32220	30050	rs1902859-T	rs1902859	0	1902859	intergenic_variant	1	0.6674	8e-20	19.0969	(Japanese)	0.5438	[0.43-0.66] unit decrease	Illumina [6200000] (imputed)	N	mean arterial pressure	http://www.ebi.ac.uk/efo/EFO_0006340	GCST007706	Genome-wide genotyping array
chr4:80196493-80198319	PRDM8	2019-02-28	27736895	Franceschini N	2016-10-13	PLoS One	www.ncbi.nlm.nih.gov/pubmed/27736895	Variant Discovery and Fine Mapping of Genetic Loci Associated with Blood Pressure Traits in Hispanics and African Americans.	Systolic blood pressure	19,706 Hispanic individuals, 18,744 African American individuals		4q21.21	chr4	80243569	FGF5	PRDM8 - FGF5	ENSG00000152784	ENSG00000138675		39240	23030	rs1458038-A	rs1458038	0	1458038	intergenic_variant	1	0.23	9e-10	9.04576	(Hispanic)	1.37	[0.94-1.8] unit increase	Illumina [up to 196725]	N	systolic blood pressure	http://www.ebi.ac.uk/efo/EFO_0006335	GCST007237	Targeted genotyping array [MetaboChip]
chr4:80196493-80198319	PRDM8	2018-12-03	28196072	Hagenaars SP	2017-02-14	PLoS Genet	www.ncbi.nlm.nih.gov/pubmed/28196072	Genetic prediction of male pattern baldness.	Male-pattern baldness	52,874 British ancestry males		4q21.21	chr4	80231952	PRDM8	PRDM8 - FGF5	ENSG00000152784	ENSG00000138675		27623	34647	rs141610938-C	rs141610938	0	141610938	intergenic_variant	1	NR	6e-13	12.2218		0.0808353	NR unit increase	NR [NR] (imputed)	N	Alopecia	http://www.orpha.net/ORDO/Orphanet_79364	GCST006661	Genome-wide genotyping array
chr4:80196493-80198319	PRDM8	2019-03-07	30578418	Giri A	2018-12-21	Nat Genet	www.ncbi.nlm.nih.gov/pubmed/30578418	Trans-ethnic association study of blood pressure determinants in over 750,000 individuals.	Diastolic blood pressure	365,998 European ancestry individuals, 63,490 African ancestry individuals, 22,802 Hispanic individuals, 4,792 Asian ancestry individuals, 2,695 Native American ancestry individuals	299,024 European ancestry individuals, 17,277 individuals	4q21.21	chr4	80247468	intergenic	PRDM8 - FGF5	ENSG00000152784	ENSG00000138675		43139	19131	rs565853247-CTT	rs565853247	0	565853247	intergenic_variant	1	0.5939	2e-17	16.699		0.2508	[0.19-0.31] mmHg decrease	Affymetrix [NR] (imputed)	N	diastolic blood pressure	http://www.ebi.ac.uk/efo/EFO_0006336	GCST007268	Genome-wide genotyping array
chr4:80196493-80198319	PRDM8	2019-05-02	30487518	Takeuchi F	2018-11-28	Nat Commun	www.ncbi.nlm.nih.gov/pubmed/30487518	Interethnic analyses of blood pressure loci in populations of East Asian and European descent.	Mean arterial pressure	130,777 Japanese ancestry individuals	53,008 East Asian individuals, 105,253 European ancestry individuals	4q21.21	chr4	80237391	PRDM8, FGF5	PRDM8 - FGF5	ENSG00000152784	ENSG00000138675		33062	29208	rs13149993-A	rs13149993	0	13149993	intergenic_variant	1	0.3296	1e-20	20	(Japanese)	0.5243	[0.41-0.63] unit increase	Illumina [6200000] (imputed)	N	mean arterial pressure	http://www.ebi.ac.uk/efo/EFO_0006340	GCST007706	Genome-wide genotyping array
chr4:80196493-80198319	PRDM8	2019-05-02	30487518	Takeuchi F	2018-11-28	Nat Commun	www.ncbi.nlm.nih.gov/pubmed/30487518	Interethnic analyses of blood pressure loci in populations of East Asian and European descent.	Mean arterial pressure	130,777 Japanese ancestry individuals	53,008 East Asian individuals, 105,253 European ancestry individuals	4q21.21	chr4	80243569	PRDM8, FGF5	PRDM8 - FGF5	ENSG00000152784	ENSG00000138675		39240	23030	rs1458038-T	rs1458038	0	1458038	intergenic_variant	1	0.3374	4e-27	26.3979	(Japanese)	0.6017	[0.49-0.71] unit increase	Illumina [6200000] (imputed)	N	mean arterial pressure	http://www.ebi.ac.uk/efo/EFO_0006340	GCST007706	Genome-wide genotyping array
chr4:80196493-80198319	PRDM8	2019-05-02	30487518	Takeuchi F	2018-11-28	Nat Commun	www.ncbi.nlm.nih.gov/pubmed/30487518	Interethnic analyses of blood pressure loci in populations of East Asian and European descent.	Pulse pressure	130,777 Japanese ancestry individuals	53,008 East Asian individuals, 105,253 Japanese ancestry individuals	4q21.21	chr4	80236549	PRDM8, FGF5	PRDM8 - FGF5	ENSG00000152784	ENSG00000138675		32220	30050	rs1902859-T	rs1902859	0	1902859	intergenic_variant	1	0.6674	9e-09	8.04576	(Japanese)	0.335	[0.22-0.45] unit decrease	Illumina [6200000] (imputed)	N	pulse pressure measurement	http://www.ebi.ac.uk/efo/EFO_0005763	GCST007705	Genome-wide genotyping array
chr4:80196493-80198319	PRDM8	2019-05-02	30487518	Takeuchi F	2018-11-28	Nat Commun	www.ncbi.nlm.nih.gov/pubmed/30487518	Interethnic analyses of blood pressure loci in populations of East Asian and European descent.	Pulse pressure	130,777 Japanese ancestry individuals	53,008 East Asian individuals, 105,253 Japanese ancestry individuals	4q21.21	chr4	80237391	PRDM8, FGF5	PRDM8 - FGF5	ENSG00000152784	ENSG00000138675		33062	29208	rs13149993-A	rs13149993	0	13149993	intergenic_variant	1	0.3296	1e-08	8	(Japanese)	0.314	[0.21-0.42] unit increase	Illumina [6200000] (imputed)	N	pulse pressure measurement	http://www.ebi.ac.uk/efo/EFO_0005763	GCST007705	Genome-wide genotyping array
chr4:80196493-80198319	PRDM8	2019-05-02	30487518	Takeuchi F	2018-11-28	Nat Commun	www.ncbi.nlm.nih.gov/pubmed/30487518	Interethnic analyses of blood pressure loci in populations of East Asian and European descent.	Pulse pressure	130,777 Japanese ancestry individuals	53,008 East Asian individuals, 105,253 Japanese ancestry individuals	4q21.21	chr4	80243569	PRDM8, FGF5	PRDM8 - FGF5	ENSG00000152784	ENSG00000138675		39240	23030	rs1458038-T	rs1458038	0	1458038	intergenic_variant	1	0.3374	6e-11	10.2218	(Japanese)	0.3576	[0.25-0.47] unit increase	Illumina [6200000] (imputed)	N	pulse pressure measurement	http://www.ebi.ac.uk/efo/EFO_0005763	GCST007705	Genome-wide genotyping array
chr4:80196493-80198319	PRDM8	2019-05-02	30487518	Takeuchi F	2018-11-28	Nat Commun	www.ncbi.nlm.nih.gov/pubmed/30487518	Interethnic analyses of blood pressure loci in populations of East Asian and European descent.	Hypertension	22,566 Japanese ancestry cases, 28,226 Japanese ancestry controls	8,809 East Asian ancestry cases, 13,663 East Asian ancestry controls, 105,253 European ancestry individuals	4q21.21	chr4	80236549	PRDM8, FGF5	PRDM8 - FGF5	ENSG00000152784	ENSG00000138675		32220	30050	rs1902859-T	rs1902859	0	1902859	intergenic_variant	1	0.6674	4e-14	13.3979	(Japanese)	0.112	[0.083-0.141] unit decrease	Illumina [6200000] (imputed)	N	hypertension	http://www.ebi.ac.uk/efo/EFO_0000537	GCST007707	Genome-wide genotyping array
chr4:80196493-80198319	PRDM8	2019-05-02	30487518	Takeuchi F	2018-11-28	Nat Commun	www.ncbi.nlm.nih.gov/pubmed/30487518	Interethnic analyses of blood pressure loci in populations of East Asian and European descent.	Hypertension	22,566 Japanese ancestry cases, 28,226 Japanese ancestry controls	8,809 East Asian ancestry cases, 13,663 East Asian ancestry controls, 105,253 European ancestry individuals	4q21.21	chr4	80237391	PRDM8, FGF5	PRDM8 - FGF5	ENSG00000152784	ENSG00000138675		33062	29208	rs13149993-A	rs13149993	0	13149993	intergenic_variant	1	0.3296	3e-15	14.5229	(Japanese)	0.1098	[0.083-0.137] unit increase	Illumina [6200000] (imputed)	N	hypertension	http://www.ebi.ac.uk/efo/EFO_0000537	GCST007707	Genome-wide genotyping array
chr4:80196493-80198319	PRDM8	2019-05-02	30487518	Takeuchi F	2018-11-28	Nat Commun	www.ncbi.nlm.nih.gov/pubmed/30487518	Interethnic analyses of blood pressure loci in populations of East Asian and European descent.	Hypertension	22,566 Japanese ancestry cases, 28,226 Japanese ancestry controls	8,809 East Asian ancestry cases, 13,663 East Asian ancestry controls, 105,253 European ancestry individuals	4q21.21	chr4	80243569	PRDM8, FGF5	PRDM8 - FGF5	ENSG00000152784	ENSG00000138675		39240	23030	rs1458038-T	rs1458038	0	1458038	intergenic_variant	1	0.3374	2e-20	19.699	(Japanese)	0.1288	[0.1-0.16] unit increase	Illumina [6200000] (imputed)	N	hypertension	http://www.ebi.ac.uk/efo/EFO_0000537	GCST007707	Genome-wide genotyping array
chr4:80196493-80198319	PRDM8	2019-07-01	31217584	Wojcik GL	2019-06-19	Nature	www.ncbi.nlm.nih.gov/pubmed/31217584	Genetic analyses of diverse populations improves discovery for complex traits.	Diastolic blood pressure	11,380 African American individuals, 21,549 Hispanic/Latino individuals, 1,086 Asian ancestry individuals, 636 Native American ancestry individuals, 782 individuals		4q21.21	chr4	80243569	NR	PRDM8 - FGF5	ENSG00000152784	ENSG00000138675		39240	23030	rs1458038-?	rs1458038	0	1458038	intergenic_variant	1	NR	1e-09	9		0.712035	[0.48-0.94] unit increase	Illumina [32101933] (imputed)	N	diastolic blood pressure	http://www.ebi.ac.uk/efo/EFO_0006336	GCST008029	Genome-wide genotyping array
chr4:80196493-80198319	PRDM8	2019-07-02	31217584	Wojcik GL	2019-06-19	Nature	www.ncbi.nlm.nih.gov/pubmed/31217584	Genetic analyses of diverse populations improves discovery for complex traits.	Systolic blood pressure	11,380 African American individuals, 21,549 Hispanic/Latino individuals, 1,086 Asian ancestry individuals, 636 Native American ancestry individuals, 782 individuals		4q21.21	chr4	80243569	NR	PRDM8 - FGF5	ENSG00000152784	ENSG00000138675		39240	23030	rs1458038-?	rs1458038	0	1458038	intergenic_variant	1	NR	1e-08	8		1.029	[0.67-1.38] unit increase	Illumina [32101933] (imputed)	N	systolic blood pressure	http://www.ebi.ac.uk/efo/EFO_0006335	GCST008044	Genome-wide genotyping array
chr5:79689611-79690337	CMYA5	2019-05-21	30595370	Kichaev G	2018-12-27	Am J Hum Genet	www.ncbi.nlm.nih.gov/pubmed/30595370	Leveraging Polygenic Functional Enrichment to Improve GWAS Power.	Height	approximately 458,000 European ancestry individuals		5q14.1	chr5	79649348		TENT2			ENSG00000164329			rs7712162-?	rs7712162	0	7712162	intron_variant	0	NR	3e-19	18.5229				NR [~ 8900000] (imputed)	N	body height	http://www.ebi.ac.uk/efo/EFO_0004339	GCST007841	Genome-wide genotyping array
chr7:26538278-26538479	KIAA0087 (lncRNA)	2018-07-11	29497042	Verweij N	2018-03-01	Nat Commun	www.ncbi.nlm.nih.gov/pubmed/29497042	Genetic study links components of the autonomous nervous system to heart-rate profile during exercise.	Heart rate response to recovery post exercise (20 sec)	5,4137 European ancestry individuals, 1,744 Asian individuals, 1,445 African individuals, 468 admixed individuals, 1,024 individuals		7p15.2	chr7	26527456	SKAP	AC004540.1 - KIAA0087	ENSG00000214870	ENSG00000122548		33200	5665	rs1990101-T	rs1990101	0	1990101	intergenic_variant	1	0.62	2e-11	10.699		0.0421336	[0.03-0.054] unit increase	Affymetrix [509255] (imputed)	N	heart rate response to recovery post exercise	http://www.ebi.ac.uk/efo/EFO_0009185	GCST005847	Genome-wide genotyping array
chr7:26538278-26538479	KIAA0087 (lncRNA)	2018-07-11	29497042	Verweij N	2018-03-01	Nat Commun	www.ncbi.nlm.nih.gov/pubmed/29497042	Genetic study links components of the autonomous nervous system to heart-rate profile during exercise.	Heart rate response to recovery post exercise (10 sec)	5,4137 European ancestry individuals, 1,744 Asian individuals, 1,445 African individuals, 468 admixed individuals, 1,024 individuals		7p15.2	chr7	26543114	SKAP	AC004947.2 - AC004947.1	ENSG00000280255	ENSG00000233760		2066	8708	rs2158712-A	rs2158712	0	2158712	intergenic_variant	1	0.518931	1e-12	12		0.0449769	[0.033-0.057] unit increase	Affymetrix [509255] (imputed)	N	heart rate response to recovery post exercise	http://www.ebi.ac.uk/efo/EFO_0009185	GCST005846	Genome-wide genotyping array
chr7:26538278-26538479	KIAA0087 (lncRNA)	2018-07-11	29497042	Verweij N	2018-03-01	Nat Commun	www.ncbi.nlm.nih.gov/pubmed/29497042	Genetic study links components of the autonomous nervous system to heart-rate profile during exercise.	Heart rate response to recovery post exercise (30 sec)	5,4137 European ancestry individuals, 1,744 Asian individuals, 1,445 African individuals, 468 admixed individuals, 1,024 individuals		7p15.2	chr7	26530090	SKAP	AC004540.1 - KIAA0087	ENSG00000214870	ENSG00000122548		35834	3031	rs11768540-C	rs11768540	0	11768540	intergenic_variant	1	0.622876	8e-09	8.09691		0.0363229	[0.024-0.049] unit increase	Affymetrix [509255] (imputed)	N	heart rate response to recovery post exercise	http://www.ebi.ac.uk/efo/EFO_0009185	GCST005850	Genome-wide genotyping array
chr7:26538278-26538479	KIAA0087 (lncRNA)	2019-02-08	30595370	Kichaev G	2018-12-27	Am J Hum Genet	www.ncbi.nlm.nih.gov/pubmed/30595370	Leveraging Polygenic Functional Enrichment to Improve GWAS Power.	Mean corpuscular hemoglobin	approximately 443,000 European ancestry individuals		7p15.2	chr7	26557532		AC004947.1 - C7orf71	ENSG00000233760	ENSG00000222004		332	80339	rs2040944-?	rs2040944	0	2040944	intergenic_variant	1	NR	2e-09	8.69897				NR [~ 8900000] (imputed)	N	mean corpuscular hemoglobin	http://www.ebi.ac.uk/efo/EFO_0004527	GCST007068	Genome-wide genotyping array
chr7:26538278-26538479	KIAA0087 (lncRNA)	2019-02-08	30595370	Kichaev G	2018-12-27	Am J Hum Genet	www.ncbi.nlm.nih.gov/pubmed/30595370	Leveraging Polygenic Functional Enrichment to Improve GWAS Power.	Red cell distribution width	approximately 445,000 European ancestry individuals		7p15.2	chr7	26547477		AC004947.2 - AC004947.1	ENSG00000280255	ENSG00000233760		6429	4345	rs1029555-?	rs1029555	0	1029555	intergenic_variant	1	NR	2e-09	8.69897				NR [~ 8900000] (imputed)	N	red blood cell distribution width	http://www.ebi.ac.uk/efo/EFO_0005192	GCST007074	Genome-wide genotyping array
chr9:137172302-137173619	ANAPC2	2017-08-30	27863252	Astle WJ	2016-11-17	Cell	www.ncbi.nlm.nih.gov/pubmed/27863252	The Allelic Landscape of Human Blood Cell Trait Variation and Links to Common Complex Disease.	Mean corpuscular volume	172,433 European ancestry individuals		9q34.3	chr9	137205865	NDOR1	NDOR1			ENSG00000188566			rs113809617-G	rs113809617	0	113809617	missense_variant	0	0.1335	8e-16	15.0969		0.0430347	[0.033-0.054] unit increase	Affymetrix [~ 2500000] (imputed)	N	mean corpuscular volume	http://www.ebi.ac.uk/efo/EFO_0004526	GCST004602	Genome-wide genotyping array
chr9:137172302-137173619	ANAPC2	2017-08-30	27863252	Astle WJ	2016-11-17	Cell	www.ncbi.nlm.nih.gov/pubmed/27863252	The Allelic Landscape of Human Blood Cell Trait Variation and Links to Common Complex Disease.	Reticulocyte fraction of red cells	170,690 European ancestry individuals		9q34.3	chr9	137205865	NDOR1	NDOR1			ENSG00000188566			rs113809617-G	rs113809617	0	113809617	missense_variant	0	0.1334	7e-18	17.1549		0.04677	[0.036-0.057] unit increase	Affymetrix [~ 2500000] (imputed)	N	reticulocyte count	http://www.ebi.ac.uk/efo/EFO_0007986	GCST004619	Genome-wide genotyping array
chr9:137172302-137173619	ANAPC2	2017-08-30	27863252	Astle WJ	2016-11-17	Cell	www.ncbi.nlm.nih.gov/pubmed/27863252	The Allelic Landscape of Human Blood Cell Trait Variation and Links to Common Complex Disease.	High light scatter reticulocyte count	170,761 European ancestry individuals		9q34.3	chr9	137205865	NDOR1	NDOR1			ENSG00000188566			rs113809617-G	rs113809617	0	113809617	missense_variant	0	0.1335	3e-14	13.5229		0.0411956	[0.031-0.052] unit increase	Affymetrix [~ 2500000] (imputed)	N	reticulocyte count	http://www.ebi.ac.uk/efo/EFO_0007986	GCST004611	Genome-wide genotyping array
chr9:137172302-137173619	ANAPC2	2017-08-30	27863252	Astle WJ	2016-11-17	Cell	www.ncbi.nlm.nih.gov/pubmed/27863252	The Allelic Landscape of Human Blood Cell Trait Variation and Links to Common Complex Disease.	High light scatter reticulocyte percentage of red cells	170,763 European ancestry individuals		9q34.3	chr9	137205865	NDOR1	NDOR1			ENSG00000188566			rs113809617-G	rs113809617	0	113809617	missense_variant	0	0.1335	2e-16	15.699		0.0446655	[0.034-0.055] unit increase	Affymetrix [~ 2500000] (imputed)	N	reticulocyte count	http://www.ebi.ac.uk/efo/EFO_0007986	GCST004612	Genome-wide genotyping array
chr9:137172302-137173619	ANAPC2	2017-08-30	27863252	Astle WJ	2016-11-17	Cell	www.ncbi.nlm.nih.gov/pubmed/27863252	The Allelic Landscape of Human Blood Cell Trait Variation and Links to Common Complex Disease.	Mean corpuscular hemoglobin concentration	172,851 European ancestry individuals		9q34.3	chr9	137205865	NDOR1	NDOR1			ENSG00000188566			rs113809617-G	rs113809617	0	113809617	missense_variant	0	0.1337	7e-09	8.1549		0.0303386	[0.02-0.041] unit increase	Affymetrix [~ 2500000] (imputed)	N	mean corpuscular hemoglobin concentration	http://www.ebi.ac.uk/efo/EFO_0004528	GCST004605	Genome-wide genotyping array
chr9:137172302-137173619	ANAPC2	2017-08-30	27863252	Astle WJ	2016-11-17	Cell	www.ncbi.nlm.nih.gov/pubmed/27863252	The Allelic Landscape of Human Blood Cell Trait Variation and Links to Common Complex Disease.	Reticulocyte count	170,641 European ancestry individuals		9q34.3	chr9	137205865	NDOR1	NDOR1			ENSG00000188566			rs113809617-G	rs113809617	0	113809617	missense_variant	0	0.1334	7e-14	13.1549		0.0407347	[0.03-0.051] unit increase	Affymetrix [~ 2500000] (imputed)	N	reticulocyte count	http://www.ebi.ac.uk/efo/EFO_0007986	GCST004622	Genome-wide genotyping array
chr9:137172302-137173619	ANAPC2	2017-08-30	27863252	Astle WJ	2016-11-17	Cell	www.ncbi.nlm.nih.gov/pubmed/27863252	The Allelic Landscape of Human Blood Cell Trait Variation and Links to Common Complex Disease.	Mean corpuscular hemoglobin	172,332 European ancestry individuals		9q34.3	chr9	137205865	NDOR1	NDOR1			ENSG00000188566			rs113809617-G	rs113809617	0	113809617	missense_variant	0	0.1334	6e-21	20.2218		0.0502589	[0.04-0.061] unit increase	Affymetrix [~ 2500000] (imputed)	N	mean corpuscular hemoglobin	http://www.ebi.ac.uk/efo/EFO_0004527	GCST004630	Genome-wide genotyping array
chr9:137172302-137173619	ANAPC2	2019-02-01	30573740	Yap CX	2018-12-20	Nat Commun	www.ncbi.nlm.nih.gov/pubmed/30573740	Dissection of genetic variation and evidence for pleiotropy in male pattern baldness.	Male-pattern baldness	205,327 European ancestry males		9q34.3	chr9	137186131	NR	ANAPC2			ENSG00000176248			rs3922735-A	rs3922735	0	3922735	intron_variant	0	0.25687	3e-08	7.52288		0.0196947	[0.013-0.027] unit decrease	NR [19129689] (imputed)	N	balding measurement	http://www.ebi.ac.uk/efo/EFO_0007825	GCST007020	Genome-wide genotyping array
chr9:137172302-137173619	ANAPC2	2019-02-08	30595370	Kichaev G	2018-12-27	Am J Hum Genet	www.ncbi.nlm.nih.gov/pubmed/30595370	Leveraging Polygenic Functional Enrichment to Improve GWAS Power.	Mean corpuscular hemoglobin	approximately 443,000 European ancestry individuals		9q34.3	chr9	137205865		NDOR1			ENSG00000188566			rs113809617-?	rs113809617	0	113809617	missense_variant	0	NR	4e-53	52.3979				NR [~ 8900000] (imputed)	N	mean corpuscular hemoglobin	http://www.ebi.ac.uk/efo/EFO_0004527	GCST007068	Genome-wide genotyping array
chr9:137172302-137173619	ANAPC2	2019-07-05	31152163	Wuttke M	2019-05-31	Nat Genet	www.ncbi.nlm.nih.gov/pubmed/31152163	A catalog of genetic loci associated with kidney function from analyses of a million individuals.	Estimated glomerular filtration rate	567,460 European ancestry individuals, 165,726 East Asian ancestry individuals, 13,842 African American individuals, 13,359 South Asian ancestry individuals, 4,961 Hispanic individuals	216,518 European ancestry individuals, 64,204 non-Hispanic black individuals	9q34.3	chr9	137208820	NDOR1	NDOR1			ENSG00000188566			rs28404308-A	rs28404308	0	28404308	intron_variant	0	0.6437	4e-10	9.39794		0.0024	[0.0016-0.0032] unit increase	Affymetrix, Illumina [8221591] (imputed)	N	glomerular filtration rate	http://www.ebi.ac.uk/efo/EFO_0005208	GCST008058	Genome-wide genotyping array
chr9:137172302-137173619	ANAPC2	2019-07-05	31152163	Wuttke M	2019-05-31	Nat Genet	www.ncbi.nlm.nih.gov/pubmed/31152163	A catalog of genetic loci associated with kidney function from analyses of a million individuals.	Estimated glomerular filtration rate	567,460 European ancestry individuals	216,518 European ancestry individuals	9q34.3	chr9	137208820	NDOR1	NDOR1			ENSG00000188566			rs28404308-A	rs28404308	0	28404308	intron_variant	0	0.6232	2e-10	9.69897		0.0027	[0.0017-0.0037] unit increase	Affymetrix, Illumina [8834748] (imputed)	N	glomerular filtration rate	http://www.ebi.ac.uk/efo/EFO_0005208	GCST008059	Genome-wide genotyping array
chr9:137172302-137173619	ANAPC2	2019-02-08	30595370	Kichaev G	2018-12-27	Am J Hum Genet	www.ncbi.nlm.nih.gov/pubmed/30595370	Leveraging Polygenic Functional Enrichment to Improve GWAS Power.	Red blood cell count	approximately 445,000 European ancestry individuals		9q34.3	chr9	137205865		NDOR1			ENSG00000188566			rs113809617-?	rs113809617	0	113809617	missense_variant	0	NR	1e-12	12				NR [~ 8900000] (imputed)	N	erythrocyte count	http://www.ebi.ac.uk/efo/EFO_0004305	GCST007069	Genome-wide genotyping array
chr9:137172302-137173619	ANAPC2	2019-05-21	30595370	Kichaev G	2018-12-27	Am J Hum Genet	www.ncbi.nlm.nih.gov/pubmed/30595370	Leveraging Polygenic Functional Enrichment to Improve GWAS Power.	Height	approximately 458,000 European ancestry individuals		9q34.3	chr9	137183187		ANAPC2			ENSG00000176248			rs11549105-?	rs11549105	0	11549105	synonymous_variant	0	NR	1e-08	8				NR [~ 8900000] (imputed)	N	body height	http://www.ebi.ac.uk/efo/EFO_0004339	GCST007841	Genome-wide genotyping array
