# Supplementary material for: The genome-wide impact of trisomy 21 on DNA methylation and its implications for hematopoiesis
Source: Nat Commun. 2021 Feb 5;12:821. doi: 10.1038/s41467-021-21064-z (PMC7865055; doi:10.1038/s41467-021-21064-z)
Supplement: Supplementary file 13 — Supplementary Data 9 [file 41467_2021_21064_MOESM13_ESM.xlsx]

## Sheet: Table S12.csv
Supplementary Data 9 - Differentially expressed genes in Down syndrome (DS) fetal liver (N=3) versus non-DS fetal liver (N=3) CD34+ cells, assessed using DESeq2. P-values were calculated by Wald test using the DESeq2 package, and FDR-adjusted P-values were subsequently calculated.
Gene	baseMean	log2FoldChange	logfoldchange_StandardError	stat	pvalue	FDR_adjusted_pvalue
C1orf159	50.3443	4.66725	1.24156	3.75919	0.000170467	0.0125954
CPSF3L	801.175	1.60871	0.517121	3.1109	0.00186521	0.0627046
MEGF6	206.871	-1.82482	0.626607	-2.91223	0.00358856	0.0913344
SMIM1	190.652	3.11264	0.688454	4.5212	6.15e-06	0.000965458
RSC1A1	30.0977	4.69077	1.51022	3.10601	0.00189628	0.0634403
ZBTB17	189.848	1.90372	0.620298	3.06904	0.00214745	0.0686835
THEMIS2	332.204	1.63276	0.547054	2.98465	0.00283906	0.0805487
SMPDL3B	88.1347	3.84569	1.00852	3.8132	0.000137179	0.0106481
TINAGL1	38.9903	-4.66625	1.50832	-3.09367	0.00197697	0.0648831
CCDC28B	743.446	1.31186	0.429264	3.05607	0.0022426	0.0709795
ZFP69B	38.1106	-5.77318	1.70027	-3.39544	0.000685178	0.0333349
ERMAP	302.625	1.7604	0.555724	3.16775	0.00153622	0.0561578
UROD	6284.02	2.38598	0.515622	4.62738	3.7e-06	0.000664497
ZSWIM5	16.9527	7.09374	2.26481	3.13216	0.00173525	0.0603927
HPDL	244.339	2.67714	0.69926	3.82854	0.000128907	0.0101777
TCTEX1D1	386.722	-1.77317	0.562065	-3.15474	0.0016064	0.0574654
IL12RB2	240.589	-2.0555	0.612437	-3.35626	0.000790036	0.0363966
PTGER3	64.2681	4.17396	1.44189	2.89479	0.0037941	0.0941167
COL24A1	304.696	-2.34259	0.575825	-4.06824	4.74e-05	0.00459101
GBP4	630.141	-2.53289	0.485037	-5.22206	1.77e-07	5.82e-05
GFI1	152.301	-4.75073	0.995843	-4.77056	1.84e-06	0.000396621
F3	14.8815	-6.8755	2.27806	-3.01813	0.00254337	0.0765615
CNN3	332.858	-2.33386	0.718995	-3.246	0.00117037	0.0471459
TMEM56	85.2928	9.4236	1.53746	6.12933	8.83e-10	5.54e-07
DPYD	399.026	-1.58373	0.520199	-3.04447	0.00233088	0.0725643
AMY2B	104.25	-2.35611	0.820136	-2.87282	0.00406823	0.0975881
SLC25A24	406.998	-1.75336	0.591639	-2.96356	0.00304107	0.0832569
AMPD2	502.739	1.61118	0.52933	3.04381	0.00233602	0.0725643
CSF1	141.7	3.20949	0.957354	3.35246	0.000800966	0.0365246
CD53	3452.73	-1.22462	0.337243	-3.63128	0.000282016	0.0180761
C1orf162	565.918	-1.47324	0.485224	-3.0362	0.00239576	0.0736657
LOC100996251	71.7164	-3.16046	1.01924	-3.10082	0.00192987	0.0639449
SYCP1	154.43	5.16374	1.12221	4.60142	4.2e-06	0.000724737
ZNF697	53.7253	-4.39722	1.48272	-2.96565	0.00302041	0.0829682
SELENBP1	488.03	8.26373	1.66039	4.97697	6.46e-07	0.000168382
S100A6	3414.61	2.37452	0.535237	4.4364	9.15e-06	0.00132659
S100A4	2691.34	1.53726	0.526759	2.91833	0.00351914	0.0902114
PKLR	101.487	9.67501	1.48053	6.53482	6.37e-11	5.87e-08
LMNA	101.866	4.08657	0.949825	4.30244	1.69e-05	0.00216114
SPTA1	862.831	1.71851	0.48833	3.51916	0.000432912	0.0249231
IFI16	3588.46	-1.41515	0.445478	-3.1767	0.00148962	0.0547465
ACKR1	22.6049	7.50668	2.14156	3.50525	0.000456185	0.0255187
SLAMF9	22.4175	7.49491	2.53625	2.95512	0.00312552	0.0846769
CD48	803.718	-2.57606	0.694937	-3.7069	0.000209812	0.0148665
ITLN1	15.7765	-7.95226	2.46056	-3.23189	0.00122974	0.0485877
PPOX	331.97	1.70833	0.557865	3.06226	0.00219675	0.0699366
RCSD1	606.883	-1.77866	0.610771	-2.91216	0.00358939	0.0913344
SELP	200.176	3.34453	0.928828	3.6008	0.000317238	0.0197445
SELL	5506.78	-1.66338	0.508496	-3.27117	0.00107105	0.0449456
DNM3	142.064	3.07856	0.907174	3.39357	0.000689889	0.0333644
RGS2	1226.12	-1.94819	0.620505	-3.13969	0.00169127	0.0593105
NEK7	972.403	-2.33217	0.508367	-4.58757	4.48e-06	0.000755605
CSRP1	728.986	2.23103	0.492207	4.5327	5.82e-06	0.000924874
LINC01136	14.3596	-21.1848	3.18676	-6.64774	2.98e-11	3.92e-08
CTSE	34.8841	8.13512	1.83771	4.42677	9.57e-06	0.00134866
IRF6	24.2889	7.61181	2.41762	3.14848	0.00164123	0.0580131
PSEN2	90.2621	2.72089	0.946701	2.87407	0.00405214	0.0975881
ADCK3	581.48	2.3085	0.489133	4.71957	2.36e-06	0.000466509
FAM89A	202.928	2.18033	0.720654	3.02549	0.00248234	0.0750516
ERO1B	701.274	-1.72884	0.562245	-3.07488	0.00210585	0.0680543
IDI1	1551.29	-1.24591	0.407494	-3.05749	0.00223196	0.0708944
AKR1C6P	96.0518	-2.66842	0.80866	-3.29981	0.000967509	0.0415158
TUBAL3	58.3783	8.87655	1.63328	5.4348	5.49e-08	2.17e-05
SFMBT2	293.817	-2.59382	0.612447	-4.23517	2.28e-05	0.00274389
CELF2	3176.59	-1.35165	0.462817	-2.92048	0.00349488	0.089756
LOC101928834	381.523	1.95937	0.62585	3.13073	0.00174373	0.0605356
C10orf10	222.735	-4.90741	0.904558	-5.4252	5.79e-08	2.22e-05
SLC16A9	323.506	2.63489	0.734682	3.58643	0.000335232	0.0202631
JMJD1C	2408.76	-1.23104	0.394974	-3.11675	0.00182855	0.0622293
HK1	814.52	1.62215	0.427835	3.79154	0.000149718	0.0112427
LRRC20	30.5485	4.77947	1.44177	3.315	0.000916445	0.0404688
ZNF503	44.13	-4.58792	1.3268	-3.4579	0.000544412	0.028493
ZNF503-AS1	31.7482	-8.95271	1.89455	-4.7255	2.3e-06	0.000459661
SH2D4B	33.9537	-9.06262	2.16042	-4.19483	2.73e-05	0.00309266
CCSER2	351.7	-2.2511	0.644297	-3.49389	0.000476046	0.0263047
AGAP11	25.6973	-5.9211	2.05265	-2.88461	0.00391898	0.0956688
EXOC6	1020.21	-1.28344	0.444613	-2.88665	0.00389368	0.0954542
PDLIM1	1491.34	1.59456	0.490797	3.24892	0.00115844	0.0468018
ZNF518A	1750.42	-1.24963	0.385495	-3.24162	0.00118851	0.0475813
BLNK	448.673	-2.17938	0.729357	-2.98809	0.00280728	0.0802466
PIK3AP1	553.258	-1.98751	0.58572	-3.39328	0.000690614	0.0333644
MARVELD1	140.265	2.11348	0.717589	2.94525	0.0032269	0.0851932
SFRP5	36.5717	5.93057	1.61854	3.66415	0.000248164	0.016485
LDB1	242.981	2.53857	0.613576	4.13734	3.51e-05	0.00365017
CALHM2	44.9952	-4.38168	1.42057	-3.08446	0.00203925	0.0667684
TCF7L2	453.106	-2.29241	0.545897	-4.19935	2.68e-05	0.00308509
FAM160B1	557.558	-2.03224	0.57051	-3.56215	0.000367827	0.0218123
SLC18A2	1018.35	1.65085	0.421172	3.91965	8.87e-05	0.00751692
UROS	580.135	1.701	0.489554	3.47459	0.000511642	0.0269823
FANK1	32.8343	5.09085	1.655	3.07605	0.00209764	0.0680543
PTPRE	555.398	-1.54307	0.511917	-3.0143	0.00257576	0.0767009
CYP2E1	35.0595	8.14212	2.21682	3.67288	0.000239835	0.0162779
PTDSS2	73.8549	2.73852	0.948757	2.88643	0.00389637	0.0954542
HBB	340.608	8.17898	0.863442	9.47253	2.73e-21	1.26e-17
HBD	1389.98	4.05855	0.637651	6.36485	1.95e-10	1.59e-07
HBBP1	47.7478	8.58746	1.70883	5.02533	5.03e-07	0.000138878
BGLT3	18.5347	7.22287	2.21404	3.2623	0.0011051	0.0453092
HBG1	3473.98	10.1208	1.6647	6.07966	1.2e-09	6.93e-07
HBG2	8072.43	8.57891	1.93544	4.43254	9.31e-06	0.00132659
ZBED5	819.687	-1.74073	0.498808	-3.48979	0.000483407	0.0263982
ZBED5-AS1	698.2	-1.51263	0.469867	-3.21927	0.00128519	0.0499363
MICAL2	219.479	1.95505	0.64082	3.05085	0.00228192	0.0719568
RAG1	320.171	-3.75081	0.984524	-3.80977	0.000139098	0.0106774
RAG2	258.362	-4.30411	0.946455	-4.5476	5.43e-06	0.000871755
CD82	1659.69	2.87054	0.479454	5.9871	2.14e-09	1.05e-06
MDK	1156.77	-1.24957	0.428812	-2.91403	0.00356799	0.091267
SLC43A3	1315.67	1.15196	0.391893	2.93947	0.00328779	0.0860905
FAM111A	2576.86	-1.20209	0.416042	-2.88935	0.00386037	0.0949087
CCDC86	493.597	1.95901	0.557742	3.51239	0.000444101	0.0252429
TKFC	229.228	2.33765	0.577521	4.04773	5.17e-05	0.00486112
FERMT3	873.815	1.83943	0.609627	3.01731	0.00255031	0.0766036
CAPN1	735.512	2.39463	0.646685	3.70293	0.000213125	0.0148791
SNX32	39.6816	6.37665	1.78161	3.57914	0.000344723	0.0206192
ACER3	320.338	-1.61118	0.545929	-2.95126	0.00316478	0.0849067
CCDC81	27.7131	-4.68688	1.43529	-3.26545	0.00109291	0.0450031
CHORDC1	1975.05	-0.999785	0.347503	-2.87705	0.0040141	0.0971329
MAML2	93.0537	-4.33461	0.923102	-4.6957	2.66e-06	0.000496096
JRKL	183.135	-2.26637	0.692572	-3.27239	0.00106642	0.0449228
TRPC6	74.1478	9.2217	1.52972	6.02835	1.66e-09	8.8e-07
CASP1	554.277	-2.54113	0.639624	-3.97285	7.1e-05	0.00641336
REXO2	2417.82	1.62762	0.491526	3.31135	0.000928456	0.0405964
RNF214	300.247	1.71678	0.513145	3.3456	0.000821042	0.0373169
AMICA1	495.075	-1.54646	0.519183	-2.97864	0.00289528	0.0814746
SLC37A4	375.58	1.83974	0.535468	3.43576	0.000590897	0.030127
HMBS	1109.25	1.64709	0.46783	3.5207	0.000430414	0.0249231
PVRL1	93.1006	4.12247	1.14842	3.58967	0.000331091	0.020242
SORL1	1272.01	-2.03231	0.553058	-3.67467	0.000238153	0.0162779
ETS1	199.207	-2.17603	0.714127	-3.04712	0.00231048	0.0723897
WNT5B	157.55	3.95309	1.03706	3.81182	0.000137947	0.0106481
NOP2	863.337	1.62769	0.411317	3.95728	7.58e-05	0.00667164
LPCAT3	903.808	1.85042	0.491089	3.76799	0.000164568	0.0122249
RIMKLB	1684.04	-1.52692	0.470821	-3.2431	0.00118235	0.04749
CLEC2B	1026.88	-3.54816	0.64647	-5.48852	4.05e-08	1.7e-05
CLEC12A	171.263	-2.11061	0.699855	-3.01579	0.00256311	0.0766131
LRP6	428.797	-1.87386	0.534062	-3.50869	0.000450312	0.0253958
ART4	21.8138	7.45555	2.24971	3.31401	0.00091968	0.0404688
ST8SIA1	38.3273	6.76957	1.66287	4.07101	4.68e-05	0.00458702
LRMP	1555.82	-1.401	0.461636	-3.03486	0.00240649	0.0736657
REP15	20.1766	-6.71168	2.13327	-3.14619	0.00165414	0.058156
HDAC7	842.522	2.42698	0.504072	4.81476	1.47e-06	0.000323225
TUBA1C	1930.57	1.5993	0.464744	3.44125	0.000579034	0.0298228
TESPA1	1652.65	1.42501	0.431412	3.30312	0.000956143	0.0411559
CD63	5270.16	1.29245	0.404484	3.19531	0.0013968	0.0523023
ESYT1	1122.51	1.27968	0.428566	2.98595	0.00282699	0.0803713
CYP27B1	21.0675	7.40805	2.52381	2.93527	0.0033326	0.0868605
MSRB3	459.81	-1.67882	0.539484	-3.1119	0.00185888	0.0627046
HMGA2	1390.83	-1.52892	0.449075	-3.4046	0.000662607	0.0325809
TBC1D15	1103.4	-1.37709	0.474679	-2.90111	0.00371848	0.0928219
GLIPR1	726.089	-2.10691	0.430959	-4.88889	1.01e-06	0.000245526
PHLDA1	74.1806	-9.22637	1.71447	-5.38147	7.39e-08	2.62e-05
NAP1L1	12927	-1.23578	0.353275	-3.49807	0.000468634	0.0261079
SYT1	152.04	-3.78899	1.22445	-3.09445	0.00197176	0.0648662
BTG1	638.472	-2.06694	0.540358	-3.82514	0.000130698	0.0102605
VEZT	1058.83	-1.22294	0.415277	-2.94487	0.00323089	0.0851932
DEPDC4	190.12	-2.42627	0.814428	-2.9791	0.00289093	0.0814746
EID3	114.204	-2.69731	0.899068	-3.00012	0.00269876	0.0785025
KIAA1033	1587.55	-1.56519	0.435905	-3.59068	0.000329822	0.020242
TMEM263	1253.52	-1.84347	0.436678	-4.22158	2.43e-05	0.00288959
SELPLG	792.839	1.43411	0.499417	2.87156	0.00408454	0.0976568
ADAM1A	106.475	2.35815	0.824094	2.86151	0.00421631	0.0998645
OGFOD2	283.237	1.75221	0.611767	2.86418	0.00418092	0.0995996
CHFR	221.274	1.78591	0.566099	3.15476	0.00160632	0.0574654
LATS2	215.007	-2.117	0.734474	-2.88234	0.00394733	0.096191
TPTE2P6	25.246	-7.65152	2.25774	-3.38902	0.000701437	0.0335532
FLT3	366.449	-2.247	0.724451	-3.10166	0.00192441	0.0639172
UBL3	182.801	-2.11793	0.608958	-3.47795	0.000505257	0.0268505
SLC25A15	291.462	1.88305	0.591495	3.18354	0.00145486	0.0540371
ENOX1	37.6844	-6.59046	2.02769	-3.25024	0.00115308	0.0467218
ATP7B	107.006	6.05696	1.25088	4.84216	1.28e-06	0.000290921
DACH1	137.933	-4.59924	1.0769	-4.27083	1.95e-05	0.00244624
MIR17HG	598.185	-2.32456	0.563528	-4.12502	3.71e-05	0.00379414
GRTP1	134.543	10.0811	1.43943	7.00351	2.5e-12	4.93e-09
RNASE1	295.147	2.73744	0.658343	4.15807	3.21e-05	0.00341117
CMTM5	33.63	8.08023	2.3172	3.48707	0.000488347	0.0263982
DCAF11	332.039	2.19083	0.591666	3.70282	0.00021322	0.0148791
STXBP6	364.821	1.39895	0.483258	2.89483	0.00379367	0.0941167
ARID4A	1469.95	-1.05441	0.359354	-2.93417	0.00334441	0.0868605
DACT1	30.357	-5.84712	2.01297	-2.90473	0.00367568	0.0928219
LOC101928767	99.7771	-2.86363	0.815142	-3.51304	0.000443004	0.0252429
MIR5195	26.1878	-8.69043	2.08633	-4.16541	3.11e-05	0.00332892
ATP10A	114.326	-2.20987	0.746135	-2.96176	0.0030589	0.0835274
APBA2	50.3308	4.32968	1.3376	3.2369	0.00120837	0.0480681
LOC101928134	20.6169	7.3745	2.1623	3.41049	0.00064847	0.0319997
SLC12A6	934.332	1.63234	0.399713	4.08377	4.43e-05	0.0044366
EPB42	44.9486	8.50053	1.70396	4.9887	6.08e-07	0.000161517
FRMD5	623.556	-1.98365	0.606869	-3.26866	0.00108059	0.0449456
ATP8B4	2087.72	-3.09617	0.651163	-4.75482	1.99e-06	0.000422203
HDC	1640.37	1.8671	0.497918	3.74981	0.000176972	0.0129377
LYSMD2	146.057	-2.40452	0.808058	-2.97567	0.00292347	0.0817685
MYO5C	395.943	-2.65694	0.578498	-4.59282	4.37e-06	0.000745927
HSP90AB4P	135.613	-1.97063	0.687411	-2.86674	0.0041472	0.098967
VPS13C	2226.41	-1.21793	0.353197	-3.4483	0.000564125	0.0291929
TPM1	342.394	1.94106	0.530281	3.66044	0.000251785	0.0166455
RBPMS2	60.2416	8.92139	1.63416	5.45932	4.78e-08	1.94e-05
SCAPER	1046.05	-1.7822	0.57538	-3.09743	0.00195207	0.0645258
CTSH	245.407	2.23856	0.727908	3.07533	0.00210269	0.0680543
LINC01314	11.783	-7.53564	2.62253	-2.87342	0.00406054	0.0975881
BTBD1	455.044	-1.37616	0.465507	-2.95626	0.00311392	0.0846453
LRRK1	46.3039	-3.47014	1.15468	-3.00528	0.00265338	0.0779807
HBA2	416.349	11.7113	1.93284	6.05911	1.37e-09	7.56e-07
HBA1	256.293	9.42674	1.23675	7.6222	2.49e-14	6.89e-11
E4F1	135.164	3.14854	0.754331	4.17396	2.99e-05	0.0032314
THOC6	816.421	1.32607	0.456483	2.90496	0.00367301	0.0928219
LITAF	501.337	-2.4563	0.588127	-4.17649	2.96e-05	0.00322081
CPPED1	911.171	1.90207	0.403341	4.71577	2.41e-06	0.0004686
CRYM	170.835	3.25637	0.750306	4.34006	1.42e-05	0.00189244
AHSP	680.235	12.4193	1.36497	9.09858	9.15e-20	3.16e-16
CCDC113	36.5823	8.20147	1.92346	4.26391	2.01e-05	0.00250052
CDH1	83.4752	9.39326	1.56318	6.00908	1.87e-09	9.55e-07
C16orf95	143.441	2.73449	0.942607	2.90099	0.00371984	0.0928219
CAMKK1	32.2349	4.61793	1.56738	2.94628	0.00321622	0.0851932
XAF1	696.082	-1.63251	0.550353	-2.96629	0.00301412	0.0829682
CLEC10A	18.6701	7.23185	2.18869	3.30419	0.00095251	0.0411276
MPDU1	572.179	1.54607	0.530648	2.91354	0.00357353	0.091267
ATP1B2	81.9873	7.50088	1.39126	5.39143	6.99e-08	2.54e-05
ALOX15B	14.826	-6.87351	2.24936	-3.05576	0.00224492	0.0709795
MYH10	1476.98	1.24788	0.373209	3.34365	0.00082684	0.0373348
PMP22	171.118	2.28887	0.766153	2.98748	0.00281288	0.0802466
RASD1	34.2479	-7.08551	1.7564	-4.03412	5.48e-05	0.00511672
FLOT2	790.049	1.70911	0.442687	3.86076	0.000113033	0.00918691
EVI2B	1110.48	-2.36965	0.500539	-4.73419	2.2e-06	0.000456869
EVI2A	530.208	-2.4309	0.496723	-4.89387	9.89e-07	0.000243952
SLFN5	16.0991	7.01994	2.39594	2.92993	0.00339035	0.0875598
MRM1	127.562	3.47149	0.883314	3.93007	8.49e-05	0.00728796
AATF	969.183	1.51707	0.527767	2.87451	0.00404661	0.0975881
PNMT	340.038	2.83559	0.761047	3.7259	0.000194616	0.0140786
STAT5A	1753.17	1.41698	0.419782	3.37553	0.000736749	0.0349296
COASY	623.753	1.47324	0.488908	3.01332	0.00258407	0.0767243
TMEM101	649.686	1.17917	0.412399	2.8593	0.00424576	0.0999381
ITGA2B	758.942	4.32609	0.652972	6.62523	3.47e-11	3.92e-08
WNT3	37.9775	8.2587	1.87128	4.41339	1.02e-05	0.00140606
HOXB5	26.1571	-5.63144	1.81408	-3.10429	0.00190734	0.0635031
TOB1	696.525	-1.98153	0.500959	-3.95548	7.64e-05	0.00667961
HLF	548.882	-2.95831	0.819951	-3.60791	0.000308671	0.0193859
NOG	656.304	-3.41494	0.544792	-6.26833	3.65e-10	2.52e-07
TCAM1P	32.8314	8.04795	1.89445	4.24817	2.16e-05	0.00263533
CD79B	675.227	-1.92061	0.664021	-2.8924	0.00382311	0.0941604
RNF157	94.9397	3.56738	1.02315	3.48665	0.000489102	0.0263982
ST6GALNAC1	30.9008	7.95955	1.99342	3.99292	6.53e-05	0.00597197
C17orf99	71.1122	3.99915	1.33883	2.98705	0.00281679	0.0802466
HGS	428.226	1.96889	0.531447	3.70477	0.000211581	0.0148791
P4HB	2156.59	1.56557	0.465213	3.36528	0.000764669	0.0359368
PCYT2	101.347	3.6156	0.837211	4.31863	1.57e-05	0.00206603
PYCR1	564.718	2.21507	0.647574	3.42057	0.000624893	0.0315115
ASPSCR1	190.925	2.11689	0.629863	3.36087	0.00077698	0.0361466
DLGAP1-AS4	20.9815	7.4012	2.1011	3.52254	0.000427432	0.0249191
ABHD3	296.564	-1.67452	0.531498	-3.15057	0.00162952	0.0580131
MIB1	903.356	-1.16643	0.40175	-2.90336	0.00369182	0.0928219
TRAPPC8	769.994	-1.22765	0.420167	-2.92181	0.00348	0.0895402
SLC14A1	79.299	3.28819	1.13256	2.90332	0.00369232	0.0928219
PSTPIP2	1078.38	1.62323	0.465333	3.48831	0.000486082	0.0263982
PIAS2	790.417	-1.40655	0.479983	-2.93042	0.00338503	0.0875598
C18orf54	564.489	-2.39463	0.534425	-4.48075	7.44e-06	0.00115473
TCF4	1793.34	-1.33089	0.399105	-3.33469	0.000853959	0.0380618
FECH	1383.69	1.22847	0.404521	3.03685	0.00239062	0.0736657
PMAIP1	1176.86	-1.43389	0.473915	-3.02562	0.00248121	0.0750516
PRSS57	1198.79	1.37663	0.411632	3.34432	0.000824848	0.0373348
CFD	100.146	3.12182	0.902647	3.45852	0.000543155	0.028493
MED16	230.315	2.1456	0.729474	2.9413	0.00326836	0.0858535
PCSK4	18.5444	7.2248	2.27434	3.17666	0.00148981	0.0547465
SLC39A3	239.951	1.76824	0.5955	2.96933	0.00298448	0.0826929
DAPK3	17.5413	6.24852	2.0957	2.98159	0.00286753	0.0810237
LRG1	35.2504	3.73234	1.26633	2.94738	0.00320478	0.0851932
TICAM1	38.8979	4.24262	1.48253	2.86174	0.00421318	0.0998645
UHRF1	2863.87	-1.47168	0.378922	-3.88387	0.000102806	0.00850583
DUS3L	384.895	2.66548	0.632937	4.21129	2.54e-05	0.00297316
INSR	1450.46	-1.42751	0.42494	-3.35932	0.000781333	0.0362271
STXBP2	859.113	1.59671	0.519345	3.07446	0.00210882	0.0680543
ANGPTL4	19.2306	-8.2394	2.57147	-3.20416	0.00135457	0.0517019
ICAM4	1408.93	2.72276	0.52338	5.20226	1.97e-07	6.33e-05
CDC37	1293.96	1.24412	0.421674	2.95043	0.00317332	0.0849067
EPOR	328.359	2.47948	0.667811	3.71284	0.000204943	0.014672
ZNF439	291.675	-1.99407	0.568625	-3.50683	0.000453481	0.0254705
ZNF844	266.571	-2.30797	0.758571	-3.04252	0.00234606	0.0726804
PRDX2	5096.47	2.75602	0.58573	4.70527	2.54e-06	0.000479866
KLF1	415.776	2.84095	0.617136	4.60344	4.16e-06	0.000724737
TRMT1	632.011	1.40427	0.489035	2.8715	0.00408523	0.0976568
UCA1	192.672	9.05599	1.40551	6.44322	1.17e-10	1.01e-07
FAM129C	191.995	-2.29802	0.639197	-3.59517	0.000324184	0.0200863
JUND	3114.79	-1.81626	0.619436	-2.93211	0.00336665	0.087274
ZNF257	330.562	-2.12777	0.709654	-2.99831	0.00271478	0.0786375
PPP1R14A	166.711	2.28017	0.77195	2.95377	0.00313915	0.0847804
YIF1B	1230.06	1.44423	0.442051	3.26712	0.00108648	0.0449456
BLVRB	2003.4	4.24661	0.632947	6.70927	1.96e-11	3e-08
EXOSC5	1158.22	1.51734	0.458822	3.30703	0.000942915	0.0408409
ARHGEF1	294.669	1.96325	0.597615	3.28515	0.0010193	0.0432013
APOE	117.659	5.73432	1.10426	5.19289	2.07e-07	6.5e-05
APOC1	2701.54	4.93807	0.652106	7.57249	3.66e-14	8.43e-11
EMP3	1600.64	1.68452	0.468764	3.59352	0.000326237	0.0201233
BCAT2	603.466	1.57752	0.545221	2.89335	0.00381155	0.0941604
TNNT1	15.2212	6.93726	2.33695	2.96851	0.00299243	0.0826929
HSPBP1	315.316	2.0397	0.585491	3.48375	0.000494449	0.0264798
TRIB2	562.076	2.56251	0.558914	4.58481	4.54e-06	0.000756455
FKBP1B	28.6713	7.85048	1.93004	4.06753	4.75e-05	0.00459101
PPP1CB	14484.8	-1.20398	0.407323	-2.95584	0.00311822	0.0846453
LTBP1	249.687	2.78629	0.670374	4.15632	3.23e-05	0.00341119
CRIM1	404.52	-2.35826	0.594592	-3.96618	7.3e-05	0.00655262
MAP4K3	313.371	-2.16846	0.678577	-3.1956	0.00139539	0.0523023
PRKCE	76.8329	-4.21449	1.42767	-2.952	0.00315727	0.0849067
RHOQ	479.411	-2.88753	0.548415	-5.26523	1.4e-07	4.72e-05
EPCAM	795.18	2.52379	0.742253	3.40017	0.000673445	0.0329964
SPTBN1	1984.42	-1.95319	0.418479	-4.66737	3.05e-06	0.000562038
RPL23AP32	26.6122	-4.34773	1.52034	-2.8597	0.00424038	0.0999381
BCL11A	4218.2	-1.25513	0.422298	-2.97215	0.00295721	0.0823785
PUS10	404.875	-2.13233	0.667193	-3.19597	0.00139361	0.0523023
CNRIP1	4077.25	1.99829	0.470237	4.24955	2.14e-05	0.00263533
ADD2	60.5393	8.92878	1.61106	5.54218	2.99e-08	1.29e-05
SMYD5	315.276	1.60884	0.543452	2.96041	0.00307232	0.0837284
BOLA3-AS1	513.921	2.45069	0.537989	4.55527	5.23e-06	0.000850452
DCTN1	950.278	1.30668	0.418989	3.11865	0.00181679	0.0621352
VAMP5	681.655	-1.36368	0.453845	-3.00472	0.00265824	0.0779807
LINC00152	764.439	1.84717	0.616495	2.99625	0.00273323	0.0790064
ANKRD36C	3759.88	-1.23213	0.404538	-3.04578	0.0023208	0.0725487
FAM178B	4141.99	6.16719	0.628297	9.81572	9.63e-23	1.33e-18
AFF3	377.541	-1.43008	0.482165	-2.96596	0.00301739	0.0829682
ST6GAL2	141.515	3.30695	1.00417	3.29322	0.000990476	0.0423247
STEAP3	134.289	2.7438	0.945469	2.90205	0.00370733	0.0928219
RNU4ATAC	138.078	-2.65556	0.791243	-3.35618	0.000790257	0.0363966
IMP4	987.63	1.4238	0.44455	3.2028	0.001361	0.0518043
CXCR4	468.634	-2.8699	0.565029	-5.0792	3.79e-07	0.000106876
ERMN	34.9945	-5.40505	1.69037	-3.19756	0.00138596	0.0523023
CYTIP	315.153	-1.84154	0.528946	-3.48153	0.000498552	0.0265965
TANC1	287.734	1.67093	0.522612	3.19728	0.00138732	0.0523023
GCA	1520.03	-1.85312	0.451701	-4.10253	4.09e-05	0.00412139
COBLL1	131.278	-2.4852	0.846943	-2.93431	0.00334289	0.0868605
ATF2	1190.66	-1.34347	0.402496	-3.33785	0.000844288	0.0377786
PDE1A	175.395	-2.6958	0.897982	-3.00206	0.00268156	0.0783323
LINC01473	125.932	-3.7684	1.16869	-3.22445	0.00126213	0.0492625
TFPI	2677.85	-2.19906	0.448176	-4.90669	9.26e-07	0.000232947
SLC39A10	2184.48	-1.44612	0.418786	-3.45312	0.000554152	0.0288933
STRADB	461.861	1.83152	0.603687	3.03389	0.00241419	0.0736657
PARD3B	32.852	-5.35537	1.80268	-2.97078	0.00297041	0.0825798
CREB1	1044.17	-1.12907	0.382728	-2.95007	0.00317701	0.0849067
FZD5	135.31	3.52518	1.09716	3.21301	0.0013135	0.050413
CPS1	27.1965	7.77685	2.44644	3.17885	0.00147863	0.0546262
BARD1	1924.82	-1.25907	0.386685	-3.25606	0.00112971	0.0460449
ABCB6	174.732	2.36858	0.71571	3.30942	0.000934902	0.0407493
IRS1	15.9113	-7.96139	2.36777	-3.36239	0.000772701	0.0360689
STK25	484.357	1.70623	0.48272	3.53463	0.000408354	0.0241121
PLCB1	343.33	-2.82315	0.787229	-3.58619	0.000335548	0.0202631
CST3	392.995	1.69317	0.56872	2.97717	0.00290925	0.0815359
MYL9	61.4557	6.17115	1.52051	4.05861	4.94e-05	0.00473671
TGM2	212.352	2.94539	0.889186	3.31245	0.000924822	0.0405659
PPP1R16B	50.8793	-4.31031	1.34771	-3.19825	0.00138264	0.0523023
NCOA3	531.493	-1.71114	0.50459	-3.39114	0.000696022	0.0335085
FAM65C	485.375	2.69541	0.643379	4.18945	2.8e-05	0.00314115
ADRM1	1352.85	1.20984	0.420417	2.87772	0.00400556	0.0971329
TEKT4P2	114.311	5.33606	1.45474	3.66805	0.000244405	0.0163929
NRIP1	3282.18	-1.65159	0.454887	-3.63077	0.000282582	0.0180761
CXADR	1038.66	2.91603	0.430708	6.7703	1.29e-11	2.22e-08
MIR155HG	297.528	-1.61595	0.558087	-2.89552	0.00378527	0.0941167
C21orf59	1892.41	1.12058	0.357271	3.13649	0.00170981	0.0596576
WDR4	328.234	1.85604	0.629595	2.94799	0.0031985	0.0851932
RRP1	395.126	2.52515	0.663617	3.80513	0.000141727	0.0107596
PFKL	899.306	1.72366	0.472735	3.64614	0.000266205	0.0173498
UBE2G2	1815.03	1.3399	0.395384	3.38887	0.000701808	0.0335532
ITGB2	573.889	1.79236	0.483135	3.70984	0.000207387	0.0147704
FAM207A	58.5506	3.70917	1.02492	3.61898	0.000295767	0.0188323
COL18A1	148.992	2.72973	0.888043	3.07387	0.002113	0.0680543
C21orf58	595.327	1.56164	0.502198	3.10961	0.00187335	0.0628255
PRMT2	1707.31	1.05788	0.358175	2.95353	0.00314161	0.0847804
CECR1	254.172	-1.66584	0.574263	-2.90083	0.00372174	0.0928219
SDF2L1	147.947	2.75717	0.917931	3.00368	0.00266733	0.0780817
FBXO7	4039.86	1.3749	0.358344	3.83683	0.000124633	0.00995409
HMOX1	43.4703	8.45351	2.04291	4.13798	3.5e-05	0.00365017
CSF2RB	1687.5	1.3161	0.433218	3.03797	0.00238178	0.073622
MFNG	1156	1.47381	0.401325	3.67235	0.000240334	0.0162779
GCAT	530.465	1.65984	0.550472	3.0153	0.00256726	0.0766131
APOBEC3C	2709.39	2.06628	0.506948	4.07593	4.58e-05	0.00452319
CYB5R3	904.73	1.34787	0.465715	2.89419	0.00380134	0.0941276
LINC01266	17.437	-8.08898	2.30222	-3.51355	0.000442161	0.0252429
LRRN1	21.851	-8.42728	2.41271	-3.49287	0.000477851	0.0263047
ITPR1-AS1	20.2618	7.3516	2.15066	3.4183	0.000630136	0.0316603
ZNF660	179.51	-2.31174	0.729956	-3.16696	0.00154041	0.0561578
CCR1	67.8153	4.7609	1.45654	3.26864	0.00108065	0.0449456
GPX1	3357.58	1.25331	0.402682	3.11241	0.00185564	0.0627046
TCTA	376.956	2.84504	0.639966	4.44561	8.76e-06	0.00131627
NT5DC2	557.378	1.38034	0.467704	2.95131	0.00316432	0.0849067
ROBO2	18.2368	7.19684	2.28169	3.15417	0.00160955	0.0574654
LINC00506	161.56	-3.12965	0.866175	-3.61318	0.000302462	0.0190827
ZNF654	481.649	-2.38529	0.69679	-3.42325	0.00061877	0.031317
ST3GAL6	490.642	-1.75897	0.597279	-2.94498	0.00322976	0.0851932
ALCAM	406.797	-2.03743	0.640329	-3.18185	0.00146339	0.0542082
C3orf52	31.6962	7.99497	2.2948	3.48396	0.000494061	0.0264798
STXBP5L	29.6543	-8.86822	2.25016	-3.94115	8.11e-05	0.00704674
SLC15A2	545.106	-1.93142	0.618192	-3.12431	0.00178224	0.061563
MGLL	328.528	1.61718	0.536198	3.01601	0.00256127	0.0766131
GATA2	1434.21	1.23033	0.379625	3.2409	0.00119151	0.0475813
GATA2-AS1	90.5308	3.57613	1.09392	3.26909	0.00107894	0.0449456
GP9	40.9496	5.22029	1.55189	3.36383	0.000768702	0.0360039
NMNAT3	513.063	1.69801	0.566833	2.99561	0.002739	0.0790079
AGTR1	25.8103	7.69981	1.96688	3.91473	9.05e-05	0.00758072
P2RY13	187.743	-2.15064	0.658257	-3.26718	0.00108625	0.0449456
SUCNR1	21.416	-8.37972	2.29248	-3.65531	0.000256868	0.0169007
MBNL1-AS1	245.985	-2.31086	0.615117	-3.75678	0.000172116	0.0126496
GPR160	156.09	-2.40364	0.747404	-3.21598	0.00129999	0.0500331
TNFSF10	1004.54	-1.75759	0.538301	-3.26507	0.00109438	0.0450031
NAALADL2	38.5737	-4.40557	1.36987	-3.21604	0.00129973	0.0500331
B3GNT5	393.037	-2.55518	0.575948	-4.43648	9.14e-06	0.00132659
KLHL24	620.599	-2.46545	0.719287	-3.42763	0.000608883	0.0309299
VPS8	676.906	-1.43825	0.45682	-3.1484	0.00164168	0.0580131
TFRC	7272.81	1.63623	0.446331	3.66595	0.000246418	0.0164481
TMED11P	22.097	-8.42668	2.14879	-3.9216	8.8e-05	0.00750231
ARAP2	371.555	-2.31257	0.530002	-4.36332	1.28e-05	0.00171844
LOC101060498	51.6336	-4.47726	1.31279	-3.4105	0.00064844	0.0319997
NMU	33.1183	6.61374	2.11676	3.12446	0.00178133	0.061563
HOPX	1578.87	-2.03063	0.430882	-4.71274	2.44e-06	0.000469025
SPINK2	4941.97	-2.17179	0.476027	-4.56231	5.06e-06	0.00083219
JCHAIN	1115.65	-1.50687	0.459517	-3.27925	0.00104082	0.0439784
PF4	1401.53	13.4623	3.39792	3.96193	7.43e-05	0.00662736
EREG	263.788	2.57158	0.850857	3.02235	0.00250824	0.0756689
SCARB2	350.176	-1.50709	0.50612	-2.97772	0.002904	0.0815359
RASGEF1B	423.6	-2.45459	0.508589	-4.82626	1.39e-06	0.000310033
WDFY3	124.97	-2.20706	0.744782	-2.96336	0.00304297	0.0832569
GPRIN3	37.5742	-9.20646	1.78926	-5.14539	2.67e-07	8.2e-05
SGMS2	24.0983	7.60257	2.15507	3.52776	0.000419094	0.0245365
ZGRF1	1010.11	-1.51539	0.521962	-2.90326	0.00369298	0.0928219
GYPE	199.337	4.02825	0.70568	5.70833	1.14e-08	5.25e-06
GYPB	172.75	2.82141	0.768827	3.66977	0.000242771	0.0163628
GYPA	169.906	3.68835	1.00968	3.65298	0.000259218	0.0169745
OTUD4	730.031	-1.16477	0.401521	-2.9009	0.00372092	0.0928219
GUCY1A3	1338.47	-1.66095	0.397685	-4.17654	2.96e-05	0.00322081
FAM198B	221.235	-3.19883	0.994643	-3.21606	0.00129964	0.0500331
FAM218A	20.8204	-8.35615	2.44728	-3.41447	0.000639063	0.0317623
CMBL	691.911	1.64898	0.479422	3.43951	0.000582771	0.0298228
FAM134B	33.9541	-6.02053	1.77829	-3.38557	0.000710293	0.0338418
NPR3	1912.56	-1.28502	0.423628	-3.03336	0.00241845	0.0736657
RAI14	62.3693	-6.42578	1.21075	-5.30726	1.11e-07	3.84e-05
SPEF2	277.02	-2.14529	0.621987	-3.44908	0.000562496	0.0291929
OSMR	43.3151	-7.41888	1.89515	-3.91467	9.05e-05	0.00758072
HMGCS1	986.616	-1.90263	0.560322	-3.3956	0.000684785	0.0333349
FST	49.226	6.1596	1.74976	3.52025	0.000431135	0.0249231
MAP3K1	998.413	-1.94167	0.457718	-4.24207	2.21e-05	0.00268418
MIER3	348.381	-1.72061	0.596341	-2.88528	0.0039106	0.0956333
GAPT	1420.15	-1.44509	0.447393	-3.23002	0.00123781	0.0485877
RAB3C	109.239	3.78933	1.12277	3.37499	0.00073818	0.0349296
PDE4D	581.941	-1.96362	0.509653	-3.85286	0.000116748	0.00942536
LRRC70	1329.93	-1.70442	0.473154	-3.60226	0.000315465	0.019723
TRAPPC13	904.385	-1.29111	0.408418	-3.16125	0.00157096	0.0568219
PIK3R1	545.749	-1.53218	0.498843	-3.07147	0.0021301	0.0684457
POC5	680.525	-1.32904	0.445573	-2.98278	0.00285646	0.0808766
ARRDC3	4402.97	-1.83288	0.525146	-3.49022	0.000482617	0.0263982
ELL2	306.896	2.50227	0.564412	4.43341	9.28e-06	0.00132659
CAST	1132.69	1.93147	0.524945	3.67938	0.000233799	0.0160717
CHD1	2659.3	-1.08474	0.352824	-3.07445	0.00210893	0.0680543
PAM	419.021	-2.18725	0.576069	-3.79685	0.000146545	0.0110646
PGGT1B	806.163	-1.36827	0.475103	-2.87995	0.00397735	0.0967519
FEM1C	304.127	-2.49917	0.635157	-3.93474	8.33e-05	0.00719247
C5orf56	110.607	-2.40724	0.731398	-3.29129	0.000997288	0.0423986
DCANP1	67.0729	-3.91803	1.22838	-3.1896	0.00142468	0.0530589
ARHGAP26	233.053	-3.46689	0.709601	-4.88569	1.03e-06	0.000245526
NR3C1	1460.35	-1.16012	0.386599	-3.00084	0.00269234	0.0784813
PLAC8L1	13.2092	-7.69257	2.61717	-2.93927	0.00328985	0.0860905
ZNF300	60.327	-3.7413	1.09496	-3.41684	0.000633532	0.031671
SAP30L-AS1	65.8468	3.11224	0.98325	3.16526	0.00154943	0.056338
DUSP1	2438.44	-1.67506	0.53955	-3.10455	0.0019057	0.0635031
SIMC1	104.446	-8.74325	1.31724	-6.63758	3.19e-11	3.92e-08
NQO2	473.704	1.53499	0.493385	3.11114	0.00186365	0.0627046
LY86	147.944	-2.89287	0.700456	-4.12998	3.63e-05	0.00374088
TMEM14C	8443.11	1.4037	0.469093	2.99236	0.00276826	0.0793548
BTN3A1	208.053	-1.82706	0.606413	-3.0129	0.00258765	0.0767243
LY6G6F	27.0863	7.76803	2.38504	3.25698	0.00112605	0.0460313
LY6G6D	25.4123	7.67562	2.07412	3.70066	0.000215038	0.0148891
C6orf25	913.649	2.2494	0.54573	4.12182	3.76e-05	0.00381885
PPT2	235.469	1.93111	0.637057	3.0313	0.00243501	0.073944
HLA-DRA	10150	-2.19481	0.360353	-6.09072	1.12e-09	6.75e-07
HLA-DQA2	72.3935	-6.49688	1.29448	-5.0189	5.2e-07	0.000140796
TAP2	82.9051	-2.85667	0.992859	-2.87722	0.00401201	0.0971329
PSMB8-AS1	210.595	-1.78011	0.570125	-3.12231	0.00179438	0.0618069
PSMB9	614.381	-1.95694	0.487538	-4.01393	5.97e-05	0.0055375
HLA-DMB	385.479	-2.28781	0.615526	-3.71683	0.000201734	0.0145175
HLA-DMA	1712.84	-1.70435	0.406149	-4.19638	2.71e-05	0.00309266
HLA-DPA1	1646.82	-1.75399	0.440384	-3.98287	6.81e-05	0.00618942
HLA-DPB1	1173.34	-2.06774	0.462259	-4.47311	7.71e-06	0.0011835
WDR46	623.799	1.78364	0.482053	3.7001	0.000215518	0.0148891
RUNX2	710.149	-2.18193	0.599833	-3.63756	0.000275235	0.0177706
ADGRF1	44.5503	-7.01891	1.52111	-4.61435	3.94e-06	0.000698514
RHAG	1498.59	3.99857	1.31831	3.0331	0.00242051	0.0736657
FAM135A	400.18	-1.52237	0.499091	-3.05028	0.00228624	0.0719568
CD109	1033.48	-1.91257	0.404521	-4.72798	2.27e-06	0.000459661
PNRC1	1050.02	-1.56758	0.415933	-3.76883	0.000164017	0.0122249
RRAGD	324.316	-1.97633	0.546559	-3.61595	0.000299253	0.0189669
AIM1	430.793	-2.18098	0.692699	-3.14852	0.00164098	0.0580131
MARCKS	2128.04	-3.00819	0.45468	-6.61605	3.69e-11	3.92e-08
MAN1A1	1015.74	-2.42619	0.595011	-4.07755	4.55e-05	0.00452319
ARG1	37.3584	-4.29745	1.28756	-3.33766	0.000844871	0.0377786
HBS1L	2587.89	1.08965	0.358003	3.04368	0.00233706	0.0725643
ADGRG6	60.7884	-4.16183	1.197	-3.47687	0.000507298	0.0268557
UTRN	1170.1	-1.3055	0.456284	-2.86116	0.00422095	0.0998645
PDE10A	62.9935	-7.17292	1.32987	-5.39371	6.9e-08	2.54e-05
C7orf50	372.997	1.70873	0.575551	2.96886	0.00298908	0.0826929
ISPD	163.905	-2.49089	0.811379	-3.06995	0.00214096	0.0686349
AHR	396.574	-1.93515	0.58496	-3.30817	0.00093907	0.0408023
HDAC9	234.216	-2.386	0.682296	-3.49701	0.000470497	0.0261079
MACC1	320.246	-1.60889	0.552765	-2.91062	0.00360715	0.0916176
RAPGEF5	73.8183	-5.75778	1.29415	-4.44908	8.62e-06	0.00130941
KLHL7-AS1	21.1633	6.52046	2.04202	3.19313	0.00140737	0.0525559
TRA2A	9459.31	-1.22719	0.387437	-3.16744	0.00153786	0.0561578
KIAA0087	145.72	4.65476	1.08735	4.28083	1.86e-05	0.00236031
HOXA3	395.606	-3.19019	0.624284	-5.11017	3.22e-07	9.67e-05
CPVL	1177.88	1.91544	0.458476	4.17785	2.94e-05	0.00322081
WIPF3	20.6503	7.37837	2.51935	2.92868	0.00340406	0.0877497
PLEKHA8	81.285	2.91581	0.922615	3.16038	0.00157565	0.0568428
AQP1	22.0773	7.47404	2.4926	2.99849	0.00271325	0.0786375
AMPH	19.9554	-8.29604	2.47338	-3.35413	0.00079616	0.0365246
CRCP	225.284	1.78588	0.569344	3.13673	0.00170845	0.0596576
NSUN5	338.272	1.76071	0.585525	3.00706	0.0026379	0.07788
STX1A	20.1123	7.34026	2.13371	3.44013	0.000581435	0.0298228
ABHD11	107.404	2.82556	0.788244	3.58462	0.000337563	0.0202787
CD36	1211.08	2.77659	0.693539	4.0035	6.24e-05	0.00574888
GNG11	2374.64	-2.21388	0.451216	-4.90648	9.27e-07	0.000232947
TAF6	239.01	1.75137	0.574587	3.04806	0.00230326	0.0723277
TFR2	908.538	3.63633	0.610652	5.95484	2.6e-09	1.24e-06
ACHE	17.0997	7.10384	2.41334	2.94358	0.00324444	0.0853874
PRKAR2B	820.23	1.7945	0.41707	4.30264	1.69e-05	0.00216114
MDFIC	381.997	-2.7212	0.671948	-4.04972	5.13e-05	0.00485285
TFEC	866.323	-1.81012	0.429476	-4.21471	2.5e-05	0.00295346
KIAA1147	373.068	-1.64449	0.541831	-3.03506	0.0024049	0.0736657
GIMAP7	635.193	-2.38618	0.610177	-3.91064	9.21e-05	0.00766202
GIMAP2	960.485	-1.5321	0.458541	-3.34125	0.000834029	0.0375367
KCNH2	341.114	2.48817	0.750662	3.31463	0.000917631	0.0404688
FAM86B1	27.4218	5.86732	1.78195	3.29265	0.000992489	0.0423247
DLC1	863.716	1.40007	0.449092	3.11755	0.00182359	0.0622137
C8orf48	48.0582	-4.88119	1.50074	-3.25252	0.00114386	0.0464846
GFRA2	18.1016	7.18732	2.22471	3.23067	0.001235	0.0485877
DMTN	34.0003	8.09639	1.83591	4.41	1.03e-05	0.00141411
NKX3-1	68.5584	9.10994	1.78686	5.09828	3.43e-07	9.87e-05
CLU	188.096	3.88252	1.01321	3.83191	0.000127151	0.0100968
RBPMS	254.62	-1.80466	0.600386	-3.00583	0.00264858	0.0779807
LOC102723701	28.2224	-5.58208	1.46372	-3.81362	0.000136947	0.0106481
ANK1	543.724	4.98751	1.61083	3.09623	0.00195998	0.0646327
PCMTD1	1834.28	-1.52269	0.471591	-3.22884	0.00124294	0.0486508
CA8	84.8439	-2.69593	0.866355	-3.1118	0.00185947	0.0627046
PREX2	200.47	-1.98949	0.687758	-2.89272	0.00381927	0.0941604
UBE2W	1343.85	-1.39859	0.409394	-3.41624	0.000634933	0.031671
JPH1	161.696	-3.01099	0.827604	-3.6382	0.00027455	0.0177706
ZBTB10	942.762	-1.90233	0.454578	-4.18481	2.85e-05	0.00318012
PAG1	562.169	-3.09596	0.813201	-3.80713	0.000140589	0.0107322
CA1	300.019	6.01117	0.956367	6.28542	3.27e-10	2.38e-07
CA2	902.972	7.3056	0.756653	9.65515	4.67e-22	3.23e-18
TP53INP1	672.803	-2.17795	0.505472	-4.30874	1.64e-05	0.00214013
CPQ	264.289	2.14867	0.602485	3.56634	0.000362001	0.0215593
MATN2	26.8764	7.75807	2.01423	3.85164	0.000117331	0.00942536
KLF10	341.595	-2.23663	0.747037	-2.994	0.0027535	0.0790958
BAALC	762.547	-2.13541	0.539578	-3.95755	7.57e-05	0.00667164
LOC105375734	76.4646	9.26549	1.64181	5.64346	1.67e-08	7.43e-06
RNF139	549.862	-1.74991	0.498352	-3.51139	0.000445775	0.0252429
MYC	8309.48	1.71619	0.362623	4.73271	2.22e-06	0.000456869
PVT1	1510.62	3.92188	0.620381	6.32173	2.59e-10	1.99e-07
LINC00977	25.881	7.70224	2.44704	3.14758	0.00164629	0.0580276
SLC52A2	126.382	3.24054	0.800101	4.05017	5.12e-05	0.00485285
SLC39A4	770.323	1.48004	0.497733	2.97357	0.00294362	0.0821656
ZNF251	181.452	2.04248	0.682183	2.99404	0.00275311	0.0790958
MLLT3	4091.26	-1.80037	0.371022	-4.85246	1.22e-06	0.000280801
DMRTA1	24.0924	-8.56431	2.42534	-3.53118	0.000413704	0.0243241
RNF38	456.265	-2.14424	0.697043	-3.07619	0.00209661	0.0680543
PAX5	88.5634	-4.09706	1.09823	-3.73061	0.000191017	0.013891
LOC403323	11.6795	-7.52381	2.6283	-2.86262	0.00420158	0.0998645
FAM189A2	14.1387	-19.7083	3.20148	-6.156	7.46e-10	4.91e-07
TLE4	565.109	-1.71455	0.559567	-3.06407	0.00218346	0.069674
LINC01507	57.468	-6.20164	1.39671	-4.44017	8.99e-06	0.00132659
AGTPBP1	773.403	-1.48594	0.504306	-2.9465	0.00321393	0.0851932
OGN	486.482	-2.20639	0.571306	-3.86202	0.000112454	0.00918691
OMD	547.383	-2.6616	0.633844	-4.19913	2.68e-05	0.00308509
C9orf84	80.4056	-2.74819	0.935988	-2.93614	0.00332324	0.0868
ALAD	642.87	2.53864	0.497181	5.10606	3.29e-07	9.67e-05
DOLPP1	221.977	2.12083	0.632498	3.35311	0.000799103	0.0365246
GBGT1	256.402	2.44055	0.760442	3.20938	0.00133021	0.0509128
REXO4	229.048	1.75358	0.613131	2.86004	0.00423591	0.0999381
PMPCA	1161.43	1.27986	0.404461	3.16435	0.00155431	0.0563671
TMEM141	701.887	1.73139	0.554651	3.12158	0.00179883	0.0618069
DPP7	509.419	1.57759	0.468072	3.37041	0.000750569	0.0353946
CLCN4	44.2979	8.47749	1.91918	4.41726	1e-05	0.00139511
FANCB	490.675	-2.18691	0.656195	-3.33272	0.000860024	0.0382088
PCYT1B	149.558	3.20788	0.996562	3.21895	0.00128663	0.0499363
CXorf21	461.694	-1.76013	0.612648	-2.87298	0.00406619	0.0975881
CYBB	222.016	-1.73282	0.575712	-3.00988	0.00261355	0.0773262
GATA1	2114.23	2.98525	0.644459	4.63217	3.62e-06	0.000657843
ALAS2	118.458	8.98486	1.36204	6.59661	4.21e-11	4.15e-08
CHIC1	95.0999	-3.66768	0.945261	-3.88007	0.000104426	0.00858841
ZDHHC15	97.5419	-2.77685	0.858016	-3.23636	0.00121066	0.0480681
CYSLTR1	512.791	-2.66721	0.548112	-4.86617	1.14e-06	0.000266462
LRCH2	60.6135	-5.3258	1.21791	-4.3729	1.23e-05	0.00166085
LONRF3	35.6898	-5.75788	1.60567	-3.58596	0.000335837	0.0202631
ZNF449	99.7163	3.53996	1.13426	3.12094	0.00180272	0.0618069
FMR1	742.067	-1.48299	0.458936	-3.23136	0.00123202	0.0485877
FAM3A	167.313	2.05752	0.65178	3.15677	0.00159528	0.057401
