# Supplementary material for: The genome-wide impact of trisomy 21 on DNA methylation and its implications for hematopoiesis
Source: Nat Commun. 2021 Feb 5;12:821. doi: 10.1038/s41467-021-21064-z (PMC7865055; doi:10.1038/s41467-021-21064-z)
Supplement: Supplementary file 14 — Source Data [file 41467_2021_21064_MOESM14_ESM.zip]

Archive with 42 entries (39 files):
- SourceData_final/
- SourceData_final/Figure_1_Principal_components.csv
- __MACOSX/
- __MACOSX/SourceData_final/
- __MACOSX/SourceData_final/._Figure_1_Principal_components.csv
- SourceData_final/Figure_1_tSNE_Dimensions_1_and_2.csv
- __MACOSX/SourceData_final/._Figure_1_tSNE_Dimensions_1_and_2.csv
- SourceData_final/Figure_3_ManhattanPlot_EWAS.txt
- __MACOSX/SourceData_final/._Figure_3_ManhattanPlot_EWAS.txt
- SourceData_final/Figure_4_5_FL_qPCR_normalisedCTvalues.xlsx
- __MACOSX/SourceData_final/._Figure_4_5_FL_qPCR_normalisedCTvalues.xlsx
- SourceData_final/Figure_6_RNAseq_sourcedata.csv
- __MACOSX/SourceData_final/._Figure_6_RNAseq_sourcedata.csv
- SourceData_final/Figure_S10_sourcedata.xlsx
- __MACOSX/SourceData_final/._Figure_S10_sourcedata.xlsx
- SourceData_final/Figure_S12_sourcedata.xlsx
- __MACOSX/SourceData_final/._Figure_S12_sourcedata.xlsx
- SourceData_final/Figure_S13_sourcedata.xlsx
- __MACOSX/SourceData_final/._Figure_S13_sourcedata.xlsx
- SourceData_final/Figure_S1_Genome_wide_copy_number_results.txt
- __MACOSX/SourceData_final/._Figure_S1_Genome_wide_copy_number_results.txt
- SourceData_final/Figure_S3_sourcedata.xlsx
- __MACOSX/SourceData_final/._Figure_S3_sourcedata.xlsx
- SourceData_final/Figure_S4_Deconvoluted_cell_types_by_GATA1_status.csv
- __MACOSX/SourceData_final/._Figure_S4_Deconvoluted_cell_types_by_GATA1_status.csv
- SourceData_final/Figure_S4_Deconvoluted_cell_types_in_DS_vs_non_DS.csv
- __MACOSX/SourceData_final/._Figure_S4_Deconvoluted_cell_types_in_DS_vs_non_DS.csv
- SourceData_final/Figure_S5_Deconvoluted_cell_types_in_Latinos.csv
- __MACOSX/SourceData_final/._Figure_S5_Deconvoluted_cell_types_in_Latinos.csv
- SourceData_final/Figure_S5_Deconvoluted_cell_types_in_non_Latino_whites.csv
- __MACOSX/SourceData_final/._Figure_S5_Deconvoluted_cell_types_in_non_Latino_whites.csv
- SourceData_final/Figure_S6_GATA1_nRBC_scatterplot.xlsx
- __MACOSX/SourceData_final/._Figure_S6_GATA1_nRBC_scatterplot.xlsx
- SourceData_final/Figure_S7_sourcedata.xlsx
- __MACOSX/SourceData_final/._Figure_S7_sourcedata.xlsx
- SourceData_final/Figure_S9_sourcedata.xlsx
- __MACOSX/SourceData_final/._Figure_S9_sourcedata.xlsx
- SourceData_final/Table_1_Demographic_data_subjects.csv
- __MACOSX/SourceData_final/._Table_1_Demographic_data_subjects.csv
- SourceData_final/Table_S9_GATA1_EWAS_results.txt
- __MACOSX/SourceData_final/._Table_S9_GATA1_EWAS_results.txt
- __MACOSX/._SourceData_final
