# Supplementary material for: The genome-wide impact of trisomy 21 on DNA methylation and its implications for hematopoiesis
Source: Nat Commun. 2021 Feb 5;12:821. doi: 10.1038/s41467-021-21064-z (PMC7865055; doi:10.1038/s41467-021-21064-z)
Supplement: Supplementary file 14 — Source Data [file 41467_2021_21064_MOESM14_ESM.zip › SourceData_final/Figure_1_Principal_components.csv]

	ID	down_syndrome_pheno	PC1	PC2	PC3
1	202053820102_R02C01	0	-6.66144248168655	9.51935016898871	5.51801156049381
2	202053820102_R05C01	0	-4.97262449291112	-9.90048794695683	3.81052426646723
3	202053820102_R06C01	1	-5.58925911326525	12.5692802509964	-10.8410365502665
4	202053820102_R07C01	0	-2.00489762268364	0.928522772894974	5.54332157093084
5	202053820141_R01C01	1	-0.214695676349447	-3.14392471815044	-9.32057604038291
6	202053820141_R02C01	0	-4.21946728189984	-1.36220154403673	5.44402107557796
7	202053820141_R03C01	0	-3.29397871937345	4.64283332013504	7.95543054654981
8	202053820141_R04C01	0	-4.2803487944184	10.8635216619332	7.06201259643636
9	202053820141_R05C01	0	-3.10008017847763	0.149572230844629	6.79168266320547
10	202053820141_R06C01	0	-9.08367946965629	13.6788235188607	4.87109548373572
11	202053820141_R08C01	0	-6.98302611149488	-26.610297235839	-1.25278658770244
12	202060330085_R01C01	1	108.680001962784	5.64375060105193	7.23979883250768
13	202060330085_R02C01	0	-6.42291628856555	-7.36507384492106	4.32214307241552
14	202060330085_R03C01	0	-2.10643888013029	1.68544782031297	5.9546819819381
15	202060330085_R06C01	1	-1.65867561467432	-8.17071936642552	-12.0348710631317
16	202060330085_R07C01	1	-6.14125670909651	-1.96871139447034	-15.1160175522568
17	202060330090_R01C01	1	2.6738632368035	4.2233424059879	-12.9364190585457
18	202060330090_R04C01	0	-3.72546340434136	7.81069188239724	7.88438255931909
19	202060330090_R06C01	0	-5.76657804919052	4.89090482933985	5.16667148181741
20	202060330090_R07C01	0	-4.0274048866427	2.64636787573985	4.37085278441832
21	202060330090_R08C01	0	-11.1316012920438	1.25906609885992	2.53606253525031
22	202148010001_R01C01	0	-5.99009504273226	10.6495494171419	9.11330000103031
23	202148010001_R02C01	0	-5.52798847919652	3.448083792454	3.68863795618257
24	202148010001_R04C01	1	-6.47172286462517	-0.316747173177251	-14.0741007979567
25	202148010001_R06C01	0	-8.81902767423153	11.0955567382579	7.91012690098216
26	202148010001_R07C01	0	-9.99574402043499	2.74800638424165	5.02212814026248
27	202148010014_R02C01	0	-4.5237496914855	-2.31813004926757	3.88836878189536
28	202148010014_R04C01	0	-3.69542692352852	-21.3470118954871	0.780823123897802
29	202148010014_R05C01	0	-5.61309054331735	9.13271672183019	5.99519462006068
30	202148010014_R06C01	1	-4.91449140923329	9.64838240169163	-9.78436466461114
31	202148010014_R07C01	1	-3.0166953467142	11.36400659812	-11.4037298914567
32	202148010014_R08C01	0	-6.99244834727792	2.19954729861112	4.1798783851517
33	202148010015_R01C01	0	-9.84566198835779	0.156531029553281	0.464043944622673
34	202148010015_R02C01	0	-4.66557557266518	1.08040770598509	4.73604566635471
35	202148010015_R03C01	0	-3.67282424542358	-14.159804781809	5.1580688680148
36	202148010015_R07C01	0	-7.54944200086523	11.8528658729129	8.9982568283817
37	202148010015_R08C01	1	110.715662827787	4.59350855874911	8.88362358225774
38	202148010022_R01C01	0	-3.52183979297027	-4.50805078195149	4.82598757433836
39	202148010022_R02C01	0	-3.15850387164695	-12.8146100642063	2.71799752574466
40	202148010022_R04C01	0	-4.73502360520352	3.21584895088232	3.5334955961241
41	202148010022_R05C01	0	-4.18837431342298	9.96346688017849	9.16763374020082
42	202148010022_R06C01	1	10.9504498302266	11.0408283739416	-10.2451739524598
43	202148010022_R08C01	1	64.3143415123106	5.52949970573641	-0.35038675099132
44	202148010033_R01C01	0	-4.27999589691208	0.258663453677104	4.32354629402246
45	202148010033_R03C01	1	45.2107137748062	19.7086143759228	-3.83999990343132
46	202148010033_R04C01	0	-6.3306125030672	-6.608201459607	1.96685521636026
47	202148010033_R05C01	0	-8.58158290769875	11.7895378320015	5.74499364281546
48	202148010033_R08C01	0	-6.6456153022266	-14.3219242215724	1.00814784092895
49	202148010034_R01C01	0	-6.05662129118047	9.92918684699028	4.33338739842726
50	202148010034_R04C01	1	3.64489962731841	3.61264159382153	-15.2763796906945
51	202148010034_R05C01	1	53.0179002413426	8.72779379093852	-1.97211144566283
52	202148010034_R06C01	0	-4.73180451598101	5.14343757187836	6.3795767423724
53	202148010034_R07C01	1	-5.97923889705573	-1.58582512703543	-14.7385603651039
54	202148010034_R08C01	1	-3.44752667202093	-30.6364086429598	-19.7831706007217
55	202148010036_R01C01	0	-4.91545310779557	-11.5371958352963	0.208520730583796
56	202148010036_R02C01	0	-3.56938760494103	2.06501004762388	3.60474483142701
57	202148010036_R03C01	0	-4.41234393412209	7.13190199317994	9.81636016465045
58	202148010036_R04C01	1	48.7400882615737	6.11691931411494	-3.30839252303712
59	202148010036_R05C01	0	-7.70139764605154	3.58435380429138	5.66982349088493
60	202148010036_R06C01	0	-5.69072500088276	-8.21573236139524	6.24905415663884
61	202148010036_R07C01	0	-7.95621408380733	2.55567180007704	3.70021305293906
62	202148010036_R08C01	1	-7.73558564491648	13.4521311677646	-10.2953666692728
63	202148010040_R03C01	0	-7.08237801103104	4.85378148699973	3.92568299048916
64	202148010040_R04C01	0	-5.44623591081332	2.00209107766718	4.95066123596974
65	202148010040_R05C01	0	-6.27634793162922	-0.657806003127602	2.98685895381662
66	202148010040_R06C01	1	-2.77018247413549	-3.47279714705349	-12.1658451218041
67	202148010040_R07C01	0	-3.90351325997272	2.94082716203493	6.93083950929916
68	202148010042_R01C01	0	-4.67286209159578	5.34396880358357	4.7424550107122
69	202148010042_R02C01	0	-4.02876361827218	-7.3940498250653	2.88135875723091
70	202148010042_R05C01	0	-5.47769169413315	-0.589573730874561	2.10082567984631
71	202148010042_R06C01	0	-7.11418237443653	8.71604038866052	7.60421436033594
72	202148010042_R08C01	0	-12.2729645286527	15.557562851858	9.44451935125933
73	202148010048_R01C01	0	-3.55065021673523	5.70615324786991	7.13330977200971
74	202148010048_R02C01	0	-5.61152413220322	8.3689837035219	3.82415305926288
75	202148010048_R03C01	0	-9.98148605375897	7.22543591820572	5.07356770193074
76	202148010048_R05C01	1	104.280063860694	0.450066282435047	8.00663729227338
77	202148010048_R06C01	0	-5.22785589768469	4.54106925682795	5.84206108723961
78	202148010048_R07C01	0	-9.05068036538295	-1.3676856960828	3.35480751071416
79	202148010048_R08C01	0	-12.5393767470369	10.6908062289854	5.0334210250291
80	202148010050_R02C01	0	-4.74132054684726	5.79381763439842	5.22185628364732
81	202148010050_R03C01	0	0.0104599716142128	2.00994024952305	5.03936104053279
82	202148010050_R04C01	0	-3.31119083307856	-19.318833209889	1.61866772896577
83	202148010051_R01C01	0	-0.921852079496384	-6.98878549097177	8.49587895911411
84	202148010051_R03C01	0	-7.10593274092605	11.5773982696963	6.29964324171823
85	202148010051_R04C01	0	-3.36113253405796	-2.31843543134542	5.48847792770245
86	202148010051_R05C01	0	-5.70359306171329	5.33253087584411	4.98179323042147
87	202148010051_R06C01	0	-4.41244939941661	-4.42745304066421	4.95693141734998
88	202148010051_R07C01	0	12.9028696898192	0.4436624908396	7.94551215915903
89	202148010083_R01C01	0	-3.42646833971302	2.10356269656477	4.24151248722595
90	202148010083_R03C01	1	68.365893007812	12.8550927835779	0.462639519123592
91	202148010083_R05C01	0	-9.13635360985891	12.556669034165	5.48133139912797
92	202148010083_R08C01	0	-5.23688157930186	-4.7862359589239	3.37541038693093
93	202148010085_R02C01	0	-4.13489985171318	2.70687338220048	2.59448610439585
94	202148010085_R04C01	1	13.2195304075279	8.12425505682826	-8.22520398651521
95	202148010085_R06C01	0	-5.91917802645623	-12.2500737072435	1.28330501826823
96	202148010094_R01C01	1	5.08887784740511	-2.07889944994895	-11.1173779110204
97	202148010094_R03C01	0	-2.0691858558596	10.9920595839663	7.74219628358247
98	202148010094_R08C01	1	-6.14496388225769	-2.00658199874933	-12.6260322446683
99	202148010095_R01C01	0	-3.14463365454101	-9.10567071099709	1.60024077079205
100	202148010095_R02C01	0	-6.01679628635688	-4.36357378708954	-1.57059725758155
101	202148010095_R03C01	1	12.2800263544325	0.526987617812591	-12.0716587419395
102	202148010095_R04C01	0	-5.47424144320445	-0.276101027666685	3.33204919326992
103	202148010095_R05C01	0	-5.03247884405757	-15.6011977652825	1.19366293308767
104	202148010095_R07C01	0	-2.1358677602353	1.62480233186687	4.53197721774565
105	202148010119_R01C01	0	-6.897299374381	-0.178878656095544	3.59062381092549
106	202148010119_R02C01	0	-5.21628934767543	3.05914019684696	4.80297176660438
107	202148010119_R03C01	0	-9.70912819679946	12.4246305538692	4.0068115723708
108	202148010119_R04C01	0	-3.16028152207955	-9.42137362841191	6.28014258731927
109	202148010119_R05C01	0	-6.81092440743168	-7.63493846925476	1.27453701178664
110	202148010119_R08C01	1	-1.65901177494675	17.3760520215994	-8.96502901949351
111	202148010121_R01C01	0	-3.44149533941495	3.81020725423359	3.49938343509436
112	202148010121_R02C01	1	17.7993294172427	7.36226686915584	-9.67723378425103
113	202148010121_R03C01	0	-4.89186912362683	3.53581838305348	3.87471990801927
114	202148010121_R05C01	1	-3.57752908298299	10.6792121447933	-9.70510538112955
115	202148010121_R06C01	0	-3.31716320057882	9.45977599235617	5.66035295732175
116	202148010121_R07C01	0	-6.42655263335944	4.46082081254325	5.04484749442358
117	202148010123_R01C01	0	-3.72467870794823	-0.658213827164064	3.6484641549902
118	202148010123_R02C01	0	0.683095889936406	-17.6444588433311	0.431601881325278
119	202148010123_R05C01	0	-4.58459850676539	2.47421577629411	4.80208993277015
120	202148010123_R07C01	1	-3.15528456064259	5.69218683330757	-13.495970836659
121	202148010130_R01C01	0	-2.06079996368716	-6.44298140839369	0.872309637194417
122	202148010130_R02C01	0	-4.63563941790104	-5.51183320465719	4.67941220855454
123	202148010130_R03C01	0	-4.86111159136333	-17.5761001377261	1.31682882705839
124	202148010130_R04C01	1	3.192810832039	-5.28643472135812	-9.53106172652032
125	202148010130_R06C01	0	-6.35609003051584	3.84645740642496	6.63043339006965
126	202148010130_R07C01	0	-5.06407151759677	-4.05650461805742	4.37403349043002
127	202148010131_R01C01	0	-6.55519508403575	6.25083867650264	3.39456031224169
128	202148010131_R02C01	1	17.6497319977363	2.67505686780248	-9.84435278727381
129	202148010131_R05C01	0	-3.35008720407653	6.73297484597306	4.7904294613022
130	202148010131_R06C01	1	7.03965546814365	9.04732878970199	-7.77153250994354
131	202148010131_R07C01	0	-1.37965550071489	-9.08055060196429	4.81443274612245
132	202148010131_R08C01	0	-7.37090663610061	-3.10104368807098	4.13343720440042
133	202148010139_R01C01	0	-4.34392603608403	10.3273685412712	7.02168292886524
134	202148010139_R02C01	0	-2.08115455141386	0.785808864858853	6.84651653272735
135	202148010139_R05C01	0	-4.49387549207884	-7.40068594146615	2.80396033185844
136	202148010139_R06C01	0	-2.50363885128953	-20.9945357155584	3.36361194254613
137	202148010139_R08C01	0	-7.57720807342557	-3.63524110574477	2.27386715312038
138	202148010140_R02C01	0	-0.723942058455432	-17.929305524449	1.32114670477481
139	202148010140_R03C01	0	-7.0642451095459	9.67775885848556	3.44402159148533
140	202148010140_R04C01	0	-3.79968199318623	-2.58829447575966	5.34051056215136
141	202148010140_R05C01	0	-5.12012338398763	-6.65049323683761	2.66433571091232
142	202148010140_R08C01	0	-0.699055846920193	-11.2001322547572	0.3631204854661
143	202148010141_R01C01	1	5.55349888569477	0.676197879484417	-12.5340375870445
144	202148010141_R03C01	0	-4.36407400641177	6.82716062976575	6.78715452620211
145	202148010141_R04C01	0	-1.4543757997163	-15.6626340565664	2.67160695799127
146	202148010141_R05C01	0	-1.91683823392475	-9.71711228639731	4.93937329638049
147	202148010141_R06C01	0	-5.81850088838061	-6.15282652540033	5.34020915086149
148	202148010141_R07C01	0	-5.37279077086144	-4.84160282282416	0.567887280645835
149	202148010144_R01C01	0	-2.4924519571983	-2.89487453627435	3.98637574220087
150	202148010144_R04C01	0	-3.79685188545949	-0.399897520212554	5.84895043210942
151	202148010144_R05C01	0	-5.79210635547186	-7.76962818061278	2.43923052280683
152	202148010144_R06C01	0	-6.55848614411188	-6.26710608626355	2.52063640121763
153	202148010144_R07C01	1	-0.645404577987468	16.9853702718465	-8.0728839978286
154	202148010151_R01C01	0	-4.10865539724273	8.3234398361911	8.73176134926724
155	202148010151_R02C01	0	-4.84232642217772	5.60658833012778	3.83304895422618
156	202148010151_R06C01	1	-3.27788627010818	17.354849751678	-13.8208673532512
157	202148010151_R07C01	0	-6.54780381773845	1.58472094682009	5.79087185119568
158	202148010151_R08C01	0	-0.00144169789507288	10.5238426785961	8.73228389693398
159	202148010152_R02C01	1	47.6944092236907	11.4166435736568	-7.5502112799386
160	202148010152_R03C01	0	-4.73205608544414	-1.23088018056582	1.48108696582219
161	202148010152_R05C01	1	3.76890432645352	13.8735722967598	-9.96349853562282
162	202148010152_R06C01	0	-4.83851664811271	-9.63012725574954	3.04683118195741
163	202148010152_R08C01	0	-5.58094468341202	-11.4470091750454	3.64289226721505
164	202148010156_R03C01	0	-5.13859548974768	0.31366925320027	5.96439405320934
165	202148010156_R05C01	0	-3.94188143590035	-17.6344128413168	0.652608437263753
166	202148010156_R07C01	0	-4.52141095163366	-3.20402756532446	5.17399753172857
167	202148010156_R08C01	1	-2.58548456843249	-38.0869322762176	-19.6736287221859
168	202148010158_R01C01	1	-5.18320676411275	-10.4486057093034	-17.2387648294332
169	202148010158_R02C01	0	-2.47121825174949	-28.8771026124227	-3.55801729325598
170	202148010158_R03C01	1	-4.46019356051134	9.19864571815847	-11.3596699195504
171	202148010158_R05C01	1	-4.10925812333312	4.08900269731297	-12.5292860000667
172	202148010158_R06C01	0	-7.24215258835811	-1.90945318290358	6.15718885479892
173	202148010158_R08C01	0	-6.13077704314412	-2.37392887284987	3.69270652811441
174	202148010161_R02C01	1	-3.88206374024764	4.78139002631767	-13.6042705589491
175	202148010161_R04C01	1	20.0000968828114	0.907636017694477	-8.70230976013058
176	202148010161_R06C01	0	-3.31039636065511	-13.2560015098738	3.7498870164473
177	202163110001_R02C01	1	-4.33997005842392	-4.68807458255507	-13.314013766852
178	202163110001_R03C01	0	-2.51777411384243	12.7390264930734	8.80518291473393
179	202163110001_R04C01	0	-2.5629950940864	0.708309139920134	6.19833421234907
180	202163110001_R06C01	1	2.57241581926438	-9.19772543813885	-13.0423080619515
181	202163110001_R08C01	0	-7.77011436123743	-8.14303968060195	6.25542092150503
182	202163110002_R02C01	0	-4.647628522115	-3.93525788992173	4.31507479366855
183	202163110002_R03C01	1	5.65506654261344	8.31198815788919	-14.3289999367017
184	202163110002_R05C01	0	-5.72852196212202	3.93208871146059	4.47530122262033
185	202163110002_R07C01	1	-9.30215065442853	14.1167137532849	-12.6010113094134
186	202163110003_R01C01	0	-4.86882576082273	-1.92328260519546	2.17363159759824
187	202163110003_R04C01	1	-2.25989667947435	1.11122177544428	-12.3149767877452
188	202163110003_R05C01	0	-2.68474728694446	-16.2381398091233	2.2225982279744
189	202163110003_R07C01	0	-10.969374027805	-2.67096919322927	2.94254676967853
190	202163110003_R08C01	0	-3.99308895712007	-8.8463023937014	5.69172848698948
191	202163110044_R01C01	0	-5.18792991281263	-6.80190151582722	4.74065235162478
192	202163110044_R03C01	0	-6.70053482851805	-7.83849370546496	2.59884250571162
193	202163110044_R04C01	1	-5.01049514433589	0.403077159739363	-14.6332254991305
194	202163110044_R06C01	0	-7.47717332123489	8.86520957800255	8.38869933074158
195	202163110044_R07C01	0	-5.3667000844653	1.79338850281344	8.39991246600991
196	202163110044_R08C01	0	-11.2002326758272	2.62195570396133	4.86371597475924
197	202163110045_R02C01	0	-4.57944497342037	-5.28109569745014	1.72671917946476
198	202163110045_R03C01	0	-6.36415497866928	5.8165689952548	4.3211108078511
199	202163110045_R06C01	0	-7.5625350966454	13.6341366759417	7.20428939406751
200	202163110045_R08C01	1	42.3410496095903	-8.29623509180906	5.85394944909165
201	202163110074_R01C01	1	15.7753556024638	11.2226356291867	-8.13633620629583
202	202163110074_R03C01	1	1.95933037180607	4.24349718542779	-11.8617497205659
203	202163110074_R05C01	0	-3.87834599029029	-18.871094033929	1.60565269263429
204	202163110074_R06C01	1	56.9112217335028	-19.0271351784111	4.91875135978287
205	202163110074_R07C01	1	-5.61568029539304	3.74413840696574	-14.7007297679063
206	202163110074_R08C01	0	-6.77727007741065	-5.38702576168272	1.37036835113623
207	202163110075_R01C01	0	-5.83240635367465	2.50347384043	0.420553709908113
208	202163110075_R02C01	0	-5.4376111858086	0.924738614865643	1.60336412534049
209	202163110075_R03C01	1	-4.88002277677187	3.51515288414496	-14.7971877409342
210	202163110075_R04C01	1	-2.40914409078409	12.4587817085374	-9.9515370113198
211	202163110075_R05C01	1	-1.1253031516788	-12.9312702858297	-16.5611574559993
212	202163110075_R07C01	0	-7.74155401195483	5.91112216349788	3.60996946925224
213	202163110078_R02C01	0	-6.40890437515858	-0.893814817316307	3.34906239307982
214	202163110078_R03C01	0	-4.44430295057578	7.11489460250852	5.02179619218532
215	202163110078_R04C01	0	-6.10242816574787	1.35980832371785	6.52795449115341
216	202163110078_R05C01	1	-0.581299416388861	-5.98979039244616	-15.6459616318645
217	202163110078_R06C01	1	53.1208841707293	-16.6119123311098	4.25977009093966
218	202163110078_R07C01	0	-4.38779230746103	1.37655189399073	6.48594869029046
219	202163110078_R08C01	1	40.8257166812325	-13.4571761073146	5.31904512026365
220	202163530128_R01C01	1	7.39611173984395	9.37074651329675	-10.5131377237175
221	202163530128_R02C01	1	1.30992830473465	-18.5646540592727	-12.4989833759942
222	202163530128_R03C01	0	-0.552234197408412	-4.15094458260963	5.70801598689065
223	202163530128_R04C01	1	20.2308228784353	-10.1130780303442	-10.5813730800004
224	202163530128_R05C01	0	-4.41493299903922	-2.3975194620873	3.06198686686678
225	202163530128_R08C01	1	23.3776057564731	14.9899978094834	-7.61633403469742
226	202163530130_R01C01	1	-3.40567484710614	-0.174572067950384	-13.969617247089
227	202163530130_R03C01	0	-5.32086570738242	-1.35430548200376	4.7142208827812
228	202163530130_R04C01	1	59.0699256583151	-17.176476014426	5.90354349694191
229	202163530130_R07C01	0	-4.8649769766066	-6.70091902140869	5.14571964657885
230	202163530130_R08C01	1	3.94050693313151	12.0708580032849	-8.7729020641604
231	202163530132_R01C01	0	-4.19730239000966	-2.93940819605549	3.35272268898817
232	202163530132_R02C01	1	-0.70902282874657	-10.8307297869362	-11.4765036475357
233	202163530132_R05C01	1	93.342739519371	-12.5446750092646	19.8372212452102
234	202163530132_R06C01	1	48.4844636247082	14.1866331652551	-2.90911301682899
235	202163530132_R07C01	0	-4.90318084567017	4.31200664487032	7.26773695189356
236	202163530132_R08C01	0	-5.92084387715202	7.44823026066742	5.56276142500291
237	202163530161_R03C01	0	-5.33306287680923	6.58555215689104	6.29715720492742
238	202163530161_R04C01	1	-4.2281921492512	7.22338227514789	-11.4676416397454
239	202163530161_R05C01	0	-4.03138432474029	3.9892969891549	5.33902746403736
240	202163530161_R07C01	0	-0.358336284197993	-10.3464736237489	4.44113826068127
241	202163530161_R08C01	0	-4.6555071936951	-2.74410120179273	6.82528384792732
242	202163530171_R01C01	0	-5.43379367866832	2.44726469024034	4.70978109113013
243	202163530171_R02C01	0	-1.87742006449675	-6.1498115524907	3.67886804685172
244	202163530171_R04C01	0	-0.718912515946407	-12.6067723572525	2.7928529116402
245	202163530171_R05C01	1	2.11456129095978	4.68272620499043	-9.32143650521229
246	202163530171_R06C01	0	-7.05493641108267	0.495281943861981	2.50792417917048
247	202163530171_R07C01	0	-2.29759256869936	-9.23935627107315	5.93988587638859
248	202163530171_R08C01	0	-6.98360335937239	-2.47529921091803	5.78368412871168
249	202163530172_R01C01	0	-2.88040112039294	-11.892070024167	2.8334422972936
250	202163530172_R03C01	1	14.0116343253549	-5.53858450304364	-10.96142132942
251	202163530172_R04C01	0	-7.16143820502189	4.4243311486794	1.95829557036853
252	202163530172_R06C01	0	-2.66393039747229	-7.76447980270239	4.27517015866778
253	202163530172_R07C01	0	-6.61847509786838	6.95201785133346	3.0506888781254
254	202163530173_R01C01	0	-5.83870856430824	3.98513177958086	3.54054775854684
255	202163530173_R02C01	0	-6.80118174225808	8.96983566670362	4.69967799771927
256	202163530173_R04C01	0	-3.84452259758739	3.31690243057733	3.82314196517596
257	202163530173_R06C01	1	2.09123741452421	-23.8815593179714	-14.3146770244052
258	202163530173_R07C01	0	-7.31406850583177	11.9523668497562	6.09832619158491
259	202163530174_R02C01	1	7.30974489343128	16.1099684244551	-10.0026995417446
260	202163530174_R03C01	0	-5.23829646114771	2.02232406224818	2.69374793568936
261	202163530174_R04C01	0	-4.42120512428621	10.2811786425646	6.89947659220256
262	202163530174_R06C01	0	-5.18257384066205	2.03753689886595	3.35527079816736
263	202163530174_R08C01	0	-3.61071194054089	-4.83226354946528	3.13576235998309
264	202172220008_R01C01	0	-7.52733132607512	5.24532824687106	4.32576602133875
265	202172220008_R02C01	0	-7.09233837533099	-1.37066561999874	3.04255983968841
266	202172220008_R03C01	1	-4.99178859691427	-2.74791060332801	-15.5809640188532
267	202172220008_R04C01	1	-0.684322493619553	11.0659973865342	-8.00854647199745
268	202172220008_R05C01	0	-6.57412645069076	6.31517192181634	5.98088229459045
269	202172220008_R06C01	0	-4.22516955105908	-13.5564384376803	3.65515166654655
270	202172220008_R07C01	0	-9.17171543324779	-0.845116131994381	2.69670113670376
271	202172220008_R08C01	0	-4.71135852616959	-3.22175681466235	3.61265601781563
272	202172220052_R01C01	0	-0.0322266232058572	-1.24188704188829	2.92682898335533
273	202172220052_R02C01	0	-5.49632835033682	-8.50810502909317	0.980909786823051
274	202172220052_R03C01	0	-3.70426345703962	-2.41146681756966	4.23142962253852
275	202172220052_R06C01	0	-7.48799596485233	-5.70432395159894	5.40880941750969
276	202172220052_R07C01	0	-5.04301195722141	-18.6762252670844	4.75058870668763
277	202172220053_R02C01	0	-5.33517337815686	13.3232387599311	5.62086205755926
278	202172220053_R04C01	0	-6.47845418121014	1.34077830508728	4.04569244825522
279	202172220053_R06C01	0	-4.54435657568417	-17.2069519725405	3.0739094176353
280	202172220053_R07C01	0	-4.82952439980795	4.86198590730747	7.46341790599689
281	202172220054_R01C01	1	-3.24639159275481	-4.09453029590848	-12.2441900688041
282	202172220054_R03C01	0	-7.70746459430598	3.1199730190395	2.87082623279844
283	202172220054_R04C01	0	-6.39743013937194	-1.02803595231683	2.23990898206116
284	202172220054_R06C01	0	-5.80766938896139	0.948635391156748	3.56167921186722
285	202172220054_R07C01	1	-4.3688406235327	-17.5568021250817	-16.6337199461849
286	202172220054_R08C01	1	32.4095913453243	-22.5875938390398	-0.974228795735033
287	202172220057_R02C01	0	-8.62306518482957	0.572853130460328	4.20700705832329
288	202172220057_R03C01	1	1.42088688546261	13.8909136777718	-8.90365464468079
289	202172220057_R05C01	0	-6.58398863459109	-5.77902523954725	2.01694388600305
290	202172220057_R07C01	1	79.6407825266812	7.15541645663021	0.594188267115888
291	202172220057_R08C01	1	19.0046932666879	16.4284334668547	-4.28684337686373
292	202172220080_R01C01	1	2.07214936163375	0.154422263913248	-11.6163075765215
293	202172220080_R02C01	0	-3.74013838990626	4.16003048869431	4.78106794233821
294	202172220080_R03C01	1	1.28305048147803	-13.7968086327318	-14.5080446928916
295	202172220080_R04C01	1	33.054277622704	9.5486711594588	-7.74596052914993
296	202172220080_R05C01	1	3.03381334475855	12.2506456889909	-12.4993717199614
297	202172220080_R07C01	0	-7.60890051149471	6.83211199740039	4.78346016609749
298	202172220080_R08C01	1	-1.7991491082064	-10.214019807761	-14.2938009910266
299	202172220085_R01C01	0	-5.59841492778612	-7.95658226643145	-0.026381109129654
300	202172220085_R02C01	1	65.332917843527	6.37956168050114	3.51178324158079
301	202172220085_R03C01	0	-5.26958867549049	5.64193274419698	6.9387560168563
302	202172220085_R04C01	1	19.5058302328462	14.8417437878942	-3.88129044568384
303	202172220085_R05C01	1	26.3980909325947	11.9705491431096	-5.87130747016292
304	202172220085_R06C01	0	-4.59080078931949	-1.40976999144491	5.49434838158462
305	202172220085_R08C01	1	-3.15352317242627	7.8284696426784	-9.78730234412567
306	202172220086_R01C01	0	-3.00904044279963	-11.7670485217	3.67324573957666
307	202172220086_R04C01	0	-6.93239158712413	2.75285509173238	5.99585120813913
308	202172220086_R05C01	1	-4.64361221698956	2.15303823437564	-12.4288618007002
309	202172220086_R07C01	0	-7.43361219722646	9.50948338303032	4.05512086114786
310	202172220086_R08C01	1	47.0966080432297	10.4860763611606	-1.57014243285555
311	202172220087_R01C01	0	-7.31293340052717	14.0400852561872	4.99934557177446
312	202172220087_R02C01	1	-4.11986538181792	11.9962813534893	-11.1213581027597
313	202172220087_R03C01	0	-5.13080289728887	-2.07997842903995	3.79645807992552
314	202172220087_R04C01	1	-5.0208809011494	5.07585115649517	-11.7915648882464
315	202172220087_R05C01	1	70.9236684484447	9.33178692774591	1.12730359793777
316	202172220087_R06C01	1	-5.24755524860298	-4.23788820616219	-13.8040320009054
317	202172220087_R07C01	0	-4.52063922106556	-3.47075415249103	7.44463853635767
318	202172220087_R08C01	0	-3.53316799279448	0.319012572788057	5.5329135810173
319	202172220104_R01C01	1	5.84227738608625	7.85343889861076	-11.0187589165731
320	202172220104_R02C01	0	-3.0887380706889	-9.82127914077739	5.08785116785003
321	202172220104_R04C01	1	1.34905975908902	4.60810852415538	-15.6308142799077
322	202172220104_R05C01	1	-2.73001836918419	9.63318764982339	-6.79105608672046
323	202172220104_R06C01	1	-5.80478401394006	-1.78305682677053	-12.6454933324699
324	202172220104_R07C01	1	7.20046411988098	15.9670869237552	-10.2326478593894
325	202172220104_R08C01	0	-7.21833947083536	-2.51392903688489	1.04886448916294
326	202172220105_R02C01	0	-3.6304225067257	4.27787701568409	5.8103559902148
327	202172220105_R03C01	0	-4.24344868269173	-3.10015895564868	5.31836817225151
328	202172220105_R04C01	0	-4.95080302955281	10.3309585279657	6.56382890451759
329	202172220105_R06C01	0	-1.92654061702079	-1.36151838074001	7.40336943251341
330	202172220105_R08C01	0	-9.11737777539088	-7.09875006973992	1.20558427633358
331	202172220124_R05C01	0	-4.78415620530756	-10.806718379758	6.7658178531615
332	202172220124_R06C01	1	15.1831651891905	9.96556843738349	-5.93971919116493
333	202172220125_R01C01	0	-5.14380447516109	10.8207044573538	7.7306050747752
334	202172220125_R02C01	0	-3.24519486279726	-6.85902958023548	3.49490338541316
335	202172220125_R03C01	1	74.0998693522369	2.50443529333999	-0.478935605043646
336	202172220125_R05C01	1	-4.60749585858287	-13.6644789805846	-14.8182212380644
337	202172220125_R06C01	0	-2.88222663084394	-6.09383084635434	6.24883344438464
338	202172220125_R07C01	0	-7.6304613447952	6.22353669448139	5.1208861642883
339	202172220125_R08C01	1	-6.31006238751041	12.4757560310279	-9.7483168596801
340	202172220132_R01C01	0	-6.26035163919276	2.91778987009617	0.791255356095618
341	202172220132_R02C01	0	-4.89416867924337	-11.4566588925828	2.00047303239743
342	202172220132_R03C01	0	-5.64239753926219	7.02012741365438	6.33500381899928
343	202172220132_R04C01	0	-7.06664916398776	7.68738677028521	4.77679326218159
344	202172220132_R05C01	0	-5.92770778552831	3.6548172395434	3.7897276111549
345	202172220132_R06C01	0	-6.91164913806569	3.9050015321332	3.84581775467658
346	202172220132_R08C01	0	-5.02378931460196	-4.73446815741225	3.2422424418847
347	202172220133_R01C01	0	-4.78828831393407	-1.48648502267069	2.84848819485372
348	202172220133_R02C01	0	-2.81974308931452	4.66888375278336	3.72584932196187
349	202172220133_R03C01	1	-1.70160843360937	11.0708420442034	-11.3298404795261
350	202172220133_R04C01	1	-0.420480835185006	7.42262373626903	-12.158434845115
351	202172220133_R08C01	1	70.3248303792451	-0.503707639192475	-0.785087587540133
352	202172220137_R01C01	0	-2.76977432259217	-4.84337245906231	3.09226937815284
353	202172220137_R02C01	0	-1.56497425230282	6.57843252320541	6.15801955556822
354	202172220137_R03C01	0	-7.26805632375593	3.74945522700445	5.16813175998781
355	202172220137_R04C01	0	-6.1275331957266	-6.29243934007151	1.23997019653874
356	202172220138_R01C01	1	-2.84889064837996	5.91749414944709	-10.8529662545001
357	202172220138_R04C01	0	-4.13484062718299	9.70544385670915	5.57160643783902
358	202172220138_R05C01	0	-7.90335882021776	-1.19326180057768	3.55670942941955
359	202172220138_R06C01	0	-7.38257282035742	-1.82730357917938	5.0670730033788
360	202172220138_R07C01	0	-7.74414878265077	1.32445492210727	4.88833068168635
361	202172220138_R08C01	1	-6.57175618242325	7.12757727724021	-11.7064070094493
362	202172220152_R01C01	0	-5.44162855073108	-1.7300758858681	3.28259138989975
363	202172220152_R04C01	0	-4.59009906065151	-2.42435712128992	1.98260086391089
364	202172220152_R05C01	0	-4.26321138898548	-9.45466981603327	2.05325732206873
365	202172220152_R07C01	1	-7.22208959689699	-4.36907724414002	-13.031047388303
366	202172220152_R08C01	0	-9.69273088894806	7.06792059324365	6.40851146877543
367	202172220162_R01C01	0	-4.21263770605107	-3.19352664631419	2.91428956111985
368	202172220162_R03C01	1	1.53961448144339	6.62710968132699	-10.0157162999693
369	202172220162_R06C01	0	-5.94980482524454	0.165371310167382	5.91067381102653
370	202172220162_R08C01	0	-9.64418890452895	0.803735162281543	5.39622971202723
371	202172220174_R03C01	0	-2.3156744546853	-9.23566160263138	3.03150151749317
372	202172220174_R04C01	0	-6.53106787201843	-2.40496767152988	3.65401902433213
373	202172220174_R05C01	0	1.92435627026071	-3.87601163266003	3.80837363950628
374	202172220174_R06C01	0	-9.38115974269352	13.7317087575723	4.09159061724027
375	202172220174_R08C01	0	-7.72891013165432	-7.1042480169415	2.71565944295915
376	202172220181_R02C01	0	-5.53654736784691	-5.78265151681392	0.997442483033524
377	202172220181_R04C01	1	16.9172008851249	-6.91353884139699	-11.0691893388253
378	202172220181_R08C01	0	-10.837402324301	7.38402767741343	5.13052173023603
379	202172220189_R01C01	1	11.0005993440935	22.0987663639391	-9.78049389791275
380	202172220189_R02C01	1	-3.33733521167886	12.4575965706708	-2.69943130378693
381	202172220189_R03C01	0	-6.11258917808167	-1.42922728516303	3.99701948819174
382	202172220189_R04C01	1	41.3720479993848	0.570073182157364	-8.29972535690724
383	202172220189_R05C01	0	-5.7126944900344	-4.39751692385468	2.12931543895625
384	202172220189_R07C01	1	-3.14138626992831	9.76692570488679	-10.2701376928087
385	202172220189_R08C01	0	-6.52948937419154	-6.53881406414601	3.51836837411805
386	202212330253_R04C01	1	-6.93340807676036	20.0609435281856	-8.65956967425613
387	202212330253_R05C01	0	-2.7197058334555	-18.6588157792815	1.83134201506087
388	202212330253_R06C01	0	-7.79294842920861	6.21956225354357	2.89775832074321
389	202212330253_R07C01	0	-6.615254658629	0.73012095594286	5.26310249422565
390	202212330253_R08C01	1	-5.16829547090408	0.812992739737438	-13.1856648280305
391	202212330254_R01C01	0	-7.23886497657291	9.11734812659683	4.86015480071019
392	202212330254_R02C01	0	1.74807219025027	-4.20257681425653	4.40712195517286
393	202212330254_R04C01	1	5.42290013581246	3.05672771088037	-11.3595478825673
394	202212330254_R06C01	1	3.38483739665644	-6.23626688919081	-12.4568932992995
395	202212330254_R08C01	1	-9.31180715034239	3.65052629661821	-12.7679657869496
396	202212330255_R01C01	0	-4.36562252710732	-7.88141051929917	2.03353193505358
397	202212330255_R02C01	1	-2.09233139878663	5.00990074492167	-13.535874884673
398	202212330255_R03C01	0	-2.04102506075601	-5.06308774176726	5.21955233407372
399	202212330255_R04C01	0	-7.86708342624658	8.15139208223392	3.5988450562264
400	202212330255_R05C01	1	0.94350629268259	-5.22436752408116	-12.9170352029596
401	202212330255_R06C01	0	-6.6696351633735	8.80160433779115	5.40130862452534
402	202212330255_R07C01	1	2.98659622438083	-6.57899402425171	-10.9296251818619
403	202212330255_R08C01	1	-16.0812872003061	20.0800380979726	-14.371429186325
404	202226320103_R01C01	0	-2.32047145765435	-11.5747497720681	1.76943573326512
405	202226320103_R02C01	0	-3.12092225838176	-0.0925511678669596	4.76876074204883
406	202226320103_R03C01	1	-1.91878875172699	19.3829919855574	-9.64727560814711
407	202226320103_R05C01	0	-4.85402002922815	5.27274457041061	3.89019581497037
408	202226320103_R06C01	0	-4.65121420759394	3.54511946665842	5.5500735417528
409	202226320103_R07C01	0	-3.50985776596262	-10.5865267485599	3.3369754297244
410	202226320103_R08C01	0	-5.82057024863381	-9.32481019088256	2.69733512303044
411	202226320108_R01C01	0	-5.33263807967595	-0.431670084774122	3.74425133707201
412	202226320108_R02C01	0	-0.46948637003399	-15.3953739245204	2.09592815033853
413	202226320108_R03C01	0	-2.74279509380291	-5.33202690109594	2.90766049625433
414	202226320108_R06C01	1	2.69374997760501	-14.471193426823	-16.741068013374
415	202226320108_R08C01	0	-6.27466456718162	-12.0273556135199	3.8905795245135
416	202226320124_R01C01	0	-3.51731835880597	-2.64788779889683	3.71200426396075
417	202226320124_R02C01	0	-1.84170074216553	4.90659822385941	7.87492578828673
418	202226320124_R03C01	0	2.71097844745671	-9.15156641910442	4.29044633170107
419	202226320124_R04C01	0	-1.70000897980565	-9.57867943573465	6.90225658304836
420	202226320124_R06C01	0	-3.73170292186149	-1.85572757686658	8.16233738809805
421	202226320124_R07C01	1	65.377016212919	-8.16074115862406	8.77665862312604
422	202226320124_R08C01	0	-7.36131550595838	1.36461321310554	2.82759610962222
423	202226320172_R03C01	1	-4.80461903642238	14.3658795050286	-10.1898490480478
424	202226320172_R04C01	0	-6.73299082796763	8.14387454818119	4.55487684578236
425	202226320172_R07C01	0	-8.0205499358758	4.3107653941805	5.13161444671559
426	202226320172_R08C01	0	-7.69700512163597	-35.2729408902577	-6.29510681978082
427	202226320173_R01C01	1	8.7519605809647	-7.55000660574444	-14.0232813409601
428	202226320173_R02C01	0	-3.71743799148916	-5.4445949408803	5.69742527914165
429	202226320173_R03C01	0	0.366560595651545	-4.45950862878031	4.25277073167946
430	202226320173_R04C01	0	-6.30584305550343	2.30719745458533	4.87082918490862
431	202226320173_R07C01	0	-12.0401517770848	5.36697916985624	-0.951044283752535
432	202226320174_R01C01	0	-3.22924827604263	-4.18603141685329	4.10613474349007
433	202226320174_R02C01	1	-6.08637388200142	-3.26521495809976	-14.0794224936026
434	202226320174_R04C01	0	-5.92848790448608	-6.5528528852388	1.42950487164774
435	202226320174_R05C01	1	117.632611509462	10.6695115398185	7.28309039003672
436	202226320174_R07C01	1	-7.72816679663567	18.9038649966215	-15.103847510422
437	202226320177_R01C01	1	4.74493067163465	5.68799027800978	-13.465460085181
438	202226320177_R03C01	0	-1.59585206587369	-6.82323213434218	2.28789877944685
439	202226320177_R05C01	0	-0.711619843701551	1.29756915085634	10.8199552545853
440	202226320177_R06C01	0	-4.99706878321398	-9.57391312595966	-0.873305601699463
441	202226400001_R01C01	1	-5.92244331360734	8.77357318889584	-12.7499981934154
442	202226400001_R03C01	0	-3.90416688025725	0.556694812819766	4.82401858603988
443	202226400001_R04C01	0	-6.45544826847283	-8.29347858395261	0.989292801122502
444	202226400001_R05C01	0	-5.53878941072954	8.73467902150087	4.69116578281527
445	202226400001_R06C01	0	-4.57112407620031	-11.0072419443726	-1.24669606025011
446	202226400001_R07C01	0	-6.72289939440183	-7.61139878328904	3.26218914127125
447	202226400030_R01C01	1	-3.7207009660261	-7.69217375956685	-15.1601959168731
448	202226400030_R02C01	0	0.151890196055088	-10.0610888919143	2.01322791404596
449	202226400030_R03C01	1	50.120743886957	-25.7560875279329	2.56637332156277
450	202226400030_R04C01	0	-3.3912068834004	-8.83686153310737	3.14342841408938
451	202226400030_R05C01	0	-6.29305472500359	-8.0095920446584	-0.279508344387478
452	202226400079_R01C01	0	-5.04179369250724	3.86645323356955	4.66216027370408
453	202226400079_R02C01	0	-5.4200798571796	6.59220995416206	4.88932731874461
454	202226400079_R04C01	0	-6.3757126173962	5.59311484013002	5.05641136366976
455	202226400079_R05C01	0	-2.23523243095581	-0.188896301615805	4.38789744441251
456	202226400079_R06C01	0	-1.02085649224032	2.53598823894053	5.83388247139335
457	202226400079_R08C01	0	-8.59825718328803	1.3369826545222	6.81896543829128
458	202229250079_R01C01	1	-4.64073734437816	7.30227391287955	-10.0414027124281
459	202229250079_R02C01	0	-2.6906420953425	-5.64292923972662	3.97212790899694
460	202229250079_R03C01	0	-3.24561046940664	4.52716636706515	6.75551835107809
461	202229250079_R04C01	1	38.2721163502247	-14.9816541800551	-0.644791704953888
462	202229250079_R05C01	1	-4.00920631060347	3.64684753080022	-9.30720164290962
463	202229250079_R07C01	1	-4.17396163303609	12.3549340799624	-7.55182939276547
464	202229250079_R08C01	0	-8.02216760713333	-17.154963032134	3.89428649832633
465	202229250127_R02C01	0	-3.28807608977745	8.84228847634087	5.17794498774912
466	202229250127_R05C01	0	-7.05246238644162	6.62482853825157	2.87586316945509
467	202229250127_R06C01	0	-5.35391286326374	-0.167603287264504	5.40745365450418
468	202229250127_R08C01	0	-6.509232261099	0.670555515806244	7.5770585008979
469	202229250140_R02C01	1	-1.49641017092172	1.94068289788765	-11.8963022791441
470	202229250140_R03C01	1	-4.28613657265097	0.11413651622212	-13.6332357967561
471	202229250140_R05C01	0	-5.91230084989635	10.2500542384975	6.97306803498335
472	202229250140_R06C01	0	-7.04427812623547	-5.89805042731673	1.84931607549806
473	202229250140_R07C01	0	-3.14791905640562	-11.3322246627802	4.65417371479359
474	202229250140_R08C01	1	-8.06879061582885	25.1173417332149	-6.39581033890393
475	202229250141_R01C01	0	-2.66120152103278	3.00084302030341	3.76736632583802
476	202229250141_R02C01	0	-4.66818781564316	-3.52238536670291	1.47896584530138
477	202229250141_R03C01	0	-4.81977185496683	-4.64765299145381	2.68339517369321
478	202229250141_R05C01	1	10.6353106027553	-41.5399922353675	-15.0930868792711
479	202229250141_R06C01	1	-4.48365161474929	-17.5141922345711	-15.6361139749692
480	202229250141_R07C01	1	-5.0785129575424	4.69617607745697	-14.7751346803587
481	202229250141_R08C01	0	-5.43039814920894	-23.0578329541433	1.27139289897971
482	202229250145_R01C01	1	1.27893836856284	-12.7022092118015	-14.6813178879482
483	202229250145_R02C01	1	-5.93147061658096	3.13127783797527	-16.3053885264756
484	202229250145_R03C01	1	-2.96832681703922	4.00961038747561	-13.3193355746129
485	202229250145_R04C01	0	-2.97784586860435	-10.6185896264096	4.93840916984943
486	202229250145_R08C01	0	-8.74620347753523	0.502680021024803	2.88391634399214
487	202229250146_R02C01	0	-6.35112359034677	9.93388717305831	5.0283582709534
488	202229250146_R04C01	0	-3.67421399918714	4.40245884586282	4.35941833192348
489	202229250146_R07C01	0	-8.14580018277491	3.37157118858544	4.86999104961374
490	202229250146_R08C01	0	-4.87750115618772	6.65255992377835	4.8568075059143
491	202229250150_R02C01	0	4.59892750281485	3.83683967318343	9.09764431718924
492	202229250150_R03C01	0	-3.58324180487463	-4.98218715361501	3.87589308305927
493	202229250150_R04C01	0	0.46542331079976	1.48589414057608	1.23798382935854
494	202229250150_R05C01	0	-3.86865147207375	10.7835523773761	6.92154929859031
495	202229250150_R07C01	0	-9.72752423975414	4.57591113842387	6.19553122262848
496	202229250150_R08C01	0	-10.8180248182078	4.07461689866139	3.23759744465249
497	202229250151_R01C01	0	-5.69549250988718	8.31252733545284	5.91546312805316
498	202229250151_R04C01	0	-7.68974362631372	21.2611987037836	6.88872540395165
499	202229250151_R05C01	0	-2.02974531198416	-2.39381906179003	4.958892358377
500	202229250151_R08C01	1	11.0599783439081	6.44741359333318	-10.8280277263823
501	202229250155_R01C01	0	-6.53793389326638	-6.58270927703298	0.956206646099754
502	202229250155_R02C01	0	-2.1161398950661	-5.82948276180903	5.32163657718597
503	202229250155_R05C01	0	-6.32387063063636	2.46096248650652	4.98834156660853
504	202229250155_R07C01	0	-4.80551875522241	6.62505641052171	4.42959936177646
505	202229250155_R08C01	0	-5.25888619905833	-3.17062643109006	1.7261119792301
506	202229250156_R02C01	1	16.7984723225009	3.70597728853041	-9.21403128105105
507	202229250156_R03C01	0	-5.38637714253942	9.66051786935105	4.34637145495977
508	202229250156_R04C01	1	-2.63445762147316	10.7546283883039	-13.1392772615374
509	202229250156_R07C01	0	5.02665281954739	0.187762574036422	6.32595342366498
510	202229250156_R08C01	1	-5.85909499601467	-4.75009632273032	-14.790904871374
511	202229250158_R01C01	1	-0.997502588668859	10.4936444756952	-13.9461899350385
512	202229250158_R02C01	0	-7.31207774277761	3.80768851729933	4.62547573312782
513	202229250158_R03C01	1	-2.33372760669444	7.27881316811067	-12.0470827424656
514	202229250158_R04C01	1	-5.47775652964736	4.05263337490761	-14.2926407069928
515	202229250158_R06C01	0	-5.74770102535093	8.1796160110907	3.57043732317407
516	202229250158_R08C01	1	9.15224667632252	6.09818437400934	-9.56403463021712
517	202229250159_R01C01	1	-2.83582618489677	15.6270094576716	-10.6662750064624
518	202229250159_R03C01	0	-4.99570998680887	0.802787618019284	5.34692358989051
519	202229250159_R04C01	1	-3.56265089567961	-3.06551539655523	-13.4821538339752
520	202229250159_R07C01	0	-6.15444095613003	3.92025941006944	6.72367301099893
521	202229250159_R08C01	0	-5.3400071489712	-2.17825013451147	6.51693695597453
522	202229250164_R02C01	1	-8.724823208782	18.1691034833957	-9.39282727659592
523	202229250164_R03C01	0	-0.936437553083221	8.17836484685584	9.51384727115976
524	202229250164_R04C01	1	0.682963452428499	1.39335552053447	-10.5294748128571
525	202229250164_R05C01	0	1.86658801385996	-13.5558250057638	4.04542395690765
526	202229250164_R07C01	1	-4.52020771781175	-28.4005466658217	-16.2052333689116
527	202229250166_R01C01	0	6.4212734857444	2.77122777179756	5.65340531759155
528	202229250166_R02C01	1	4.19084935864584	10.1602662459573	-12.8954909223271
529	202229250166_R03C01	0	-4.39277189377071	-12.9625307525982	1.49572649844856
530	202229250166_R08C01	1	10.460458166151	1.62693637801326	-11.6569356441488
531	202229250167_R02C01	1	36.5671033231277	-3.34062307260636	2.25331714624589
532	202229250167_R05C01	0	-6.77916954874494	0.362566630052404	5.45345349401474
533	202229250167_R06C01	1	1.5277709676623	11.4263614059199	-10.5732476091553
534	202229250168_R01C01	0	-2.56763044744918	-3.31340647376844	4.52665884734598
535	202229250168_R02C01	0	-5.25585773376066	-6.48590146729982	3.36129921567836
536	202229250168_R04C01	1	25.1262628648537	-9.03630905611232	-4.54011287282528
537	202229250168_R06C01	0	-4.54746010423764	0.660901372017956	2.38795469254621
538	202229250168_R07C01	0	-3.6929016311081	-12.2120879875087	2.98362056554035
539	202229250172_R01C01	1	-2.97223611573157	-20.988702209368	-18.3287270163428
540	202229250172_R02C01	0	-5.21973629237395	-4.45376905210112	2.98864140977018
541	202229250172_R06C01	0	-5.69523073679949	-3.67815619143925	3.32498132753057
542	202229250172_R07C01	0	-8.12242613252966	9.91882928330544	4.28084167509193
543	202229250172_R08C01	1	-5.82988234498849	-1.85020484038591	-14.3278255038887
544	202229250173_R02C01	1	-6.56452322865925	4.87271242861921	-16.3456377151437
545	202229250173_R04C01	0	-5.40497136021935	-7.26678455844198	4.84632837019244
546	202229250173_R07C01	0	-6.3769656672054	5.34715000226631	4.63999219348842
547	202229250192_R01C01	0	-3.12909780835388	5.05696175085453	3.18744049814508
548	202229250192_R03C01	0	-5.22407221988646	8.68344949734267	4.59424113164249
549	202229250192_R04C01	1	-1.42920407229367	4.69426197342515	-11.6751467997901
550	202229250192_R06C01	0	-6.97901000107156	4.5042220307478	5.86643455146134
551	202229250192_R07C01	0	-6.07100292727903	3.3897540934239	7.02579244747467
552	202229250192_R08C01	0	-9.78619435609271	4.16704879137782	3.06252311796975
553	202229250193_R01C01	0	-3.84020005590815	-4.45243332078975	5.1190278714387
554	202229250193_R02C01	1	-4.62017256929694	-15.17520743771	-16.8889087696641
555	202229250193_R03C01	0	-6.27527023094096	14.0345289628044	6.69857642494476
556	202229250193_R04C01	0	-5.80297728431754	14.2194370931724	5.67869216106435
557	202229250193_R05C01	0	-5.82631467056104	-9.39022034256441	2.29959189629758
558	202229250193_R06C01	1	-2.81655231013833	-17.0356309009474	-17.5987599339722
559	202229250193_R07C01	1	-5.78817504667898	-15.5420668270061	-16.9724993013764
560	202229250193_R08C01	0	-7.58870810476398	-1.75736260825128	5.34180471217717
561	202229250197_R02C01	0	-4.18533184170275	-5.87474923175246	2.68047838708807
562	202229250197_R04C01	0	-6.0646549317261	7.74332559802331	6.55539738374255
563	202229250197_R05C01	0	-6.50776950153378	-6.91805857098663	1.63173372181824
564	202229250197_R06C01	0	-4.49206619354333	-8.54462394575913	1.91432501086035
565	202229250197_R07C01	0	2.77257862809209	-11.7790625574595	4.77427667124992
566	202229250197_R08C01	0	-6.49340594939266	9.01383233372291	7.95213138949119
567	202229250198_R01C01	0	-2.8495894449959	-13.9434164649358	4.14058094082935
568	202229250198_R02C01	0	-2.36353427473939	-18.4505190061877	1.96495758814543
569	202229250198_R05C01	1	-4.54029927049867	0.236214739189478	1.0151139284409
570	202229250198_R06C01	0	-8.26164807646213	0.331651059114967	4.60474626400373
571	202229250198_R07C01	0	-1.95881711161542	6.41123093695953	10.5625167196627
572	202229250198_R08C01	0	-5.96149467327152	-11.4489781734677	3.31003059241722
573	202229250209_R02C01	1	-8.27431804409014	13.4196219164206	-15.1795693259486
574	202229250209_R03C01	0	-1.72852311704363	7.2584833088813	5.79346484362966
575	202229250209_R04C01	0	-5.71071208765422	4.44162513277915	6.78693501914328
576	202229250209_R06C01	1	29.2087602384888	12.1583145189986	-7.80568334315355
577	202229250209_R07C01	1	40.6763683444682	9.28740793636881	-5.83992351436253
578	202229250209_R08C01	0	-12.3290323649153	3.02777852839884	3.155018469886
579	202229250215_R01C01	0	-2.81278924691133	5.76724427635643	2.73057863861785
580	202229250215_R02C01	0	-2.82744914654049	-0.638563617856462	0.950668606419387
581	202229250215_R03C01	1	100.042362088658	0.97561866744567	8.10898597693177
582	202229250215_R04C01	0	1.5248725553366	-4.94421822237314	2.11095335082016
583	202229250215_R06C01	0	-5.32772473756879	3.29603961120069	4.67460165617229
584	202229250215_R07C01	0	-6.18674751433797	7.24154886581151	9.92581491057815
585	202229250215_R08C01	0	-7.38475310732052	-3.65208708785887	5.20001804444209
586	202229250224_R01C01	0	-5.32002827796241	10.5343333477913	4.50017598933159
587	202229250224_R02C01	0	-5.07387719191413	-3.81054321680011	5.24257127235371
588	202229250224_R03C01	0	-4.43419029529871	-12.7546964802004	-0.366560453622763
589	202229250224_R04C01	0	-4.80462530960188	-8.3079061837442	0.607089574260279
590	202229250224_R06C01	1	-4.5597025755374	-11.8037468121073	-14.6427178303638
591	202229250224_R07C01	0	-3.08620088719192	0.614156548711925	5.30731771083444
592	202229250224_R08C01	0	-4.91715031944761	1.34260235977037	3.52129635822222
593	202229250241_R04C01	0	-6.32592133562636	4.67010790281883	4.7530315425254
594	202229250241_R05C01	0	-3.69752913161466	-12.4869456672614	3.91786299255687
595	202229250241_R06C01	0	-6.55649440256289	0.00898647590954429	5.83778763851329
596	202229250241_R08C01	1	-3.2237100369105	2.17269134027766	-12.1997527838429
597	202229250244_R03C01	0	-5.97671831184435	-6.20590593107771	0.756649770778863
598	202229250244_R04C01	0	-5.84360992184749	7.19107540245273	5.16491171374249
599	202229250244_R06C01	1	-7.44611827161678	-2.59294130662128	-12.8342529991434
600	202229250244_R07C01	0	-9.05494849988805	-2.89856396609839	3.2282133007127
601	202229250265_R01C01	1	78.9192657676078	-12.6511172632232	18.5725679645161
602	202229250265_R02C01	1	-3.46824457564351	9.55888448819637	-11.4107341921851
603	202229250265_R03C01	0	-5.93828569098654	-3.16630948139986	3.35150206245715
604	202229250265_R05C01	0	14.3646769184763	-16.2953226844609	6.74996480101709
605	202229250265_R06C01	0	-0.914634794887265	-1.78255855969743	3.35344806619915
606	202229250265_R08C01	0	-6.06085658233629	0.655606364689312	3.74753179704803
607	202240580156_R01C01	1	-5.15313079522709	17.6582090791392	-8.7705561871598
608	202240580156_R02C01	0	-4.45066030397953	-7.79416216204215	2.33808483603217
609	202240580156_R03C01	0	-6.46833400756647	4.17609904153014	4.23073539765606
610	202240580156_R04C01	0	-6.24044824505552	7.22063938311685	3.77018981742916
611	202240580156_R05C01	0	-6.50892821946597	-4.87226850705898	0.645172670725662
612	202240580156_R07C01	0	0.588589078177545	-1.87381328941937	6.75305181649177
613	202240580156_R08C01	0	-7.111218987654	-0.289078650522171	5.99481080513181
614	202242410121_R01C01	0	-4.71204132796577	-7.15959802676508	2.671315889844
615	202242410121_R02C01	0	-4.49679425565067	7.43618882403013	5.52599278168373
616	202242410121_R03C01	0	-7.30078247697053	3.94488529764067	2.85155664299556
617	202242410121_R04C01	0	-4.90522652838974	-3.29870432515808	4.58413340288687
618	202242410121_R05C01	0	-8.45802899863685	6.05214913784747	6.89261562043951
619	202242410121_R06C01	1	-6.84223686280638	2.31378592271391	-10.5047007774336
620	202242410121_R07C01	1	-5.5053814245839	4.9366078723163	-12.1673925149127
621	202242410123_R01C01	0	-5.00750671607201	-11.6535821061327	0.412697397263745
622	202242410123_R03C01	0	-3.57842723216181	-5.1363524389295	1.30438113725909
623	202242410123_R04C01	0	-4.60350616646753	9.20775480728506	4.23084559318468
624	202242410123_R05C01	0	-4.91422495692735	0.270670276650823	4.00754210072549
625	202242410123_R06C01	0	-4.88318807897835	5.22586879668768	3.91949570605705
626	202242410123_R07C01	0	-9.07072436952561	5.60511607575078	4.24752197579607
627	202242410229_R01C01	0	-5.26702124610499	-3.88768030921304	3.66975750367236
628	202242410229_R02C01	1	6.48829685171678	6.49587425213314	-9.43797860585607
629	202242410229_R03C01	1	-5.01976592905721	7.49502143829008	-13.2200357393446
630	202242410229_R04C01	0	-7.07087634952027	-11.3572637258391	-2.06697684920362
631	202242410229_R06C01	0	6.16766249385159	-3.75221383380808	4.31734170812465
632	202242410229_R07C01	0	-6.52885345144495	-4.97476021550876	4.59893887170025
633	202242420027_R02C01	1	1.40343918439708	2.87043658489894	-13.0002118611382
634	202242420027_R05C01	1	8.6197090613341	4.80261122122125	-9.38030723425326
635	202242420027_R07C01	0	-6.99783012738584	1.75697979478278	3.9661983481183
