# Supplementary material for: The genome-wide impact of trisomy 21 on DNA methylation and its implications for hematopoiesis
Source: Nat Commun. 2021 Feb 5;12:821. doi: 10.1038/s41467-021-21064-z (PMC7865055; doi:10.1038/s41467-021-21064-z)
Supplement: Supplementary file 14 — Source Data [file 41467_2021_21064_MOESM14_ESM.zip › SourceData_final/Figure_1_tSNE_Dimensions_1_and_2.csv]

	dimension1	dimension2	down_syndrome_pheno
1	-19.2350510349242	-11.6802658225577	0
2	0.27168745317175	3.78619940830921	0
3	23.1196980984404	10.3056216751656	1
4	-13.9644059798225	2.80208754800776	0
5	15.1283018550062	9.76840669218915	1
6	-12.33057003055	3.77919958878053	0
7	-14.2431254744843	2.75707920029405	0
8	-20.8229845590621	-10.1832800318354	0
9	-13.265635133005	3.04133257329011	0
10	-20.9890035132717	-11.7724557416205	0
11	5.38292633226439	6.46724399057393	0
12	26.1201976874153	-2.97604593752733	1
13	-0.484800242986765	3.09819578622456	0
14	-13.5785639178258	2.92712899649527	0
15	14.0528455336039	8.52096698490621	1
16	16.5017472815904	10.0650628172991	1
17	19.5594815546156	4.67933927135503	1
18	-17.0545110300218	-12.5135410322945	0
19	-11.0259468718534	-11.2727425446505	0
20	-13.8989435075823	1.21408005625632	0
21	-10.2881143657166	-6.22235117595527	0
22	-19.5433605334057	-7.39993371171807	0
23	-15.2211429734631	-3.4836022154466	0
24	17.5032377411892	8.44660637533656	1
25	-20.8126840256267	-6.97779650762043	0
26	-12.1323754990707	-3.07438203855562	0
27	-7.72998555635805	-5.05255639673585	0
28	4.02819190399711	7.77281529754267	0
29	-15.0637281601126	-13.0687417777708	0
30	22.4717457766366	10.0503713434427	1
31	22.1959143854409	10.0569523846422	1
32	-13.4448678234229	-4.25760924743678	0
33	-9.87913947865958	-2.88828872027215	0
34	-12.3223969304185	-2.01464164922214	0
35	3.69865217059387	3.76224713771511	0
36	-20.3361741138597	-7.24286240410369	0
37	26.1985574124539	-3.01102062119905	1
38	-1.0750314680543	-3.05067545156427	0
39	2.73384383559117	3.62984732106141	0
40	-16.0605436903202	-5.24278876640264	0
41	-18.0825618135457	-7.81667149628569	0
42	23.4918000010857	4.07281518152532	1
43	25.1186916281692	-1.7867753818441	1
44	-9.5045852940293	-11.2462479269602	0
45	24.8777711670626	-0.637967557047578	1
46	-2.15594573231432	2.65889315676041	0
47	-21.2052938334745	-7.20419780958211	0
48	2.35845557945891	6.43773941791138	0
49	-18.3142688221463	-4.98686771603316	0
50	19.9617642246115	5.67731392332852	1
51	24.9029211726881	-1.239163203098	1
52	-16.5479802672942	-0.325014532342767	0
53	17.1007492317944	8.60791808191125	1
54	10.3649003514066	7.43453867528964	1
55	1.08263500405354	1.42083970409414	0
56	-15.7212584732989	-2.22992892301979	0
57	-17.8167204619496	-7.73074817868839	0
58	24.4217335196803	-1.1780057592332	1
59	-13.5092718449815	-15.2155305893487	0
60	4.72023370164742	1.94581409494466	0
61	-13.5017619738982	-4.25284541726269	0
62	23.4941050624089	11.2200959996057	1
63	-16.3114889854908	-4.14808773343139	0
64	-12.4657394538703	-5.46047391128785	0
65	-10.8788011061061	-2.05718155697531	0
66	15.7218852053587	7.01994659140199	1
67	-15.2234692824633	-0.9260077107755	0
68	-17.0935204740284	-5.18612956071661	0
69	-3.53778462293561	0.0365583739425151	0
70	-9.16098896534291	-1.95096608076837	0
71	-19.3949900520272	-8.00124566159247	0
72	-23.0393833974148	-9.80711413326217	0
73	-16.8655963363444	-3.72313703364329	0
74	-18.1447899242238	-4.90175905390743	0
75	-14.030106187238	-14.4028242680212	0
76	26.041938949577	-2.95775092238123	1
77	-15.0073014126563	-7.4072460291988	0
78	-10.9426431787106	-2.24532019017717	0
79	-22.9949665506223	-9.77083247145473	0
80	-16.7053921099085	-7.10504959301386	0
81	-10.9595158830153	-8.70615125472198	0
82	3.64969922229553	6.91152730877285	0
83	-3.35947434676948	4.96046539243033	0
84	-20.0462635037418	-8.23143623598687	0
85	-7.72618209984781	0.597393605139932	0
86	-16.2451681202374	-7.14287226806362	0
87	-7.22060087112363	2.22578634990638	0
88	-0.415655834893014	-7.91105488309473	0
89	-7.41510625492812	-9.29688275635483	0
90	25.2435236460297	-1.9110128126707	1
91	-20.901442613916	-11.9120407363987	0
92	-6.56604014610807	5.4385703582035	0
93	-10.9691654694544	-11.0523581965943	0
94	22.8007272871317	2.78668398055113	1
95	0.717126571431607	4.00953747480412	0
96	17.983257937643	4.71303025878076	1
97	-18.7714973706973	-8.90599163915472	0
98	16.7930487311152	9.40815835047513	1
99	0.176910025957032	1.65128979011757	0
100	0.801605265235712	-1.67987891669804	0
101	20.622330861257	2.55708289844602	1
102	-11.9621629820147	-1.83464656840497	0
103	2.85616642629145	6.84444057197524	0
104	-12.4030572517639	-2.13583254092869	0
105	-8.06141564058645	-3.46000704802967	0
106	-13.472921596936	-6.01381257843349	0
107	-20.982120745932	-11.7788353159202	0
108	4.77237446390599	1.89594634799026	0
109	-2.8637474915485	0.447488665740693	0
110	25.3025462478821	10.3499644454609	1
111	-7.80466949297063	-9.5601631026762	0
112	22.7940553044156	1.62708373305114	1
113	-12.2665651685467	-10.6681938326791	0
114	24.2161325843812	7.91869504283132	1
115	-17.0538094898524	-12.3834439156451	0
116	-13.9278221351164	-12.6449904316509	0
117	-10.1255119015272	-11.060144709288	0
118	2.38576654619987	8.77854852625264	0
119	-10.9141150911116	-11.0264238960615	0
120	20.4719238683583	10.3213440379596	1
121	-0.157623661323005	1.18488510191618	0
122	-5.09256057780751	-0.719573005154889	0
123	3.34840612888822	6.21522824867872	0
124	15.5682584259674	6.28707308985025	1
125	-15.3669810955435	-1.33090187956871	0
126	-7.01941321204416	0.964694652578653	0
127	-17.2874395945234	-5.32323158027055	0
128	22.0832919374086	1.9335835742855	1
129	-17.2641363057476	-3.12355414992837	0
130	21.7678241200606	5.08181881659618	1
131	-2.83690358048839	4.68751259309966	0
132	-6.11572422282776	1.41078199812405	0
133	-18.1213553940153	-11.2033211212842	0
134	-10.6419305443034	-9.88775089315537	0
135	-0.223390910436791	1.71925738710202	0
136	4.09643372067137	6.68136148578533	0
137	-5.77864440212456	1.23474448977407	0
138	2.25509860272004	8.6213200265268	0
139	-18.6089816845031	-12.0880688169187	0
140	-6.86120222882036	0.0918666711744997	0
141	-0.4023822281554	2.22840784634793	0
142	0.781393768295474	8.58280273801313	0
143	19.4659065865971	4.49017239889432	1
144	-13.320692581779	-12.7098900188233	0
145	1.8634409914785	8.27484188386384	0
146	-1.50837942665268	5.79955889910202	0
147	-6.38509811573925	6.36772953964589	0
148	-4.89500477687354	-5.78527062521213	0
149	-3.87662959270423	-3.24474105569199	0
150	-8.24868675755959	0.647462117074855	0
151	-2.90243917983701	3.71640291381589	0
152	-3.32305805461584	3.13074932313954	0
153	24.0086101293583	9.10642421415259	1
154	-17.6726763032037	-8.6828298080013	0
155	-16.1684528119328	-9.98949612200967	0
156	23.7023683601188	9.26926099308663	1
157	-11.1031860163485	-13.5990437233514	0
158	-18.654220496034	-6.60195066265451	0
159	24.7305471247848	-0.913640553635671	1
160	-6.47761082484822	-5.20932632341651	0
161	24.3376974014179	6.93691906734677	1
162	-2.68940326855758	3.89517492719048	0
163	1.93529382570638	4.98682526179867	0
164	-8.33365944133956	-0.39326422630104	0
165	3.60062485195273	7.24994816855367	0
166	-5.81601816547991	-2.88427593701771	0
167	10.0709253742844	7.35398800548166	1
168	13.2976884096091	7.3264966987424	1
169	5.32875565804365	7.57156353222182	0
170	22.0371463956824	8.77746184721878	1
171	19.373313701195	9.6136878725131	1
172	-10.1788659986746	-8.95769299802432	0
173	-6.27708563683689	5.54147048069257	0
174	20.1906528136612	9.28594207457965	1
175	21.9547287144847	1.73475788111091	1
176	2.59557657557273	2.67680634566787	0
177	15.5327178630398	7.14520503292534	1
178	-22.3845014587042	-7.64995756354563	0
179	-12.0802150208247	0.228462837623154	0
180	14.9323180651433	6.23968093201643	1
181	4.3030522245324	-0.262943461537667	0
182	-3.74526606492615	1.47702711199234	0
183	19.868467865932	13.5806275727356	1
184	-14.9060802508554	-7.14052216835586	0
185	23.7671203396633	10.1207060175689	1
186	-6.02590010912298	-1.6709283320951	0
187	18.8490488704121	9.17022130814485	1
188	4.06192439319705	4.65935836195088	0
189	-10.948536344088	-3.08010547386627	0
190	3.75431032764629	2.99559790325125	0
191	-2.3953802436633	-2.31300076740507	0
192	-1.98373494803534	-2.32935863213064	0
193	18.5946316427752	9.97623194684808	1
194	-20.3565794930277	-3.15977815575919	0
195	-20.8968268214564	-1.13966427217253	0
196	-11.4034306002971	-4.52097403665198	0
197	-2.57970857311278	-4.58786980738505	0
198	-18.6006623867169	-3.12784735328068	0
199	-20.5533575614278	-7.07253330739368	0
200	20.946417423396	-3.73687578950292	1
201	23.0088363103686	2.20886996290569	1
202	19.6585967509488	5.78381338046011	1
203	4.03128693630988	7.88973778720977	0
204	21.6268961348712	-3.82071791833674	1
205	18.3370445221971	8.00583157563198	1
206	-3.88422342742066	3.66442818224809	0
207	-8.3261316423908	-10.7775856755255	0
208	-6.40349611847924	-4.88399525447382	0
209	18.4280598532954	7.39956072511479	1
210	24.4444637323141	7.42868684911101	1
211	12.968197264016	8.62285648739089	1
212	-16.4385788832753	-4.58919443101271	0
213	-7.2180261049427	-2.47441671975475	0
214	-17.3768704136524	-4.10108147366159	0
215	-10.494971994099	-9.58625755421269	0
216	15.0922207398532	8.41377284805748	1
217	21.5055357109963	-3.76047581288366	1
218	-10.8060725544178	-9.70207552231585	0
219	20.9121876034916	-3.61680414020551	1
220	22.7036133099364	4.81245357305146	1
221	11.7354375463255	6.78622409022424	1
222	-3.3475704154314	7.38629133807199	0
223	20.6836279594845	1.43188288312304	1
224	-6.13750902731822	-6.58275004041747	0
225	23.9196133094059	1.37719877063153	1
226	16.5663622467272	11.7659043214289	1
227	-6.2435319290103	-7.6605985603905	0
228	21.6894961345591	-3.84791744468424	1
229	-6.22268635181681	2.63555929106831	0
230	23.4586406912157	6.3338034344181	1
231	-5.16543946251419	-3.09458502232047	0
232	13.6704287184487	8.7398032748246	1
233	22.7643122681173	-3.96482712565588	1
234	24.6551203627139	-0.975423300297822	1
235	-15.5245833940416	0.836018787071634	0
236	-14.2209903802764	-8.97687378653153	0
237	-16.5869008163405	-7.50179118065786	0
238	20.8796288178503	8.8064703484765	1
239	-15.077056303281	-0.554647573137234	0
240	1.46841555165063	2.4378741422018	0
241	-8.08075403248216	1.68815935613321	0
242	-7.88518301070495	-7.47865039817513	0
243	-3.39740073602167	7.2673977088711	0
244	2.48926168637437	4.65376050082272	0
245	20.1889757611036	8.35369003982756	1
246	-12.7306849164335	-0.481242700028737	0
247	-1.61209786778042	5.92984707458721	0
248	-6.33020958293555	0.341693723499474	0
249	1.0155435002831	6.10239475491023	0
250	20.3252732446686	2.02515604384392	1
251	-14.7733417531759	-15.0743825878299	0
252	0.871496015564724	2.33431943632196	0
253	-15.5961021670616	-10.3132828842705	0
254	-14.5120355566486	-15.0613209917549	0
255	-20.2530013120525	-9.81552983642257	0
256	-7.37633740817631	-8.26016255478161	0
257	11.156528940411	7.39233105515108	1
258	-20.4268362998287	-9.69516274935998	0
259	23.7592969139042	5.71998805782693	1
260	-7.33821612119236	-7.86070722817303	0
261	-21.0911476195181	-8.03452593721693	0
262	-14.070801342633	0.0731544396518537	0
263	-5.37747333553886	3.41893980739351	0
264	-16.9522039598946	-5.80775444007644	0
265	-6.91100774916924	-2.76845921432951	0
266	16.070457886894	8.64076765697634	1
267	22.5519418909345	8.68809915854567	1
268	-17.9662392357579	-3.01819107677332	0
269	1.90322987021361	6.40674354560907	0
270	-10.9113696029315	-2.44920007846	0
271	-9.15941162179503	-1.46826521655784	0
272	-2.59678355602086	-4.86569713709462	0
273	-2.24878698276368	1.01716449135162	0
274	-7.60124819420054	0.654421874027441	0
275	-6.50829233955891	6.63047708982358	0
276	4.26350030837695	6.09383148510315	0
277	-20.6824330787688	-9.97161104644062	0
278	-14.4574466140012	0.544350533492904	0
279	4.23404406524069	5.7712426122647	0
280	-15.7453275570724	1.3046335461334	0
281	15.8689394546862	8.92388136829743	1
282	-13.585942371455	-1.59795868724572	0
283	-7.62126185584616	-4.88666605694276	0
284	-12.9192915416072	-0.748790293202839	0
285	12.4216651877985	6.90760114958884	1
286	20.6267933898834	-3.2986070513126	1
287	-9.07992396549294	-6.08133705367218	0
288	23.4896507650137	7.49316187721322	1
289	-4.9076593945303	-5.77416763951431	0
290	25.5109458328011	-2.40690966536041	1
291	24.137374359923	1.75013789031211	1
292	19.2516191580915	5.40948236730644	1
293	-11.6865103279081	-11.0787814563917	0
294	12.7128468773917	8.08443687604853	1
295	23.9667044066587	0.0795299896768381	1
296	19.8876071015249	13.604091077242	1
297	-14.0900595307753	-10.8316761953839	0
298	13.6629221064529	7.86349235882474	1
299	-2.05677091253414	0.236354445135192	0
300	24.6263281929433	-2.12120852325083	1
301	-16.6950565951902	-7.82533248346688	0
302	23.6470832597082	1.61940856365463	1
303	23.7248983668162	0.863920705516463	1
304	-10.4441859425032	1.84198396937692	0
305	21.0681045616869	8.88756434649008	1
306	2.61865313393416	3.63778110002996	0
307	-13.5764046836205	-15.1409603742568	0
308	18.7842764398543	9.88073728858222	1
309	-19.0652871939673	-5.40401771636864	0
310	24.4656579442116	-1.08672522777293	1
311	-20.5315252468784	-8.60766358688786	0
312	23.2865878594883	8.53883570297243	1
313	-5.04360887261592	-3.93883260558264	0
314	19.4986793453102	10.4317167939702	1
315	25.3075903417918	-2.01392342670518	1
316	15.8031736720645	7.35002752330518	1
317	-7.81693451239261	2.61822398515487	0
318	-9.0984293785992	1.12793040174182	0
319	22.5917223067063	5.78461944619033	1
320	-0.573090285222419	6.84354513643929	0
321	19.9670018218256	5.98645905007209	1
322	22.226270900773	9.1068034939062	1
323	17.1744924992194	8.82329439174094	1
324	23.6321568872252	5.63759604242115	1
325	-9.82755992720653	-2.53112478452174	0
326	-16.5881540557341	-3.71302865025178	0
327	-5.78941038466071	-1.1613569273595	0
328	-19.4907289159336	-8.50173514031231	0
329	-8.35051529135284	2.54726867359976	0
330	-5.30737210288801	1.73244744097953	0
331	3.84887481550128	3.21969550525991	0
332	23.3388089206571	2.16387046797435	1
333	-17.9995206795776	-8.44299709077558	0
334	-3.03255773323859	-0.341135532214727	0
335	25.3755545968233	-2.22812117215149	1
336	12.6578893917017	7.34731361017778	1
337	-6.28817831348811	2.79998065937748	0
338	-18.3504381061019	-2.26130018679427	0
339	22.7025609321324	10.9008758013694	1
340	-7.96033779893368	-10.3725973209562	0
341	0.429412840709805	7.7231352374363	0
342	-13.0294893434281	-12.2860109465078	0
343	-14.2224674959987	-13.0383500838167	0
344	-13.9388838479763	-0.26374480118481	0
345	-15.2572054316402	0.281914019107442	0
346	-5.41021926457212	3.39657921033497	0
347	-7.61477900034336	-2.02519318268348	0
348	-15.8201902286307	-2.54532382983657	0
349	22.6545244333069	9.23481811098461	1
350	20.75690748868	7.12765930221348	1
351	25.1667242180562	-2.31400203497152	1
352	-2.02183443579891	-3.08691929606862	0
353	-16.6541304749033	-9.28359882766366	0
354	-13.5964455721784	-6.33138203526397	0
355	-1.30963361927499	0.0581454145877236	0
356	20.5422665301534	7.6602223203907	1
357	-19.8718322312692	-5.62880171662572	0
358	-7.89051529662186	-1.91479430480735	0
359	-7.81591841477944	-1.11386519350106	0
360	-12.6355060398688	-2.72090731677352	0
361	21.3601096311768	10.477072586052	1
362	-6.89207244380762	-3.93858585094733	0
363	-5.68701689277323	-3.64579147897087	0
364	1.84399874612815	1.27635893816175	0
365	16.2855191292859	9.16705629526585	1
366	-22.2059047660699	-5.78153902894973	0
367	-4.23567467071138	-3.62570813894349	0
368	22.1653642453046	6.98313738713181	1
369	-9.16962745767354	-0.28658347961007	0
370	-10.8291459296329	-4.29762315094551	0
371	-0.306776733054295	7.48817900731754	0
372	-5.81047098601545	4.51089163489521	0
373	-0.661395745055751	-5.45783909679435	0
374	-21.5413693651639	-10.2552625359971	0
375	-0.481996257417752	3.25364263293268	0
376	-0.607811673033123	-0.875667493167054	0
377	20.556818831576	1.83168144078361	1
378	-22.5932903012269	-6.07291121034402	0
379	24.4494640020762	5.1653309673378	1
380	-16.5363301027862	-11.2257208572483	1
381	-5.80590920906427	-2.97274514269221	0
382	24.0549244047597	-0.74671221998809	1
383	-9.42214522587646	-2.53039608330326	0
384	22.3355933997794	10.6323856367246	1
385	-4.28138770947975	2.03908334422525	0
386	24.4717009981965	10.3339089187377	1
387	3.74689952909767	7.18856182475577	0
388	-15.5114417091951	-3.77967809529926	0
389	-10.9134721217809	-0.832397656270265	0
390	17.9384704187142	10.4038798573147	1
391	-19.6764126007364	-3.60966035885441	0
392	-0.552479436909466	-6.11881248111076	0
393	21.6051702030654	4.16665208601738	1
394	15.5424003058373	5.85501726042142	1
395	18.0864505734189	10.6335842405972	1
396	-1.63617010939071	-2.46569991278285	0
397	19.7619715926542	7.27425782049607	1
398	-0.555560789864136	-2.9745278166657	0
399	-19.0152877289022	-3.44490477999948	0
400	17.5169691886072	5.06250110658661	1
401	-19.6588820017173	-2.3772851649653	0
402	15.4556851216431	5.75663468442177	1
403	24.5159675052909	11.8213932879752	1
404	0.422361453112032	5.52420170440144	0
405	-6.64826443463834	-7.35879305629142	0
406	24.6062210532857	8.3457887221836	1
407	-14.4140713701678	-13.091066463324	0
408	-14.19971458553	-8.79298309504981	0
409	-0.623330786616077	5.10183233885752	0
410	-0.670859981981883	4.70496125398417	0
411	-12.192237110632	3.95877929616458	0
412	2.14622257959685	7.72777908056681	0
413	-0.71779075152505	2.34613703896591	0
414	12.1565347195055	8.3511358198833	1
415	0.418292561829968	4.17462913789158	0
416	-4.90463880317399	-2.25129466977756	0
417	-17.6093474403408	-11.4948533430551	0
418	-2.16137250809506	7.26016135575498	0
419	-1.58622644514363	6.29908774614825	0
420	-9.95632027173664	3.62858078308337	0
421	22.0880087104109	-3.70640624053635	1
422	-9.9740720017307	-5.04735057690784	0
423	23.3533764291332	9.89265803105932	1
424	-14.3357340179746	-12.4415767798414	0
425	-14.1326590819624	-12.6560014161416	0
426	6.16541766741283	7.47431396666358	0
427	19.3807268087811	2.70372829015327	1
428	-4.79979193114412	4.87092821556499	0
429	-3.30667580804095	6.09000843703258	0
430	-8.84148100539384	-6.26840057850935	0
431	-7.56323645705231	-10.8169104188897	0
432	-4.19455669010868	-2.16083255769259	0
433	15.6406168452239	9.9029494182979	1
434	2.07521717981799	-3.13588931308135	0
435	26.2238050924046	-3.05901746691328	1
436	24.3727411732464	11.7601814021725	1
437	20.3340973053048	5.4415145007927	1
438	-1.48636136242521	3.61996639192093	0
439	-10.380136547422	3.77396976024239	0
440	1.75274436306266	0.316837579941974	0
441	19.9992327292676	12.2087109614766	1
442	-12.1443305308575	-14.1394816912436	0
443	1.15374530457815	0.439735573378456	0
444	-18.6796534868621	-3.65100147674477	0
445	1.75454840937861	0.524149148908721	0
446	-2.57410082504485	2.68801382101613	0
447	14.9772555087323	8.58747865951044	1
448	-0.401512982570508	8.00354464354179	0
449	21.3659268527534	-3.71955075879269	1
450	-4.85224866485787	6.95881689243886	0
451	0.743406517036148	-0.879356406232797	0
452	-14.9581313590089	-5.89048027409507	0
453	-12.9909511148763	-13.7603355898463	0
454	-13.9486122971605	-4.77356511377155	0
455	-10.9984242295003	1.29161976022528	0
456	-12.7201727360517	-7.96693399469215	0
457	-12.1676742120771	-14.4549163375748	0
458	21.1754911640642	8.88015230453961	1
459	-3.6197298725352	1.14995295264575	0
460	-15.6394938803608	-7.39862332621836	0
461	20.7366233799644	-3.19159357167085	1
462	19.6930367312641	8.86305819553356	1
463	23.3439877252271	11.5064524621959	1
464	4.87744158872488	5.34400111774537	0
465	-17.0769470002783	-12.1278918832436	0
466	-13.9454345479249	-8.88957896717838	0
467	-8.55678341563486	-5.22232130578119	0
468	-12.5443587393524	2.09710249995466	0
469	19.2240708169063	9.03938040688063	1
470	17.6467205086856	7.6063304169692	1
471	-21.3827714931379	-7.45451447972281	0
472	-3.15531053757323	1.6701261675022	0
473	1.93435828704517	2.0946286489352	0
474	25.4503109650174	10.374453379381	1
475	-14.3870276656449	-6.24743996324933	0
476	-1.78717690137718	-0.848917492565846	0
477	-3.86598387649212	-0.0985137051137999	0
478	9.7169711191175	7.31702176966298	1
479	12.3959162405097	6.83214524336231	1
480	19.7303682559106	10.0851187827878	1
481	4.50490356873662	6.7559378162061	0
482	12.7503855943878	6.768540860453	1
483	18.9046370727061	11.0706798973794	1
484	20.0528928396959	8.78794828456298	1
485	2.62467836135007	4.27573268439371	0
486	-9.51004486471365	-5.21279268192503	0
487	-19.2609491241416	-9.56384420729032	0
488	-14.6636658664648	-2.72530446557359	0
489	-12.7665906494325	-4.69117857476468	0
490	-15.0481670334256	-8.06253865322005	0
491	-11.2259108357956	-8.24730089677097	0
492	-1.26902443491594	1.28045525053331	0
493	-3.03645063716672	-7.85927810674853	0
494	-20.8258442809867	-5.56691212240771	0
495	-17.5016155677088	-1.04017800700683	0
496	-18.9314695257097	-1.21023350204763	0
497	-20.2304111146671	-3.46905754735024	0
498	-21.4782936633219	-8.9300158428616	0
499	-3.0148668106815	-1.18794254992251	0
500	22.345180099401	3.49212452328273	1
501	0.294187610036792	-0.98979314600694	0
502	-4.13628301439369	6.94307135598608	0
503	-12.5652292221651	-14.189201015502	0
504	-13.9820195996837	-10.8235938309623	0
505	-5.26989888078037	-5.84196093223527	0
506	22.2251059955868	2.09590738926721	1
507	-20.1322676392081	-4.2100932528615	0
508	22.1699552770317	8.50922374696933	1
509	-0.535119174381302	-7.96291281791289	0
510	16.4791754666943	8.17042831657322	1
511	22.0569271869942	7.85295347062912	1
512	-14.4219494226598	-15.0950595736716	0
513	20.8357001458539	9.43233874544928	1
514	19.6219263315881	10.0866240202276	1
515	-17.8844614014046	-9.67441016025747	0
516	22.180721387923	3.68967898131016	1
517	23.3866836964539	8.44684065502311	1
518	-11.8474072290285	-5.87720906505341	0
519	16.6176622577992	11.8463342342366	1
520	-17.2868947992692	-1.4756265936382	0
521	-8.83119462773148	1.65073086793729	0
522	23.2682753784968	12.1407340690842	1
523	-16.3880773598488	-8.1333886404313	0
524	19.3408029426436	8.60184730482546	1
525	3.10247116405772	4.20805348134598	0
526	10.5684774451217	7.33499210872706	1
527	-0.52648106245561	-7.92121388491153	0
528	22.3999982537658	6.0738481671301	1
529	1.22683054420192	5.06334339073968	0
530	21.8607673020823	2.92637607185118	1
531	20.8137244543848	-3.11426192483878	1
532	-12.2605790610879	-5.55720933185733	0
533	22.6319023058202	6.87038209013102	1
534	-4.26470837881751	-2.47414767184307	0
535	-0.857491066878178	-0.633240305522305	0
536	20.6818044200711	-3.02644300269952	1
537	-7.15243873175474	-4.50659361385541	0
538	0.619764699289987	7.53719168768778	0
539	11.4942137386036	7.56520864538478	1
540	-3.69712635698616	-1.02659067527939	0
541	-4.46471520352006	-0.335361800484202	0
542	-19.282043982281	-9.15352688606232	0
543	16.5677813121024	8.28827663233079	1
544	21.1159359763047	11.8867027720581	1
545	-1.27187949614563	-1.87735203621789	0
546	-13.641574720903	-5.76946642828973	0
547	-14.6753979075612	-5.17084350188169	0
548	-19.088136950182	-3.99018351891502	0
549	20.1313654627206	7.72997709370643	1
550	-13.6361039100657	-4.70273362949148	0
551	-17.0392109060674	-1.60599585528645	0
552	-13.4119592360615	-3.59547641895401	0
553	-4.12487528563452	-1.96794574859614	0
554	12.4616557809793	7.25341394317129	1
555	-20.2024097285434	-8.97741686235871	0
556	-21.0504339021104	-9.05293607914195	0
557	-1.99408466217646	3.12928416422098	0
558	12.0365347911931	8.0212677033969	1
559	12.6075277367716	7.51744373657429	1
560	-10.3624863592423	-4.13744631536702	0
561	-3.94547558539315	-0.209830252909859	0
562	-20.4646755688534	-5.24348669075831	0
563	-0.637970972537839	0.443351756803613	0
564	-0.200706334113751	0.238910638563256	0
565	-1.74124250813733	8.25216243833976	0
566	-23.1944547987254	-9.3018500084017	0
567	0.783692218319071	6.15760783170166	0
568	3.51809051992668	6.22064493509104	0
569	-9.04510730806258	-4.08455617234541	1
570	-9.80159823286584	-4.77042957453975	0
571	-15.7572012740765	1.95283820840076	0
572	1.39842482244346	3.37153667818058	0
573	22.0718456062471	12.2752415769745	1
574	-16.8621153093732	-9.71754358177984	0
575	-20.7909418218103	-1.29539579008856	0
576	23.8874846711871	0.567823031695287	1
577	24.3459995928691	-0.596852824591927	1
578	-10.4987357392325	-6.36874800311682	0
579	-15.0358421173148	-4.9740747844512	0
580	-4.6442748938163	-8.06822882379913	0
581	25.9154286574465	-2.9000651824286	1
582	-0.726810508935399	-5.71074069856641	0
583	-14.618920814944	-2.75069030126095	0
584	-18.8062534616677	-7.62694869194102	0
585	-5.65081578651724	0.0360859006468423	0
586	-20.2989067560539	-4.00502766729725	0
587	-4.34000745267119	-1.29191782187537	0
588	1.32592802165104	5.5970961608825	0
589	-2.14193915464436	-0.113793453629152	0
590	13.3813219294514	6.97129506382003	1
591	-9.30815608694777	0.996302717658026	0
592	-8.75815350490849	-8.09440316702428	0
593	-16.2024747316581	-3.97910375074592	0
594	2.92028673219905	2.11265457633464	0
595	-10.7563606136475	-0.447042878345182	0
596	18.3994477271751	8.47975865031527	1
597	-2.22528762134861	2.01586122582568	0
598	-17.254974457412	-6.76527263932642	0
599	16.990775316292	9.75353993540051	1
600	-7.1725603935641	-1.58351130210455	0
601	22.3828596032956	-4.30409236532696	1
602	21.7615224701383	8.26771294697583	1
603	-4.20369774450747	-1.5177216775152	0
604	-1.62570238255192	8.48416665620781	0
605	-3.78522813968471	-7.37704606828929	0
606	-8.03303732462917	-7.60410510876764	0
607	24.8666163880247	9.00704789651118	1
608	-0.155445706571157	-1.78525160858964	0
609	-16.1731746981007	-4.90940370866367	0
610	-19.2350484819471	-2.68920115467596	0
611	-1.31217027177797	-0.0811332590879934	0
612	-8.43207298553383	2.44588157733497	0
613	-10.4730478068244	-0.709963534206883	0
614	-3.53857120839917	3.58979945698745	0
615	-18.3411233706638	-5.53405526176174	0
616	-13.8891933026496	-1.69584473433933	0
617	-4.86370218634545	0.515443743037202	0
618	-13.038484350067	-15.0097094246242	0
619	17.898070814601	10.5916690687563	1
620	18.5775490634201	11.0612229738656	1
621	1.49186017296116	0.574026408941603	0
622	-1.74257912492325	1.23463621784064	0
623	-18.1660020487231	-4.12103826296117	0
624	-10.0937694808719	-0.341965700717748	0
625	-16.0037870544245	-5.89350498575992	0
626	-18.818253994656	-1.65210589006878	0
627	-3.05574309471413	-2.20248764307223	0
628	20.8793750041833	6.09419078112794	1
629	19.6343542410681	7.5567145720418	1
630	1.38465715011343	-0.862546072119252	0
631	-0.461778767095704	-6.33406157296527	0
632	-5.01657060502759	0.480695328911841	0
633	19.6638897104812	6.74047695286353	1
634	21.8776877040377	3.73359611717961	1
635	-12.9071852675446	-3.4393177555659	0
