# Supplementary material for: The genome-wide impact of trisomy 21 on DNA methylation and its implications for hematopoiesis
Source: Nat Commun. 2021 Feb 5;12:821. doi: 10.1038/s41467-021-21064-z (PMC7865055; doi:10.1038/s41467-021-21064-z)
Supplement: Supplementary file 14 — Source Data [file 41467_2021_21064_MOESM14_ESM.zip › SourceData_final/Figure_3_ManhattanPlot_EWAS.txt]

cpg beta p_val
cg00000029 0.0303764969477398 0.0638082803846288
cg00000109 0.000121949985679502 0.968658734630786
cg00000155 -0.000952430848375212 0.90296530567892
cg00000158 -0.00348656476383706 0.036573399924663
cg00000165 -0.0136964547371999 0.158568246999714
cg00000221 -0.00221786212809732 0.64821921235968
cg00000236 -0.00347930130590375 0.741897631256867
cg00000321 0.000707173527406228 0.974892226734002
cg00000363 -0.00763060610711544 0.468977604942213
cg00000540 0.00385349118393413 0.481764024703213
cg00000579 0.000954593034238516 0.683728251299604
cg00000596 0.0327367073360824 0.0512163817274113
cg00000622 -0.000699664530781497 0.305718512519088
cg00000658 0.0205847187552041 0.0408880048700496
cg00000714 0.0107609004805844 0.324426136997771
cg00000721 -0.000478356135585012 0.85444357611061
cg00000734 -0.0066601210409994 0.100574326337021
cg00000765 -0.00757398645572314 0.0129755025909538
cg00000769 0.000271482433136358 0.770071697215417
cg00000776 0.0172833714393983 0.0605534401721019
cg00000884 -0.00836672709522161 0.174263175864521
cg00000905 0.00010410643346096 0.978015313769406
cg00000924 0.0058161124368185 0.539144921573137
cg00000948 -0.00433748254237259 0.619536357569974
cg00000957 0.00720429533937472 0.149872191405188
cg00000974 -0.0036973751505517 0.441592095598401
cg00001099 0.00959803631686434 0.790007419211733
cg00001126 -0.00534372666017827 0.474380237043638
cg00001136 0.00888175562639421 0.238042296045488
cg00001193 -0.000961389898491199 0.90181963123289
cg00001224 -0.00232998289866502 0.723410409972766
cg00001245 -0.000944912600871911 0.137622110211124
cg00001249 -0.0228365827932473 0.00225307397444674
cg00001269 0.00368739006960513 0.621008658637451
cg00001364 0.00474738767183403 0.225524494827704
cg00001446 -0.00628889519516656 0.0230440609793052
cg00001503 -0.00210825396820816 0.571833042130208
cg00001506 -0.00342735825991033 0.351547427595104
cg00001520 -0.0120376627199655 0.112130738439039
cg00001534 0.000396376773985933 0.819701124714218
cg00001582 0.0020106629963519 0.613922387355491
cg00001583 -0.00148038061885963 0.0451482249273867
cg00001594 -0.00120874200814428 0.290565025960855
cg00001610 -0.00360821436038385 0.428032593971697
cg00001636 -0.0531334007676118 5.58247341557226e-05
cg00001687 -0.0155376755089539 0.00639520055657602
cg00001747 -0.00135943419381724 0.110679983549057
cg00001755 0.000588137609087355 0.786008760185119
cg00001784 -0.00253660779419459 0.301152866519947
cg00001791 0.00673869723461506 0.0910056636566587
cg00001801 -0.0254667389744886 0.156553739953572
cg00001810 -0.00712053675019748 0.626826041387258
cg00001814 -0.000480119854888408 0.935048733315629
cg00001854 0.00029111246780038 0.877174083351715
cg00001874 0.0465759382275807 0.0166387109867397
cg00001930 -0.0112121312943205 0.00296483894483576
cg00001997 -0.013636301545548 0.0264707936631441
cg00002028 -0.00366870083484688 0.0673115179399038
cg00002033 -0.0232576780742776 0.294307709766066
cg00002080 -0.0505726867058367 6.23656683023294e-07
cg00002145 -0.0100259552206236 0.261943528903947
cg00002176 -0.0175977302258463 0.475254965700519
cg00002186 -0.0029891318316968 0.471997379771845
cg00002190 -0.0389209516231285 0.0298708468401347
cg00002224 0.0176455562711588 0.616019876218996
cg00002236 -0.00610414875054595 0.0598656200298119
cg00002350 0.0350821856587596 0.101187789770161
cg00002366 -0.00554419046838173 0.360020835261721
cg00002398 -0.00206765587720528 0.602238607348625
cg00002406 0.000256513653507174 0.912078435220925
cg00002426 0.00649660935326694 0.195137747700338
cg00002444 0.0119949012512364 0.27095092791171
cg00002449 -0.00104716577194873 0.852296542030719
cg00002473 0.00844004954765126 0.0860879763984817
cg00002490 -0.000971122228701606 0.731563700730406
cg00002531 0.00347928032444893 0.429234944374414
cg00002559 0.000411592351067253 0.895201123921715
cg00002591 -0.00519554547214197 0.362364875954296
cg00002593 0.00210760592867649 0.407019537532439
cg00002597 -0.000307384488422651 0.943327938338764
cg00002646 -0.00342499170085474 0.56067510544894
cg00002684 0.000997290532692828 0.890883925893744
cg00002719 0.000975444347538909 0.529598392680095
cg00002769 0.0256580734866058 0.0315098718044647
cg00002776 0.00763622221798482 0.407075454956438
cg00002780 -0.00129732277831211 0.820312988696785
cg00002808 0.00138829015029963 0.742219900361062
cg00002809 0.0127293923777822 0.0313210820448132
cg00002810 0.000658081277786616 0.917497068535627
cg00002837 0.0360599180600122 0.0824353848260173
cg00002907 0.00423428705815681 0.376874062208682
cg00002926 -0.0032356021280306 0.537255113114388
cg00002930 -0.01268321813344 0.125906847722639
cg00002934 -0.000627222687208782 0.286341982453586
cg00003014 -0.0193604887591786 0.101855119435053
cg00003036 0.000998622400752093 0.844311264816588
cg00003091 0.00113115086284595 0.773213796456066
cg00003167 -0.0006981518806174 0.84722308286546
cg00003173 -0.00444406496434971 0.546338492684662
cg00003181 -0.00463968265794165 0.566482151300983
cg00003202 -0.00074670993558599 0.1795393810693
cg00003241 0.00670984010162332 0.71476840215745
cg00003266 0.00301195894280925 0.439896985174644
cg00003287 0.00206772751305865 0.815996854036982
cg00003298 -0.000769316382681041 0.272957551299748
cg00003345 -0.00442639981456206 0.662976206755761
cg00003407 0.00233504733089355 0.547462842697665
cg00003513 0.00134873165348687 0.673759364371272
cg00003529 -0.00343638463912335 0.247454625541087
cg00003555 -0.000238063807178038 0.720492026786715
cg00003578 0.0176479781926759 0.37601742922712
cg00003622 -0.000210730795502118 0.964251587441982
cg00003625 -0.0506179195297591 0.0336134803453717
cg00003722 -0.00282910136109198 0.292802314950967
cg00003758 -0.00188847000702897 0.694369066514938
cg00003784 -0.00714476267909725 0.0392644292762115
cg00003858 -0.0062274047938397 0.603793573670464
cg00003911 6.66567849939121e-05 0.9869476443783
cg00003929 0.0037002191717805 0.740991019273592
cg00003937 0.00247268687127214 0.311447194230701
cg00003965 0.0144883165275928 0.14522728364165
cg00003994 0.00726655675018189 0.104685226107396
cg00003999 -0.00117547022904785 0.735527123466134
cg00004061 0.0262792912162368 0.0379969716940591
cg00004067 0.00116009009302826 0.644994813959516
cg00004072 0.00219737224568723 0.542306632717112
cg00004082 -0.00357642749303107 0.300367154782473
cg00004089 -0.0151157853357205 0.0633094804484203
cg00004105 -0.016878383749744 0.164340657545479
cg00004175 -0.00334177824305219 0.302098354212731
cg00004207 -0.00330261320730351 0.536568082427749
cg00004255 3.51196175625164e-05 0.993572268623033
cg00004257 -0.00510351736686104 0.680641228834508
cg00004306 -0.00754817752732185 0.0709321034006807
cg00004322 0.00796206727239052 0.196956464563096
cg00004429 -0.0050866384721317 0.25152570387356
cg00004438 -0.00099269861104569 0.673482792672085
cg00004533 -0.00292143734493951 0.258618765674946
cg00004562 0.00440321298986535 0.549660593949977
cg00004608 0.00289773296777563 0.73592762932051
cg00004633 0.0373972033745593 0.00421191557959304
cg00004693 7.73841332554e-06 0.99828418593696
cg00004700 -0.00404629443945276 0.462204430025402
cg00004723 -0.0384567686847341 0.0233784169070581
cg00004747 0.000300531092570018 0.946325890230059
cg00004778 0.00974164344360971 0.414761947418189
cg00004806 0.00435929285886459 0.722312316099499
cg00004818 0.00410840091531397 0.335201512119447
cg00004836 0.00305102489077176 0.548824791305273
cg00004859 0.00112594669103064 0.789725014086891
cg00004883 -0.00190023876338345 0.900129999885236
cg00004905 0.00172156050370956 0.741148895904235
cg00004915 -0.0101154691778523 0.246665894272442
cg00004939 0.00619011297607818 0.219392933809385
cg00004963 -0.00829650193759084 0.485497971713889
cg00004979 4.45388816630694e-05 0.985712809252972
cg00004996 0.0218515875735924 0.329021525879372
cg00005010 -0.00060494032244304 0.490507760072911
cg00005040 0.00252774997401782 0.642352577476062
cg00005077 -0.000813349394027673 0.846704584172137
cg00005083 0.012953856819189 0.171411911494973
cg00005112 -0.0145439746672171 0.00223068724219433
cg00005166 -0.0280497978591029 0.268914663195928
cg00005215 -0.00315651764538088 0.356336490557632
cg00005249 -0.0062050578741862 0.0844785727353947
cg00005306 -0.000110698246021913 0.855359374223616
cg00005325 0.00814110364613302 0.0818708236344883
cg00005354 -0.00143893399279847 0.506257309690097
cg00005423 -0.00710596374722304 0.707845502218953
cg00005437 -0.0116772670165292 0.0397508463212909
cg00005440 -0.0300264347012407 0.0149794476986283
cg00005461 0.00296736717309604 0.727126909108043
cg00005543 -0.000870243324406733 0.334541043409066
cg00005549 0.0579772769547208 0.0293738326006354
cg00005597 -0.0262768557064459 0.00375485471325559
cg00005599 -0.00210282904041414 0.537610979479406
cg00005619 -0.0168521299497507 0.157843419457194
cg00005622 0.0100367140532434 0.152702596484462
cg00005631 -0.00129836274656689 0.658724428456821
cg00005644 0.00374833652395773 0.0860275239093278
cg00005734 -0.0142921912195807 0.240117816382187
cg00005740 0.0018926498700012 0.507904047149973
cg00005817 -0.00692055898662971 0.0631539284797026
cg00005849 0.0121658025213867 0.660334100869774
cg00005861 0.00634224817213274 0.611913994097543
cg00005876 0.00420100134014425 0.513381218370489
cg00005888 0.000270562914712194 0.944485289674222
cg00005893 0.0272873500807145 0.0389164417491688
cg00006032 0.00146463757033095 0.822068273156622
cg00006040 -0.00356174124650171 0.416679068342804
cg00006081 0.00561559079740884 0.550798805063947
cg00006090 -0.00589781335799604 0.20285014025438
cg00006122 -0.00512357613152996 0.210860814128835
cg00006166 -0.0016221963153036 0.900025543118926
cg00006183 -0.000376983748530363 0.914343116816691
cg00006198 0.00108537096293371 0.766996565652583
cg00006299 -0.00107828088561356 0.692268894149
cg00006301 0.0542555840388431 0.264093351177232
cg00006387 0.00820130767386895 0.290489085507934
cg00006397 0.00949321080811833 0.326904209626936
cg00006414 -4.34905197163452e-05 0.994685751783044
cg00006459 -0.00542405179475702 0.222278900464268
cg00006468 0.00121187843998453 0.820979866692519
cg00006480 0.00141683998368446 0.865650478819274
cg00006600 0.00224712140212004 0.533461619011846
cg00006609 -0.0022965611383569 0.651337773724008
cg00006626 -0.000726989291247634 0.979148750380058
cg00006713 0.00259611712744615 0.557012179621234
cg00006771 -0.0423083952130694 0.00392787039336571
cg00006775 -0.00462811539433135 0.395029815299816
cg00006787 -0.00179036661691476 0.899255670378056
cg00006884 -0.00258658288793588 0.516368399651967
cg00006899 -0.0337061685137525 5.09735734866315e-05
cg00006926 -0.000329147212339731 0.892160802993051
cg00006948 -0.00230309866013152 0.0394586806480554
cg00007021 -0.00554334633370402 0.101380058701807
cg00007032 0.005542100170311 0.15049869590616
cg00007036 0.000781509679369695 0.730334285286824
cg00007064 0.0163382142641936 0.0355364824950967
cg00007076 -0.025374667894073 0.12985847742735
cg00007127 0.00216402580482606 0.626971281048508
cg00007205 -0.00392042358041562 0.40484399781674
cg00007221 -0.0117560642747728 0.130601845773247
cg00007226 0.0038299127692384 0.33977700857221
cg00007239 -0.00318033157793014 0.531131034969991
cg00007266 -0.00865307928313318 0.320208356651497
cg00007269 -1.80313840180864e-05 0.997456585409591
cg00007300 -0.00118993085180225 0.0995366713220607
cg00007317 -0.00730701978002848 0.185177566503134
cg00007324 0.000772389429881325 0.251214135090057
cg00007326 -0.0107432254768904 0.024924865193609
cg00007420 0.0344604681894071 0.0396613237525288
cg00007466 0.00187883492918003 0.659297758484485
cg00007540 0.00154446008564826 0.903614822534915
cg00007644 0.00508722488652512 0.56687075155919
cg00007675 -0.010693819369873 0.00589404404826497
cg00007898 -0.00120576514807394 0.117205269861318
cg00007932 -0.00249928510652535 0.805814920559176
cg00007981 -0.00205153567056064 0.366173718296908
cg00008033 0.00369159829832805 0.382746598122082
cg00008034 0.0074335185608294 0.527118598744833
cg00008036 0.00338191748634944 0.626845026301775
cg00008075 -0.0269012665454148 0.573580775167142
cg00008282 -0.00172545864196316 0.864540164070025
cg00008345 0.00179142830399721 0.521347296024269
cg00008364 -0.00866077026297175 0.228480724503195
cg00008369 -0.0052439907740951 0.557570491730648
cg00008387 -0.00237877028848328 0.626015041977137
cg00008404 -0.00697335411570105 0.40541524786146
cg00008446 0.0062622219149252 0.443319950415501
cg00008452 0.00307666133643828 0.474990331723601
cg00008488 -0.00275141344624414 0.756420378258977
cg00008493 -0.00417783921667635 0.14025512189991
cg00008500 0.00915643888003938 0.506007255280275
cg00008564 -0.00109410358823678 0.581570454996011
cg00008612 -0.000514946629247133 0.867968937415073
cg00008621 0.00346110148449696 0.22954175291751
cg00008629 -0.0530029332853292 0.0755963609592256
cg00008647 -0.00027748085597115 0.69413232894958
cg00008665 0.0207005586592332 0.0234802533106199
cg00008671 -0.0263519839950993 0.0837845960242981
cg00008695 0.000838637591934114 0.87985914486772
cg00008713 -0.00192364387578952 0.627803480111522
cg00008737 0.00331366706207848 0.606834543104417
cg00008795 -0.0222600797205202 0.109906350066608
cg00008800 -0.0117877488382971 0.114488533882243
cg00008810 0.00122138426458882 0.599278053587817
cg00008916 0.0119452662766255 0.309154205689539
cg00008956 0.00117358127154704 0.799207642045134
cg00008971 -0.0051006521543148 0.45618105441485
cg00008985 0.00662627882605422 0.267479674188729
cg00009001 -0.0055973498894977 0.216645222344531
cg00009038 -0.0465985629326951 0.0428162403519876
cg00009053 0.0526249314935247 0.000726559520860873
cg00009085 0.0465534332457226 0.00713890623670149
cg00009088 -0.00851066313022356 0.635829531033437
cg00009200 -0.0043126597975426 0.164475471231636
cg00009214 0.000923306684613752 0.422227549334569
cg00009292 0.000872266496265623 0.703481351646942
cg00009293 -0.00239309730533528 0.737388552550469
cg00009364 -0.00252001558019995 0.0910554429576387
cg00009407 -0.000951533835581473 0.748201407522405
cg00009412 0.00196440694082132 0.452809468047286
cg00009421 -0.00869305531976756 0.209921982852778
cg00009436 -0.000280255347433736 0.946275596891641
cg00009528 -0.00740737599225545 0.0756314589256676
cg00009553 -0.00435668978521761 0.543386721330256
cg00009556 0.0093822312733113 0.0546725372283651
cg00009585 -5.6059438918283e-05 0.991233689241797
cg00009602 0.0275507056072578 0.0322104393700896
cg00009629 -0.00320202540367683 0.65520775868582
cg00009644 -0.00139671016551329 0.633568865823452
cg00009733 -0.00123399241453864 0.735868913916702
cg00009737 -0.0138245367727069 0.0322907338258697
cg00009750 -0.0123759781199414 0.0467742701041367
cg00009786 0.0387483350728514 0.000858765943587848
cg00009817 -0.00128517360453315 0.782174639576561
cg00009834 0.0179913143162118 0.127074863062434
cg00009871 -0.00451575131319626 0.402411552549325
cg00009919 -0.0115868411464045 0.146619266637828
cg00009944 -0.00579564077640763 0.319283803587563
cg00009945 0.0160079023971545 0.016399850289948
cg00010046 0.000138800018768757 0.967371180350892
cg00010078 0.0416987435517059 0.00021419280276146
cg00010096 -0.00381272191245325 0.377461581559444
cg00010168 -0.0110960506869048 0.283963313278206
cg00010187 0.0200790801625687 0.199636923955785
cg00010201 -0.00300379221536902 0.68170532205535
cg00010266 -0.00513483184929729 0.269046013089647
cg00010288 0.00298547526034013 0.448226585765702
cg00010445 0.0030224571753527 0.557165661933511
cg00010506 0.00180352692832671 0.861431140669763
cg00010533 0.00355235153165114 0.34208941340928
cg00010572 0.0103164243966207 0.11261278703085
cg00010583 0.0131433539771713 0.557945393686182
cg00010654 0.0192431001728259 0.0915941412145954
cg00010664 0.024804075298467 0.00816707338090227
cg00010672 0.00550934666375981 0.533664195720703
cg00010734 -0.00619624335089521 0.72705299108628
cg00010738 -0.00225251850884125 0.570401672135313
cg00010789 0.00107488333983727 0.856853431421311
cg00010810 -0.00669517566498081 0.139654084818509
cg00010848 6.47898449753262e-06 0.999165671477568
cg00010853 -0.0316765363977966 0.124917121554771
cg00010890 0.0294867701336702 0.0114216812841116
cg00010900 0.00106413232153351 0.583942787287897
cg00010940 -0.00463959820174486 0.270811202790606
cg00010946 0.00627129142561026 0.683487222670397
cg00010947 0.00143258337855807 0.582698197586107
cg00010954 0.0429787388871299 0.146054302364021
cg00010992 0.00170154962399422 0.614983560593481
cg00011093 -0.00261990877705476 0.619217972977539
cg00011113 -0.0104132436327865 0.694274765821689
cg00011122 0.00108202699213401 0.67682305791362
cg00011173 0.000974929633374126 0.802841063164267
cg00011203 0.00513525902076498 0.584380910535258
cg00011225 -0.00178748134787911 0.0350887469014589
cg00011239 -0.0133741291321095 0.32638439346454
cg00011247 -0.00138764241122857 0.0910123431913601
cg00011274 -0.00270897985601422 0.527841892067512
cg00011284 0.00195739103938988 0.695516265766499
cg00011350 -0.000228329956809537 0.945717921161237
cg00011459 -0.0023618308331124 0.331761753231297
cg00011460 0.00129081545276365 0.737214336227789
cg00011461 -0.00759796392972282 0.153096168571383
cg00011482 -0.0104329483880074 0.143913329798288
cg00011574 0.00265605131895646 0.752610785234572
cg00011578 0.00105162481812721 0.759740212297616
cg00011605 0.00148413995872534 0.485579739699095
cg00011616 0.00103556008252226 0.651145922653686
cg00011717 0.0123520442769009 0.0653454062248555
cg00011740 0.00351687303805496 0.296248379386111
cg00011754 -0.00317354950685672 0.582069923484731
cg00011762 0.00513546741685282 0.290452428384445
cg00011777 -0.0145842258597192 0.145928869297325
cg00011794 0.00176025438646661 0.540968044389908
cg00011810 -0.0158590724396214 0.0136804415253488
cg00011861 -0.0235071912791166 0.0249374122404957
cg00011905 0.00148792504731835 0.850670817714688
cg00011924 0.11487965395568 0.00023697763156995
cg00011943 -0.0813286251665369 0.110256346390995
cg00012100 -0.0262581381994804 0.0578961529668448
cg00012126 -0.00153417905455171 0.317059025085882
cg00012148 -0.00163720657408046 0.766284252517468
cg00012168 -0.0186414751240805 0.0351991852722772
cg00012194 0.000609778941263731 0.937195267009339
cg00012199 -0.00179323319986804 0.531387625070693
cg00012203 -0.00135385763393577 0.204215745200415
cg00012362 -0.0032215586368215 0.941644361793102
cg00012386 0.000718387233634116 0.853145377716136
cg00012397 -0.000787987619630905 0.346040406744478
cg00012469 -0.00422093365289287 0.460080487682765
cg00012521 0.00203222473841161 0.578329247583448
cg00012522 0.0105418127256111 0.00224885769827297
cg00012529 0.00556186770127219 0.323071222303516
cg00012536 0.00212492508649003 0.922270324254253
cg00012576 0.0160459855755477 0.124706219880286
cg00012587 0.00195123301484585 0.579816655831935
cg00012667 -0.00807460428549042 0.392491543727622
cg00012668 -0.0102676106103235 0.0777154682360939
cg00012692 0.0200595484179099 0.16262469009302
cg00012701 0.00313393866160803 0.772244137683602
cg00012708 0.00323051431782701 0.424780443634444
cg00012761 -0.00576114015977904 0.136276076591383
cg00012762 -0.0010566822521325 0.35228677407815
cg00012824 -0.0182503497327164 0.00958039696017851
cg00012840 -0.00128481080884948 0.570000673049292
cg00012868 0.0464165316265138 0.0413967621505295
cg00012920 -0.00366334079062433 0.292207351392547
cg00012992 -0.000651181579223512 0.337006625322877
cg00013006 0.00583485141345909 0.23619288541596
cg00013015 -0.00230794520627087 0.791974320299268
cg00013301 0.000314165106518567 0.945559579680246
cg00013302 -0.0195062812263679 0.0417780132398081
cg00013349 -0.00527470112762009 0.132732167179829
cg00013369 -0.00103340023543383 0.813495055625991
cg00013374 0.00782407028217037 0.391057877775023
cg00013386 0.000369520901301263 0.920866758995708
cg00013409 -0.00138021919986702 0.837941214246307
cg00013410 -0.000161241640676658 0.877784063138365
cg00013423 -0.000449805624473278 0.877938245511859
cg00013441 0.00620838209966958 0.461293297746307
cg00013451 -0.0266965737105518 0.17021477226593
cg00013475 -0.00315837066394184 0.0219067946732153
cg00013530 -0.0114636586806701 0.247002088905861
cg00013618 -0.00217818651701512 0.719417815818502
cg00013660 0.00232409576401744 0.585089556443679
cg00013684 -0.0745142014001392 5.65858970744814e-06
cg00013688 0.00889467994502189 0.377314530196363
cg00013702 0.00537258140687126 0.352291852729038
cg00013733 -0.0129066116175819 0.0143232971094533
cg00013759 -0.0141665717066836 0.451465373540315
cg00013804 0.000259287898661026 0.945884178680841
cg00013809 0.00212860699594614 0.63042322618234
cg00013831 0.00656663667658029 0.493293600355249
cg00013899 0.0171481284170063 9.02921478677087e-05
cg00013949 -0.0063131179002471 0.119396576056963
cg00013991 -0.00845224118701747 0.0374814768378289
cg00014020 -0.00898107108102969 0.713085921198462
cg00014085 -0.0027857050879503 0.639731586574965
cg00014104 -0.0267379542977924 0.0615805325139994
cg00014112 0.0183108790175111 0.00211526339557755
cg00014168 0.0300428069612978 0.115360567728134
cg00014176 0.00353684037328911 0.674340217265077
cg00014194 -0.0201868212424628 0.400561540616089
cg00014260 -0.00372821008367675 0.742630194293637
cg00014272 -0.00558785580545341 0.0721614076166936
cg00014278 -0.000746209199116754 0.922774526358972
cg00014285 -0.000929260730608759 0.737500742494189
cg00014289 -0.00959533597388059 0.15311218042726
cg00014301 0.0026072435870154 0.376105936783885
cg00014327 0.000335460060641212 0.89488737971249
cg00014340 0.00528348003000014 0.350835841110104
cg00014380 -0.0117877719319403 0.293989181176686
cg00014445 -0.000817136566396076 0.817472135579549
cg00014467 -0.0184008331767259 0.296731361954657
cg00014484 -0.022603892810406 0.075896650145296
cg00014502 -0.00840939869907963 0.106761420144985
cg00014665 -0.000626157183709664 0.809168483927038
cg00014667 0.0112492605937265 0.110303546461696
cg00014786 -0.00245002900695465 0.328263660388492
cg00014806 -0.00103147181382227 0.391133599596301
cg00014825 -0.0242977580186253 0.00638031506316044
cg00014837 -0.00501731232255666 0.175662712122584
cg00014848 0.0307105103907896 0.0513015999708994
cg00014893 0.00367309566047311 0.424676152692311
cg00014931 0.00507448416147737 0.591825957435497
cg00014986 -0.000912089947056872 0.270762989166645
cg00014991 -0.00765522005075601 0.760171066593315
cg00014996 -0.000917047301978218 0.510104941038047
cg00014998 -0.00555311700009874 0.794781968309431
cg00015002 0.00110004209644774 0.597851823476887
cg00015024 0.00921617589663238 0.0932306289038955
cg00015058 -0.00187512856221519 0.566159258312694
cg00015081 0.00520352663946832 0.394239826136569
cg00015121 -0.0502474482461422 0.0127687981543389
cg00015159 -0.000585607811074469 0.792318491736872
cg00015189 -0.00388509960468874 0.620386955431887
cg00015193 -0.00367632955712983 0.824363498144942
cg00015219 -6.85081709342927e-05 0.945164161201269
cg00015289 -0.000138504623496647 0.984790354214457
cg00015373 -0.000723897515990041 0.810985939297857
cg00015530 -0.00443898247315375 0.383257680072248
cg00015629 0.0200036231694217 0.1274500448166
cg00015639 0.00244358122739208 0.707789372067754
cg00015664 -0.00811057785046764 0.281286414571297
cg00015699 0.00739405220061928 0.522796011971606
cg00015770 0.013889753549223 0.267918549900758
cg00015791 -0.00922730461839946 0.0805294678297096
cg00015798 -0.000970471165440858 0.887781120112978
cg00015801 0.00418895260575185 0.512033571199434
cg00015838 -0.0028697101476736 0.289662320621351
cg00015930 0.001709672730477 0.202197364155048
cg00015991 -0.00179058206620244 0.200345928711774
cg00016012 0.000395621399744945 0.950277958310929
cg00016048 0.00437446093536117 0.436966518293681
cg00016066 -0.000771949780966073 0.234995760322862
cg00016127 0.00332633713762781 0.482085392372194
cg00016156 -0.0082389273199283 0.00998162641564078
cg00016226 0.0399863512787282 0.0369024261942527
cg00016255 -0.0189421031771303 0.195071666025882
cg00016324 -0.00419581971687604 0.40000589715207
cg00016360 0.00276584154913948 0.45328644950836
cg00016418 -0.0032899520854398 0.513159101153718
cg00016439 -0.000795166542473478 0.858541164088047
cg00016481 0.0038277728434703 0.165375936497253
cg00016593 -0.000741228738804858 0.916804316190278
cg00016718 -0.00466332834222019 0.117860915604234
cg00016783 -0.0030274371816184 0.304421515877149
cg00016841 -0.00135744683138841 0.701133299772684
cg00016892 -0.0123599415359002 0.102227510188511
cg00016913 0.00621851042128903 0.803515613287155
cg00016968 0.0041497296836733 0.459102371439242
cg00017002 -0.00212488980267644 0.265179507338183
cg00017033 -0.000987718932562451 0.35282990964248
cg00017059 -0.00373761387696936 0.230721968335358
cg00017188 -0.00152644790651142 0.323618888220848
cg00017271 -0.00433582071163905 0.654061360282075
cg00017362 -0.00687446986225864 0.0192620370406386
cg00017363 0.0023223052960372 0.0303768603396081
cg00017389 0.00164004097850797 0.642602046678231
cg00017441 -0.00173657463966312 0.0808921533714847
cg00017461 -0.00300838021404309 0.00336397380222685
cg00017475 -0.00284084289374159 0.686598428789775
cg00017489 0.00731954370720031 0.738785333334387
cg00017507 0.00107444726343657 0.585311516384639
cg00017546 -0.013797130381716 0.0952782319311372
cg00017557 0.000336672502892941 0.971048012863373
cg00017562 -0.00564069212889027 0.302303590553658
cg00017578 -0.00428327021761694 0.529725917056056
cg00017601 -0.000680140272119245 0.931703474601732
cg00017630 0.00501948137800928 0.771912773548926
cg00017709 -0.0102689803992096 0.0433780546199753
cg00017826 0.0317909370342062 0.0227414255893359
cg00017842 -0.0119909635182078 0.299022260773352
cg00017851 0.021550538489419 0.285018186162561
cg00017853 0.00352764467328774 0.328536353838562
cg00017887 -0.00471961750159072 0.211190607448859
cg00017931 -0.103421926440511 1.5526756559076e-09
cg00017970 0.0160991482965334 0.567694006440464
cg00018010 -0.00713218725752616 0.0264893342460965
cg00018024 -0.0014256987730444 0.148817980236469
cg00018034 -0.0188361329554115 0.139044502214588
cg00018044 -0.00272473600776081 0.647175216045103
cg00018049 0.0175766282101884 0.0353489478985546
cg00018103 -0.00415740907420265 0.190868613578772
cg00018128 -0.000622056421172374 0.818871648761347
cg00018179 -0.047428005820692 1.09779889520393e-06
cg00018181 -0.0339862400127488 0.207383287493787
cg00018216 0.00727790244720709 0.55697666544812
cg00018229 0.00621798787215534 0.393274008094601
cg00018232 -0.0153929539224882 0.0823177849686282
cg00018276 -0.00306253709649612 0.848911001398363
cg00018391 -0.0184004389882545 0.258697849866938
cg00018443 -0.00442655388946417 0.0811000214859395
cg00018446 -0.00259004973678111 0.379807738107561
cg00018524 -0.00272363923029598 0.335090726826709
cg00018539 0.00242450013714713 0.459011103541654
cg00018557 -0.000369918187581029 0.830560899997983
cg00018606 0.00612743090236438 0.444917115222691
cg00018635 -0.00331251869464027 0.302350418092191
cg00018667 0.00146893389445872 0.541505861247623
cg00018674 -0.00469141417526372 0.451979451796447
cg00018696 -0.00357882925673381 0.263325186037289
cg00018739 -0.00535649786470845 0.0618537510866092
cg00018758 -0.00638159226759472 0.133026927386316
cg00018767 -0.00561564381820327 0.296385416042562
cg00018828 0.00602207701468763 0.404572313738527
cg00018845 -0.000621327483999074 0.889536198755536
cg00018850 -0.0143016701686966 0.0993919516458643
cg00019082 -0.000519274021084095 0.91573770282416
cg00019093 0.00173789735930053 0.381246611975943
cg00019118 0.0314313533213532 0.00459688180442562
cg00019137 -0.00273328950746124 0.0334337349150215
cg00019275 0.0046038752775206 0.673778526728232
cg00019301 0.00583238159310991 0.2161965327348
cg00019308 0.00407524065832119 0.235416072843891
cg00019351 -0.000214621227218326 0.925729133794579
cg00019366 0.00273543494157685 0.443152385715255
cg00019377 -0.00124242977963814 0.775769694453598
cg00019458 0.00224865011309192 0.678096668961741
cg00019511 -0.0177956879513081 0.00101352550604723
cg00019553 -0.00134068115831215 0.810267827894456
cg00019576 0.000888661681292598 0.238991993713559
cg00019607 -0.00572973684770669 0.297313341191229
cg00019654 0.0471894950372793 0.176453426934254
cg00019678 -0.0108217317901711 0.146217276756989
cg00019746 0.00707570930137885 0.424352507776532
cg00019809 -0.000900021744298448 0.107659395898782
cg00019826 -0.00236192419835767 0.522626015538932
cg00019838 -0.00262599768801518 0.627646296028037
cg00019841 -0.0122060714866667 0.552285774989687
cg00019877 -0.00479841248312683 0.323820900650907
cg00019891 -0.00724455194769837 0.061587716212158
cg00019997 -0.0138597806742403 0.205527240513642
cg00020052 -0.00675433847332213 0.0345074514368783
cg00020063 -0.0117465795154253 0.256098051137842
cg00020133 0.000235973154244787 0.966068356745197
cg00020172 0.0369267638597321 0.458133220025247
cg00020175 0.00796846582647642 0.105788367511017
cg00020229 -0.0011505982608181 0.912933624967964
cg00020297 -0.000713018175089924 0.310859702701702
cg00020348 -0.000999491453906888 0.890055802885621
cg00020383 0.0250661771457588 0.30285095653984
cg00020390 0.002416849859116 0.540522047090187
cg00020405 0.00242146733608162 0.867760326788859
cg00020419 0.00361290512976815 0.431036897603281
cg00020450 0.0119863483560534 0.445287414144454
cg00020474 -0.00418308572574572 0.599587896801263
cg00020617 -0.000683450094335289 0.83959425136607
cg00020622 -0.000775125556299557 0.307118409194531
cg00020720 0.00290894878400199 0.335012506681744
cg00020794 -0.0026876570469462 0.712488063857454
cg00020799 0.00441364000167103 0.524827636442827
cg00020807 0.000255092089296921 0.9299442440796
cg00020864 -0.00140376248090478 0.845847691140622
cg00020991 -0.0115749677636664 0.0738980480183075
cg00021022 -0.0111566805301546 0.00728061838565751
cg00021028 0.0126792644307604 0.00144432888880431
cg00021030 -0.0116599985171996 0.113915874630667
cg00021101 -0.00210701402275005 0.705759366683875
cg00021108 -0.000608493968704941 0.437116288311725
cg00021152 0.000222442504512194 0.891159288740206
cg00021166 0.000376739651238051 0.922645529700015
cg00021237 0.0111140850960639 0.2545821511699
cg00021242 0.00144011927964368 0.874277515948787
cg00021256 0.00243383571908065 0.661254098540367
cg00021264 0.0138803221990388 0.0550520900030209
cg00021275 0.014106287443258 0.359967036845121
cg00021325 5.22439420070839e-07 0.999979449015457
cg00021340 -0.0020075018635332 0.405329675998591
cg00021350 0.000787604987407446 0.729359087100829
cg00021413 0.0028567793594111 0.444671333028095
cg00021476 -0.0877738603319641 0.00426269907505933
cg00021513 -0.0079737053419484 0.2859434222913
cg00021527 -0.00287209188062458 0.171756280462159
cg00021539 0.000530400949316792 0.550542091993224
cg00021540 -0.00623792159415951 0.100563683796427
cg00021550 9.59312194550022e-05 0.969688220789198
cg00021576 -0.000185368158060803 0.955613453243011
cg00021581 0.00400266097347486 0.245140533048903
cg00021663 -0.0019936339006912 0.66021483731176
cg00021762 0.00112988686673148 0.838907080141583
cg00021764 -0.0344620803580999 0.0187687952369821
cg00021783 -0.000201701239660364 0.974051092019432
cg00021853 -0.00395144925140995 0.403262547266732
cg00021855 -0.0156100687589265 0.836666048395237
cg00021892 -0.0441113365457935 0.508329676603341
cg00021895 -0.0120942961221168 0.129688224258028
cg00021933 -6.84391602255091e-05 0.991835053003064
cg00021944 0.00260334689127003 0.482224115985185
cg00021945 -0.000291989296438323 0.801423208324701
cg00022021 -0.00691157728089455 0.186491267036962
cg00022024 0.0204275709425875 0.280133822777687
cg00022054 -0.0321101273593402 0.0431848580881547
cg00022059 0.00332623074424957 0.022646449213884
cg00022076 -0.00372910307906254 0.560019641269355
cg00022101 0.00281850548015651 0.86183597756169
cg00022138 -0.00121132458091431 0.729576353639413
cg00022218 0.000455550799498363 0.593225520803196
cg00022259 0.00319635432893865 0.370749308192936
cg00022308 0.00286874819299847 0.762469441327997
cg00022318 0.0187597625464179 0.202429077013141
cg00022401 0.00303390928371351 0.444348961540148
cg00022510 -0.00597271716526603 0.158750078969694
cg00022594 -0.010723061202708 0.0553003660119615
cg00022633 0.00018094601105722 0.947961200865767
cg00022688 -0.00121311398406951 0.692291601437857
cg00022826 0.0241058791546904 0.0379846419499958
cg00022866 0.0319396826233762 0.0175443203919808
cg00022871 -0.0168941251770003 0.072132189669501
cg00022900 -0.00496508203955487 0.528792633542738
cg00022908 -0.00643730292548043 0.34644835036211
cg00022966 0.00020885582083128 0.973725196344316
cg00023001 -0.0040998990627041 0.269898764820441
cg00023024 -0.00424700629358013 0.715728906711489
cg00023056 -0.00233006768620417 0.558664724138113
cg00023132 0.000642282221029217 0.763454121848419
cg00023154 0.0018555628073519 0.610756372763773
cg00023168 0.00152991224571427 0.613388945009081
cg00023174 0.00444620115674259 0.697243502999569
cg00023185 -0.000452572199207248 0.817450514975268
cg00023196 0.00478255776636397 0.397690996898698
cg00023197 -0.00109390992275958 0.814117421008696
cg00023231 -0.0256457028246417 0.00268070597027996
cg00023233 -0.00666825798655674 0.17277819829244
cg00023288 0.0113726352140379 0.3649011539802
cg00023301 -0.00425723302024337 0.0910916903663405
cg00023321 -0.00161096648656293 0.548213752718566
cg00023345 0.00175193315079809 0.745189380009494
cg00023351 0.0040718618713925 0.183459623897051
cg00023363 0.020268846400671 0.0528786994932916
cg00023411 0.0142877862542454 0.0506002034988185
cg00023464 0.0315816936986734 0.132810562208092
cg00023523 -0.0104588344529386 0.311073641332263
cg00023526 0.00643664061428551 0.190467898800995
cg00023648 0.00147405093886222 0.749878461498052
cg00023673 0.00149745201388539 0.742217696545404
cg00023695 -0.00136993988228379 0.185710197311639
cg00023702 0.00292340453775471 0.433222527894298
cg00023726 -0.00771445394904131 0.13191517565597
cg00023728 -0.00178191476236988 0.607974656343633
cg00023808 -0.025668166374094 0.0631853861226423
cg00023826 0.00978498523554558 0.109626001003275
cg00023916 0.00342593136082492 0.815120661798779
cg00023919 0.0313207444297485 0.116184593277888
cg00024049 -0.0332400092047929 0.0195174894349248
cg00024086 -0.00553344272282363 0.205112255811606
cg00024102 0.00256759639985066 0.531225951442265
cg00024244 0.00247484312084334 0.634881108639608
cg00024269 0.0170891515945157 0.245144507326215
cg00024280 -0.00114797410661468 0.183937558484953
cg00024304 -0.00566649073461953 0.343588180230741
cg00024313 0.00524590992915655 0.609292799346256
cg00024367 0.00346237358485047 0.812118598736146
cg00024377 -0.0288765294267812 0.37164674824651
cg00024396 0.0011806795210158 0.742821836915083
cg00024404 0.0223121955622299 0.0452639963658759
cg00024416 0.0130814725793604 0.771822020141288
cg00024437 0.00381136155028221 0.077160012568075
cg00024443 -0.0172178389341503 0.311953559095592
cg00024471 0.00227668602745475 0.864788225948805
cg00024472 -0.00083551916765536 0.421532598874991
cg00024494 -0.00948704098712968 0.117493423065534
cg00024516 0.00762882955305076 0.453108549709938
cg00024674 -0.0198547437851818 0.006494012731454
cg00024701 0.00428293575858044 0.327236447900988
cg00024705 -0.00115155940224847 0.624932216668527
cg00024720 0.0400999280947983 0.000525928449870782
cg00024722 0.000733408890995368 0.839598934160614
cg00024740 0.00303809105952204 0.429904275911773
cg00024790 -0.00774633162389425 0.0306387557551817
cg00024792 0.00449292414522666 0.566804843332103
cg00024812 -0.00281167115306957 0.147372549884577
cg00024937 0.00489991507072577 0.545006134316734
cg00024967 0.00802944664951822 0.158794417328384
cg00024989 -0.00185376223103499 0.866710937830475
cg00024998 0.0420529373770238 0.017771725402242
cg00025063 -0.000993166317668746 0.960019955491726
cg00025138 -0.000377861622485513 0.704734421316146
cg00025197 0.0635148984921633 0.00236251820494478
cg00025211 0.0015556834187858 0.841973785144672
cg00025216 0.000816453752978209 0.758062872766221
cg00025278 -0.00539679830013096 0.396688596275015
cg00025328 -0.00503878802583656 0.688472271762179
cg00025347 0.0029205239601547 0.27790392873545
cg00025357 -0.031737911007336 0.599185683727642
cg00025405 0.0142008626567226 0.287365174189217
cg00025436 -0.00352018679193591 0.17337017978872
cg00025439 -0.009748123561962 0.298769083869875
cg00025496 0.0202464340775566 0.0160911914112937
cg00025518 0.0118231541430748 0.394357790925959
cg00025590 -0.00120506551415469 0.931637045047989
cg00025591 0.00140537878822175 0.595851971130876
cg00025626 0.00754569964174234 0.0486344441988289
cg00025643 0.00410365996967722 0.693257977163277
cg00025663 -0.0101371700743511 0.134165629831311
cg00025715 0.0067651012996811 0.308259348556913
cg00025795 0.00772006171059693 0.495519106576336
cg00025823 -0.0227386654667065 0.151794931082801
cg00025877 -0.00262138108764516 0.0244122845122293
cg00025981 0.000639318075817451 0.754998397689805
cg00025982 -0.000819179172033989 0.846148862179658
cg00025991 0.0200187532769601 0.0436886704541193
cg00026030 0.00155049798345787 0.725658834615385
cg00026104 -0.00306073062231266 0.439438690436516
cg00026119 0.00465482674844407 0.0745386129989782
cg00026141 0.00531067694723156 0.49001044002152
cg00026183 0.000164165141118716 0.98776520906554
cg00026222 -0.00119899776723954 0.803703739042898
cg00026230 0.000354821207891258 0.769737008463087
cg00026239 -0.000879961819692095 0.646439724214426
cg00026290 -0.00809220944223662 0.233266298839189
cg00026302 0.0144767607039279 0.21148624167807
cg00026341 0.00420800273027064 0.705986762435911
cg00026346 0.0041379063057984 0.382059462395681
cg00026362 0.0191764617780298 0.112939397656882
cg00026363 0.00145066607392106 0.891717364156352
cg00026374 -0.0019245672587059 0.490756385893213
cg00026401 -0.0118211486114376 0.524529160190767
cg00026412 0.00143931441741144 0.716842005403196
cg00026455 -0.000458714575937989 0.941660914625531
cg00026472 -0.00410582441238715 0.661483308662405
cg00026474 0.0231454336201901 0.107786396151857
cg00026553 -0.00258265190396949 0.839757976649955
cg00026554 -0.0055132761296474 0.705616897227224
cg00026570 0.0110570946033907 0.257198388763315
cg00026603 -0.00420640614144072 0.222797392007305
cg00026703 0.00426549511938378 0.646885056721578
cg00026729 0.00153316986124787 0.712599192785904
cg00026803 0.0249184806187091 0.219684277206603
cg00026853 -0.00138706137731579 0.179068606113764
cg00026857 -0.00444767433172717 0.281797067596937
cg00026891 0.0145107762932683 0.191845317319102
cg00026909 0.00795723592697445 0.788998088333223
cg00026919 -0.00252626184938726 0.35452687699457
cg00026920 -0.0120203485142727 0.0236977151161704
cg00026974 0.00329434652524366 0.723272861718726
cg00027029 0.00721491084208048 0.189017199634373
cg00027038 0.00171769086620674 0.520308537342774
cg00027081 0.00913078480247617 0.526594500324545
cg00027083 -0.00215229198329639 0.00736781511439372
cg00027114 -0.000195764514404532 0.969750938560971
cg00027232 0.0028703812926931 0.693309026748222
cg00027400 0.0097901740744306 0.086023630423598
cg00027466 -0.00171080072286918 0.799453255008252
cg00027499 -0.000823548513844671 0.288398521422967
cg00027570 0.0127096808775895 0.348442545561294
cg00027619 0.00184962028024381 0.823751105130738
cg00027650 0.00190212604353898 0.841083288088171
cg00027669 0.0339251333366165 0.104798977820544
cg00027674 -0.0155412198366409 0.0158585135630845
cg00027712 0.0140261143664014 0.406931152378119
cg00027729 0.000274726751717058 0.953188546066017
cg00027808 -0.000734959416855484 0.262671067177245
cg00027940 0.0122650599301905 0.201359896047897
cg00027948 0.0034747675305876 0.618865909996985
cg00027995 0.0043269637271154 0.178806937497456
cg00028013 -0.0867001958066728 4.38992660084816e-06
cg00028034 0.00827369439415081 0.487633255721015
cg00028056 0.000541672150776958 0.953771719000466
cg00028135 -0.0135905957981445 0.111298417887463
cg00028184 0.00718693397561995 0.496033687296397
cg00028211 0.00731226046955962 0.486831119513078
cg00028250 -0.00476730996988392 0.209112983689184
cg00028299 -0.000927961334902827 0.862830007990525
cg00028318 0.00873448616956973 0.159978953678399
cg00028336 -0.00246059837438801 0.701967258647496
cg00028338 0.00186005618299976 0.346753806030641
cg00028429 0.0319529796564088 0.0145167101312969
cg00028431 0.00118273288428399 0.720414067847592
cg00028455 -0.0029729669463676 0.238357327277973
cg00028480 -0.00352523592275238 0.506269275637575
cg00028487 0.00314538993203461 0.403503967720023
cg00028515 -0.000878042953331363 0.907372766281174
cg00028595 -0.00146521269019304 0.804386369978495
cg00028598 -0.00863302098697757 0.0110776111167851
cg00028636 0.0205877104624985 0.0189686033254953
cg00028678 -0.0428637884344129 0.12862510361081
cg00028749 0.00653731572569812 0.123089722155156
cg00028757 0.000984155470881611 0.103038660765867
cg00028813 0.00355666327455126 0.147990324219507
cg00028829 -0.00371054339918255 0.410814500854909
cg00028844 0.00966858676136215 0.233080638537736
cg00028870 0.00103175794845075 0.753405137984841
cg00028881 -0.000377807927056037 0.821912330573831
cg00028899 -0.00588055419517272 0.108989850429672
cg00028918 0.00545328139986574 0.167070841303
cg00028929 0.00352072841920967 0.824794473155504
cg00028935 0.0053626509866951 0.459176530876238
cg00029031 -0.00114186357503406 0.55582210835072
cg00029150 0.00640906732760205 0.0271845981910572
cg00029161 -0.00221505433090394 0.553185596878567
cg00029229 0.0126818973237623 0.430894274760399
cg00029233 -0.0024534097779619 0.546422286960186
cg00029246 -0.0132891025605594 0.302198926938927
cg00029256 -0.0114805687569246 0.0165115764063486
cg00029284 0.0138042690476333 0.38850411662537
cg00029336 -0.00472123617751794 0.347782799573976
cg00029353 -0.000152882582149907 0.944297292779397
cg00029397 -0.00953375890115549 0.031983943165895
cg00029451 0.0343957995509526 0.000171862707413726
cg00029458 -0.00038485904828317 0.888926589227199
cg00029465 -0.00288583655864406 0.617502330532993
cg00029521 -0.00523385532628321 0.440748622714402
cg00029587 -0.00348509228758811 0.711207697378439
cg00029640 0.00691808463630102 0.0779919416831257
cg00029647 0.00333517559836571 0.56467517415483
cg00029648 -0.0093245118263222 0.448646436272561
cg00029678 0.00681100070769568 0.495941997382479
cg00029694 -0.00552757124470491 0.528972192982766
cg00029701 -0.0092055131666651 0.0810901824040332
cg00029751 -0.00274599452622577 0.433295047256167
cg00029812 -0.0054274458575702 0.597623657964931
cg00029821 0.000806394347789648 0.794934362437238
cg00029822 -0.000621557594482174 0.320410346857514
cg00029825 0.00833515203854902 0.240410987218699
cg00029826 -0.000893207224435678 0.769360394249693
cg00029831 -0.000319551601726191 0.878653968174641
cg00029855 0.00217425528522741 0.574704868860277
cg00029943 -0.0200189627182874 0.00619622197231866
cg00029973 -0.0146555202614856 0.077858061917009
cg00029979 -0.00246966725679704 0.845747049466479
cg00030005 -0.00726041867480872 0.451058109015727
cg00030047 -0.0151436080009283 0.25706540320768
cg00030074 -0.000900469437690459 0.685485197243644
cg00030290 0.00235098065587405 0.846558184174089
cg00030291 -0.00347199216809315 0.689556000854993
cg00030296 -0.0100444074342988 0.142055877447742
cg00030420 0.034523594677491 0.0937423054373188
cg00030422 -6.64347947473277e-05 0.928307502303785
cg00030423 -0.00083583061739494 0.2454836276403
cg00030427 0.00224201174933519 0.814340855525262
cg00030432 -0.048690274212785 0.00686142063050022
cg00030476 -0.00179924930161665 0.529957397282077
cg00030501 -0.0073158824995919 0.0664037746616606
cg00030508 -0.00543673459528684 0.41384594990495
cg00030523 -0.00648355714126172 0.122866849025171
cg00030584 -0.00222262742238529 0.931432871850258
cg00030591 0.0297233876306464 0.00512933621145815
cg00030604 0.00996558990470299 0.616232045635385
cg00030627 0.00362338909459918 0.322918558756626
cg00030682 -0.00124579401556842 0.658795355759141
cg00030774 -0.00502770102824469 0.400821977692414
cg00030795 -0.000645265000304002 0.233330038890839
cg00030807 -0.0152489771762355 0.0525994741381229
cg00030816 -0.00425660186270282 0.334236928558957
cg00030909 -0.000497358231555571 0.910723040995956
cg00030959 0.00113719620692947 0.813351361329351
cg00031013 -0.0212246206477628 0.00363228172065542
cg00031059 -0.00495957208782409 0.275966143512398
cg00031063 0.0103084290054326 0.0656417441662093
cg00031105 -0.00342750074835474 0.467423184305977
cg00031162 -0.00111238251047952 0.932139080250355
cg00031165 0.00591649984462039 0.33788488258767
cg00031187 0.00103651287541108 0.848565785625317
cg00031256 0.000702935573354016 0.507785614656074
cg00031277 -0.00391292661077689 0.195620556240511
cg00031340 -0.00477142377307514 0.0960877383465663
cg00031346 -0.00447135361983193 0.749215291179586
cg00031362 0.0169122931438974 0.248415178590035
cg00031393 -0.000711969762536077 0.945676254998892
cg00031402 0.00246097673456018 0.334392855008687
cg00031456 0.00184774275711713 0.304868156631465
cg00031476 0.0101880440005176 0.0954501429431979
cg00031491 -0.00208242519242885 0.540619368908111
cg00031550 7.28308816685544e-05 0.983637944286124
cg00031568 0.0440756823029165 0.0330809376148968
cg00031663 -0.00140851462742716 0.0136591643464018
cg00031708 -0.00624324038889481 0.682652543840612
cg00031722 6.65001015809209e-05 0.977414173421512
cg00031779 -0.00740565392784259 0.226467716414457
cg00031803 -0.0197296771777394 0.0255740419124004
cg00031823 -0.0107024046925589 0.121027260566271
cg00031896 -0.0118561158360719 0.156712171375826
cg00031999 -0.0149888291802149 0.0232539718713562
cg00032094 0.00348241595094723 0.49634411389125
cg00032173 0.00564747011969287 0.182144637010522
cg00032184 -0.0055771266063616 0.347570519425751
cg00032192 0.00143915052641133 0.647477538571045
cg00032195 0.00192261603996181 0.523890043055754
cg00032227 -0.00071570909050829 0.615555387206142
cg00032308 -0.00288057382165324 0.368909630127083
cg00032336 -0.000728621252044152 0.400809395820635
cg00032366 -0.0400177580957316 0.000551479346503402
cg00032376 0.000300537478730821 0.95994488250438
cg00032391 0.00399995779336174 0.820879474029758
cg00032458 0.00589196747712998 0.240359499898283
cg00032490 -0.00341238404881102 0.395100612407256
cg00032544 0.0111323365560561 0.311912082691949
cg00032576 -0.00535786636686676 0.24468484863834
cg00032609 -0.0221399840785471 0.208197943385256
cg00032610 -6.19063589819262e-05 0.990409466759736
cg00032637 -0.0104706337079288 0.203032550446622
cg00032661 -0.0127719986688756 0.512236859482164
cg00032664 0.00557088666447331 0.0843911846253656
cg00032703 0.00862162266886667 0.273884995812988
cg00032756 0.00283332027905714 0.649195828921415
cg00032789 -0.00602229861562647 0.0828613969066864
cg00032805 0.0018842416848156 0.641013592612838
cg00032852 -0.0019320737135818 0.727575758655316
cg00032879 0.00130927437030458 0.877011788598612
cg00032884 -0.00506553539564788 0.697346510840448
cg00032912 0.0247713483722014 0.0217826890655502
cg00032923 -0.00375617331859378 0.33486478578857
cg00032956 0.00154530898655837 0.906028198420447
cg00032959 0.000665070202592729 0.895395972023267
cg00033066 0.000632062093167029 0.736625042667202
cg00033127 0.00089395642023253 0.652657312248438
cg00033155 0.0306905070781049 0.052007092638682
cg00033165 -0.00131884435247211 0.681439689180824
cg00033191 -0.00133450554217378 0.651609449708575
cg00033202 -0.0287423557717619 0.0846496502577868
cg00033215 0.0035748724025413 0.670879041934198
cg00033220 -0.000471682063961762 0.745813405086428
cg00033304 -0.00231849023548193 0.550373592212726
cg00033334 -0.00365777086954115 0.690874626702803
cg00033440 -0.00786724155630001 0.320063263300052
cg00033457 0.000376523477826861 0.577578363847658
cg00033490 0.000714152506500057 0.752431790988314
cg00033533 0.00610958714233005 0.169491225470467
cg00033551 0.0014513474805263 0.67750739669481
cg00033580 0.00940967912041783 0.206046733848258
cg00033666 0.00477758909556173 0.638921393462615
cg00033668 -0.000377623254386925 0.624043988092421
cg00033678 0.004843276110584 0.15895867780584
cg00033703 -0.0108861340510443 0.0470587079484466
cg00033706 -0.00697776789759101 0.131583671895662
cg00033748 0.000104145896561818 0.984059365515888
cg00033750 0.0322652835254283 0.116875345263677
cg00033773 -0.00550667335918558 0.361722499849873
cg00033806 -0.000742356162732306 0.844010000713459
cg00033818 0.0166754629974643 0.349557260961799
cg00033826 -0.00288775668276565 0.399131964263074
cg00033834 -0.00624489520079784 0.588630697562913
cg00033877 -0.020287922497899 0.243377725080553
cg00033950 0.000541807050991463 0.905414403245075
cg00033992 -0.0068840367293748 0.412616866273837
cg00034019 -0.000344882568753011 0.579825129498565
cg00034039 0.0124709110037843 0.0285805698272024
cg00034076 -0.00348159456786727 0.164298470001277
cg00034130 0.00374774594938562 0.474903880031357
cg00034241 0.00458907648802568 0.633827340155509
cg00034257 -0.00152680575082042 0.673384580708333
cg00034300 -0.0152928960075291 0.0570198420780182
cg00034316 -0.00283902284097746 0.336480760763009
cg00034338 -0.00226167390863313 0.940827842043647
cg00034360 0.00367897391978282 0.323365417374229
cg00034376 -0.00106826253785757 0.695011353278473
cg00034409 0.0237629185251427 0.419426581554702
cg00034416 -0.00103213772867213 0.111516567633177
cg00034425 -0.00109334343570508 0.778059036247345
cg00034555 -0.00126427353145519 0.542370858763629
cg00034559 0.00252846525999292 0.853614686444273
cg00034574 -0.00487406864481888 0.475865362062037
cg00034604 -0.00265668891848704 0.642807887300555
cg00034611 0.0126966324115887 0.0986869928341994
cg00034635 0.00384619728939635 0.702492362052151
cg00034650 0.00105773477716556 0.0429845494484885
cg00034668 0.00709469662697988 0.0347118257183868
cg00034755 0.0336928698411922 0.022537002829726
cg00034769 0.0137573575339141 0.246969125926817
cg00034781 0.0187284926304155 0.372335461146384
cg00034798 -0.000527366909974829 0.93138136911798
cg00034823 0.00545863727937016 0.0947330673648977
cg00034853 -0.00187835144029925 0.81955072614358
cg00035000 0.000150121001350957 0.962979714146905
cg00035008 -0.00358353030025782 0.240640667800168
cg00035074 -0.000737616350753745 0.902056177974541
cg00035083 4.55444953446531e-05 0.99524965898172
cg00035220 0.00569076391519263 0.259476313253499
cg00035237 -0.00152376598157887 0.198040390894681
cg00035249 -0.000372275564435035 0.788583312629465
cg00035268 0.000624145374347566 0.688639885728675
cg00035316 0.000860059860464302 0.564973871173116
cg00035347 0.0540770340280242 0.18801427472107
cg00035348 0.0033328707847301 0.474643053410991
cg00035389 -0.00062877782915179 0.862244016827857
cg00035453 -0.00642553353400187 0.154437073158977
cg00035505 0.0132151601880098 0.0624471082267345
cg00035583 -0.00347941674677989 0.521158520253959
cg00035623 0.00232213756894695 0.540881774102633
cg00035630 -0.00224031405837515 0.315255769826665
cg00035673 -0.021354036483978 0.231203289510169
cg00035812 -0.002827027809788 0.381700141959282
cg00035847 -0.0146811295244535 0.557877288575081
cg00035869 0.024235754516195 0.101828808760494
cg00035877 -0.00149497363001868 0.832155443275773
cg00035889 -0.00528664345193933 0.0199880947208414
cg00035923 0.0107468319228793 0.160939263475191
cg00035937 -0.0103049382315823 0.111078109146742
cg00035945 -0.00188790386128313 0.794372070196845
cg00035969 0.000258709851959997 0.965409855305415
cg00035980 -0.00020726215501771 0.923708794955622
cg00036011 0.001529348977984 0.541729410559515
cg00036110 0.0041869860505621 0.711127352212535
cg00036114 0.000205864028839481 0.962646199520789
cg00036119 0.0238991918323371 0.337354305271062
cg00036137 0.0121293010796079 0.284572193527725
cg00036171 -0.00049956451646053 0.895280718160588
cg00036258 -0.00341785356894039 0.621333499521128
cg00036279 -0.00276440846959963 0.679075771764448
cg00036299 -0.000134609366578672 0.982863988482707
cg00036324 0.0231738921719112 0.0963150874177929
cg00036328 -0.00125424525046046 0.789674897835654
cg00036352 -0.0123020485139538 0.811831764468064
cg00036369 -0.00406643768424381 0.410729939012247
cg00036386 -0.000970950471716859 0.553055859751017
cg00036408 -0.00184595826699816 0.821111305189066
cg00036440 0.000898690084236061 0.811770236050569
cg00036558 -0.00672377214967722 0.410659328089482
cg00036570 0.00866317190906643 0.173900613416599
cg00036585 0.00613669350078974 0.274414060635485
cg00036588 0.000272547224858038 0.971627632156183
cg00036599 0.000142021657337338 0.971969416718417
cg00036619 0.000538599586006974 0.890851435359866
cg00036664 0.00538501215740158 0.196825978164563
cg00036710 0.00480321376183178 0.742411581582319
cg00036723 -3.86095919897786e-05 0.998098585419336
cg00036732 0.00263256259537886 0.60451032910289
cg00036871 -0.0034538399632324 0.774198462482323
cg00036976 0.000999169837366352 0.877880962816124
cg00037013 0.000998242371650671 0.913637194158228
cg00037026 -0.00132243448147189 0.886427792109248
cg00037058 -0.000637947807956972 0.382514540622204
cg00037131 0.0172705767379055 0.0896919072667043
cg00037153 0.00386784737345034 0.169504547316037
cg00037186 0.00423649327438901 0.557256668970413
cg00037187 -0.0229106987550413 3.68746253143057e-05
cg00037188 -0.0014873787997463 0.74438406541245
cg00037223 -0.00302749112416006 0.680613402363434
cg00037314 0.000698497222209071 0.67579751621934
cg00037376 -0.00391686417072439 0.301050743643195
cg00037388 0.00207371133472936 0.655961368378144
cg00037400 0.00670533716941947 0.18534821813521
cg00037406 -0.00142673089971563 0.814364881181717
cg00037441 0.00020233021219182 0.971153197895691
cg00037457 0.0155214842839379 0.0704576700153723
cg00037458 0.000148625225817937 0.990493292232403
cg00037614 -0.0012249148165935 0.823884908179809
cg00037635 -0.000295833396851698 0.801252718517382
cg00037671 0.0428820247289749 0.0265823534614175
cg00037681 -0.000719886132838619 0.94063259206339
cg00037728 0.00235218331020015 0.700870932561601
cg00037755 0.00043190940607875 0.864137036596147
cg00037763 -0.0201593847070111 0.00952382115814484
cg00037806 -0.000153270807608963 0.977217327184321
cg00037856 0.00769752149054539 0.34840678428127
cg00037940 0.000380063427608975 0.962293459991151
cg00037952 0.00569636941808169 0.128676590638023
cg00037986 0.00705202277588155 0.301050253838919
cg00038046 -0.000872865771370759 0.616890067149596
cg00038167 0.00382387780325408 0.692567766564683
cg00038193 0.00273262036114459 0.723039950352664
cg00038239 0.000419783080570893 0.449176406927053
cg00038298 -0.000284624020651888 0.919771326669439
cg00038342 0.00978787802230217 0.0417290163109831
cg00038358 0.00490809635488534 0.527912556608261
cg00038376 0.00836863726037915 0.0232070211592074
cg00038436 0.00202582959218658 0.583272638311904
cg00038446 0.00580002431880429 0.284810156942126
cg00038450 -0.00310042770674739 0.577706759038813
cg00038503 0.025511689656672 0.193490321628699
cg00038590 -0.00465334338435168 0.525513776175727
cg00038665 -0.000354760636993053 0.855199255062842
cg00038681 0.000946304992963014 0.775324383771397
cg00038688 -0.00915525075504932 0.0298554529067607
cg00038736 -0.0441104123959425 0.092112360571611
cg00038760 -0.0250719384260023 0.000172910441902954
cg00038791 -0.0278491693598494 0.139818465954172
cg00038857 0.00698868565425718 0.576651067064666
cg00038877 0.00191585171591606 0.617667523891204
cg00038997 -0.00391703723408347 0.435283856618694
cg00039016 0.000918049757356678 0.710904880763501
cg00039048 0.0243186991161325 0.147426761426239
cg00039057 -0.013694980862094 0.140212297882706
cg00039070 0.00537697905034662 0.0522786006737689
cg00039129 0.0135985106000453 0.00674845043353311
cg00039142 -0.0276985590498866 0.0167399679035687
cg00039147 0.0638668557984263 0.000700160944377166
cg00039170 0.0263060437946791 0.0248413637588516
cg00039173 -0.000306351674041427 0.929687490762366
cg00039176 0.0373467628247097 0.272432845070877
cg00039177 -0.00589646888527596 0.00379664030044139
cg00039180 -0.00127937887019139 0.755018451222412
cg00039279 -0.00117180974893053 0.718514305512401
cg00039326 0.00265283729393089 0.569272552301141
cg00039441 -0.00095314362175626 0.442384072545172
cg00039463 0.0164733083008462 0.310150131980215
cg00039478 -0.00549469544293311 0.536812412068322
cg00039480 0.00200748212143584 0.830223721969506
cg00039505 0.00115053000843688 0.710412675730683
cg00039564 0.00277187504043531 0.656852374533722
cg00039593 -0.000915854930115515 0.933460690362621
cg00039627 -2.76916373636582e-05 0.986050379391196
cg00039662 -0.0141006236573846 0.269655647073874
cg00039672 0.000208292571668517 0.981315876484286
cg00039793 -0.000490504206915945 0.477998773953205
cg00039794 -0.00172898358133606 0.306612245323492
cg00039795 -0.00192173343316413 0.781233704933457
cg00039845 -0.00557116286969721 0.554049233173785
cg00039864 0.00757520326649727 0.576902956439202
cg00039913 0.00779497340550745 0.50638651414731
cg00039945 0.0143947786891074 0.182634618504026
cg00039998 0.00295455673912641 0.571002737394789
cg00040007 -0.000362982484858671 0.891337246495056
cg00040008 0.0087409871418673 0.155159626457458
cg00040027 -0.00164624008571471 0.552075393459386
cg00040047 -0.00152651009002733 0.502414776503233
cg00040278 0.0149319240067621 0.398705861022172
cg00040288 0.0246075643862979 0.0435766199333872
cg00040312 -0.0107182434147155 0.0235647088236035
cg00040322 -0.0135537845507054 0.283395236729086
cg00040367 -0.000112387481700643 0.877772361748627
cg00040380 0.00120442556460191 0.760349647972001
cg00040393 0.00113822634340917 0.788955565328306
cg00040423 -0.000800265670743169 0.838254805349492
cg00040426 0.0302394309488818 0.0253574565550249
cg00040427 0.00517945385631151 0.235055764881215
cg00040466 -0.000790324656963126 0.973869293498085
cg00040486 -0.00495093942045882 0.167353581187627
cg00040504 -0.0200071469651846 0.0830568208164937
cg00040530 0.00774848923303546 0.172538077749002
cg00040566 -0.00155296989495052 0.721508311913128
cg00040569 -0.00518258031935754 0.0199246782904059
cg00040588 0.0393815101857456 0.0533949345590912
cg00040590 -0.0138243044590699 0.397164601502061
cg00040592 -0.00548376847951646 0.245654577705553
cg00040663 0.00534454354674818 0.356731063613794
cg00040688 0.0025606919904795 0.654980766304141
cg00040708 -0.000545455210641695 0.932787154251411
cg00040738 -0.0030426459170594 0.77921313233976
cg00040749 0.00317578960892145 0.474329508805987
cg00040761 -0.00284796833256283 0.32595051274626
cg00040781 0.0154390520180439 0.0916415127565306
cg00040825 0.0266078196295398 0.0528697447250952
cg00040861 0.00096660459163214 0.676378077546029
cg00040862 -0.00044408616871209 0.936665077298769
cg00040873 0.0021704198990786 0.792193138387756
cg00040934 -0.0027672097647086 0.352487210355896
cg00040945 -0.000933059890843943 0.124982523517058
cg00040986 0.00173776932641597 0.66598202291772
cg00041014 -0.0100070830861725 0.0290788908726965
cg00041030 -0.034228032881039 0.00417126898452698
cg00041053 -0.0032528428238159 0.584127534871275
cg00041083 -0.0171057724211788 0.00448608960343396
cg00041084 -0.000688076111897603 0.864481041007607
cg00041270 -0.00981247111073236 0.405731380813222
cg00041328 -0.0016068878001646 0.381818587147531
cg00041368 -0.000233232496835952 0.946174739482997
cg00041401 -0.000689140392087755 0.777097397347183
cg00041515 0.00283851753797131 0.795611661439073
cg00041575 -0.00131754397086777 0.904707141950887
cg00041599 0.00143250126521926 0.590251599911673
cg00041636 -0.000163363558367132 0.983941955237774
cg00041666 0.00523912775772202 0.505675978930364
cg00041759 -0.00502994353021367 0.125572802966185
cg00041829 -0.0102847533629437 0.0146985840222227
cg00041865 0.00106460123324111 0.580444831419102
cg00041872 0.00221999840359215 0.508013830888381
cg00041873 -0.000428943197806986 0.825632593531032
cg00041898 -0.00679632401227912 0.101566506812736
cg00041901 -0.000494769766566492 0.864067269029406
cg00041980 -0.00122423468463987 0.633425716820683
cg00041995 -0.0077774436123064 0.0129212602161814
cg00042059 -0.000894961499269915 0.794511368485116
cg00042073 -0.000907989687523708 0.698922126548389
cg00042080 -0.00209761675702122 0.459098304059226
cg00042081 0.00120648422150488 0.624249858486661
cg00042144 -0.000521472463467192 0.584108129429481
cg00042186 -0.0135990302039195 0.109114538325236
cg00042199 -0.00201886253641991 0.749036574552035
cg00042205 0.00236221292935876 0.758439641814334
cg00042208 -0.00104699223124158 0.843558105176935
cg00042244 -0.0145076990992793 0.464430738188741
cg00042263 0.00136461797435501 0.90148161968214
cg00042325 0.00111366881231557 0.904367056379104
cg00042356 -0.00103876058301288 0.324739145656082
cg00042409 -0.00487460516544062 0.80543199981597
cg00042419 0.00160802825321731 0.9022808810848
cg00042433 -0.00392329510621249 0.625613900463264
cg00042478 0.00248801217568606 0.0959101864134027
cg00042489 0.0110890201853543 0.400483198033507
cg00042568 -0.00705973886343453 0.473778187011513
cg00042637 -0.00334194634967744 0.131825827120056
cg00042650 -0.00282510646891147 0.438543691046828
cg00042654 0.0365636578343665 0.0128856976615462
cg00042683 -0.00253482659048211 0.148630438820261
cg00042733 0.00502762401749747 0.0260407786166436
cg00042810 0.00309098121798704 0.577345253671072
cg00042837 -0.0107410105938162 0.0342486571977719
cg00042854 0.000279384829683673 0.927512566577429
cg00042874 8.12750773612008e-05 0.967424718854614
cg00042882 0.0498870540683672 0.000805596533016288
cg00042896 -0.00437593340545145 0.478403810020709
cg00042914 -0.00468768666476837 0.372617740640927
cg00042969 -0.0191412602559545 0.51920238824843
cg00042994 0.0063648675796788 0.0482800098521589
cg00043004 0.00266328558598805 0.902325967973005
cg00043005 -0.00866413054725189 0.469250166891702
cg00043043 -0.00192781317109386 0.412960942313332
cg00043080 -0.000538893561997022 0.814050783950075
cg00043095 -0.00287305586063614 0.0960256438531465
cg00043234 0.0323938051528942 0.00945245864150151
cg00043265 0.00421519028491989 0.1757916732746
cg00043284 -0.00192747013668656 0.416145232747611
cg00043347 0.00109604386713067 0.898977722062959
cg00043361 0.000390220669961471 0.862543086310874
cg00043364 0.00224618809460248 0.692781698962684
cg00043371 0.000696763110247862 0.478844227865335
cg00043379 0.00269511914846511 0.389705784326804
cg00043405 -0.0055620191838012 0.163588921872357
cg00043430 0.00352842555495246 0.79735899799126
cg00043444 0.00150069427500095 0.421896258682565
cg00043510 0.00837808280334883 0.119713746360714
cg00043524 -0.003529422819371 0.174588925073678
cg00043564 0.0045765882666663 0.678206363301151
cg00043591 -0.00627904934888514 0.556092653059867
cg00043599 -0.0198548578578568 0.0721677522413017
cg00043664 0.00266540349014053 0.73329973478286
cg00043771 -0.00809285949928212 0.389509647918112
cg00043784 0.0195198189017931 0.0223607889706222
cg00043788 0.00194261341785504 0.807059108136725
cg00043800 -0.00256261037764018 0.800684589653999
cg00043819 -0.00192218155046527 0.528960762529738
cg00043905 0.00523170987835001 0.336991367803848
cg00043949 0.00839245200611174 0.20675473391992
cg00044052 -0.0206446680997698 0.0500205343280852
cg00044097 -0.00993349289786294 0.159981701481327
cg00044103 0.00875916643863848 0.195609495130484
cg00044143 0.0124479464652794 0.174756286322137
cg00044170 -0.000515992011573951 0.349556332534499
cg00044179 -0.0104195804120253 0.196404097222273
cg00044210 0.00098276892395356 0.821651137520721
cg00044245 -0.000691694012199199 0.870520170541423
cg00044249 0.00491600155525783 0.473649611523994
cg00044289 0.00387984432089358 0.387875521328219
cg00044299 0.00284338071320664 0.357769172147787
cg00044318 0.00743888862143536 0.380661604828714
cg00044323 -0.00207905248514461 0.70518087857224
cg00044354 -0.0148498617817999 0.662615745868844
cg00044372 0.0230023781174065 0.0100934636639466
cg00044430 -0.00161235849350044 0.0366893378017802
cg00044440 0.0182639771426822 0.217979101845812
cg00044448 0.0137960879197745 0.267643306043344
cg00044463 -0.00356965189175744 0.53265598591494
cg00044488 -0.00100786988491778 0.80420174402195
cg00044497 -0.0028229460384921 0.701884885333043
cg00044505 -0.0204395759262555 0.221769125101076
cg00044545 -0.00360809613445393 0.695039349374104
cg00044551 -0.00342280701690693 0.457972417479477
cg00044638 -0.00599607704222993 0.151073178267648
cg00044665 0.0082640865970369 0.321371582028689
cg00044729 -0.044276653238984 0.0200763893873176
cg00044757 -0.00618683468423062 0.210443828713004
cg00044796 -0.191393996313819 0.010108994045156
cg00044807 -0.00227625865095886 0.896864123426023
cg00044848 -0.00585011123724481 0.433562042965745
cg00044950 0.0064758677549062 0.0716827630589675
cg00044968 -7.49030163620905e-06 0.997704009102308
cg00044995 0.0220692630825665 0.00899203016212489
cg00045008 -0.00804100457417899 0.221775288239877
cg00045016 -0.0317820167977842 0.0403832580484574
cg00045025 -0.00790992778391805 0.396868913359832
cg00045061 0.00646344570249233 0.130832628091308
cg00045114 -0.0217622855981898 0.28285501754827
cg00045118 0.00638083997571538 0.510914602881096
cg00045163 0.00134029834422799 0.512515690927357
cg00045190 -4.74925578970483e-05 0.957100672053392
cg00045227 -0.0667465136552485 0.10528760486472
cg00045248 -0.00277680623691344 0.607522851835715
cg00045273 -0.0053843262000465 0.362244516658381
cg00045275 -0.00114309060779758 0.560743146461221
cg00045303 -0.0012533406871773 0.0588836856653216
cg00045357 -0.00537736865464735 0.136257399189134
cg00045416 -0.00397737639253317 0.205618942222547
cg00045439 -0.0011186271633281 0.775696413040014
cg00045515 -0.00486396521181997 0.242750451977289
cg00045592 0.0138113147670009 0.321231718056574
cg00045607 -0.00218833581434949 0.579554176312954
cg00045690 -0.0187197076145871 0.0672591300551524
cg00045712 0.00131512617423325 0.816077696239982
cg00045753 -0.00800090559150471 0.10805896676351
cg00045762 0.00267419671726372 0.866296532423702
cg00045763 0.00167585394984428 0.607644858514872
cg00045787 0.00309590446628934 0.461351028345521
cg00045900 -0.00233683171852918 0.542831784295652
cg00045902 -0.0218768727864597 0.205905290824098
cg00045910 0.0180084097734836 0.562344086702274
cg00045967 -0.000610609454192451 0.634960061878735
cg00046018 -0.00113536652576134 0.234882770615375
cg00046026 -0.0260782353850624 0.113540973768028
cg00046041 0.00137333418182219 0.238752577166265
cg00046073 0.060410196972493 0.00191144572390622
cg00046105 -0.0011809083208963 0.911512283960876
cg00046156 0.0346428365810682 0.0326556922775818
cg00046227 -0.00121182876729628 0.743296572196973
cg00046347 0.00142940799149865 0.782739166019995
cg00046410 -0.00715463349938218 0.0638257725325168
cg00046432 -0.00315744769552731 0.429635190630892
cg00046499 0.0216536652243513 0.0207966768753905
cg00046501 -0.0177259263724842 0.1221714066915
cg00046537 -0.00744971742945885 0.440260380250996
cg00046560 -0.0024725175457067 0.686756694662123
cg00046571 0.00259196076359481 0.229597436375317
cg00046575 0.0031171441017213 0.375073634633852
cg00046710 -0.00138232073733679 0.606026184119193
cg00046726 -0.00105581930625344 0.870851809159544
cg00046744 0.0235036134108668 0.0259897998104911
cg00046774 0.00287328616057632 0.660161500244881
cg00046815 -0.00195383592558985 0.610475199007063
cg00046819 -0.00167166962664959 0.37041203880068
cg00046877 -0.00509033520564315 0.633360831123039
cg00046899 0.0278363253982405 0.160778026261759
cg00046981 0.00407267827531785 0.486486013486175
cg00046991 -0.00533128178844897 0.101757678974223
cg00047003 -0.000612566945618714 0.933881850643322
cg00047030 0.00723393926533359 0.450276637824858
cg00047050 -0.00924291287831083 0.316074075971978
cg00047052 0.0018036631356023 0.764428746208635
cg00047079 0.0225298352301418 0.0933466840048983
cg00047081 0.000574662357732361 0.891007503084388
cg00047185 -0.00838518388681192 0.671645817877427
cg00047222 0.00263775045224476 0.494163998582608
cg00047287 0.0673897086422049 0.00115245217111776
cg00047338 0.0085291265177239 0.260452648771755
cg00047443 0.0247385701520546 0.046648261190202
cg00047466 -6.73269713754609e-05 0.976010742607572
cg00047469 0.00358674423690875 0.676439084797523
cg00047501 0.00150913737350284 0.700845516323571
cg00047512 -0.00459245363362606 0.347048187054502
cg00047683 -0.00371792784379749 0.320656563647579
cg00047694 0.0340867124016746 0.0768135758875178
cg00047800 -0.00859240148312752 0.383051919155156
cg00047815 0.000752872350366535 0.805896276204136
cg00047844 -0.00209236819176403 0.068138650939561
cg00047845 -0.00464300107055102 0.263670394182875
cg00047873 -0.0178090016060674 0.0408273756794058
cg00047941 -0.013480613064564 0.030727398133741
cg00048066 0.00091298617476519 0.738798297004924
cg00048078 0.00247656851797943 0.47480427816506
cg00048079 0.00499860492613842 0.494267479902304
cg00048134 0.0022570918283555 0.573659232384467
cg00048178 -0.00216329073971415 0.295018698104372
cg00048234 0.00527560179716255 0.213863867386585
cg00048370 0.0974575931524471 0.00487120375859754
cg00048381 -0.0110531634934008 0.217242797436303
cg00048420 0.00393282383798129 0.537110571060116
cg00048436 0.0230575608178829 0.100201369172506
cg00048458 -0.0179663330824335 0.553129328850095
cg00048525 -0.00103243215845993 0.81365611753317
cg00048697 0.000631153966353028 0.890322591377526
cg00048746 0.000488011138071841 0.920522157370411
cg00048759 0.000271523462988697 0.984281091477811
cg00048764 -0.0115239408349516 0.0793348089763322
cg00048832 -0.00129582957132696 0.548525192111765
cg00048842 -0.0323870004894476 0.204040801422489
cg00048905 -0.0872636053124387 0.00436075636087606
cg00048983 0.00404282286332998 0.618063265943882
cg00049033 0.0011488477471435 0.869443428893046
cg00049047 0.00462412063150161 0.50122840883236
cg00049066 0.00765260257284129 0.357672427871432
cg00049102 0.00156473014784975 0.406409909076615
cg00049220 -0.000137742922159716 0.966163978724701
cg00049253 0.0016011981344339 0.826365778816936
cg00049323 -0.0284976586840036 0.38055766500108
cg00049380 -0.00579076580263912 0.128341178381784
cg00049382 -0.00598812321855312 0.40903162106748
cg00049400 0.000509437125947792 0.761503038584231
cg00049411 -0.000919018403098205 0.833100257981278
cg00049440 0.0278324455494398 0.24462685849354
cg00049528 -0.00272545472028938 0.426561197859299
cg00049537 -0.0125350274522799 0.366781003723813
cg00049545 -0.00235092442414244 0.547595862407042
cg00049582 -0.000646714074048617 0.970955984284797
cg00049595 0.0139724855816968 0.594959955697837
cg00049616 0.00396044199551402 0.29518787552422
cg00049638 -0.00213764955444803 0.768232911510039
cg00049664 -0.038025002159484 0.163368172291756
cg00049674 -0.0133910862676172 0.0983376353429361
cg00049691 0.00349971104961251 0.0642634462483823
cg00049718 -0.000738521351502674 0.584552985382498
cg00049729 0.0077878402324837 0.674561114171069
cg00049868 -0.00120686539796523 0.515154285366671
cg00049883 -0.0159953648169541 0.203920227145218
cg00049892 0.00402557396500476 0.45963273002931
cg00049903 -0.000473499478606955 0.825061168834518
cg00049914 -0.00625910741734619 0.0581773166717861
cg00049960 -0.00182424781986769 0.53195534147146
cg00049973 -0.000406736116335679 0.622695934226305
cg00049981 0.00303818158968354 0.32807212283972
cg00050034 -0.00287773560952541 0.630843158387609
cg00050133 -0.00122346955751499 0.720786621884898
cg00050152 -0.00166684517775348 0.179502893902119
cg00050224 -8.48156352008291e-05 0.974231684155486
cg00050247 -0.00537889884201485 0.0503728882821092
cg00050271 0.00349176587422738 0.362067916990348
cg00050284 -0.00218602139312399 0.757017842946924
cg00050289 -0.00633183252463805 0.0480793875857688
cg00050294 -0.0154990472025109 0.217560916874408
cg00050342 0.00154909240085877 0.54292577402076
cg00050375 0.00582895781383658 0.27686775958188
cg00050402 0.0238427253748304 0.574321568325348
cg00050416 0.0112545073871754 0.0912305522876898
cg00050482 0.00491849869181138 0.0421622678788717
cg00050496 -0.0177562673044999 0.254858346349562
cg00050505 -0.0364259344251258 0.15284092314946
cg00050590 -0.00287950898094567 0.0378033737972382
cg00050625 -0.000869911562521508 0.237381954210111
cg00050629 -0.00418561287906704 0.234861628744168
cg00050692 -0.0106374432769087 0.249273556907983
cg00050697 -3.65689993312513e-05 0.989805856762718
cg00050792 0.0041446969471917 0.367036251527016
cg00050938 0.00052900477318895 0.86947456406625
cg00050984 -0.0008263222217176 0.372448525465308
cg00051068 0.00480587853677169 0.232389056072717
cg00051179 0.00301326941352055 0.419029307622637
cg00051200 -0.000471685954962848 0.944059170668425
cg00051275 0.00512191369683999 0.684817861962622
cg00051307 -0.00354118355732583 0.490879095972664
cg00051371 0.0103140878692671 0.389163282481183
cg00051443 -0.00164806369398096 0.638002010809523
cg00051483 0.00176528393929588 0.55778563551668
cg00051546 0.000578655220024342 0.844397390499272
cg00051590 -0.00444211962851554 0.329197499485438
cg00051595 0.000206624379598435 0.943204412429969
cg00051662 0.00201472299407281 0.672535603183623
cg00051704 -0.00604800730386946 0.0717534778315485
cg00051762 0.00331763532817763 0.277674883213368
cg00051782 -0.00609511019798102 0.0846856227182578
cg00051885 -0.00283495599095453 0.514844112742813
cg00051979 -0.015284669169602 0.132642673940323
cg00052046 -0.00141662834516418 0.632377439330868
cg00052131 -0.00959127629593633 0.343677269420276
cg00052225 -0.00232839281577506 0.567881373878604
cg00052246 0.000889502165243023 0.678920363799735
cg00052290 -0.00343309136709714 0.251661018900205
cg00052385 -0.0252677649716274 0.0261063037870125
cg00052422 -0.000476500765078738 0.612224876171717
cg00052433 0.000236868972365154 0.943585883388742
cg00052459 -0.00102219140207384 0.694423974762277
cg00052550 -0.00258995626201849 0.0781865704382712
cg00052578 0.00998830749025289 0.0750697237039782
cg00052626 -0.00120224972506291 0.459087490719347
cg00052651 -0.0165205462218899 0.268245442037306
cg00052665 -0.00160932949556898 0.734701862926033
cg00052692 0.09536445825147 0.000854229724601719
cg00052723 0.00437680504668535 0.181436766135982
cg00052772 0.00787473915454748 0.433362960946886
cg00052836 -0.00654401398660762 0.37669368916978
cg00052853 -0.00964996498910615 0.143265367933107
cg00052865 0.00925359345269984 0.108393285161675
cg00052925 0.0148590114064489 0.149150829447856
cg00052932 -0.0467100442323162 0.0345319818818492
cg00052964 -0.0110124220495442 0.100141496121222
cg00052970 0.00228612614876238 0.376174509890793
cg00052976 -0.000860387843733769 0.790407253172038
cg00053073 -0.0127712180241156 0.00728652336604396
cg00053135 -0.00671803202047216 0.589020740100375
cg00053292 -0.00333378925686302 0.507500604674159
cg00053309 0.00149644622727929 0.697525226674857
cg00053338 -0.00193579113456712 0.579574382946878
cg00053361 -0.00582080104301621 0.46558836307134
cg00053373 -0.0014369804403058 0.72752117528768
cg00053507 0.00658289798244905 0.321029981674215
cg00053617 -0.0119685031110353 0.0756327704702035
cg00053618 0.0133526635046101 0.375401072042782
cg00053661 0.0100743400524254 0.0883231625438601
cg00053755 -0.00723327462738436 0.0823914013264665
cg00053783 -0.000992623268782668 0.759155674529522
cg00053839 -0.00318609456070066 0.585019384253808
cg00053851 0.00373197332741055 0.364937054860336
cg00053916 0.0512557079014131 3.93604028052371e-05
cg00053927 0.00353127348517237 0.750645395566714
cg00053967 -0.0122337511806765 0.074792820111274
cg00054047 -0.02517691307461 0.0903946297416211
cg00054173 -0.00500220366732792 0.216152732264694
cg00054197 -0.0103878573354497 0.184361892579683
cg00054210 -0.0514198451574812 0.0337699796949717
cg00054301 -0.0284179662604579 0.000121319620466327
cg00054372 0.00119436598165997 0.699005476832924
cg00054384 0.000231149738944594 0.903759992084921
cg00054408 0.00059967656275707 0.914979814734369
cg00054472 -0.00983330870376976 0.68925309623309
cg00054496 0.000701206477721916 0.801906475181312
cg00054511 -0.00173754395491469 0.222305782510208
cg00054525 -0.00395129545670483 0.00588451665469245
cg00054572 -0.00369882832133442 0.580252500010481
cg00054692 0.00258035106512821 0.525109851796566
cg00054702 0.000661308297313046 0.908806515530337
cg00054706 0.00362326947198589 0.221300970397918
cg00054710 -0.0126126501781155 0.0143635272289984
cg00054771 -0.00444500635372543 0.415814203482555
cg00054774 0.0114032033608417 0.603295098218953
cg00054791 0.00125621237424505 0.67243199928688
cg00054890 0.00530634381326996 0.411973058306281
cg00054948 -0.000988805100444649 0.896438259692114
cg00054988 0.00215703271560744 0.358688958615432
cg00055030 -0.000654475666130994 0.929514288330593
cg00055049 0.00406122360118019 0.241870225314562
cg00055052 0.00145400320467907 0.813509045401377
cg00055067 0.00176187577974109 0.630651540302273
cg00055073 0.0134732050519555 0.238758933404079
cg00055292 -0.00503039950332351 0.545596621959143
cg00055353 0.00105569619868559 0.831075650282295
cg00055361 0.00208390604272855 0.356118441702069
cg00055369 0.000493893475693313 0.905536394097125
cg00055462 -0.000247712578275155 0.905357099144942
cg00055486 0.0151672748911149 0.573043510125153
cg00055510 -0.00056973354306141 0.830904902009712
cg00055528 -0.00499780859376411 0.22663847636403
cg00055555 -0.025489411331859 0.0182082198472814
cg00055557 0.0015126340306766 0.734931060549943
cg00055595 -0.000616629261176301 0.899781058085076
cg00055603 0.0158782056261607 0.411512581240303
cg00055617 -0.0105777670005148 0.293752930655501
cg00055641 -0.000900639531504416 0.754722706878114
cg00055679 0.00257426476448974 0.663783936160154
cg00055726 0.015289630699474 0.346971210075963
cg00055747 -0.00190395181185722 0.878656298794549
cg00055771 -0.0202344923091243 0.0462927467683647
cg00055811 -0.0129064847136681 0.0309948249127698
cg00055848 0.00203414343784713 0.369678525564703
cg00055860 0.0059709568703004 0.161019822054438
cg00055876 -0.00968940007277821 0.40218649262893
cg00055945 0.0265171206585746 0.0127702752391421
cg00055981 -0.00406142819770581 0.54497329052643
cg00056002 0.000814792418949062 0.787341514189641
cg00056003 0.00163107986314174 0.587451659623907
cg00056011 -0.00121763769852336 0.702067244345478
cg00056034 0.012847943128898 0.0497507280013408
cg00056062 0.000687091980456522 0.721495484845113
cg00056066 0.0512718151130403 0.109982504926418
cg00056074 -0.00915363644233828 0.160036020244138
cg00056192 -0.00164880558739066 0.601440204648676
cg00056202 -0.0248989567929182 0.0601361693454629
cg00056257 -0.0222587702667649 0.369213720143971
cg00056280 -0.0015787797737722 0.842758275678619
cg00056325 -0.00854747126954422 0.0528047576151241
cg00056433 -0.0122343314805696 0.731075951299423
cg00056497 0.0281500021363975 0.389849732886956
cg00056508 -0.000362915124430471 0.966178470751238
cg00056541 -0.0202598378024014 0.483118336297224
cg00056563 -0.00317588437753922 0.300304481486377
cg00056578 0.00502218953442805 0.733511942048447
cg00056624 -0.000798272700673626 0.436796777050419
cg00056676 0.00403747519028132 0.519902634349164
cg00056692 -0.0115518497319399 0.238707692380969
cg00056754 0.0216217649247187 0.185467082982121
cg00056767 -0.00804075036051385 0.0644596497663397
cg00056834 0.0082807935352867 0.131825659782905
cg00056963 -0.00305935038409136 0.591915664572838
cg00056985 0.00360358059764834 0.378939992388226
cg00057092 -0.0061776695750995 0.0370283842516825
cg00057100 0.000569837419757238 0.825236116889089
cg00057134 -0.00371371944477321 0.782479175309365
cg00057208 0.00451695712993142 0.0872813496000624
cg00057231 -0.0395016065209842 0.0650519102884817
cg00057272 -0.0101408027138248 0.617449960781496
cg00057317 -0.00572857354075746 0.120075351106619
cg00057324 0.00207548675423182 0.559474187915923
cg00057376 -0.00750143028297683 0.641570612044743
cg00057393 -0.000969607686068567 0.420236356504522
cg00057449 0.0249843525953401 0.0214084695862346
cg00057476 0.000511863112234025 0.971612684123347
cg00057521 0.0166913334381822 0.359211560927231
cg00057593 0.00714573312285975 0.628745309941221
cg00057603 -0.000133951054915795 0.976040034037092
cg00057661 -0.00382112497188811 0.344466295967738
cg00057663 -0.00206807819783391 0.769080714987734
cg00057667 -0.0147130696711923 0.0998043733743738
cg00057676 -0.00175055755654608 0.473256977465312
cg00057689 -0.00520722322636346 0.400302431222493
cg00057693 0.00138707037864405 0.563186890861317
cg00057700 -0.00697107840584141 0.155100808509739
cg00057722 0.0156167622154132 0.338483007504964
cg00057836 -0.000796083920602575 0.835087489022385
cg00057840 -0.0157663960877573 0.177868767540508
cg00057880 -0.0043920409356641 0.26286854219619
cg00057966 -0.00223104567892305 0.523571833729675
cg00058009 0.0115322165897646 0.648694318777155
cg00058026 0.00108454134940473 0.883382068804363
cg00058061 0.00366002274142093 0.47878018040808
cg00058113 -0.00074051115243263 0.3659776711618
cg00058128 0.000334451864315858 0.950194583838952
cg00058186 -0.00906747318271502 0.195379162818079
cg00058193 -0.00806114942877423 0.370884480161246
cg00058226 -0.00743189251871735 0.241396348547805
cg00058235 -0.0232307460801103 0.00516930167137736
cg00058288 -0.00222588048009607 0.635603938271794
cg00058290 0.00199688335279124 0.867697746561452
cg00058291 0.013854198868632 0.290340496308179
cg00058296 0.00720845537389521 0.0922779203726552
cg00058299 0.000282378658367468 0.785732565629046
cg00058413 0.000908635398436382 0.802074742414606
cg00058522 0.0865011966929709 0.0266062444174848
cg00058527 -0.00107483546657504 0.362913721877587
cg00058626 0.0296363531433021 0.0474208558428823
cg00058644 -0.00315436908675624 0.334075217642062
cg00058652 -0.0072817861943944 0.535891165389149
cg00058696 0.00827231237435097 0.0959059748921866
cg00058708 0.0146146459421506 0.103529478177959
cg00058743 0.00396304309682307 0.291040051985527
cg00058767 0.00278869212867846 0.586859052054454
cg00058771 0.00194138369362803 0.535670408696512
cg00058786 -0.00471443237849677 0.243300366049697
cg00058799 -0.00463124080173115 0.575883462496984
cg00058857 0.00626472484553735 0.341560641359086
cg00058879 0.0217275610204612 0.0886352607330371
cg00058887 0.0150818542090856 0.266407585310149
cg00058903 -0.0038518214120997 0.267253098054315
cg00058923 -0.000869106241429265 0.796487916767319
cg00058938 -0.0105609146707821 0.588617164353107
cg00059015 -0.00676575677571272 0.107769798601561
cg00059024 -0.000617586221313872 0.473882366550896
cg00059041 0.00361748491088596 0.640742369021139
cg00059053 -0.000537499184687029 0.875768128777728
cg00059086 -0.00805658274568727 0.634228066155904
cg00059089 0.0111116141029285 0.262604791752961
cg00059161 0.0261777384918069 0.0110132546797668
cg00059165 -0.00588865583070589 0.597256290856365
cg00059225 0.0173164073806356 0.0500377272902146
cg00059232 0.00367447404065904 0.297041509639293
cg00059240 0.00578123735646944 0.113028271596029
cg00059246 -0.00625750524221562 0.706603759234382
cg00059309 -0.0210280912001299 0.0371167638477689
cg00059399 -0.0184124255570208 0.652485041522535
cg00059422 -0.00927774575750786 0.164965424195548
cg00059424 -0.00270768250915947 0.331192684919651
cg00059465 -0.00508260011872843 0.335356768057558
cg00059510 -3.79675045257476e-05 0.986250441677103
cg00059625 -0.00378526126162884 0.689738136440352
cg00059652 -0.000150334703390877 0.988233799987937
cg00059659 0.00181671234500873 0.715531786081071
cg00059662 0.00794416568077809 0.322292087472757
cg00059664 -0.0199350025195615 0.015367390146198
cg00059699 -0.00303908455156996 0.505299456849979
cg00059707 0.00847165318859247 0.114669822089052
cg00059737 -0.0316966923747924 0.00246232899207586
cg00059762 0.000299432357177651 0.962341015486605
cg00059854 0.0149614171581677 0.029662799602718
cg00059870 0.0335155519099527 0.72377486831862
cg00059880 -0.00277642283914209 0.544672254256372
cg00059911 0.00567902289832685 0.287950741509249
cg00059930 0.00638472769139167 0.497702507885635
cg00059937 -0.055735013890849 0.00145205864962248
cg00059963 -0.00349172189765396 0.766809066713038
cg00060004 -0.0210420479254562 0.360552292392292
cg00060026 0.00237720473849081 0.758780978810589
cg00060132 -0.0012651145413846 0.775512205798394
cg00060283 -0.000232880616152402 0.957327730895644
cg00060287 -0.00296158074689961 0.169277180676464
cg00060304 -0.00353436262186174 0.342076815550473
cg00060320 -0.00150071440395174 0.0299909901464683
cg00060374 0.0461090289880554 0.0921496682122559
cg00060403 -0.00338874950223854 0.20313749725877
cg00060437 -0.00120999005055486 0.724175833113493
cg00060484 -0.0169582749723929 0.559116791280289
cg00060605 0.00233543345930875 0.582355407519326
cg00060627 -0.0708024226257614 0.00288722428386223
cg00060628 0.0068028854134403 0.413794217131857
cg00060649 0.00476258124068109 0.424515088325232
cg00060683 0.00612120055626508 0.43693136958853
cg00060711 -0.00550499704080449 0.742094206450201
cg00060734 -0.000110418412618125 0.986516753599231
cg00060796 -0.010735606007865 0.221921173557397
cg00060800 0.0064855369673881 0.617401894034111
cg00060827 0.00506386618984298 0.683443786707868
cg00060836 -0.0188693226107387 0.0398092639533983
cg00060866 -0.0100641697294431 0.204959002353323
cg00060880 0.0187698721484337 0.0182339902828304
cg00060956 -0.00565519553085509 0.301509184955462
cg00061031 -0.0129908537649067 0.321158645448562
cg00061039 -0.00465367295656756 0.200218957709121
cg00061086 -0.00423672924183707 0.32903114209658
cg00061114 0.0218122272563638 0.237780496156055
cg00061145 -0.000425765380264735 0.616226559626452
cg00061150 -0.0215869916505798 0.00227673178636531
cg00061185 -0.000977507628104526 0.562811700317688
cg00061203 -0.0241817039760325 0.22247352921429
cg00061217 -0.0138337890231917 0.458141463052066
cg00061233 0.00118255436112616 0.595035101248462
cg00061264 -0.00407969136472315 0.537127201171083
cg00061306 -0.00300255498909859 0.191978132759305
cg00061309 0.00559121056025797 0.0342984756995073
cg00061313 -0.00678058234294825 0.162592121634727
cg00061368 -0.0143711319432081 0.0106877870446307
cg00061413 0.0162677389984519 0.11928171103682
cg00061421 -0.000282706472406879 0.936631816535709
cg00061479 -0.00133117865812647 0.488570028731572
cg00061520 0.00010769871056566 0.992235567067025
cg00061573 -0.00499491707068662 0.148565624754752
cg00061575 0.0183175503090016 0.0305202082472711
cg00061632 -0.00258452056399778 0.794527646056613
cg00061635 -0.016773595521627 0.540050704680823
cg00061678 0.00486523062163788 0.383331422716812
cg00061695 0.0448320118758022 0.000615141874302682
cg00061769 -0.00385485867006367 0.3854900277813
cg00061792 -0.00538580066559544 0.841693878891486
cg00061860 0.0287961680916467 0.0030078818670767
cg00061868 -0.000379850956057567 0.945172659221924
cg00061907 -0.00526019544875754 0.875614909180684
cg00061989 0.00384458386504041 0.212554122668128
cg00062012 0.00758295501371524 0.206325063107177
cg00062043 0.00415548381148589 0.127971633196931
cg00062050 -0.0193656530479796 0.0346651853273727
cg00062245 0.0176267957852234 0.0411137677625922
cg00062282 0.0186474702822081 0.00275693892761596
cg00062285 -0.00646818180884899 0.080983903079666
cg00062312 -0.00339343865670914 0.324556716249268
cg00062484 0.00349041325090812 0.407387528767467
cg00062496 0.00808875771467525 0.593138603441815
cg00062678 -0.00281304402706484 0.72475587126548
cg00062703 -0.000817122073173613 0.927318746053216
cg00062776 -0.0147648412494272 0.000113168149637995
cg00063006 0.00256098286627713 0.920462373122099
cg00063066 -0.000170775341624175 0.829290133404563
cg00063073 -0.0113692936893608 0.164664156239105
cg00063111 -0.0540940832264698 0.00257312576676327
cg00063144 -0.00125350419561875 0.740821402218396
cg00063174 -0.000390385026094671 0.484732650034635
cg00063223 0.00531931744194521 0.49909013995576
cg00063246 0.000279428509440468 0.894769057988284
cg00063268 0.00375112393506761 0.708722421151377
cg00063279 0.0047187373899877 0.815665792769951
cg00063291 -0.0314336847678439 6.94273755209651e-05
cg00063346 -0.00348724687837489 0.747430598330472
cg00063348 0.0108000123435687 0.0530786780357625
cg00063357 0.00328035827765607 0.473001606560847
cg00063369 -0.00130657828286936 0.604995690820373
cg00063392 0.0059663364766502 0.114748781870695
cg00063402 -0.00139920413426764 0.813106416680821
cg00063456 -0.000932227630107449 0.650702698743585
cg00063471 -0.00201388854109155 0.0693226044325624
cg00063503 -0.0165578058294674 0.092267205210162
cg00063535 0.0048093484522689 0.524257911080755
cg00063567 0.000897169077079583 0.29786435914004
cg00063649 0.00131222422990218 0.376764577219825
cg00063703 0.000167927031191526 0.939533203127963
cg00063734 -0.0070149453085593 0.130572937577572
cg00063744 -0.00343245078933548 0.462544288824468
cg00063748 -0.00371179843673237 0.700215429399092
cg00063773 -0.0259218359121328 0.312220577048885
cg00063828 0.00583183620174278 0.731650063844712
cg00063945 -0.00320928179800295 0.376989038429812
cg00063979 -0.00654369875448933 0.281686770052342
cg00063987 0.0458707373067352 0.218240086346156
cg00064020 0.0179284752018088 0.152295741920337
cg00064051 -0.0035132024734766 0.323353386499895
cg00064074 -0.00621236867597218 0.184211650984873
cg00064080 -0.00457103577230315 0.159643945368535
cg00064154 0.00226134914780979 0.752790754263378
cg00064172 0.002516418934432 0.371023013119843
cg00064218 -0.012384443790398 0.0467242354763279
cg00064235 0.008594184596508 0.117035925367121
cg00064250 0.00732310017716849 0.671740175728345
cg00064255 -0.00165136195737633 0.586053274052224
cg00064261 0.00482258678316272 0.459897579964505
cg00064267 -0.00225514254117995 0.309543393123421
cg00064284 -0.00143043494498303 0.682372123970393
cg00064296 -0.0040870324662058 0.293371399000852
cg00064363 -0.00128193668949746 0.664655749411316
cg00064388 -0.00431289926097918 0.388191011006485
cg00064408 -0.00453141967736224 0.669197445776649
cg00064415 -0.00134018053951972 0.206053054596601
cg00064525 0.00121541274287179 0.816106536080462
cg00064637 0.00168506987078539 0.595541209684896
cg00064733 -0.000491945294370454 0.416717535118257
cg00064778 -0.00322937907618216 0.835434730607106
cg00064840 -0.00562079077141217 0.409312066356341
cg00064950 0.00177241741550994 0.743580679400037
cg00064972 -0.0115027133082389 0.18734199624479
cg00065048 -0.0019318268933726 0.892636041375333
cg00065061 0.00138020128027961 0.706091090397399
cg00065071 0.00455354058658151 0.460010608008628
cg00065088 -0.00475522900518757 0.474475086535235
cg00065128 0.0010137462751093 0.804851488876697
cg00065142 0.00665895027723762 0.378552655866911
cg00065215 -0.000821553593011393 0.544491519325809
cg00065261 -0.0197057182700727 0.0993426179600767
cg00065302 -0.0153915052357372 0.102238388117657
cg00065368 -1.98728525139177e-05 0.993931607051454
cg00065385 0.000502186376481806 0.889760708744254
cg00065396 -0.0276453931641016 0.428262938491852
cg00065408 0.00457001330812228 0.231784268730747
cg00065419 0.00368365225861135 0.823040716488507
cg00065430 0.000239949014410558 0.970570050270149
cg00065446 0.00426619188882127 0.296950731444145
cg00065493 0.00457948641825659 0.196957142723134
cg00065569 -0.00260500925600383 0.19615498240857
cg00065570 0.00679070606938872 0.478724043166584
cg00065581 -0.00378937987109291 0.443323015619795
cg00065591 -0.00427422659036992 0.34511840710011
cg00065613 -0.0173965843049834 0.0741593201586949
cg00065764 -0.0011344384121103 0.926170053309089
cg00065919 0.00639201049388744 0.0609482752518757
cg00065921 0.00135433273672705 0.671683503086003
cg00065935 -0.00183339307367999 0.472662900945031
cg00065942 -0.00574323182678738 0.50285025390608
cg00065957 0.00652830875847011 0.191597198018832
cg00066022 -0.0151615663876329 0.0144759469673996
cg00066110 0.00229416667599034 0.775673799453451
cg00066151 0.00298575920826904 0.176630847358566
cg00066153 0.00188205600524015 0.454379512998558
cg00066182 -0.0107020492935503 0.0688873961701183
cg00066239 0.00040721081627725 0.987380645158646
cg00066270 0.00788124713514604 0.272223866599306
cg00066351 -0.0125652035889948 0.432179025763557
cg00066413 0.0016073352595642 0.538747377802278
cg00066449 -0.00585633058461973 0.0853405634854689
cg00066468 -0.00207648141333931 0.290100715088917
cg00066499 -0.000613047190811601 0.343363671413352
cg00066508 -0.00213044748827637 0.381782244203265
cg00066511 -0.0189860485920798 0.135987186407091
cg00066535 -0.000982680362710549 0.861616494834931
cg00066554 -0.00422582647055918 0.551863267095231
cg00066627 0.00869530645710628 0.272160825254662
cg00066640 -0.00339275165436541 0.255921380207414
cg00066663 0.00243436741705823 0.746515064182901
cg00066671 0.00493645264914634 0.0399358867155902
cg00066676 -0.0016254187634666 0.730988121357435
cg00066708 0.00580296647668186 0.63109678657264
cg00066722 0.00452115124424088 0.566423928756554
cg00066750 -0.00563128384103819 0.414898307611942
cg00066768 0.00175558035493488 0.870381574397241
cg00066805 0.00189995696744313 0.789337151195132
cg00066816 0.01775289278471 0.109468883497119
cg00066817 -0.00472776639319818 0.16454783602487
cg00066828 0.00548888738650729 0.154770087883375
cg00066832 0.0017060871455855 0.886542828780204
cg00066903 -0.00366915006029322 0.598465841629998
cg00066910 -0.0100814324215037 0.260575845425618
cg00066919 -0.00905318646527997 0.496833806475524
cg00066925 0.00263414447274208 0.760275621891065
cg00066942 0.00834546358818305 0.64093797910397
cg00067018 -0.00175582923771248 0.729959474078796
cg00067049 -0.00142750085850935 0.597409344576566
cg00067054 -0.00153225736278884 0.736345634166452
cg00067058 0.00533601309307774 0.294978708317647
cg00067095 0.0708463308289689 1.2126103124386e-05
cg00067102 0.000587304160451267 0.877937959813296
cg00067124 0.000664266415235258 0.846576071122054
cg00067126 -0.00927840776750454 0.030560992669436
cg00067133 -0.0104293117440077 0.61647065462064
cg00067177 -0.00113649500115195 0.65797165901217
cg00067196 0.00264131764585327 0.676902169509355
cg00067274 0.0728096019451827 0.00886589143915627
cg00067365 0.000127773091701096 0.841964281673196
cg00067424 -0.00247026879333435 0.184685479416026
cg00067427 -0.00353617393940404 0.716214465623437
cg00067471 0.00340643830891162 0.779371757153149
cg00067518 0.0256969006028409 0.2928530416921
cg00067576 0.000597471683651777 0.860341885699808
cg00067588 0.00220316691998011 0.520962380398592
cg00067642 0.000256429092111878 0.933432674140286
cg00067702 0.0104451639477854 0.420549707633986
cg00067720 0.000585067680218796 0.944068514460879
cg00067742 -0.00126470741293635 0.699337347539649
cg00067751 -0.00409183887451491 0.793696848950667
cg00067753 -0.00663059834108444 0.388873293208657
cg00067758 0.00444634474870683 0.54406068658798
cg00067768 0.00141087820032078 0.703359816519983
cg00067824 0.0573801766915393 0.0217290074904054
cg00067858 -0.0019845502130841 0.649404705523676
cg00067884 -0.00103782026177369 0.669109587369895
cg00067941 0.025464532525485 0.105033887253454
cg00067981 -0.0434190414043143 0.00163889782462301
cg00068038 0.00876044496672114 0.142209617306641
cg00068102 0.00743904058428675 0.0343817192583026
cg00068115 0.00123771579362725 0.714561480731909
cg00068153 -0.0204148459486796 0.025254782134508
cg00068155 -0.000871751772694813 0.834969323607067
cg00068160 0.000550270219782968 0.890871027007832
cg00068174 0.00219718014672172 0.356197247974561
cg00068217 -0.00735886484637309 0.439792224321415
cg00068265 0.00193481523242533 0.440816541800391
cg00068305 0.000605733041981432 0.588988358448393
cg00068316 -0.00382414570644107 0.0999771991017052
cg00068377 0.00103219814624499 0.345310884183866
cg00068391 -0.00814796864374072 0.052594267619182
cg00068408 0.00174391418714163 0.822255319133871
cg00068412 0.00211537880891585 0.509828056496934
cg00068428 0.00482121054073507 0.774753586366054
cg00068433 0.000574659271540424 0.942758727853921
cg00068503 -0.00070648946636035 0.887789294216457
cg00068519 0.0033810190661009 0.801612445171774
cg00068571 0.00579566599829961 0.451719503865291
cg00068621 0.00390664619710732 0.340899618299793
cg00068622 -0.00109222991705606 0.445863311072243
cg00068745 0.020897935041355 0.0739095453252634
cg00068779 -0.00554805941465391 0.439228936474564
cg00068810 0.0117082079296128 0.488113886725591
cg00068909 0.00061562877182547 0.734334967595691
cg00069002 -0.0108303919859285 0.340904353632327
cg00069014 -0.00216008591363066 0.555771461880055
cg00069017 -0.00217279335225905 0.107084313773183
cg00069059 0.00233839175997215 0.67965105868169
cg00069224 0.00211936149330144 0.285332862003744
cg00069242 -0.00734083922821027 0.0357041893991882
cg00069261 -0.0073648339740042 0.0995985186229051
cg00069309 -0.00418911274115998 0.323468255555332
cg00069314 -0.000257120758282253 0.907489000654887
cg00069341 0.00370236155061825 0.187958986579359
cg00069391 -0.00353816857218618 0.441949962187284
cg00069401 0.0240701564122217 0.0910899250358447
cg00069417 -0.00230808387721609 0.686051326684982
cg00069432 -0.00150767360929678 0.415281636270386
cg00069462 -0.0285999601016814 0.00413919668508417
cg00069463 -0.126354106830101 0.00149527560512542
cg00069642 0.048745095241695 5.19104925431243e-05
cg00069658 -0.0234352850309568 0.0471885107837747
cg00069760 0.00541953596654577 0.34916256218701
cg00069815 -0.00277196008337867 0.162824077243725
cg00069860 0.00036400047433574 0.812830162934096
cg00069969 -0.0039262079520608 0.0970597405564999
cg00070042 -0.00837607482157467 0.407407049098054
cg00070043 -0.000144849657743564 0.952568812263666
cg00070052 0.0126095545304165 0.454004399751421
cg00070105 0.000867134807915109 0.802008336208294
cg00070162 -0.0059526046124343 0.136169834484001
cg00070165 -0.00744001110651516 0.274254458620027
cg00070172 0.00247576962501607 0.745230867535999
cg00070181 -0.00224698827203473 0.461576652176752
cg00070185 0.015017970933913 0.191271596864113
cg00070370 0.00858575734294086 0.290405676619636
cg00070380 -0.00880958338982969 0.391074181308706
cg00070383 0.0162007541754141 0.0408745649272762
cg00070424 -0.00529673916035255 0.253260108928479
cg00070460 -0.0196950018179651 0.0780675637514816
cg00070529 -0.00604030383989143 0.187076517802551
cg00070588 0.00315399773307589 0.341544157622807
cg00070621 -0.000108249196900383 0.986759658892416
cg00070635 -0.00335957616272393 0.265637738601552
cg00070678 0.0381319332090221 0.0124129913815242
cg00070680 0.016741421065461 0.0333558578701992
cg00070722 0.0149945189198158 0.261823129091437
cg00070771 -0.00201466898416272 0.801768416416879
cg00070814 -0.000854968188473504 0.329986324175775
cg00070868 -0.0136253804142282 0.162183998507375
cg00070899 0.0207206170043439 0.446978133562614
cg00070908 0.0235181461421658 0.0209785782112055
cg00070940 0.00919349890974995 0.269067294648175
cg00071017 -0.00101428345126288 0.703078282695837
cg00071026 0.00701669836879292 0.272684361179521
cg00071051 -0.0244411665846462 0.0347493109154284
cg00071161 0.00503299168203874 0.204554856507901
cg00071210 0.0049503616869435 0.161347601163276
cg00071215 -0.0108420583911664 0.201156865129678
cg00071241 -0.00281735795415343 0.554752111538769
cg00071323 -0.000763242920814572 0.831457382912532
cg00071343 -0.000557597690970084 0.93334565599248
cg00071360 -0.0244051120136959 0.116169148276923
cg00071382 -0.00140020410406894 0.643555632936085
cg00071408 0.00394527242922891 0.076160456767957
cg00071446 -0.000635217917801688 0.859830274885846
cg00071554 0.00664190308693165 0.0882088101210326
cg00071556 -0.00950107193780383 0.59821089116696
cg00071605 -0.0035823488777321 0.0420715814404055
cg00071618 0.00152951986193935 0.736603993888214
cg00071622 0.00489558386600866 0.450279507123671
cg00071692 -0.00215558124714249 0.785507786230071
cg00071739 -0.0172629789716022 0.0771316868570536
cg00071751 -0.00155652452902866 0.0386517765602538
cg00071872 0.0105214980472801 0.545597632515412
cg00071887 -0.00795462474219147 0.295499316261295
cg00071911 0.00408296458024353 0.154817911309924
cg00071950 0.0124028611304631 0.624861646931197
cg00071984 0.00173829870829563 0.0458689356180702
cg00072099 -0.000425335126707844 0.642224983287001
cg00072158 -0.00363878913383968 0.347376080776718
cg00072172 -0.012314516603229 0.297140753472944
cg00072216 -0.00195838326723342 0.020233849604294
cg00072271 -0.000402926062410902 0.872200775341472
cg00072317 -0.00280423153077122 0.129149494355589
cg00072369 0.00166920479712562 0.4381277571974
cg00072406 -0.00856341389775338 0.147868607669764
cg00072407 0.0247024916622419 0.088194258423805
cg00072426 0.0142923301793535 0.301029130926361
cg00072449 0.0398615044748747 0.0753297714300308
cg00072478 0.00589316343784749 0.101171791182515
cg00072675 -0.000750626949002813 0.910534053668812
cg00072689 -0.0025633987875941 0.850359570569777
cg00072700 -0.00449164676024282 0.471428159712328
cg00072720 0.00336712228088484 0.653404598001186
cg00072722 -0.0130542631663421 0.191486759763015
cg00072891 -0.000951687040916351 0.234438447327789
cg00072957 -0.000990988045192188 0.726139776733114
cg00073003 0.00993415134794371 0.409195373827575
cg00073010 -0.00153961383099141 0.681676513219192
cg00073090 0.0153345142994251 0.159488676484881
cg00073140 -0.000385081768719249 0.921151168276678
cg00073181 0.00451719115117651 0.71992176543833
cg00073243 0.00303933808647686 0.702926005083322
cg00073244 -0.00580778618041481 0.337783208312546
cg00073261 0.00476825863168891 0.341312462491654
cg00073299 0.00840866759907494 0.686286940399062
cg00073322 -0.015454778893021 0.00457652497848067
cg00073380 -0.00409198192633723 0.1365636043727
cg00073543 0.00439303661835141 0.534132409171434
cg00073549 0.0215927904739647 0.105709904698541
cg00073550 -0.000650593493481168 0.838404309995248
cg00073565 -0.0183721465154549 0.0792925511139282
cg00073592 -0.00941708120487932 0.049896905597288
cg00073713 0.00272211284873394 0.140617687684877
cg00073716 0.00315024207722974 0.542128105694896
cg00073751 -0.00324789517503649 0.673744898397431
cg00073771 -0.00120051061737018 0.300748041135199
cg00073780 -0.000678802647094408 0.327000389919064
cg00073784 -0.00591165140159986 0.0724848256394527
cg00073794 0.00956969274725842 0.129088660889554
cg00073837 0.00560949634731006 0.289596833029236
cg00073869 0.000523452976785618 0.718352164908253
cg00073968 0.00178977643807862 0.353230497098932
cg00073973 -0.00413813239200112 0.192205566339171
cg00074086 -0.0189460283203584 0.351936667857126
cg00074132 -0.000833014909211252 0.0959323606172933
cg00074145 0.00135293440482984 0.937545092674182
cg00074174 -0.00152827807774978 0.91096243661369
cg00074184 -0.00331863623827787 0.357334285737791
cg00074198 0.00269934137658513 0.69454430838517
cg00074244 -0.00800667434379312 0.268294445768154
cg00074313 -0.0057634992987644 0.382631473462967
cg00074348 0.00639472921859947 0.664142791496058
cg00074365 0.00392467060579376 0.754679785845882
cg00074369 0.000488505655184437 0.851145373247479
cg00074415 -0.000260858608752601 0.965546664714023
cg00074482 0.00296718179614871 0.158252981154201
cg00074522 0.00517077810478279 0.174633610384095
cg00074568 0.00614390475409022 0.677126442043654
cg00074576 -0.00267460916033116 0.408786285394774
cg00074585 -0.000345625796706501 0.869668895834142
cg00074746 -0.000539562722585381 0.836173035584984
cg00074771 -0.00651948564808883 0.172923258404278
cg00074782 0.0055427279604691 0.272028678229557
cg00074818 -0.0156184284582126 0.49204126951995
cg00074851 -0.00020140675152518 0.84942944934388
cg00074853 -0.00318634222366514 0.284727055270686
cg00075019 -0.00178269446455502 0.00328008859883309
cg00075034 0.00149060711673687 0.55433324515466
cg00075079 0.000264372796027611 0.98447860969222
cg00075103 0.00399136112921012 0.58150361124387
cg00075123 6.94651219397241e-05 0.9823781743724
cg00075161 -0.00292818047533544 0.539203067683555
cg00075192 -0.00194186427331422 0.0169149350208682
cg00075211 -0.00141871794798385 0.727057048070415
cg00075331 0.00103790420279342 0.777275473318351
cg00075467 0.0550468313348704 0.0591781920468519
cg00075468 -0.0104630718926013 0.101249000008732
cg00075507 0.0162491156226611 0.316620548566702
cg00075587 -0.0185121073309579 0.0694628867253531
cg00075589 -0.00152684504898838 0.122248649701188
cg00075597 -0.0176421509696057 0.101571975063103
cg00075608 -0.00582709187909131 0.0398419134998342
cg00075615 0.000777163063056877 0.883632048957842
cg00075620 0.00676509462182895 0.0278702667975435
cg00075634 0.000813005938273821 0.872854021811767
cg00075649 -0.00342161771577975 0.157014611582659
cg00075675 -0.00825455384786549 0.21044817879652
cg00075735 0.0250588919714867 0.249831191627577
cg00075768 -0.000566061909433135 0.356486218248088
cg00075853 0.00143063710871011 0.743196491681176
cg00075920 0.045886061408042 0.00764650664211436
cg00075956 -0.0198594052018515 0.180598237870864
cg00075975 -0.0111173411663889 0.126829214148889
cg00076044 -0.00187907090786075 0.73881746374767
cg00076056 -0.00405677155571761 0.410629198650362
cg00076057 -0.000319120492922333 0.927292860945688
cg00076107 0.0129416333871392 0.198768045671975
cg00076152 -0.00262793904562266 0.020177825262825
cg00076216 -0.00885882250653038 0.128555053832071
cg00076255 -0.00656707061560248 0.141458003984235
cg00076256 -0.00246733429884998 0.602139660369232
cg00076325 0.0258111490575854 0.0174391037879067
cg00076353 -0.000701313091940986 0.647057177964339
cg00076497 0.00708015827750772 0.104068737893657
cg00076555 -0.00728532933800474 0.664571242884048
cg00076645 -0.00437093929949569 0.0860741104411675
cg00076653 0.0428039178930533 0.0081116470690377
cg00076774 -0.0599729278557314 0.013271291694385
cg00076797 -0.022711695660331 0.00470913946793568
cg00076854 0.00233551950081648 0.391169357585109
cg00076936 0.00910050930374709 0.552641701023391
cg00076998 -0.000284151588254162 0.922543994679818
cg00077017 -0.00303772360586254 0.0110183991135169
cg00077044 0.0345573781357551 0.113717331658053
cg00077104 0.000891482332394971 0.685808854069135
cg00077166 -0.00149517025789084 0.592530800377723
cg00077183 -0.00614721422019213 0.614207883038779
cg00077264 0.0294479885432375 0.00827177590754074
cg00077275 -0.0252671950069325 0.0895219210569865
cg00077281 0.000909560484371215 0.688001020620972
cg00077297 0.0322731635657746 0.00691187089969384
cg00077302 -0.00199124431235597 0.620420650637654
cg00077304 0.00391560686513283 0.166773781566382
cg00077307 -1.37463944473912e-05 0.992111691304497
cg00077312 0.00396841213860871 0.290271730127809
cg00077391 0.0161464885517135 0.448471179689652
cg00077402 0.016909078866845 0.528683481501133
cg00077426 0.00424889696530735 0.191421543896828
cg00077450 -0.00712247960404223 0.0724708062083321
cg00077477 0.00116659814671127 0.813715821414418
cg00077516 -0.00184872760395786 0.617802008964328
cg00077547 0.000879646191157915 0.845538830142522
cg00077566 0.0390396508926883 0.315643761264159
cg00077570 -0.00782058081669455 0.298216137936615
cg00077586 9.57057701168433e-05 0.934622032311655
cg00077606 -0.00326521660670144 0.805185338113013
cg00077665 -0.0109505304500803 0.0780624133017906
cg00077717 -0.000531459719057662 0.499235870655097
cg00077805 -8.73802801424316e-06 0.990465895143191
cg00077838 0.00571693550064352 0.414331528265899
cg00077872 -0.0072781558948277 0.299955792856384
cg00077877 -0.00971123401017496 0.210019806660005
cg00077898 -0.000332856830669578 0.899452612740768
cg00077904 -0.0125498657887105 0.0559396560032592
cg00078025 0.00467144204255666 0.819387422244728
cg00078086 -0.00133768674770865 0.775037732840299
cg00078105 -0.00392446467548728 0.537868328064908
cg00078121 0.0192884228534469 0.150055596354181
cg00078130 0.00346874684791947 0.48748817533832
cg00078142 0.000490569092190679 0.922531816708476
cg00078221 -0.00112969282899815 0.704230422827883
cg00078245 0.00160940199713145 0.917986009102856
cg00078259 0.00144235159551864 0.476458552721945
cg00078318 -0.00571087591365476 0.163898788508715
cg00078334 0.00570588253571096 0.385640986018844
cg00078348 0.0053032181590599 0.857610417187838
cg00078456 0.0810122133411493 0.00218858387180865
cg00078513 0.00193002156903107 0.891424814806403
cg00078517 -0.00571234945184886 0.258999640471066
cg00078611 0.000661609865565927 0.851016629835836
cg00078746 0.00622117041791221 0.282841790895029
cg00078759 0.00422925019472358 0.314547437357827
cg00078770 -0.00178139015548695 0.589306366401349
cg00078782 0.0110537691450416 0.179937064904273
cg00078857 0.0100585414554863 0.362181204102963
cg00078861 -0.0122066551339269 0.393872486959273
cg00078911 -0.00424498276065904 0.504786409540528
cg00078940 -0.000859389230648306 0.271209657215013
cg00078942 -0.00125140473457001 0.669025365024162
cg00078968 -0.00417482540411156 0.491697779704896
cg00078996 -0.0482423062886233 0.360297273140253
cg00079019 -0.00508619548122302 0.775955953462607
cg00079023 0.0358964518218663 0.00185971088453844
cg00079056 -0.0133901014189388 0.0282846651949155
cg00079169 0.00561322996406605 0.220758056117876
cg00079195 -0.00707998566421022 0.644779484038473
cg00079202 -0.000159866141627121 0.955640216867472
cg00079216 -0.00188285015640897 0.357865996701381
cg00079219 0.00810658581685652 0.153512979450389
cg00079224 0.00477126425693393 0.291709400331316
cg00079293 -0.000273764747738388 0.94976691587714
cg00079302 -0.0304575145007105 0.00779659600693012
cg00079375 0.00499987240118035 0.27456873439181
cg00079388 -5.65907772101346e-05 0.980985197210665
cg00079536 0.00376561028550717 0.439236452766393
cg00079551 0.0170829796254786 0.180890448390199
cg00079563 -0.00157951312835339 0.109904005559781
cg00079598 -0.0319413751836607 0.0456875941871162
cg00079638 -0.000277539476158206 0.757072401107387
cg00079643 -0.012980781803318 0.0541397836553957
cg00079649 0.0034271369733676 0.43306811236805
cg00079656 0.000227404159854115 0.968450236131796
cg00079764 0.00442262491245107 0.116464020041462
cg00079778 -0.00189370993504014 0.761225645432535
cg00079784 0.00303933437415614 0.843373302425514
cg00079785 -0.0201028054187046 0.157059541590809
cg00079887 -9.91364498319674e-05 0.965430818567079
cg00079891 -0.00234494897853221 0.0164040088477276
cg00080012 -0.000326981034431412 0.888640865306437
cg00080059 0.00229607243234832 0.501969380261354
cg00080060 0.00147338228184159 0.852960091365625
cg00080068 0.00450482692852239 0.364933193546183
cg00080105 -0.00241051605466512 0.903789670989211
cg00080118 -0.000853493981722315 0.925288326310032
cg00080123 -0.00219927250329087 0.292975122604378
cg00080125 0.0201097196051269 0.048300458411444
cg00080148 0.00113072469435058 0.674702756130814
cg00080188 -0.0119364503838138 0.18307388321257
cg00080252 -0.00511884542889256 0.324458732377
cg00080312 0.0074674008444683 0.146056544702143
cg00080325 0.0330902055277514 0.0622774991171475
cg00080333 0.0363979988429684 5.95665848467019e-06
cg00080393 -0.00558088527856484 0.476163566954748
cg00080417 0.0303807930590431 0.0157879765846122
cg00080418 0.00163356964119326 0.782460431167805
cg00080423 0.00262790215315233 0.598559415707213
cg00080483 -0.00242151321580425 0.803576363562575
cg00080484 -0.00897615180502395 0.28229246957645
cg00080485 0.00215879016059388 0.416972885695542
cg00080578 -0.0151294695447737 0.0624490494954354
cg00080582 -0.0137609085151858 0.203942076457833
cg00080663 0.000864361511355904 0.780642475446503
cg00080691 -0.00909517519820382 0.0682773690840097
cg00080706 -0.0125463810167412 0.306060991525666
cg00080763 0.0027138740660449 0.293398085074534
cg00080816 0.0158531186611431 0.188324989712807
cg00080972 -0.0832495343101603 0.158034730211624
cg00080987 0.0269269179669402 0.100346069053248
cg00081009 -0.001086101906214 0.588203171409742
cg00081019 -0.0204000064578247 0.000131315631624846
cg00081084 0.00582006259716403 0.519407549630188
cg00081087 -0.010173756540129 0.454450359779509
cg00081098 0.0267146954150619 0.0915151022569266
cg00081104 -0.0143323745635009 0.0438874541723395
cg00081128 0.0105040104850675 0.256212724828586
cg00081237 0.00929133981005532 0.335466184517947
cg00081238 -0.0039970101127282 0.556342414798662
cg00081251 0.00245296421024386 0.509285482653043
cg00081270 -0.00356502095436133 0.615590092957983
cg00081317 -0.0055574578918001 0.399049556735172
cg00081324 -0.0147347063027548 0.0776719200628328
cg00081347 0.0033589414452824 0.496548874246713
cg00081381 0.00429729213045612 0.176181768804835
cg00081404 0.000610862630743474 0.882801756805447
cg00081417 0.00186570832853441 0.618174889752124
cg00081439 -0.0253495456882043 0.29894442543706
cg00081445 -0.00192453501371625 0.579918021970431
cg00081574 -0.000504894433761824 0.871057875929594
cg00081602 -0.013279204585757 0.467996583684281
cg00081647 -0.000291607382076338 0.96388886367395
cg00081666 -0.00131196802003732 0.208493187937764
cg00081714 0.0244690082439406 0.0399988867444506
cg00081729 -0.0881164024639661 0.0115026379772621
cg00081799 0.00167818630218879 0.425281555706477
cg00081827 -0.00324686003537478 0.174640985859095
cg00081854 -0.0141288481220731 0.145785964543919
cg00081876 0.00102306281050987 0.717689913131205
cg00081919 0.00517180622907525 0.558576372021884
cg00081935 0.0023966730453792 0.57693833348862
cg00081940 0.000423418008151294 0.965175431551392
cg00081975 -0.00295991437086479 0.426769933824768
cg00082012 0.00624469460470229 0.794567997336351
cg00082132 0.0118307273026777 0.199244732406457
cg00082135 0.00126160987405878 0.85733863091291
cg00082140 0.0476906753271964 0.000369033239901799
cg00082178 0.00289815345448468 0.51318629572728
cg00082182 0.00571283719394754 0.0571727420492002
cg00082235 0.00236672999671909 0.554128904862355
cg00082252 -0.00403488017974291 0.160393953018669
cg00082271 -0.00516626529709075 0.504585662841848
cg00082285 -0.0315206865473014 0.00625453335891119
cg00082295 0.0713882565134941 0.0262668450466272
cg00082310 0.0104800431283622 0.170831736851491
cg00082332 0.0129352339655439 0.111110242686791
cg00082411 0.00427459922183629 0.130932395134101
cg00082426 0.00175095104403342 0.576378536909107
cg00082472 -0.00253626260878351 0.137638617984556
cg00082476 -0.00160975793596629 0.454303655310791
cg00082491 -0.00176162153838036 0.10531343812961
cg00082558 0.000409540793584911 0.846127630777934
cg00082574 -0.00482324069560547 0.56061676763136
cg00082664 -0.000985986202854778 0.756874054762382
cg00082713 0.000169910957548779 0.961471415528514
cg00082770 0.00719853620242845 0.647060741626646
cg00082833 0.00127584532431701 0.346854084025302
cg00082874 0.00618469614852176 0.289116172226552
cg00082897 0.0127578284399129 0.0959559855141663
cg00082912 -0.00779317916721799 0.651920601120354
cg00082995 0.0073209076683006 0.426345182128313
cg00082998 0.0158608340044024 0.0562878875972849
cg00083018 -0.0105314602159889 0.300021818638443
cg00083028 0.000451211759768401 0.943172698781843
cg00083042 -0.0170890944028333 0.0113753759556894
cg00083046 0.00544077879507264 0.233683918587387
cg00083059 -0.000241519914391438 0.961179274321595
cg00083067 0.00713217339068408 0.400059987097863
cg00083068 0.00156390128489732 0.675277550233982
cg00083072 0.00215842060502911 0.628260664632597
cg00083084 -0.000861639736008727 0.657130658093305
cg00083091 -0.00446149341788754 0.423639206757054
cg00083139 -0.00152759871914849 0.238295772246871
cg00083193 0.0327200568881095 0.00135534711039885
cg00083194 -0.00103525817905945 0.822558550535967
cg00083206 0.0147241357744314 0.800101874964854
cg00083223 -0.00369408162821333 0.64485131088917
cg00083262 0.000262092972813895 0.973494235826395
cg00083265 -0.0048136439381419 0.0768933231853027
cg00083294 0.0049020588041377 0.415999787445811
cg00083399 -0.00943374316051423 0.239278217894181
cg00083535 0.00498134309082053 0.190647954524009
cg00083596 -0.00977427574694553 0.197718860272549
cg00083616 0.00028819852432491 0.978813852484227
cg00083659 -0.000371361051488497 0.952922494961967
cg00083685 -0.0219760045629698 0.0398747227861225
cg00083700 0.00699128642453794 0.501325112995584
cg00083704 0.00541995423464603 0.62600090356618
cg00083765 -0.00114911592589964 0.159328398424796
cg00083801 0.000977223390024139 0.22860604351589
cg00083833 0.00621177889398919 0.520850516986617
cg00083848 -0.0117615562603477 0.0375590193154113
cg00083853 0.00309742200345772 0.78655409700109
cg00083959 0.00180863423338747 0.761732955231722
cg00083993 -0.00543936450305977 0.428630881673734
cg00084019 -0.000936154612245182 0.848224114693379
cg00084093 -0.00731824590406462 0.56566950161655
cg00084094 0.00252064097541245 0.592199705130469
cg00084153 0.0662763825849539 0.000904544174338063
cg00084184 0.00272225238842575 0.694529220104424
cg00084202 -0.0126562891039301 0.0958900230075287
cg00084338 0.167377906147831 4.06035525282954e-05
cg00084340 0.0012010625129148 0.876863007637491
cg00084347 -0.0229792121484635 0.0323467359355136
cg00084398 0.00333526766259405 0.822404184872739
cg00084432 0.000506716684362436 0.828562277227261
cg00084435 -0.0277398290367542 0.0210969236570184
cg00084577 -0.0305380042626463 0.0614924915011809
cg00084587 -0.00267377429908507 0.708975351281493
cg00084591 0.0169429821311317 0.504236137483081
cg00084604 0.00382779757970279 0.229539139038087
cg00084608 -0.00142212830352776 0.671174173000493
cg00084643 0.00325028531149012 0.758578454135907
cg00084669 -0.00103762138414713 0.257832696060136
cg00084687 -0.000800685801030576 0.250517746542222
cg00084720 -0.00235639613970565 0.724524713505365
cg00084764 -0.00534450173023517 0.290592083743045
cg00084770 -0.00695886175183911 0.470251383591196
cg00084777 -0.000586730135378843 0.815539052222914
cg00084798 0.0105014906286286 0.136458716175613
cg00084864 -0.000743200416468998 0.932342151459452
cg00084888 -0.000972425112692787 0.214018034056887
cg00085013 -0.0306027499395268 0.018713525822394
cg00085029 -0.000938773201209763 0.799774465500547
cg00085061 -0.00377652397435888 0.718296172533166
cg00085123 0.0144857982850171 0.043950724146675
cg00085199 0.00259951304014275 0.496008600197875
cg00085256 -0.00226595804876487 0.503428837925658
cg00085281 -0.00324594468302669 0.654394087803194
cg00085370 0.0284529094679728 0.193095233756298
cg00085416 0.0155055838398305 0.432420916637526
cg00085420 -0.00246754878475671 0.919110071443561
cg00085430 0.0168906691926442 0.195409044951472
cg00085434 0.0122230305929284 0.234128413092268
cg00085438 0.00323402166476904 0.748732725577384
cg00085448 -0.00739848667636036 0.335999178047258
cg00085592 0.00754367113109821 0.533837113006006
cg00085593 0.00248827843679936 0.794251548553998
cg00085620 -0.000687581704012992 0.952588029318302
cg00085713 -0.00810308428128987 0.297584458530039
cg00085732 -0.00832691565633729 0.360296938354413
cg00085747 0.00246024302118888 0.825673794933147
cg00085790 -0.0242159066181744 0.0531927977864976
cg00085800 -0.00185845168402814 0.635580438081181
cg00085812 0.0360198693742458 0.000179399765731697
cg00085819 -0.00247230873201657 0.820671855277249
cg00085830 0.00257963735061573 0.799074645735258
cg00085965 -0.00468782548656574 0.560157285128404
cg00085994 -0.00525641573099264 0.159853886990364
cg00086113 -0.00406179597301701 0.175664418309009
cg00086171 0.00491438045250149 0.0870969540458194
cg00086186 -0.0232156452575522 0.0337607642927779
cg00086243 0.00764722388724015 0.713330269140496
cg00086247 0.0128437822789656 0.707097650369834
cg00086266 -0.00560098101354612 0.00207080584880522
cg00086283 0.00300678911880359 0.245365886480541
cg00086291 -0.00165969823769376 0.67043012259191
cg00086297 0.00398733422170307 0.495668774063614
cg00086346 0.00587104394738156 0.764521979657607
cg00086429 0.00960177612709209 0.510508744584916
cg00086493 -0.00194660594033427 0.896462702242687
cg00086577 0.0367966179851757 0.000554696395497231
cg00086669 0.00227361195748264 0.772248396100007
cg00086670 -0.00224027481568788 0.539309653889644
cg00086809 0.000330016595242885 0.946749722820089
cg00086869 -0.00140185657187973 0.634106439250855
cg00086911 0.00570729666346612 0.477554089035647
cg00086921 0.0223022279551861 0.282321325272085
cg00086926 -0.0144281347216815 0.16718532470309
cg00086941 0.0012552333984393 0.739923540117952
cg00086995 -0.00258040456594938 0.894352117530184
cg00087005 -0.00334243086770861 0.15352326394639
cg00087023 -0.00111306336331675 0.696125766638802
cg00087055 -0.00131007427219812 0.868244346222861
cg00087067 -0.00776943357273246 0.501988266055629
cg00087068 -0.0116028367640806 0.0662206404309707
cg00087073 0.0022248602292016 0.582065408849504
cg00087098 -0.00690896370883238 0.17756529867721
cg00087153 0.019396231520031 0.191850263193973
cg00087161 0.0149104768728514 0.152893793808715
cg00087195 -0.00072042167822722 0.149921746210292
cg00087244 0.0040327082982195 0.491611136553268
cg00087273 -0.00197855377231173 0.440172304174493
cg00087274 0.00864414724339972 0.242720214014771
cg00087355 0.0110366463652313 0.380333997729663
cg00087368 -0.00146441368048324 0.92861632178561
cg00087417 0.00163924906880806 0.512175671178597
cg00087420 0.00743633630714681 0.145457363146632
cg00087425 -0.0567674302543778 0.0263360356058632
cg00087482 0.00281467362934757 0.279451858610263
cg00087511 0.0136819506309001 0.0447967285322263
cg00087544 0.0125732919346203 0.229224968354638
cg00087546 -0.0108304927254657 0.275225662884666
cg00087568 0.00286024640158491 0.621652913696404
cg00087645 -0.000243562178659977 0.926175387636738
cg00087646 -0.000127614375391317 0.964078151506108
cg00087696 -0.0155775287719841 0.0675015296125262
cg00087728 -0.000286467626551645 0.937175195844695
cg00087741 -0.00511735129031477 0.428614548195845
cg00087750 7.07192432478804e-05 0.990465604938913
cg00087792 -0.000535929173986743 0.853954666564635
cg00087799 -0.00121076999144938 0.656131196684335
cg00087804 -0.0170099886187707 0.113107109480321
cg00087806 -0.00507659005042896 0.14307811236355
cg00087884 -0.0201321418104341 0.0327397883667947
cg00087906 -0.00221271798302233 0.0503923958550608
cg00087963 0.00420785417325421 0.743895264574794
cg00087971 -0.00775003123321124 0.0478244053677496
cg00087983 -0.0221432974402033 0.00447082657375821
cg00088007 -0.00202196238510762 0.877461293633367
cg00088026 -0.00069595537875654 0.401170549459642
cg00088042 -0.0166211919765163 0.0882239646932838
cg00088080 0.011716719464323 0.0534134637650731
cg00088130 0.00846101513492988 0.35560450998666
cg00088135 -0.000907475840105213 0.754097371844077
cg00088148 -0.00543792233150931 0.184178069427122
cg00088183 0.00211922765046956 0.821441745718722
cg00088227 -0.000479744280575734 0.428510212361934
cg00088264 -0.012936347927809 0.431730519744839
cg00088282 0.00666490244172137 0.316577458045024
cg00088299 0.000810144903976124 0.27676162906454
cg00088399 -0.00610631518142645 0.232564908294399
cg00088428 0.000575085417186875 0.889019462723013
cg00088445 0.00660174434925973 0.158582004105621
cg00088464 -0.0220934775651491 0.00216904168925656
cg00088483 -0.00488029025145638 0.141027342952539
cg00088507 -0.00115877140997099 0.615847299176193
cg00088575 0.0273335745559941 0.188749147554159
cg00088620 -0.0109633651502177 0.199198163497322
cg00088665 0.00656289412409144 0.127703727475653
cg00088688 0.0433290558556898 0.216906347427687
cg00088747 0.00220093711047572 0.333306184062831
cg00088797 0.0555822955602227 0.000935602226426526
cg00088844 -0.00916688908748224 0.12068479230439
cg00088880 -0.00401516016597053 0.237149040926897
cg00088901 0.00225565531260897 0.386788393460451
cg00088916 0.0188005120675503 0.0537984550214383
cg00088987 -0.00852066716986996 0.332027391370718
cg00088989 -0.0149405162932537 0.0261651944353086
cg00089091 -0.0169704853513569 0.105826560761154
cg00089101 -0.00326999045680953 0.344865914275383
cg00089107 -0.0137452602334483 0.0189687774590695
cg00089122 0.00148532144611567 0.700143367024492
cg00089154 -0.00244115271725109 0.790548596926154
cg00089214 0.0101473151517824 0.199804739135995
cg00089219 0.00872945641617491 0.229762472395589
cg00089224 0.000731877016269742 0.808446906655351
cg00089314 0.00898838618441578 0.566558794619439
cg00089353 -0.000586216055167094 0.419493413517444
cg00089372 -0.00111327620218316 0.218608902567226
cg00089384 -1.55243603078069e-05 0.99799656360059
cg00089424 -0.000181787379071442 0.924584025328653
cg00089425 -0.00361797932228611 0.317796205469042
cg00089464 -0.00406081713848099 0.597763874991566
cg00089470 0.00128379027643603 0.824639895321708
cg00089486 0.00694143595446069 0.225246502392949
cg00089550 -0.0164266998809191 0.233029744247168
cg00089566 0.00668516921401465 0.660486879118891
cg00089666 -0.00282197677523221 0.298547121436609
cg00089695 -0.0104552530216108 0.029332615119288
cg00089719 0.00311609361391767 0.4472741791499
cg00089783 0.0017451470200804 0.77724243476031
cg00089798 0.00851869512113103 0.00390306742217839
cg00089814 -0.0198362819278923 0.0134892059023935
cg00089821 0.0447503700229708 0.0024891503496343
cg00089823 0.00511336553228938 0.16144351165816
cg00089864 -0.0033736872114708 0.622608244727651
cg00089896 0.00145770577316937 0.819548561725003
cg00089915 0.00106965928541576 0.845204552654104
cg00089945 -0.0251993200794424 0.209092092920365
cg00089960 -0.0164182775617665 0.262787279639019
cg00089966 -0.0135889992633727 0.382797086538113
cg00090027 -0.010243182826375 0.166327717039899
cg00090068 -0.00123435884900763 0.89804949233912
cg00090091 -0.000463958279681916 0.891353482800675
cg00090103 0.00148173732824413 0.0669655464963139
cg00090105 0.0216264804499672 0.178018077656531
cg00090182 -0.0213794233671199 0.302639508112948
cg00090197 0.00166374764471051 0.854391276849001
cg00090261 0.00119172438076775 0.836556811491867
cg00090265 0.00328885777690446 0.66464024328428
cg00090306 0.00380296155473718 0.23123971366978
cg00090309 0.0427633290044794 0.0180010214802144
cg00090351 -0.00493567475725631 0.494064244602616
cg00090431 -0.0125532122539566 0.187123763078746
cg00090452 0.00193046518043779 0.870080973988753
cg00090534 -0.00174633947963457 0.459987565283923
cg00090591 -0.00270965437676345 0.676979683749559
cg00090619 -0.00110412903714435 0.457555658130428
cg00090632 0.0600399432271596 0.299365300712557
cg00090648 0.000706414227832148 0.410376712708843
cg00090674 0.0105526255315316 0.364633071478489
cg00090731 0.00164821397283713 0.365626257943143
cg00090737 -0.00438290276349063 0.72842627376042
cg00090764 -0.00433553707579102 0.546728445159006
cg00090767 -0.00084354232833217 0.910342563837746
cg00090782 -0.011697212816459 0.562392360058982
cg00090787 -0.0176563477681735 0.049707735812515
cg00090800 -0.00172481607339137 0.20523886858302
cg00090809 -0.00968425955872054 0.219948679285982
cg00090813 0.00288295345534318 0.47470419077594
cg00090865 -0.00167638648157581 0.345992086896318
cg00090873 0.0242775653962057 0.105919074097087
cg00090936 -0.00919718143895887 0.0781676784485517
cg00090974 0.0111167060479246 0.296249302144973
cg00091004 0.000825349325535315 0.848067798562157
cg00091044 0.00031159557625548 0.939057339188143
cg00091060 0.047524777735525 0.00892331170612067
cg00091098 -0.022809966815683 0.00797003162955724
cg00091129 -0.000988413068873052 0.789303504173102
cg00091146 0.00110433780266114 0.790581452627978
cg00091147 -0.00209632382666372 0.324323586747898
cg00091195 -0.00405554186865845 0.66149850919539
cg00091213 0.0091113648693678 0.156632674909759
cg00091246 0.0157345711663378 0.0480359896431272
cg00091263 0.0630755145375469 0.00140604505025873
cg00091285 0.00214357872421822 0.239078009227444
cg00091302 0.036289081121825 0.0390258653738001
cg00091337 -0.00641078766790823 0.55992020266386
cg00091349 -0.00163524577414969 0.923155373967006
cg00091460 0.00351705438821921 0.0667913295303486
cg00091483 -0.00804865147330222 0.428553999861327
cg00091513 -0.0156830511684188 0.10200702389311
cg00091524 0.0224647724132632 0.0101242845907241
cg00091589 0.000589574674898123 0.702030186633742
cg00091596 -0.00191882466135002 0.561607904819444
cg00091633 0.0141776823517961 0.211658385628003
cg00091673 0.00191398728537729 0.697329195984445
cg00091693 -0.00413222314501569 0.577018664744898
cg00091742 0.00349488983660495 0.317595281977866
cg00091760 0.00475291240907304 0.822375295908201
cg00091781 0.00449359233915494 0.115568470202702
cg00091783 0.00446268533054219 0.142037825971338
cg00091899 -0.00302137759932157 0.615983456437114
cg00091953 -0.00086610045733304 0.70863261604314
cg00091960 7.55400675732296e-05 0.984711035274321
cg00091964 -0.00111471836074344 0.730039171375587
cg00091986 -0.00264041535077596 0.0975242592627371
cg00092123 0.02783972087566 0.0125861877444832
cg00092146 0.00395898445330571 0.187110050076334
cg00092151 -0.00132568233189857 0.84076710500062
cg00092235 0.0226979487699386 0.426600853810464
cg00092247 -0.00477617191540991 0.460920198424034
cg00092287 -0.00253761733924049 0.0258611919664557
cg00092301 0.141960356929981 2.07350963933302e-09
cg00092309 0.00708793072195391 0.656287592833365
cg00092348 -0.000669206615116622 0.876674720480011
cg00092349 -0.00480790013628614 0.495701492662021
cg00092389 -0.000392920268270494 0.729038390548797
cg00092400 -0.00188508695538318 0.857178316182739
cg00092426 -0.00226718005127762 0.480913763944429
cg00092427 0.0106351106108318 0.16486349940922
cg00092443 0.0104272235390805 0.636414826632981
cg00092444 -0.0101897194165553 0.0611942699697552
cg00092475 0.00586333687947523 0.659295294990246
cg00092518 -5.86231641039293e-05 0.960218833340823
cg00092551 0.00562836602901482 0.0590605711333117
cg00092565 0.00446471123306028 0.0963533398300343
cg00092590 0.00790436704947085 0.151041634622206
cg00092611 -0.00075794919011047 0.27790237771685
cg00092621 0.00312730571797821 0.237652112476203
cg00092644 0.000750812748357447 0.85076075035864
cg00092682 0.0083180714357826 0.21228950838311
cg00092711 -0.0132288069964093 0.295880633793286
cg00092736 -0.0202790739355738 0.200757533928467
cg00092821 -0.0110527813734827 0.391323007177631
cg00092916 -0.00281299222408279 0.272675099078541
cg00092931 0.00877978756884619 0.187784198206281
cg00092992 -0.0248136105665312 0.0542905228318183
cg00093042 -0.00505499968513838 0.354737479934619
cg00093057 -0.0120649509437402 0.0218037114930338
cg00093058 -0.0040862389977415 0.353398616657387
cg00093080 0.00281297584352978 0.157216673591832
cg00093087 0.0131191465139626 0.0150821661268871
cg00093095 -0.105940431143835 0.00497558113437707
cg00093099 0.0396320723726429 0.0863704547382464
cg00093129 -0.000581695560098979 0.9105214658839
cg00093149 0.00324199770805709 0.475526143792414
cg00093177 0.000821572055155594 0.712228053837645
cg00093436 -0.000428351716417494 0.814236733532436
cg00093449 -0.00441722708409098 0.355892247202655
cg00093544 0.011040391426758 0.697093213391046
cg00093634 0.010376827119367 0.0712348266656062
cg00093637 -0.00304130118316751 0.367672913049518
cg00093643 0.0537613760458452 0.000224934335807509
cg00093653 5.50038555056677e-05 0.980223858514149
cg00093688 -0.0087820773369708 0.334412602276289
cg00093695 -0.0102774467034338 0.1230497725106
cg00093756 -0.00454890514098634 0.322783552256052
cg00093815 0.0030838075694786 0.544918082353249
cg00093851 0.00237555577729021 0.452175472055243
cg00093888 -0.00163638830275641 0.560673358298316
cg00093890 0.0012479701428035 0.649698000069789
cg00093900 9.28446900836516e-07 0.999773488216089
cg00093930 0.0169114961969963 0.0369550816654691
cg00093956 -0.00228071068839687 0.641159155458068
cg00093971 0.0188797234542294 0.108835755388505
cg00094006 -0.00229609607359708 0.789957307492189
cg00094036 -0.000201147512970462 0.774682004315106
cg00094051 0.0228309082429321 0.193792377357949
cg00094063 0.0326591701051718 0.024857639019718
cg00094155 -0.00480927795664213 0.158108009922994
cg00094158 -0.00656148703599522 0.117147486227108
cg00094204 -0.00567626228169478 0.157651855147623
cg00094226 -0.000758497603104641 0.911077883210707
cg00094244 -0.00335995063432116 0.325474058097365
cg00094256 -0.0001388639052544 0.897427879411944
cg00094303 0.0124398130921145 0.175015937329523
cg00094308 -0.00287369035658614 0.468111809121061
cg00094333 0.00480376961857409 0.282120187723916
cg00094359 0.0267057456137004 0.0216975826664652
cg00094397 -0.0150129412799764 0.193086212490475
cg00094401 -0.00978411534226998 0.271385850322014
cg00094412 0.0707917830744061 2.15719048659758e-05
cg00094518 0.00186067975523507 0.717889797291197
cg00094538 0.00633157536925623 0.582196191220204
cg00094558 0.00165700934189624 0.794960893688472
cg00094579 -0.0130242906364732 0.285009331632417
cg00094585 0.0123830779594513 0.0483170139125498
cg00094595 3.70495340502565e-06 0.999408346865068
cg00094597 -0.00398611819023378 0.809902527395143
cg00094620 1.20658272220135e-05 0.998595325910629
cg00094649 -0.00239466431762785 0.804481889167374
cg00094734 -0.047893435902437 0.0511656535129627
cg00094739 0.000359029981581029 0.973657097437076
cg00094744 0.0086414947863549 0.66341532194098
cg00094751 -0.000900468286221006 0.673220689593439
cg00094755 0.00437113465299068 0.121247920835596
cg00094764 -0.0177882972802983 0.0268814214714563
cg00094817 -0.00725323752971537 0.331583191856998
cg00094824 -0.000530192316532818 0.969091936665648
cg00094851 -0.00330049351176276 0.364057720304297
cg00094858 -0.00553453483010475 0.109225576930185
cg00094898 0.0195656440908113 0.0261104226253641
cg00094901 -0.00014445035653472 0.927026336830439
cg00094943 -0.000194313962838221 0.962805892520943
cg00094998 0.0283342665457722 0.000574600419147091
cg00095018 0.00801420592323682 0.392411874771575
cg00095027 -0.00125267056627816 0.124025307293934
cg00095080 0.00469816961039184 0.248192631998491
cg00095099 -0.000844179193823454 0.939797562514091
cg00095138 -0.00362392436583059 0.316728640411732
cg00095165 0.0524437356616457 0.00878840710789703
cg00095200 -0.00156619434346482 0.617899775418942
cg00095214 -0.00771607725062105 0.386404612221756
cg00095248 -0.0263251049172427 0.00240370475283197
cg00095259 -0.0118473817912756 0.617514592532094
cg00095271 0.00366492142995169 0.149458723197666
cg00095276 -0.0333141127961499 0.000395247468842514
cg00095326 -0.0191373766777687 0.148917761908986
cg00095333 -0.0016050985370671 0.689812770484747
cg00095431 0.00400606997080302 0.756866741662056
cg00095463 0.00384828524843204 0.1763926945686
cg00095491 0.00100789104583227 0.803836069145091
cg00095493 0.00231010715606677 0.693724449763818
cg00095523 -0.00788947411646658 0.528812809150135
cg00095619 -0.00312568813716857 0.737846445592582
cg00095626 0.0383423639176994 0.136693965623232
cg00095629 -0.0121753757185652 0.340661403723813
cg00095658 -0.0046442585289713 0.502635801854515
cg00095674 -0.00177939745713259 0.481121003401467
cg00095678 -0.00583118686339857 0.349710134985941
cg00095688 -0.0353154098422813 0.00747933982402871
cg00095695 -0.0183509164459487 0.0123865516553825
cg00095705 -0.00446828034936255 0.256415629544725
cg00095772 -0.0045597172929579 0.466766444026273
cg00095773 -8.29788491623832e-05 0.984313228508361
cg00095846 0.0021341454967163 0.582096462492754
cg00095859 -0.00769750212323079 0.717308861651657
cg00095870 -0.00225864479412544 0.293789736778502
cg00095878 -0.00108649416271163 0.852684810036319
cg00095918 -0.00131232569390873 0.562848291592115
cg00095930 0.0314836373991483 0.0771059255587591
cg00095976 0.00434994729709704 0.283835473855342
cg00095984 -0.00200567951944207 0.7662960148358
cg00096039 -0.00603996717427887 0.00941331350594416
cg00096065 -0.00216480174097961 0.4083144117308
cg00096260 0.000539744199676812 0.943706377768484
cg00096267 0.00188805274066955 0.588492989642459
cg00096307 -0.00718937406465789 0.103546510300216
cg00096328 -0.000389969078273719 0.887838285415788
cg00096418 -0.000543254743847305 0.902392399847829
cg00096419 -0.00600112660412773 0.00766910581722428
cg00096440 -0.00198977901848631 0.792103526800394
cg00096458 -0.00338282211835122 0.407398683408314
cg00096522 -0.00775618978366014 0.0500673036794865
cg00096536 0.0134531605001125 0.00253826544174569
cg00096603 0.00437557981524675 0.180722200920548
cg00096705 0.00796745376335312 0.548476943421058
cg00096756 -0.00377336636247122 0.653067478499554
cg00096806 -0.00711443422233988 0.0600471076800368
cg00096810 -0.0128988483907394 0.513546398568619
cg00096845 0.00354258483263039 0.38579562868436
cg00096922 0.00202863400247234 0.83101294853383
cg00096979 0.00435769186289301 0.0547280504691791
cg00096995 -0.00732563759884274 0.0973822577816265
cg00097038 0.00300659954560307 0.506357010895774
cg00097081 -0.00452416637255245 0.273826772764202
cg00097088 0.000325518061006761 0.911641292183531
cg00097121 -0.00915441434846723 0.3989459362676
cg00097144 -0.000218132181899561 0.948815056798057
cg00097225 3.70202917707877e-05 0.994283941234368
cg00097249 0.00131901956994846 0.922639167463664
cg00097340 0.00736613539583598 0.0112744870757786
cg00097357 0.0119461842607701 0.388465944379715
cg00097395 0.00343705139123258 0.619328646801816
cg00097432 -0.00621794911558085 0.139480025756837
cg00097446 -0.000461425185988446 0.796734997122513
cg00097450 -0.00139766885686691 0.913862101048034
cg00097452 0.0242211223207461 0.0372933529769302
cg00097536 0.00312662377390676 0.425702008251183
cg00097539 0.00110324578564797 0.775981339990914
cg00097550 0.00175307842071104 0.727001545835964
cg00097573 -0.000431343999550861 0.683854313266392
cg00097619 -0.00525339182075656 0.149047100253883
cg00097626 -0.00216081106175502 0.00582637482175728
cg00097639 -0.0232775696988364 0.000864352015265833
cg00097647 -0.000467376905070067 0.629525593804968
cg00097668 -0.00241201307814395 0.468946311318033
cg00097670 -0.00307407725475643 0.430874819165505
cg00097715 0.0337423177282269 0.00669857180121333
cg00097800 -0.00101753419500078 0.890088274702216
cg00097818 -0.000198171198074608 0.980695833665914
cg00097905 -0.00566939188153616 0.395414961924176
cg00097940 -0.00124880413697333 0.0972127672430416
cg00097968 0.012408953808806 0.107055974411433
cg00098040 -0.0126650772672198 0.080645082835435
cg00098053 -0.00323300251142729 0.357521974543741
cg00098063 -0.00139183240568801 0.418080506053397
cg00098108 0.0123861151819005 0.0505258202049768
cg00098109 -0.00217466375497767 0.805273001492308
cg00098112 -0.000218346480255783 0.776155884895904
cg00098162 -0.00110494890417418 0.833634516745211
cg00098175 -0.0116753603767085 0.115435707888142
cg00098239 -0.00125308825420194 0.495655624214347
cg00098280 -0.00578069632666171 0.126948937932932
cg00098286 0.000842449651924642 0.786641754507766
cg00098297 -0.00133750329681874 0.757392904259344
cg00098304 0.0260658607404394 0.0721092139334132
cg00098345 -0.0155922024216821 0.0119281418084719
cg00098450 -0.0144374371707956 0.174645814495484
cg00098559 -0.0106850836873512 0.151239728660001
cg00098622 0.0331403338716862 0.0354332338295158
cg00098628 -0.00227070111977776 0.557826369567034
cg00098673 -0.000161155478330198 0.961026053287316
cg00098693 0.00125740471369823 0.696272219784882
cg00098718 -2.88633769840859e-05 0.996736695914416
cg00098726 -0.0182664715257513 0.0693004940945751
cg00098750 0.000791364138261105 0.783312640764892
cg00098799 -0.0288989847331746 0.434546691551938
cg00098814 0.000897911689290341 0.750352653134248
cg00098819 -0.0195321185520307 0.31556125989262
cg00098951 0.00707289952930121 0.0460040422955102
cg00099023 -0.00025294889705098 0.850570786982834
cg00099091 -0.00156471983056564 0.222577025657374
cg00099100 0.0142067487740744 0.105242184669151
cg00099240 -0.0196188393151705 0.375265855925537
cg00099306 0.000203085190488074 0.970937827485365
cg00099350 0.00344449277043682 0.314086135650363
cg00099383 -0.00382429834256801 0.363303099741294
cg00099393 0.00574762707424659 0.216391472651141
cg00099441 -0.00425761820370816 0.591783591419884
cg00099519 -0.00656933365368283 0.259651229863429
cg00099602 -0.00298581373722213 0.47963434600545
cg00099664 0.000530982027487394 0.914761819817902
cg00099712 0.00393783770277522 0.276604001479174
cg00099755 -0.00274019495342723 0.438953255032192
cg00099766 0.0378836660235042 0.000692649725897365
cg00099768 0.00101917017783829 0.865796030377185
cg00099790 -0.00531863042645206 0.311810815766343
cg00099835 0.026005682733914 0.0543297702862124
cg00099912 -0.00135468785823229 0.972896663033652
cg00099976 -0.00339728194937232 0.734603648125616
cg00100114 0.00333831580959055 0.441492539171671
cg00100184 -0.00116603777515104 0.655392256763879
cg00100253 0.0170517457746248 0.287349305156848
cg00100289 -0.00896636788230645 0.580700134899376
cg00100361 -0.00669332127560578 0.505083210458009
cg00100375 -0.0407533375744611 0.119201970116689
cg00100397 0.00125841426659841 0.370634943255754
cg00100399 0.0138686497440164 0.0645170624156924
cg00100428 -3.13364933402223e-05 0.985786960859162
cg00100436 0.00330590612909762 0.434294109537642
cg00100440 0.0129195143381498 0.330582489446546
cg00100491 0.00121787842392853 0.741908687776506
cg00100538 -0.00100713851984021 0.737661493588138
cg00100680 0.00376565579939604 0.302269804556159
cg00100703 -0.00489691271405755 0.365288082069195
cg00100722 0.00805307450789584 0.441027634816505
cg00100800 -0.00194334949409839 0.662247327648343
cg00100804 -0.00282020861672724 0.672977283427959
cg00100844 0.00396443855637829 0.83810495032845
cg00100902 -0.00337099778344642 0.725920177142405
cg00100948 -0.0119273696922714 0.643988094728263
cg00100963 -0.0103624391390682 0.237086479735433
cg00101013 -0.044959959540567 0.0233731544126451
cg00101018 -0.00943019071990399 0.292159263885822
cg00101079 -0.00235169065292527 0.78077947320525
cg00101104 0.00119480838058072 0.826938659404398
cg00101115 -0.00107258436893541 0.0651624822713715
cg00101118 0.00101079207259068 0.806069534997133
cg00101154 0.0708885027034192 0.349483812287072
cg00101164 -0.00088495668591229 0.862621126240435
cg00101169 0.000180729786610576 0.965325088795731
cg00101235 0.00837946637955641 0.0905238101292135
cg00101260 0.0299537875925412 0.00404216623282103
cg00101287 0.00417359499640436 0.673363265731916
cg00101350 0.00146963214197571 0.599104380026937
cg00101424 -0.0120822711021186 0.265719485845308
cg00101457 0.0327936487317695 0.00874978484516058
cg00101555 -9.64163421641961e-05 0.968093215094519
cg00101602 0.00121091257342085 0.752623611549104
cg00101629 0.0293238424657548 0.00543453982941083
cg00101675 -0.0185483257527436 0.0113621063011993
cg00101693 0.00834018527109137 0.0444668894345186
cg00101713 -0.00300750834942291 0.344784339141605
cg00101715 -0.00400679216616609 0.732576468753929
cg00101728 -0.052017698553662 0.38239170923791
cg00101753 -0.00894256637595275 0.367308318513176
cg00101895 0.00861160056689118 0.332993605690633
cg00101940 0.0279239227478669 0.0382720070844964
cg00101986 -0.000920745369792368 0.367122923816216
cg00102023 4.71182218270785e-05 0.986420238100106
cg00102033 0.00358072587839412 0.585120397304929
cg00102042 0.0114819631884978 0.36406955474984
cg00102060 0.0572225009775691 0.0113436908154622
cg00102073 0.00369370244010909 0.438925746312088
cg00102078 -0.00441710671053841 0.106569339618867
cg00102084 0.0311036065882803 0.0124722516702595
cg00102093 -0.000583726169635659 0.870314807299094
cg00102141 -0.00176275391540136 0.340023029632524
cg00102166 -0.0554371898375112 0.117673384550476
cg00102183 -0.00108967699113275 0.618536718596327
cg00102184 -0.00798704365866774 0.0760912358766986
cg00102223 -0.00688335121361909 0.422227437810034
cg00102327 -0.00939555412517151 0.141901300935657
cg00102405 0.0103799547640137 0.367642667022257
cg00102439 -0.00220709057606463 0.543638596552616
cg00102512 0.00199464820262265 0.491121367524042
cg00102561 -0.00770683755417105 0.364362653054418
cg00102608 0.0294078437129343 0.0508723780291128
cg00102633 -0.0151308245384265 0.0452315598366307
cg00102711 -0.0178216084471314 0.0521275796236312
cg00102726 0.00966476077275258 0.0120083688548893
cg00102731 0.00573369020516606 0.750108906913304
cg00102795 0.0058836085123051 0.165094796144834
cg00102808 -0.000383382227691888 0.785474399813598
cg00102896 -0.00649039250087534 0.536225720799714
cg00102920 0.000859845893570605 0.86663714995525
cg00102955 0.0284147536550765 0.00271749684184513
cg00102987 0.000966209824505036 0.786594215845279
cg00102996 -0.00356061659542265 0.43854929085801
cg00103011 -0.00981043278521598 0.252201472885898
cg00103075 -0.0611279235978949 1.58010224858123e-06
cg00103115 0.00337768283933361 0.721442453492416
cg00103132 0.00773528341778798 0.00840321768940723
cg00103177 -0.00455503868834179 0.434358985975683
cg00103200 -0.00590943594847387 0.161152600177998
cg00103209 0.000880654126515307 0.683394192302003
cg00103276 0.00572372793139444 0.563372336831315
cg00103299 0.0172489205987863 0.097191023723707
cg00103301 -0.00441145835676576 0.577692642658853
cg00103329 -0.0262621184324218 0.120991722058892
cg00103356 -0.00825145440111987 0.409529633534107
cg00103368 -0.00682931287861564 0.768158194088909
cg00103398 0.0234044811045877 0.197473243114476
cg00103401 0.000747906293254025 0.831768692869774
cg00103448 -0.00318921520400477 0.26677480418701
cg00103543 -0.00658634070962318 0.346437794942781
cg00103549 0.000896292466934532 0.770799304833809
cg00103568 -0.00944430513633501 0.227902464368323
cg00103573 0.00178108315938421 0.799661596963074
cg00103609 -0.00402423866863419 0.42221428620322
cg00103671 0.000267890916064134 0.93815777706392
cg00103685 -0.00529106893510693 0.330688587154253
cg00103774 -0.0039252086883558 0.741354130570092
cg00103778 0.0155549395746839 0.249242956638148
cg00103783 0.00326219362116916 0.112048232997376
cg00103785 0.0128859875709713 0.255068964899779
cg00103855 -0.000475736605943211 0.832944080256178
cg00103865 -0.0213964000279794 0.133711074279436
cg00103879 0.00105539842457999 0.751071437138727
cg00103908 -0.000143915021976424 0.949851751446411
cg00103961 0.00460887858616666 0.656597799944647
cg00103984 -0.000554706127479767 0.490227011407008
cg00104059 6.58952745825041e-05 0.98661777480423
cg00104072 0.0225378387245581 0.0973285953173792
cg00104086 0.00625969878689147 0.153142329243368
cg00104108 0.0107330542769916 0.554890025575232
cg00104126 -0.000553352659827667 0.75422535450704
cg00104131 -0.000333831219233966 0.771313513351282
cg00104167 -0.0368035932531186 0.297647209099907
cg00104187 -0.0012571679547396 0.935436414305455
cg00104249 -0.0217577558924512 0.203459722618048
cg00104267 -0.0025033453854347 0.506657057138665
cg00104298 0.00141146513187323 0.485582764255539
cg00104303 -0.0151130522734825 0.0576792677653462
cg00104333 0.00203021277061355 0.607546625582931
cg00104343 -0.00514428456462157 0.121262320460662
cg00104348 -0.00590263926018713 0.246113355917933
cg00104562 -0.010670662997604 0.270972642267872
cg00104570 -0.000321660024377704 0.702514741034423
cg00104608 0.0142471859509691 0.262719543234242
cg00104643 -0.0132360812178136 0.0875888030689911
cg00104845 -0.00344718467932382 0.0216830612315287
cg00104984 0.00612074580669157 0.0639192316090334
cg00105025 -0.0052477339511064 0.563559648945538
cg00105035 -0.00461954448093472 0.679787493507521
cg00105041 -0.00367019962641288 0.199545131387077
cg00105060 -0.0102710913166328 0.184101884647609
cg00105102 -0.00512268041809604 0.108941451249211
cg00105116 -0.00157089034444694 0.762282597139335
cg00105189 0.0687845737770006 3.41224849386872e-07
cg00105253 -0.0054410131731707 0.347271480013582
cg00105306 0.0230010214522767 0.122585828864434
cg00105372 -0.00192047760506511 0.703544974137278
cg00105400 0.00352158238668185 0.659544202222018
cg00105415 0.039674199807612 0.136193642712227
cg00105462 -0.00147536613585139 0.846748841377185
cg00105470 -0.000857187984026422 0.13868674139858
cg00105475 0.00579267816783604 0.178699266310413
cg00105515 0.00621329286786518 0.267868631620987
cg00105570 -0.0213967303899691 0.0208404913569175
cg00105628 0.0103811669474127 0.220852826049596
cg00105640 -0.00165536956687919 0.914165316989286
cg00105753 0.00526878825193918 0.458349838663648
cg00105761 0.0119252793919915 0.468216781249898
cg00105822 -0.00400504283602987 0.744706119289505
cg00105852 0.00510492604818257 0.370782078191453
cg00106073 -0.00199603355422249 0.639807538908656
cg00106074 0.000604817195441319 0.382477165515655
cg00106093 0.000293940629074567 0.828126710874023
cg00106211 -0.00243893381316502 0.42306422229213
cg00106225 0.0140153205174207 0.0974618121167791
cg00106250 1.93024700272538e-06 0.999774497984362
cg00106273 -0.00180406516397706 0.763181370659396
cg00106302 0.00249692782381266 0.503018995304706
cg00106345 -0.0531645365701048 0.107138872805265
cg00106419 0.0441434947965846 0.32558823234114
cg00106420 -0.000330383148353989 0.950107045040916
cg00106432 0.00484454062144172 0.40742887142363
cg00106499 -0.00126323850685259 0.118816687480464
cg00106501 0.000784843781060311 0.896131264135141
cg00106512 0.0216313117096386 0.314208466858956
cg00106609 0.0011306815057084 0.885633586369407
cg00106657 -0.00145354507969385 0.603601289861504
cg00106685 0.00185556752290135 0.899612887018514
cg00106744 -0.00443781385636214 0.0707912056594613
cg00106765 0.00131911785004343 0.651521733501384
cg00106767 -0.00166034012073131 0.637331669888458
cg00106800 6.96120520342035e-05 0.98063069419273
cg00106808 -0.000111596937222298 0.994525354975172
cg00106923 0.000780530196226773 0.806674112275564
cg00106925 -0.0351541046167732 7.082596966617e-06
cg00107016 -0.000339877545906372 0.752578071521921
cg00107039 0.00160436944950611 0.83656715438165
cg00107046 -0.0153273022597377 0.190507274883214
cg00107097 -0.01707775203702 0.101615998803734
cg00107099 -0.00118345031779733 0.762845569088154
cg00107106 -0.00214660041743368 0.777372317826134
cg00107187 -0.00155856929378229 0.713072631627158
cg00107232 0.0107465640937177 0.257376323290082
cg00107241 -0.005233941307926 0.832330880235771
cg00107285 0.00712920342152849 0.0787079995289432
cg00107290 -0.000910280834336003 0.897809219314735
cg00107469 0.00477364710429385 0.0945109077936857
cg00107488 -0.0087700533966005 0.211562718356516
cg00107490 0.00716074690036744 0.530222431139809
cg00107521 -0.00871818543907871 0.0628374993788432
cg00107577 0.0045666733848059 0.397932190908595
cg00107579 0.0238734519204481 0.167042961153022
cg00107603 -0.000453015031349631 0.863939532361976
cg00107606 -0.000459629661995184 0.91892771543064
cg00107617 -0.0158200296510849 0.26691025471605
cg00107630 -0.0238282976343969 0.0671625331783994
cg00107632 -0.00963752228049714 0.0254331639048906
cg00107682 4.77071030767244e-05 0.989479851229741
cg00107745 0.00748582259592954 0.394004696752306
cg00107772 -0.000221378744544815 0.967869052017231
cg00107782 -0.0186834033954171 0.115321097579964
cg00107800 0.027834777707581 0.00683616018183767
cg00107819 0.00092769559863614 0.757399306088463
cg00107890 0.00354728105505962 0.537584121953813
cg00107904 -0.000751305315046497 0.693862840315567
cg00107914 0.000918755194338352 0.293466847057858
cg00107935 0.00170941596427435 0.771014747427301
cg00107970 0.013164544736277 0.381176639861075
cg00107982 -0.00147705422137364 0.344986370429138
cg00108027 0.0348512161458165 9.78193805349055e-07
cg00108038 -0.00615323960974539 0.120147141390967
cg00108098 -0.0294538186624328 0.0589301335401243
cg00108108 0.00217484199014828 0.257268781604505
cg00108181 -0.0107736177572301 0.266545278141285
cg00108222 -0.00133892821158853 0.0851571613739482
cg00108228 -0.0263003548026946 0.460519685343175
cg00108277 -0.000839145757278567 0.375968871193202
cg00108351 -0.00191547039925991 0.40168412724104
cg00108396 -0.00607596560952225 0.394852463668269
cg00108438 0.00433122432322775 0.149026932565015
cg00108440 -0.0411240709274712 0.0639688863486099
cg00108454 -0.000755231251636926 0.942654168209988
cg00108519 -0.000166127293985264 0.959198723230121
cg00108554 0.0207045971717914 0.329336507095144
cg00108569 -0.000208304444073478 0.850965376291403
cg00108583 -0.000540863592617427 0.879490712891541
cg00108630 -0.000197719120497989 0.937710373778119
cg00108715 -0.00869751858022192 0.247700089829248
cg00108722 0.0119721177158369 0.130385401702487
cg00108744 0.0755052981811689 1.11298511377775e-05
cg00108814 -0.0127561519426991 0.0773629645019006
cg00108850 -0.00355811746683902 0.171642134807421
cg00108863 0.000232161484457963 0.915107192747457
cg00108873 -0.00152600297591421 0.912975798661575
cg00108894 -0.0030288511585421 0.198995517462039
cg00108938 -0.0016322069240646 0.635956069196275
cg00108944 -0.0540614802013901 0.0596276505254228
cg00108992 0.00491077202818506 0.52600703572829
cg00109012 0.00223056241928721 0.62474090699682
cg00109060 -0.00533801251317209 0.439589141536211
cg00109062 0.0119261950682444 0.544621294940913
cg00109069 -0.00155939216058076 0.71010344681277
cg00109076 0.0109193762311178 0.351351487374791
cg00109102 -0.00127209552667844 0.591838135793522
cg00109164 -0.0105295212692502 0.0346923683319855
cg00109212 0.0290671834244731 0.075155860388294
cg00109213 -0.00435682794977406 0.573469696697315
cg00109264 -0.0244866876652456 0.0151544191154545
cg00109271 0.00675601662666938 0.323656001994254
cg00109293 -0.00494914690110013 0.473578767869206
cg00109299 -0.00565840561885773 0.0750512722908702
cg00109300 -0.00297612987521807 0.155916209999275
cg00109344 -0.00761911350908323 0.50863985498026
cg00109356 0.0148508319178066 0.00239873628346025
cg00109375 0.0116793791275674 0.26859165373021
cg00109433 -0.00468112425404151 0.0840815380490661
cg00109451 0.0147311783579262 0.0888756110938273
cg00109465 -0.0059363940236785 0.0740663492644795
cg00109503 -0.00345954321987206 0.0688201183677274
cg00109545 -0.00380393878307919 0.479496875335382
cg00109551 0.000926823788987599 0.87483970502647
cg00109643 -0.00083642896846607 0.414342633997673
cg00109653 -0.0239114027529255 0.0479728403986417
cg00109703 0.0154173146995745 0.0820518251984404
cg00109764 0.0223399502962985 0.055624214749065
cg00109772 -0.00285820053496703 0.64646191526946
cg00109780 0.0115877737789162 0.0543444788507865
cg00109834 0.00223269304181805 0.87625990401975
cg00109920 -0.0117180055436437 0.0963140705919641
cg00109923 0.00365133126389592 0.296827099448062
cg00110039 -0.00445898897319709 0.15088983860583
cg00110041 -0.000643395938069471 0.927299737377597
cg00110081 -0.00563673155863455 0.26441271245439
cg00110128 0.00381049603851976 0.215860445867133
cg00110134 0.00507481777317099 0.410278370310551
cg00110171 -0.000909362489023818 0.936505534181254
cg00110191 0.00195630093202438 0.618753868159112
cg00110223 0.00194279200898876 0.527329760913955
cg00110277 -0.000133601582217182 0.944234903939243
cg00110435 0.0084438794258455 0.00388241771765398
cg00110519 0.00476117854799754 0.457020815025517
cg00110578 0.0021468097849206 0.519903752980244
cg00110654 -0.00112545592277095 0.536675242274452
cg00110660 0.00256305577770801 0.368349927423476
cg00110666 5.92114727864549e-05 0.992067174968122
cg00110675 -0.00340729547453436 0.217224743899316
cg00110688 -0.00462332796210551 0.654221845779095
cg00110707 0.000816361466148992 0.825096158261383
cg00110724 0.000981395644914468 0.42086787739407
cg00110769 -0.00154710137755943 0.582431321734208
cg00110776 0.00177448535103682 0.76027612406586
cg00110785 -0.00969987427258424 0.451513057477457
cg00110790 0.00120471887604015 0.734116672312196
cg00110832 -0.0227888644652684 0.0625739026978783
cg00110846 0.00451027121156663 0.23188957773804
cg00110917 -0.000681535431203284 0.930435980482355
cg00110925 -0.0114070712080013 0.452139843609707
cg00110982 -0.00096249432986928 0.127980284104269
cg00111006 0.0179104273788464 0.219149021741203
cg00111040 -0.000770085093107502 0.536250764173075
cg00111063 -0.0152380462950936 0.426394429037899
cg00111157 -0.00283394514963568 0.566717173380045
cg00111235 -0.0229962824670494 0.217365093490638
cg00111244 -0.00743614127704087 0.0106847522894872
cg00111253 -0.00259408539023983 0.819494821380372
cg00111333 -0.000192372273867397 0.980481203393746
cg00111335 0.00170776460628774 0.543818770433013
cg00111359 -0.00124644986427515 0.871533300276984
cg00111436 0.000214930021150067 0.771285085068578
cg00111503 0.000674306729888663 0.886132521800629
cg00111505 -0.0103070070003541 0.0824004044819504
cg00111613 -0.00155906626151227 0.807902132641423
cg00111629 -0.00764006759024038 0.648799226755461
cg00111657 0.0118093243192861 0.0654584105142713
cg00111778 0.0240370702057575 0.0724661493573174
cg00111823 0.0102953939156403 0.13204501805308
cg00111893 -0.0013589747855272 0.088501212112992
cg00111946 -0.014724708365712 0.340782106424153
cg00111948 -0.000370622142950625 0.926882908429555
cg00111977 -0.00478442653000638 0.462035885918536
cg00111978 -0.00655047955800244 0.0615328049411859
cg00112056 -0.000523974224534293 0.908188500971463
cg00112187 0.0149507183828152 0.224704150538306
cg00112211 -0.00520412632575533 0.48087939787924
cg00112238 0.0341024418501833 0.0209099581647462
cg00112251 -0.00230267506616466 0.333620215868962
cg00112260 -0.00272020790683346 0.904971689771986
cg00112320 -0.00475434061281504 0.194083009794894
cg00112341 -0.00332666539848996 0.750659708935023
cg00112465 -0.00480640939290856 0.813227625216228
cg00112517 0.00780632602824406 0.175396452665356
cg00112588 0.0106770241657406 0.257179672985394
cg00112685 -0.0131735598120571 0.368966894048354
cg00112687 3.42804321975115e-05 0.994071300832956
cg00112790 0.0382287799841454 0.0477862677432797
cg00112797 -0.00718268078697352 0.383142357088613
cg00112798 0.00153274490060909 0.889374982624223
cg00112952 -0.247231554659411 0.00175485430344482
cg00112991 0.00120432572859567 0.842985841302683
cg00113050 -0.000688352104000715 0.826080331532527
cg00113051 0.00233892216976277 0.578702515911878
cg00113096 0.0583350877544982 0.0052967489375312
cg00113127 -0.00755318333168502 0.237856639109503
cg00113157 0.00609130470972306 0.616902296899254
cg00113194 -0.0143430085034835 0.0443510075503925
cg00113195 -0.00139076840272083 0.418371701297611
cg00113247 -0.0405014570892746 6.38074725539645e-07
cg00113273 -0.00160482057519079 0.462136107245736
cg00113315 0.00790938131143112 0.0444816332166292
cg00113321 0.00485773235108189 0.772066388887133
cg00113363 -0.00131643056687817 0.740353725941018
cg00113369 0.0069977997105729 0.457679679971814
cg00113373 -0.0018871896666896 0.624695011724722
cg00113554 -0.00527889546422937 0.194992027992868
cg00113663 0.0430904001261431 0.00645492880130381
cg00113708 -0.000564293595665759 0.844861802921319
cg00113712 -0.005632195307533 0.299570047478654
cg00113814 0.0272981222282272 0.0102755698793294
cg00113859 -0.00398696964389557 0.297735546958755
cg00113883 -0.0175337145667903 0.257902843303366
cg00113951 -0.00274441223856735 0.51237789468245
cg00113981 -0.00382513742879691 0.480338819764645
cg00113995 -0.00849686469970554 0.348656450341575
cg00114008 -0.00083087763014904 0.621448293073951
cg00114012 -0.0265153199640596 0.00738546628988376
cg00114046 -0.00483353926977173 0.305373392214854
cg00114084 0.00218576364251294 0.216373432934763
cg00114106 -0.00563602369681408 0.179106235841497
cg00114132 0.00256154071936889 0.349524504298426
cg00114159 0.00073926558496875 0.785242759457026
cg00114160 -0.000593520748185323 0.936803318167421
cg00114188 0.000441585713679983 0.958090973339608
cg00114291 -0.000518114634219202 0.881022120924838
cg00114297 -0.00958175445046253 0.203524289813748
cg00114312 0.00243059255101228 0.415354461607274
cg00114346 0.00271729381097426 0.697535490507822
cg00114367 0.00622645243822741 0.353122582820334
cg00114373 -0.00549451087920245 0.181050707945527
cg00114383 0.00185535388071305 0.687301410210511
cg00114430 -0.01592852127009 0.0020493323723102
cg00114445 -0.004713702943579 0.190021445975487
cg00114452 0.00318120202778805 0.631545553264364
cg00114463 -0.0273742102196329 0.0204175868554524
cg00114478 0.010573849344765 0.609906793867903
cg00114569 0.00451910799143014 0.74430709802243
cg00114703 0.0332356295624142 0.0123753761118868
cg00114710 -0.00064732525384887 0.799712878235584
cg00114724 0.000107502344657898 0.963652190377112
cg00114726 -0.0064527170978759 0.0737219318437197
cg00114778 0.00517835092258505 0.440809816379833
cg00114928 0.0166901661001594 0.115174999790253
cg00114937 0.00133718415075669 0.936295927474847
cg00114944 -0.00659557256145932 0.0314803891753843
cg00114963 -0.00880080966524485 0.325998401232743
cg00114966 -0.104844960269381 0.0910787407612774
cg00115040 -0.000871315005461438 0.260580154265341
cg00115080 -0.00382061309463533 0.709227226189256
cg00115089 -0.00782438879803235 0.337821627897879
cg00115090 -0.00408777810060198 0.593333197133055
cg00115101 -0.000473485057109905 0.354067087428867
cg00115113 -0.000866535800020922 0.937145997849683
cg00115149 -0.000480948883666302 0.867902612446494
cg00115180 0.00379945298070375 0.279117691110541
cg00115194 0.00218636945662535 0.686238221866881
cg00115288 0.0307164598313524 0.0220972295773574
cg00115297 0.00503407069997495 0.174078475108514
cg00115313 0.00366953355017603 0.103045036275477
cg00115364 0.00488711960233247 0.187984188552084
cg00115460 0.0118331697973087 0.261491284771029
cg00115496 0.000317451101280467 0.976821601141262
cg00115549 -0.00287695344665129 0.433268693740905
cg00115567 -0.010185759905611 0.07526372630679
cg00115629 -0.000395782953650872 0.604591783862898
cg00115654 0.0229841147012794 0.0507321545964474
cg00115741 0.00617834592906772 0.20329617531236
cg00115747 -0.0356772358325704 0.0416127046620199
cg00115821 0.00130901602610056 0.465271312470737
cg00115864 0.000624348908114125 0.826532029543534
cg00115954 0.030156882180961 0.0236388522155085
cg00115959 -0.00115145535996208 0.874529635561033
cg00115964 0.00292766696094147 0.574200665986893
cg00115980 -0.00308640987912816 0.592191513703247
cg00115984 -0.00758172750274999 0.0843019862324242
cg00116019 -0.00670614820898227 0.643743421952724
cg00116058 9.60505676589735e-05 0.952904147831709
cg00116092 0.0013919814696074 0.748493777422233
cg00116113 -0.00207310968273632 0.840049385691845
cg00116219 -0.00798871737362331 0.393667468940628
cg00116234 0.00132492030590339 0.885039506789289
cg00116286 -0.0105767971855251 0.0261120381597522
cg00116289 0.00870325345224699 0.0325817049826096
cg00116305 0.000804350630383171 0.816694636199719
cg00116315 -0.0378002726609351 0.248079368207206
cg00116412 -0.00133287772504857 0.132800946253856
cg00116418 0.00140595035231521 0.803317449099801
cg00116430 0.0177708879036739 0.199745541561725
cg00116435 0.000151502013194462 0.991055731750137
cg00116463 -0.000323935737323269 0.930662960535815
cg00116628 0.000675193596385911 0.852090842335084
cg00116688 -0.00217149880061176 0.435749056215153
cg00116699 0.0475394434705114 0.000657174289018679
cg00116750 -0.00467149389384994 0.71905004175096
cg00116766 0.00103053076545028 0.945712019459908
cg00116838 -0.00239630144301533 0.490333985897969
cg00116882 -0.0022310840418414 0.459704896006355
cg00116911 -0.00603593972203964 0.692439184775758
cg00116946 -0.0195301516816651 0.238521196679286
cg00117005 -0.000304105065422492 0.851577162996759
cg00117156 0.00486910580999812 0.403957308084034
cg00117172 0.000511928968380921 0.785694996672831
cg00117224 0.00072954258911318 0.763930038434583
cg00117237 -0.00535912914278183 0.16710885710844
cg00117267 -0.00553681553442366 0.538303793334006
cg00117294 -0.00358430997614145 0.605472402835721
cg00117335 0.0134158766756095 0.0758243799510364
cg00117428 -0.000837991337604559 0.700974833132223
cg00117436 -0.00552413428096057 0.172067041300556
cg00117463 -0.00029237930044185 0.924725335881347
cg00117506 -0.0145079761710885 0.135570866221238
cg00117536 -0.00825134923655213 0.0838162837743363
cg00117595 0.004968399620604 0.227177900292115
cg00117599 -0.0197749354322584 0.016392883194986
cg00117600 -0.00207806336614104 0.729068434217237
cg00117825 0.00388213413364983 0.417962426825354
cg00117864 0.00505330233420797 0.370201301699045
cg00117896 0.00405431866304302 0.254950255614793
cg00117913 0.00134796076181308 0.77104747223747
cg00117914 0.00235821394807755 0.379734152268894
cg00118071 -0.00878866991916396 0.600132903431733
cg00118103 0.000758198035995925 0.646934384450357
cg00118137 0.002478675433762 0.788936783022197
cg00118140 -0.00251806516312763 0.75181843973319
cg00118158 -0.00273719589839388 0.404359088370195
cg00118199 0.00148842008413232 0.686392148684527
cg00118229 -0.0260780597235711 0.00275528713871088
cg00118233 0.00761609188651071 0.453750196689878
cg00118317 0.00613888563528462 0.13613624330773
cg00118342 0.000936636488508453 0.848215904360882
cg00118369 0.00223620677190852 0.459658662474329
cg00118442 0.00239738949401175 0.670371150054616
cg00118455 -0.00321432921083339 0.375368269177587
cg00118468 -0.00194499235345171 0.00080846788222626
cg00118471 -0.0138589855086083 0.00688833262014645
cg00118500 0.00151477333201142 0.659030957097319
cg00118507 -0.00284381632694954 0.473823677188768
cg00118513 0.0139294987329225 0.217654489633077
cg00118542 0.000110252043496826 0.970207295156692
cg00118584 0.0313010536261129 0.252210073236589
cg00118659 -0.00750185799643166 0.419377315771343
cg00118684 -0.00125623807807351 0.135016780173243
cg00118712 0.0028814229462371 0.0084176837544157
cg00118719 -0.00558724721408603 0.347433496428904
cg00118753 -0.000166664611050711 0.96151235491512
cg00118783 -0.00470545336226292 0.612535091515339
cg00118808 0.00714898540689682 0.361832759732441
cg00118881 0.0199266156996192 0.0148782960928283
cg00118904 0.00391212586711731 0.0334510347615974
cg00118966 -0.000142787310876783 0.95303286665133
cg00118977 0.000809665458497132 0.91399874000387
cg00118978 -0.0576367615699495 0.00481777213151713
cg00118989 0.0114395033257788 0.600195797354944
cg00119011 -0.000534007775744167 0.432994646359676
cg00119053 0.00606809516098258 0.354762178445846
cg00119057 -0.00246943504532462 0.400818842079095
cg00119073 -0.0052487556266004 0.814540822060242
cg00119079 0.00411461360507694 0.312523145947755
cg00119117 -0.00257571121156011 0.630607219272113
cg00119127 -0.00874892091968602 0.544833539289909
cg00119181 0.000679105575750241 0.61895393160493
cg00119186 -0.00562362279206799 0.0892931366720024
cg00119188 -0.00203461280632951 0.876968480208492
cg00119197 -0.00202048852699868 0.131694503046618
cg00119214 0.00944811401570418 0.366192221843673
cg00119241 -0.00436770535738664 0.370301630311387
cg00119249 -0.0102805755593437 0.0741439411184441
cg00119279 0.0150907435766508 0.0270675110933533
cg00119314 0.00683055582426799 0.467947369266639
cg00119364 0.00384478293070027 0.361592711036396
cg00119387 0.00153862953596419 0.471130243516562
cg00119460 -0.000110643540043091 0.976154963232275
cg00119464 -0.00628064828873788 0.282428522961153
cg00119557 0.00434814958211524 0.340223960078137
cg00119597 0.0111379952402189 0.357040999679129
cg00119691 -0.005701577198493 0.324846752741607
cg00119755 -0.00139237950064739 0.730441782512427
cg00119770 -0.05282564185384 0.000806457280540099
cg00119811 0.0462075559357357 2.72718573772598e-05
cg00119896 0.00535489218029462 0.622648919366301
cg00119904 -0.00386556057851227 0.39504588330709
cg00119964 -0.00323350045755087 0.8863025461429
cg00119986 -0.00990727705934318 0.0169853557183615
cg00120040 -0.00180637557156753 0.844295166716354
cg00120096 0.000195035981377795 0.877188959652245
cg00120103 0.00476494659628215 0.462726212569186
cg00120123 -0.0538556263608804 0.131864060305483
cg00120147 0.00636873250466972 0.263026534173691
cg00120157 0.00398918463234268 0.0790555574350602
cg00120198 0.0129232834643192 0.406587583990503
cg00120210 -0.000709101111542824 0.838529708693744
cg00120215 -0.000862111453962428 0.800344559428959
cg00120254 -0.00680124206991469 0.214359485343379
cg00120286 0.000197643389348732 0.945302758856875
cg00120299 0.00323452602725003 0.851277671012292
cg00120329 -0.00348107404273383 0.145370024976972
cg00120332 -0.00905910754782522 0.362641385718181
cg00120358 -0.00650229100561532 0.190030650094319
cg00120416 -0.00198522960068046 0.634107341660956
cg00120464 0.00155380185001578 0.78418356066889
cg00120479 -0.00156960320979141 0.843572327001056
cg00120481 -0.0124580990086504 0.0375937657816712
cg00120505 -0.00466644687031168 0.58308535755261
cg00120534 -0.0284376333418099 8.80386893276391e-05
cg00120552 -0.00745573156302697 0.163083660523124
cg00120721 0.0568771773599751 0.0460570287639398
cg00120747 -0.00235263444971564 0.600003135002743
cg00120783 -0.0242266195917094 2.37307827002373e-05
cg00120804 -0.0375679753991396 0.117010458225533
cg00120825 -0.00970220180331981 0.401457612880915
cg00120840 0.00883017223477737 0.246285061886395
cg00120887 0.00270522486529305 0.694002663721299
cg00120897 0.00340663245128167 0.709667146369663
cg00120948 -0.0226336067886415 0.0339770998804716
cg00120998 -0.002078176823344 0.248441588037345
cg00121039 0.0109305881358111 0.276342040144106
cg00121045 -0.0113052776568364 0.610298465770873
cg00121075 -0.00983400770828337 0.406446123576697
cg00121091 -0.00690550833891041 0.639963575937694
cg00121135 -0.0220406419856627 0.0417926178600283
cg00121142 5.38735981259562e-05 0.995168149411188
cg00121147 -0.000541685729754473 0.865154087039458
cg00121158 -0.00198509978336015 0.516259326479718
cg00121197 -0.0056152459828543 0.143521189718625
cg00121209 -0.00819747133659214 0.101809563575504
cg00121303 -0.00939399493987807 0.148163087135623
cg00121374 -7.91815355183968e-05 0.990564343371094
cg00121444 -0.00277038158255689 0.260947609507852
cg00121465 -0.000249308549971999 0.953130612685567
cg00121525 0.02194017461481 0.13045280740543
cg00121533 -0.00229403185871026 0.917804580524426
cg00121551 -0.00137241328222973 0.76577459927432
cg00121562 -0.00317665944870642 0.613754633604162
cg00121640 0.00397589819221964 0.212101657417227
cg00121676 -0.00300544437520149 0.833487596596909
cg00121759 0.000206233392362744 0.955263680188945
cg00121768 -0.00798289443169369 0.488475758177219
cg00121843 -0.00243160670187106 0.492457886652128
cg00121876 -0.0972669103857367 0.00188265301260564
cg00121884 0.000567659008332401 0.92739794953488
cg00121963 0.00516762834253434 0.169329275966328
cg00121989 -0.0158996596582221 0.0319436633858603
cg00122114 1.76212100376407e-06 0.999669298976464
cg00122166 0.0258755122139213 0.00833430702708872
cg00122215 -0.00559878456014671 0.0504438526509949
cg00122218 -0.00100226806540793 0.843874089193377
cg00122254 -0.012638279158776 0.00301324311081352
cg00122310 0.000612198661052321 0.233781802531508
cg00122326 0.00219004654765957 0.717242841937205
cg00122334 0.00383753397499653 0.554719407903997
cg00122347 0.0157858454597435 0.216730490862713
cg00122362 0.00482433627827235 0.595437567185433
cg00122365 -0.00424351672574649 0.56783978140135
cg00122406 0.0183512313885324 0.0599830176177781
cg00122434 -0.00382273730523217 0.323350991685223
cg00122488 -0.00592626980750774 0.253978247479772
cg00122515 -0.0175559274752695 0.00899116917394434
cg00122555 0.0119260116418651 0.148136742976907
cg00122566 0.00127690070737231 0.804565297662672
cg00122628 0.00451043446535807 0.567136946186104
cg00122659 0.0127570235742528 0.337740007008968
cg00122739 -0.00338304338625625 0.20066438585488
cg00122765 0.00453937779474798 0.720201026166581
cg00122781 -0.000286780269544398 0.877205167047168
cg00122840 -0.00317481568180582 0.114663727555011
cg00122851 -0.0200666708086499 0.114377188911312
cg00122854 0.00403153043637932 0.679256039972755
cg00122927 0.0104308400929408 0.361285194289425
cg00122944 -0.00987687109107486 0.117763012779213
cg00122951 -0.00340832724638809 0.769367390937377
cg00123017 -0.00191606599108865 0.40235826455532
cg00123035 0.000862584943721345 0.831718644744358
cg00123055 -0.00316255326810949 0.228895510457567
cg00123072 -0.000125171838500412 0.972367018030158
cg00123089 -0.00261619355125373 0.501690111817171
cg00123094 0.00290372029642512 0.438123682611801
cg00123104 -0.0147310690373646 0.28141654518195
cg00123181 -0.00348337701645838 0.490702806726728
cg00123232 0.00500431060613963 0.889485968417875
cg00123238 -0.00227085872401199 0.611297827265717
cg00123317 0.00111109172519737 0.582346899725569
cg00123333 0.00096880485137789 0.726506225959473
cg00123471 -0.0203898811495354 0.092324016397543
cg00123478 0.0214369166669247 0.172080035549435
cg00123486 -0.0073251612949633 0.29252519213971
cg00123503 -0.00765529807790306 0.106545790367469
cg00123512 -0.00647248014464347 0.16172539443313
cg00123546 0.0202129024825041 0.119602163237781
cg00123548 0.00258155080089539 0.526395476724518
cg00123702 0.00292509424572247 0.366361074643118
cg00123704 0.0066071847379815 0.216649657057488
cg00123747 0.00258561528351172 0.355947415478399
cg00123762 -0.00188172298837829 0.302016691665485
cg00123800 -0.00200883851028297 0.0466741963136599
cg00123814 0.0210244411253636 0.133300096083257
cg00123906 0.0119922087827327 0.108459760150259
cg00124004 -0.00256974004661339 0.839294473317902
cg00124009 -0.00783376495270855 0.0730362649867691
cg00124011 0.0123426940011019 0.354500593350951
cg00124045 -0.029728786174536 0.000585487929372405
cg00124095 0.0469624991446758 0.000131731939237414
cg00124133 -0.00645730543615904 0.177683025109654
cg00124134 0.00134586740790105 0.488693199067113
cg00124160 -0.00215979513644139 0.0285873542924872
cg00124175 -0.0049947674897601 0.099061898257936
cg00124213 -0.00126616536017598 0.58589798134225
cg00124375 0.0106256317977229 0.00884526064819749
cg00124432 -0.00100613317526989 0.187093162430246
cg00124488 -7.47832626944748e-05 0.980530163581297
cg00124525 -0.0110645671702733 0.131472413294291
cg00124684 -0.00277507281119723 0.828999756277415
cg00124685 0.00961689573073818 0.32792262102379
cg00124711 -0.00311685489738355 0.652825539173395
cg00124774 0.00417727377041692 0.0537026529158891
cg00124849 0.000509401710105254 0.794649678369984
cg00124920 0.00532152882458935 0.394238161388132
cg00124993 -0.0677311912544674 0.409734627958808
cg00125005 0.00231712481525901 0.769745149461998
cg00125048 -0.00118823316725715 0.891691298232016
cg00125151 -0.0189380304044214 0.000502166405278724
cg00125159 -0.000763042391560116 0.851497303086647
cg00125205 -0.0467806950151324 0.00645298617727989
cg00125289 -0.00405048362320409 0.252667599318782
cg00125300 0.0153759721503938 0.380541157052209
cg00125306 0.00994170619314116 0.0005758423383056
cg00125340 -0.000374210463495503 0.900302246851116
cg00125389 0.024940117991564 0.254758014319683
cg00125406 -0.00961376435570129 0.167354144113371
cg00125414 -0.00956480960280988 0.083867783638305
cg00125451 0.00244149495679202 0.235071316412147
cg00125480 -0.0874094349484849 9.76604631250296e-08
cg00125500 0.0105364214326151 0.641683935364302
cg00125522 0.00589529639357948 0.0689641812665609
cg00125544 -0.00119679009514534 0.798295022974932
cg00125585 -0.0235938989793748 0.508275635736515
cg00125601 -0.00317452692485178 0.496192172974559
cg00125706 -0.00325741930479292 0.537428224119688
cg00125757 -0.00277681718727108 0.682746637172909
cg00126008 0.00810570209091865 0.72266953573873
cg00126034 -0.00164603865149485 0.745002816608417
cg00126087 0.000231827617088013 0.968782723614731
cg00126148 -0.0290421496921675 0.0362868430769086
cg00126173 -0.0143280218215402 0.0119694409823648
cg00126246 0.00192687430835723 0.79414033689963
cg00126261 0.0131855324228137 0.287580056733663
cg00126365 0.0338619468495983 0.000395023878745564
cg00126463 0.00224060616484001 0.498061774799873
cg00126536 -0.00178725726778958 0.391054734939349
cg00126636 -0.00624437429717 0.0671215645329607
cg00126739 -0.00470047390856461 0.212121961723801
cg00126889 -0.0165732064250923 0.00216733625629189
cg00126946 -0.00256862236213551 0.69291614788859
cg00126948 0.00679997137989282 0.101031058483155
cg00126959 -0.000328338743956602 0.764039718402163
cg00127015 -0.0053123398808642 0.232429555899336
cg00127028 0.00236433876433786 0.217108196781581
cg00127037 0.00207931312641026 0.749534525230329
cg00127049 0.019577117072117 0.138056840530854
cg00127137 -0.0102339531137459 0.171709732130164
cg00127150 0.0200272964859759 0.0917700603643174
cg00127167 -0.00306265714915744 0.542481761427883
cg00127176 -0.00187282473742133 0.701751311694959
cg00127214 0.00518214779642166 0.221821505184936
cg00127353 -0.00425889714251642 0.332109201386623
cg00127414 -0.0359114146065264 0.0278891711568631
cg00127424 -0.000279480859504835 0.682218328598634
cg00127505 -0.00207384393516033 0.0647814802094388
cg00127528 0.0156731032091998 0.198189189235767
cg00127545 -0.00122515892097199 0.111149955099473
cg00127561 0.00113136817641533 0.895389941388361
cg00127591 -0.0024736985886782 0.561005782259112
cg00127725 -0.00201387744563427 0.943017161109608
cg00127732 -0.0025834320102687 0.473931360203012
cg00127781 -0.0149901256335836 0.148673721651166
cg00127788 0.00720383556743133 0.386014691649322
cg00127861 0.000660208902753888 0.902478073340885
cg00127867 0.00147868522358916 0.661358815362617
cg00127894 0.00291595433596239 0.315181151033751
cg00127935 0.000429391481881792 0.864339415411812
cg00127991 0.00281549862058268 0.631935755002125
cg00128054 -0.00287922070659362 0.421596282626845
cg00128057 0.00106280687294824 0.485335992713133
cg00128100 0.00486544002230356 0.323288994924546
cg00128138 -0.00808488013611121 0.393170469598411
cg00128179 0.00145125758103454 0.767552519874629
cg00128188 0.000578211467447802 0.82201170122441
cg00128195 0.00041691379251464 0.649418197043269
cg00128196 0.0001508162914114 0.936141082903111
cg00128303 -0.0112129557343474 0.13046672303418
cg00128361 -0.00332963346070812 0.426766965326055
cg00128386 -0.00782449529091689 0.514367508537974
cg00128425 0.00708390629960995 0.0988604340143007
cg00128482 -0.00356396499609023 0.79053088717639
cg00128509 0.00654326218364719 0.348393425807575
cg00128530 0.00273476769114608 0.421699763603332
cg00128560 0.000984996745627112 0.646113694060102
cg00128562 0.00732288773798409 0.668318509259155
cg00128590 -0.00268347802661285 0.736209603891624
cg00128601 -0.00513582833214147 0.402790001222269
cg00128651 0.0418317537051064 0.0552225797247631
cg00128654 -0.00510338541435757 0.0940507168231507
cg00128690 -0.0131972589699227 0.164476030612895
cg00128695 0.0536881302817007 0.0257858354477174
cg00128718 0.00143942249354587 0.896524859720947
cg00128732 0.00113409387368642 0.749773987708498
cg00128804 -0.0124493846870134 0.0364483101793144
cg00128805 -0.000846089656182257 0.629983411854532
cg00128812 -0.0047517673614878 0.424443129404525
cg00128877 0.00353867908231279 0.490392069765826
cg00128883 -0.00360152771551148 0.478686896708745
cg00128948 -0.00316755709851069 0.765175533420273
cg00128951 0.000790116253245802 0.816897112608754
cg00129132 0.0065069672191878 0.157206060705993
cg00129158 0.00867862976466234 0.100214640909592
cg00129196 -0.00693745315879032 0.182696963531948
cg00129232 0.000736850214780428 0.473343718777743
cg00129234 -0.00367259494175393 0.720235378305444
cg00129266 -0.00922743914451789 0.342790886037714
cg00129269 0.00081725166372975 0.607152374377375
cg00129273 -0.030965415524841 0.291286699184526
cg00129389 0.00359024078929583 0.733199551748678
cg00129409 0.0024259767154123 0.280012387568674
cg00129453 0.00442616942653515 0.314288841376664
cg00129466 -0.00226135922837655 0.511506939740304
cg00129481 0.00166983930127159 0.315246203696054
cg00129563 0.00544531638931122 0.268045076483806
cg00129651 -0.00157280782768018 0.263255335590662
cg00129669 -0.0100648458387871 0.276814850166409
cg00129731 0.00205855802273111 0.719025806762321
cg00129774 -0.000521354911689266 0.822190532568729
cg00129785 -0.0235432898436546 0.0476002347094357
cg00129811 0.127334740635246 2.82860333606458e-06
cg00129981 0.00142594609948292 0.716252404854117
cg00130004 0.00675489975386969 0.39624742471241
cg00130027 -0.00281347383092517 0.277221182974001
cg00130039 0.0016366969804247 0.619388685291674
cg00130060 -0.00377736424977862 0.734181887562943
cg00130086 0.000459565800276091 0.991033045472477
cg00130102 0.015110094891309 0.00700519910037566
cg00130165 -0.00405208370729121 0.518260336396676
cg00130180 -0.0104839279835444 0.392791029455258
cg00130181 0.00763633035491743 0.318033471931371
cg00130223 0.0162000965411651 0.718891067302
cg00130246 -0.0148507120973142 0.0734862887008189
cg00130275 0.00488015471204646 0.320603342265786
cg00130307 0.0428088481245652 0.0175448659065735
cg00130309 -0.00167181049508274 0.569008127532126
cg00130342 0.00882697928234564 0.66003619431919
cg00130343 -0.00793325154219909 0.391009852455208
cg00130393 0.00817501985589267 0.608249430398079
cg00130468 0.00157762372761758 0.784521820292451
cg00130528 0.00645816280942524 0.39511448321692
cg00130530 0.00925615944380253 0.456276027139973
cg00130569 0.00133414476014303 0.858613502030639
cg00130607 0.000715850174789359 0.937501909819365
cg00130693 -0.00508903324928166 0.746381098685966
cg00130707 -0.000163682940805378 0.987903378707789
cg00130710 0.0107137963096781 0.635700810449004
cg00130794 0.000297134483902904 0.868104056172285
cg00130799 -0.00481001982419165 0.302702389516428
cg00130808 -0.0150961383586363 0.530184340928254
cg00130817 -0.00235249642776257 0.22203288972566
cg00130819 -0.00160342132078171 0.736707436111239
cg00130854 0.00477079479898756 0.275668093213785
cg00130866 -0.00740644114617403 0.336592222352647
cg00130947 0.00558633844004952 0.614196403287598
cg00131064 0.00248690473093723 0.785541261378287
cg00131081 -0.015413577124842 0.564190290106503
cg00131115 0.00229480419192398 0.842181703971839
cg00131136 -0.00202335473982955 0.634096219437034
cg00131205 -0.00778289219797923 0.20560071795947
cg00131213 -0.00417510819981618 0.606861127876783
cg00131244 -0.0190721809443124 0.155470766795629
cg00131261 -0.000788165945927696 0.718079495042688
cg00131372 -0.000412824496950897 0.626121757663438
cg00131423 0.0192955734475077 0.117017577534753
cg00131482 -0.00153931455468482 0.724785318942351
cg00131557 -0.00235720483455649 0.326448182044718
cg00131618 -0.00267340205078001 0.166842130137934
cg00131691 -0.00146113607792586 0.648758033182696
cg00131758 -0.0169482638872838 0.0785237043347506
cg00131853 -0.0146946501374409 0.023899585935382
cg00131893 0.0261999666321985 0.141335741233566
cg00131899 -0.00382687001379523 0.348244259912638
cg00131919 5.87556335897104e-05 0.98677654617071
cg00131958 0.00447542981015337 0.575988214081542
cg00131983 -0.000430574179271822 0.725121847345127
cg00132008 -0.00435813571345428 0.0431952143424146
cg00132045 -0.0111320223580002 0.46239502661057
cg00132108 -0.00552906732204292 0.183815647400372
cg00132135 0.00296434275363597 0.360499448731665
cg00132141 -0.00136217833241357 0.900799021543714
cg00132149 0.00015938524138654 0.990674834701778
cg00132208 0.0043944779429412 0.189286404786228
cg00132255 -0.0263289024591646 0.228532927582702
cg00132291 -0.000639851417497211 0.83780506966394
cg00132418 0.000249779322786899 0.935950041892519
cg00132501 0.008613352729287 0.0578991437896828
cg00132505 -0.00128634272741426 0.738003319721838
cg00132584 -0.000898076564623413 0.821596287162596
cg00132598 -0.00719216613022461 0.126597291840955
cg00132616 -0.00266599940707285 0.0359951560283782
cg00132626 0.000100792072830014 0.966206737313761
cg00132716 0.00913957403506367 0.0695666686731097
cg00132769 -0.00131070213959046 0.528256580541452
cg00132782 -0.00361398814816765 0.366747522857087
cg00132819 0.0153339635971771 0.208345673016069
cg00132834 -0.00606915747868808 0.351137848543819
cg00132863 -0.00110018301566748 0.900207003476513
cg00132888 0.00380881982104994 0.583569566088051
cg00132991 0.00528662300491896 0.366669610986542
cg00133063 0.00574470196789619 0.199186494348515
cg00133116 -0.0130504043814284 0.109122133293875
cg00133122 -0.00137965479748775 0.0332627787895339
cg00133167 -0.00618379509330757 0.459695821477601
cg00133204 0.000165965703243664 0.949114995981336
cg00133330 -0.0322216888494324 0.000380708637369767
cg00133351 0.0116957716048619 0.442493921757401
cg00133391 0.0213394941028936 0.140953436972949
cg00133403 0.00250785652676999 0.276234055503563
cg00133448 -0.00379454283516427 0.72739348966713
cg00133476 0.000330325239139461 0.978729720374284
cg00133544 0.000993346430579804 0.790085758256587
cg00133556 0.00230710580412786 0.513687036923155
cg00133624 0.0428799776224362 0.0362794750869144
cg00133654 -8.81830001816567e-05 0.980030793622358
cg00133657 0.00842648375169818 0.316208367661462
cg00133698 -0.00154283180590473 0.263561695103077
cg00133727 0.0384266338132411 0.00175298780117068
cg00133803 -0.00881473055839178 0.138418208118827
cg00133811 -0.0291791756552282 0.0295811216265746
cg00133847 0.00331605770183968 0.788173585164687
cg00133857 0.0051018480782813 0.0791963960401752
cg00133880 -0.000451633271333182 0.946162519916442
cg00133909 -0.00523483956817519 0.401797359954902
cg00133966 0.00493730956497008 0.734606185011149
cg00133970 -0.0076801647506695 0.289230332957827
cg00133995 0.010472694473629 0.607079349051174
cg00134025 -0.00791114457292942 0.262330035298353
cg00134028 -0.00468551892510976 0.156852395802782
cg00134032 -0.0833255010253446 0.307178899985237
cg00134041 0.00298612136867491 0.596452635776331
cg00134124 -0.0029719786990264 0.742114313907668
cg00134190 0.00363815349178261 0.398676584882811
cg00134191 0.034005748211587 0.0242659288818736
cg00134210 -0.028932915018681 0.010388861812494
cg00134255 0.00197961900432831 0.754323597479013
cg00134289 0.00163476749515715 0.869104245045377
cg00134295 0.0224355300483885 0.0448794833947991
cg00134415 -0.00281256303843085 0.676064664025287
cg00134449 -0.0175972464858118 0.265601690852353
cg00134504 -0.00283371303711312 0.603217068928344
cg00134602 0.0233620386436285 0.272929376877571
cg00134611 -0.00568018995198111 0.161028171387428
cg00134645 0.00829027478279875 0.212804649209038
cg00134728 0.00208958769472579 0.458271357902732
cg00134731 0.00142317858747793 0.710558072048378
cg00134776 -0.000853331937139584 0.152303176471058
cg00134787 0.00182106754031679 0.67309272537849
cg00134812 -0.00113756737029419 0.235954778465908
cg00134843 0.0031169810304744 0.752858025636291
cg00134876 0.0297472784522077 0.00216018199019475
cg00134887 0.00233276510447705 0.519503506114048
cg00134916 -0.00341455307937012 0.600233481662524
cg00134934 -0.00164991710350821 0.897097556661504
cg00134973 -0.00561373216140055 0.119896136112763
cg00135032 -0.0134673162167967 0.0281270841174507
cg00135038 -0.00201463073783784 0.710705948467554
cg00135056 0.0271929757645063 0.000192623728961634
cg00135157 0.00304351021231449 0.280136962010979
cg00135175 0.0252661092293112 0.00673371232460597
cg00135211 -0.000985115562752114 0.836710268965523
cg00135257 -0.00105599784890266 0.647672075567402
cg00135293 0.0294515603107936 0.306982756769825
cg00135371 0.0113812827734876 0.128515709398136
cg00135416 -0.0126845452747507 0.298468062025565
cg00135430 0.00415393044223811 0.0368274568135778
cg00135433 0.00219673389222978 0.865646584945087
cg00135447 -0.0126208927793979 0.00429898121148833
cg00135497 0.0684922002368684 0.0164671750407656
cg00135500 -0.00147017715033753 0.944931446619965
cg00135618 0.00412170053017542 0.525428868857882
cg00135728 0.000208550120086982 0.983596922564292
cg00135870 0.00188648999831263 0.648110983687652
cg00135874 -0.00625048930277387 0.419010011150433
cg00135882 -0.00330715917324502 0.405276653868204
cg00135888 0.0240582571931676 0.000123340247950018
cg00135940 -0.00763791580019481 0.219333151192634
cg00136012 -0.00631351609932267 0.0322054744895082
cg00136054 0.0511459128161025 0.000504710758250707
cg00136077 0.0118444443603546 0.300755896329102
cg00136105 -0.000684627294509403 0.761392601098385
cg00136173 0.0122013774786616 0.205627132961546
cg00136184 0.00669631225523025 0.579583829077121
cg00136192 -0.00098075949777569 0.223853350678209
cg00136197 -0.0231061489216619 0.0427683850736273
cg00136212 0.0053501589013717 0.0393152400744283
cg00136225 -0.00904613243495751 0.344786992429057
cg00136311 0.0079907916673645 0.0936169145402907
cg00136400 0.00339777142838166 0.484401365808991
cg00136405 -0.00298244701720508 0.576400306888471
cg00136413 -0.00747639626268973 0.186857500398389
cg00136470 0.0166457015065304 0.0628492063376073
cg00136477 0.0082967287745385 0.471528643736058
cg00136547 -0.00474882016071236 0.40030032040946
cg00136580 0.00291107825034896 0.7834429586163
cg00136643 -0.000509945226602951 0.571705097957326
cg00136717 0.000114255293232028 0.956186613443808
cg00136736 -0.00111435783091876 0.626818831603587
cg00136739 0.00518905600440783 0.0776105785913799
cg00136822 0.000720599221069289 0.82858221576
cg00136852 -0.00192211463810104 0.42303813394535
cg00136946 0.00797279267923227 0.0861029007597071
cg00136947 -0.000573406326642997 0.92393460936359
cg00136968 0.00555210774741701 0.625007217872351
cg00137016 0.0130242640793982 0.402582670065564
cg00137067 0.00511297769021576 0.34134767933728
cg00137156 -0.00292316233155333 0.00634617118655226
cg00137168 0.00165096092273264 0.837518883822329
cg00137209 0.00136548390051604 0.596708640616292
cg00137234 -0.029311539004232 0.545986677082237
cg00137285 -0.00519704429324927 0.59126626998571
cg00137314 0.00143074643432745 0.864189638301438
cg00137381 -0.00797683896598013 0.060301810442582
cg00137385 0.00504858844594495 0.23235594369308
cg00137416 0.00186795547988178 0.513220452037314
cg00137578 -0.00316823644824752 0.499600892089793
cg00137585 -0.00173183747978061 0.136130602854208
cg00137607 0.000784788556855297 0.870998612041139
cg00137634 0.00258185964928708 0.435961605134941
cg00137652 -0.00126676930760317 0.650189915261122
cg00137671 -0.00131850513486242 0.732434551205407
cg00137696 0.00943058272563171 0.094715471872664
cg00137715 0.0156092054132451 0.115887349461007
cg00137750 -0.00232217746943526 0.286199948127789
cg00137828 -0.00743583776727113 0.00314553783227397
cg00137839 -0.00439382727219134 0.458352111266897
cg00137840 -0.00510985191097465 0.15940817025442
cg00137855 -0.00745849020708575 0.530026389740399
cg00137860 0.0215839450185994 0.019205185335777
cg00137877 0.000681039702351464 0.743691680152326
cg00137918 0.000984400302352576 0.803372234419278
cg00137933 0.00284339800023305 0.602163193453579
cg00137951 0.0581168489828984 0.000988214238472754
cg00137960 0.00716166168246827 0.129643360909687
cg00138025 0.000389545914574811 0.866211113487404
cg00138030 -0.000549438041017924 0.876218262515015
cg00138095 0.000824593902813177 0.89725213342739
cg00138101 0.0138579950574175 0.237240729550238
cg00138126 0.015773588054218 0.169923551190493
cg00138267 0.000184382892452476 0.94494139539462
cg00138325 0.00139178168660597 0.716792625236793
cg00138363 -0.00365969592533114 0.386151684602145
cg00138407 -0.000743075128931084 0.964904899005274
cg00138451 0.00318695975237556 0.529166938930662
cg00138474 0.00748440036026334 0.0983031668407427
cg00138497 0.000199003112346759 0.959945403163752
cg00138525 -0.00142572293625043 0.708440791003495
cg00138547 -0.00125323604007948 0.790496471370595
cg00138624 -0.00338549115024591 0.296952139918813
cg00138641 0.00945126453902749 0.00722051977545132
cg00138710 0.00972373171579811 0.144981806211156
cg00138712 -0.00138027347847433 0.245104123252277
cg00138766 -0.01421697960806 0.20052700143368
cg00138824 -0.00401013026673862 0.78358353999671
cg00138831 -0.00696689979925492 0.217338051681616
cg00138925 -0.00183745364599123 0.680910867085664
cg00138926 -0.00843204664664502 0.28031942793345
cg00139037 -0.00172769267099851 0.554917513015319
cg00139056 -0.00191288554457421 0.374133220088534
cg00139092 -0.00601852947698912 0.184243686364608
cg00139124 -0.0307931134531461 0.107584606556743
cg00139244 -0.00782275642581912 0.0804000588757378
cg00139258 0.00438149305029619 0.840035807097075
cg00139283 -0.0030418488166176 0.150159500048273
cg00139304 0.0334853996613907 0.0424773113856179
cg00139372 0.000623925125567939 0.946534181637723
cg00139389 0.00140255024955072 0.0966023794054673
cg00139455 -0.000792325066885553 0.883324228990375
cg00139496 -0.00172040318043964 0.620761084024931
cg00139517 -0.00282070990533164 0.584890005191018
cg00139584 -0.00272858910186246 0.465634042367699
cg00139601 0.00252792687249847 0.709841798515081
cg00139681 -0.0248654162688169 0.18424952450256
cg00139683 0.00406307134586251 0.72171736905229
cg00139726 -0.00042949571645697 0.893667903496496
cg00139807 -0.000579035148350343 0.556927514020734
cg00139920 0.00277314293161328 0.456940212307659
cg00139947 0.00619444855227637 0.144305279370094
cg00139956 -0.0227743212955057 0.252625649438403
cg00140112 -0.0100019994364871 0.266334322493256
cg00140191 -0.00091987214977276 0.398366348720811
cg00140235 -0.00108258313415365 0.0782816477972207
cg00140304 0.00652952432263952 0.0594436468356532
cg00140335 0.00103477329051364 0.616619815948763
cg00140361 -0.00286729385111391 0.130482682791421
cg00140403 -0.000807916316978055 0.179502710026445
cg00140479 -0.00111582456307174 0.0843573056205968
cg00140501 -0.00101009352528913 0.0915261822332806
cg00140502 -0.00189695463440594 0.0156417943017564
cg00140541 0.00325230766514322 0.165320384163875
cg00140767 0.0258418996108478 0.0137558829796676
cg00140786 0.00438760744113185 0.0919246839927036
cg00140798 -0.00746768832764161 0.0653049516588003
cg00140800 -0.0224688051417276 0.159487086364518
cg00140813 -0.000802861927261477 0.12548630200284
cg00140837 0.0258274070080558 0.121018132510507
cg00140842 -0.00188727616778915 0.192401335230386
cg00140889 -0.00763368991024225 0.19593585555646
cg00140890 0.00592899192971183 0.0834322955677149
cg00140910 -0.00409433613596119 0.240205194244628
cg00140914 0.00347566918666701 0.788109547780529
cg00140998 -0.000696076336185842 0.833323210204261
cg00141162 0.000177815847374409 0.944401325673901
cg00141174 -0.00244302535368065 0.520199458072789
cg00141253 -0.0147858891793511 0.0663808693188776
cg00141260 0.00480679108603251 0.0368982925400924
cg00141295 0.012258271990531 0.135903921647234
cg00141330 -0.0120998571040425 0.655563858582611
cg00141336 -0.00236479299377243 0.615434513377016
cg00141366 0.00297979470772392 0.752507929924514
cg00141391 -0.0248016924872407 8.55737995249828e-05
cg00141394 -0.00929306389580106 0.132491264797593
cg00141447 0.0189945822005392 0.0455548119658503
cg00141479 0.00216131844164547 0.585897674231925
cg00141498 0.0154951304522517 0.264411953171126
cg00141522 0.00429901814340676 0.332942669249083
cg00141548 0.00390772101548489 0.417933664909077
cg00141611 0.000958186882107838 0.899662812431488
cg00141684 -0.0232145678543191 0.00188296548493435
cg00141738 -0.00404435473002666 0.414362218549685
cg00141783 -0.0363665831271987 8.4099838396989e-05
cg00141828 -0.0205894461523098 0.0128090389694826
cg00141838 0.0441822144205134 0.113265296612694
cg00141929 -0.00220216817003898 0.54014875640623
cg00141989 -0.000960493076343507 0.891320200016307
cg00141997 -0.0188278342158252 0.0109513253576018
cg00142072 0.0103048180530149 0.664616085213992
cg00142078 0.0100848135595628 0.624119422166812
cg00142083 0.00887715576270161 0.0424734981155599
cg00142095 0.00447788012161658 0.00675867942511499
cg00142106 -0.00137594128050166 0.402755669654261
cg00142239 0.000462092505173805 0.959381857242528
cg00142257 -0.05508050144148 0.219324839970592
cg00142266 -0.00511191944049936 0.114255880686708
cg00142378 -0.00286047832322363 0.388081517902221
cg00142402 0.0309045504954491 0.180885446279962
cg00142450 -0.00129273188471297 0.738854166834796
cg00142482 -0.0357053565979463 0.102013960418151
cg00142556 -0.00992808029943958 0.586510862415749
cg00142604 -0.00943540349951161 0.034850025178416
cg00142624 -0.000760762269801082 0.832112809018254
cg00142665 -0.00526226461498054 0.154776538888378
cg00142670 0.0340159330902308 0.0204352757937727
cg00142735 -0.000466237018202345 0.890123892258804
cg00142759 -0.000963403439042235 0.141079658965146
cg00142795 0.00432374109330346 0.391711396529559
cg00142815 -0.0138388268529922 0.0359876714943252
cg00142834 -3.5052194724159e-05 0.985782816551407
cg00142925 -0.002885999520055 0.59823319350899
cg00142933 0.00477656567002891 0.0498665543460201
cg00142940 0.00142323830481852 0.934906665720235
cg00143020 0.00180200997706973 0.745848091477037
cg00143045 -0.000380283057826981 0.894910908034055
cg00143120 0.0755556499504949 0.00237755946134363
cg00143193 -0.00425592274349522 0.135191416506174
cg00143220 0.00503926976130938 0.602942372940576
cg00143249 -0.00757514107615234 0.232991215091161
cg00143308 -0.00792383818034617 0.300612793321926
cg00143321 0.0017678316689116 0.628753710733046
cg00143362 -0.00761997077605374 0.0596836855069137
cg00143364 0.0487847878831846 0.0272266474898195
cg00143376 0.000894781536572806 0.94395117335631
cg00143387 -0.00058214081411464 0.393294961030154
cg00143474 0.00379711987884662 0.455569646063473
cg00143527 -0.000575225843847406 0.788986330537007
cg00143606 0.00127392357509502 0.54153194556014
cg00143623 -0.000213736043509673 0.946587389343176
cg00143643 -0.00930374687758008 0.105183335247501
cg00143700 -0.0011406987543596 0.817055681090532
cg00143733 0.00295069543759009 0.636957066398639
cg00143809 -0.00207840239897933 0.721332679060843
cg00143868 0.000123119995591835 0.957630462595708
cg00143909 -0.0155666177640871 0.111716485814182
cg00143969 0.000756535063761082 0.775381594035531
cg00143977 0.0820126874958514 8.2165562725521e-06
cg00144022 -0.0056545987585266 0.284320759453709
cg00144161 -0.000522545395257507 0.885026739066643
cg00144186 -0.0108464869019424 0.0213574957758335
cg00144335 0.0245117285340345 0.0861473318787686
cg00144414 0.00375087419592596 0.323423331015041
cg00144425 -0.000634132281706976 0.840735921120268
cg00144451 0.0247408932748725 0.0192599343081804
cg00144465 -0.000380191505250316 0.491092750693247
cg00144480 -0.0167776011952957 0.125662735628495
cg00144550 -0.00615951464766958 0.512576191326371
cg00144725 -0.0030568984137296 0.225894891026361
cg00144804 -0.00240686469838707 0.192135141665357
cg00144816 0.0713191894427287 1.16610565560689e-05
cg00144839 0.000114348441139651 0.971311439394198
cg00145079 0.0122462382736171 0.209327831008896
cg00145093 -0.00231380690415608 0.576378214815945
cg00145141 -0.000746757985003187 0.857480897954503
cg00145177 -0.000544526668288049 0.37821084288163
cg00145253 -0.00712183157338561 0.302223422825737
cg00145284 0.0299449133591411 0.0352145826138824
cg00145289 0.00639799028601152 0.516580029809757
cg00145303 -0.00229053568180815 0.530749114807525
cg00145325 -0.00668047683328104 0.510734440083217
cg00145352 0.000369920589721323 0.855357566428705
cg00145438 0.00222229624336952 0.378514303399463
cg00145489 -0.000461608371214319 0.438153094204915
cg00145587 -0.00159798403302466 0.0744287326212439
cg00145672 0.0011547795048686 0.6597893675738
cg00145683 0.000633304085700789 0.870280566246986
cg00145732 0.00963262215452225 0.530451371193151
cg00145838 0.00158989678393865 0.126530566725226
cg00145849 0.00222552032315076 0.543226146013164
cg00145863 0.00273504490241555 0.461594281497371
cg00145875 -0.00972338676018625 0.555110040278595
cg00145880 7.86555095589028e-05 0.973133987596655
cg00145904 -0.0257614493583914 0.00204597969459284
cg00145911 0.008247351286077 0.255106608396301
cg00145915 -0.00385657564022125 0.277898666352016
cg00145954 -0.0148436867348628 0.345138112368259
cg00145955 0.0100289804658551 0.622574927847255
cg00145958 -0.0142462524559184 0.346578725486422
cg00145961 -0.00828113095290297 0.176328750592733
cg00145969 0.017232507005404 0.0656791942718524
cg00145979 -4.84755840210365e-05 0.989009694893192
cg00145985 -0.000678141457767444 0.912392138048162
cg00146004 -0.0235427844683751 0.0701752344061404
cg00146027 0.0403980343002782 0.24617592348255
cg00146085 -0.00341175160801403 0.325268767176229
cg00146088 -0.0482560202513968 4.24994166792364e-05
cg00146096 -0.00115703017203024 0.0906509577168101
cg00146168 0.00702588511556324 0.193069365667939
cg00146225 0.00422357640549439 0.305122892432765
cg00146227 -0.00529125020165302 0.270198369036372
cg00146247 -0.00158626512980012 0.486010313131127
cg00146249 0.000612696782617359 0.866297602559606
cg00146263 -0.00432543333171547 0.647888545663426
cg00146334 -0.00657906590609436 0.0329408194463186
cg00146350 -0.00576915327763548 0.258893790387361
cg00146437 -0.0137684131137433 0.0953339249394301
cg00146460 0.0033844332695311 0.45532503694416
cg00146565 -0.0208827334242389 0.051719164333791
cg00146584 -0.00234689324271505 0.607988264187838
cg00146612 0.00379245001713391 0.15444034000011
cg00146645 0.0100484318738888 0.585130779106203
cg00146655 0.0074441096058509 0.110556685277046
cg00146659 -0.00359324073326693 0.622667050274569
cg00146676 0.00845130315352907 0.363443684942647
cg00146683 0.00025685729092192 0.987768571644852
cg00146695 -0.00315190979329432 0.601659519682959
cg00146805 0.00109033065880642 0.776874573895181
cg00146821 -0.0026164566075723 0.41201023859428
cg00146837 -0.000305246243672583 0.927887134621152
cg00146864 0.00179753219975397 0.873500643847958
cg00146919 -0.000337359367093928 0.661956058900828
cg00146928 -0.00412528580137667 0.365616706122981
cg00146951 -0.00187424349796647 0.66182926379415
cg00146963 -0.00259325206618787 0.418128157670325
cg00147009 0.00199623454273969 0.512321478908738
cg00147079 0.00407794790666763 0.530334658857903
cg00147095 -0.00116450836086358 0.542661764275115
cg00147104 0.0171196730455918 0.334687256621483
cg00147126 -0.000836743676839591 0.184062754695083
cg00147172 0.0374032466918371 0.273868245845409
cg00147225 -0.05152467041045 0.0323824133612951
cg00147227 0.00442530679303374 0.449294374880407
cg00147244 -0.019921039051965 0.156612989664688
cg00147248 -0.000658435950860665 0.841859361636582
cg00147255 -0.00274366927124642 0.358007374060686
cg00147286 0.0314857888540194 0.0954092882848819
cg00147307 0.00425220490357772 0.575082726795482
cg00147323 0.00139221102839142 0.627738026034333
cg00147339 -0.000118613025265526 0.85156796530112
cg00147371 0.00359216973139937 0.760859936337297
cg00147413 -0.00981378573628475 0.0285897742819878
cg00147509 0.00326162457524549 0.835627478130034
cg00147638 0.000401469762162316 0.946034001690486
cg00147665 0.000543927143449842 0.933740617790917
cg00147731 -0.000158095226101172 0.970475306405569
cg00147788 -0.00301790965481496 0.769019859759022
cg00147801 -0.00807432908727758 0.545740318385291
cg00147807 -0.0117320892350656 0.042020401226027
cg00147849 -0.0136579871028098 0.471341126039863
cg00147863 -0.00914680634979472 0.387449380472689
cg00147943 0.00407736946252411 0.622914918074936
cg00147976 0.0101454491104116 0.184857221754456
cg00148007 -0.00212913105594548 0.662085024762058
cg00148025 0.00137929402368777 0.687912682753985
cg00148035 -0.00952394710148294 0.27463360511559
cg00148048 -0.0042212083671348 0.329658890680194
cg00148063 0.000263559343053815 0.993197943545253
cg00148072 -0.0048702524230426 0.364371283038073
cg00148114 -0.0003672138034874 0.96031298992793
cg00148127 -0.0129570324071544 0.0451339435049695
cg00148223 -0.0117795435022839 0.369306770160266
cg00148286 0.00235774141853477 0.703474898906798
cg00148325 -0.0096455056494383 0.171013453690186
cg00148355 -0.0261459300213369 0.00082543926413404
cg00148411 0.0235968373236129 0.331037656742967
cg00148423 0.000657000284932446 0.823925121465596
cg00148464 0.00382566379262186 0.847238044941759
cg00148483 0.00213208492512383 0.513156575211401
cg00148497 0.00768847628591442 0.374046394276836
cg00148513 -0.000824540785107778 0.803336697114391
cg00148522 0.000752354290064659 0.813164192376686
cg00148618 0.00702897386160915 0.286530947381296
cg00148666 -0.00286976904185741 0.144922726429547
cg00148727 0.0096420210122888 0.737506807424257
cg00148729 -0.0027964728964123 0.649099378485038
cg00148772 0.0129990026924775 0.160323499845256
cg00148780 -0.00595828525934071 0.328034290073444
cg00148825 -0.00252065788428085 0.795456723124027
cg00148846 -0.00853897898574788 0.0534222804335879
cg00148862 -0.0096488049932113 0.716949330945235
cg00148863 0.00103836763315899 0.711026904122559
cg00148881 -0.000819432832239755 0.492850015207757
cg00148892 0.0110587765986288 0.00262263923033475
cg00148926 -0.00243794850318816 0.672598253867982
cg00149048 -0.000253353790054575 0.948785396594299
cg00149093 0.065774632404887 0.00754456563743379
cg00149095 -7.60360761584821e-05 0.99098530115139
cg00149121 -0.0168621689960673 0.0817759184011039
cg00149213 0.0113786624359047 0.125817407146206
cg00149340 -0.0105772167871024 0.385570919640111
cg00149346 0.00746647909692619 0.273137109423907
cg00149380 0.000208570887539909 0.893681123066775
cg00149397 9.02646864374729e-05 0.938380698444919
cg00149455 -0.123562114649662 0.00153905606904979
cg00149473 -0.00210334923794011 0.226894158416658
cg00149492 -0.00534680076539751 0.373290441766606
cg00149585 -0.000666974361029234 0.410379441045649
cg00149642 0.000998378514423137 0.844475335905865
cg00149679 0.0186413996204579 0.0528522765030373
cg00149684 0.00196728732381478 0.402995679733768
cg00149708 -0.00749421242929506 0.259583646807568
cg00149716 0.0133182064510408 0.27542354754307
cg00149734 -7.74775640325354e-05 0.977435368695227
cg00149820 0.00798367819606766 0.755254668335088
cg00149859 -0.00566960373075982 0.491754376663201
cg00149947 0.00525350194849457 0.00691367460256555
cg00149976 -0.00875728797210691 0.0116659561487837
cg00150025 0.00419917952642226 0.161437822419881
cg00150033 -0.017484609502902 0.0373366646734015
cg00150080 -0.0502295928603364 0.0294903532825453
cg00150128 0.0122805523524551 0.354410457075774
cg00150168 0.00523994671904858 0.618017020623966
cg00150231 0.00803873637964891 0.401546662544841
cg00150245 0.00116037487404812 0.759935239892605
cg00150307 0.000355463758275163 0.926937846662521
cg00150418 -0.00126788572741537 0.422234339938346
cg00150500 -0.00253477302123223 0.0168891806887632
cg00150560 0.00187282792684505 0.707844306637751
cg00150607 0.00783919071225759 0.0299329769457188
cg00150631 0.0236056247730286 0.000717472457420769
cg00150714 -0.0010043587156226 0.368568919897991
cg00150737 -0.000337503577541049 0.554750020350211
cg00150774 -0.00249960424854074 0.609030236286765
cg00150782 -0.00111420212811613 0.895951779933014
cg00150785 0.00497453986926456 0.548652407439075
cg00150882 -0.00405005975282862 0.489626880313719
cg00150925 0.0233422313252949 0.0129829557676518
cg00150952 -0.00208082544448343 0.810355596890057
cg00150989 0.00108285156066849 0.221683444583315
cg00151048 0.00472235335972135 0.6265035429888
cg00151073 0.040492446538186 0.0904408241018838
cg00151089 -0.00331243638920471 0.788792768303668
cg00151166 0.0015209537169181 0.883622840924485
cg00151170 0.00149598367456886 0.667301251731333
cg00151176 0.0078069427566302 0.273606610457426
cg00151191 0.0365162500941077 0.0570746610082606
cg00151250 -0.0083030545597793 0.6834513202663
cg00151251 -0.00247926359935101 0.34941689034896
cg00151271 0.0367862605708377 0.0215020528181966
cg00151370 0.0730210905123339 0.000177122941451075
cg00151491 -0.000942307101962563 0.785582300218968
cg00151525 -0.0043428891465792 0.263823798556262
cg00151563 0.0228392740159804 0.269793642924071
cg00151565 -0.00538105976913522 0.0344681794351967
cg00151571 -0.0009325183153592 0.4609159152859
cg00151661 -0.0179568787177483 0.0456411733463195
cg00151672 -0.0204527794045368 0.00535165277620257
cg00151675 0.00347989995427905 0.672509059587209
cg00151680 -0.00261722567738328 0.765057353537358
cg00151728 -0.000740644329663159 0.817515986158853
cg00151764 -0.00121079076213168 0.86278205127672
cg00151768 -0.000718035746215384 0.827687235103327
cg00151788 -0.000651761415392298 0.409414845894276
cg00151801 -0.00472899936318421 0.710857972182714
cg00151815 0.00058117455284998 0.771167402214912
cg00151906 0.00117356826430815 0.238935958914629
cg00151914 -0.00476721684849553 0.394202616174521
cg00151915 0.000820842702661388 0.887408171069244
cg00151919 -0.00426220485323932 0.312080527917634
cg00151922 0.0042111278962782 0.60722596999255
cg00151956 -0.00567670638557242 0.440207796497421
cg00152008 8.02625847844138e-05 0.970198908278992
cg00152041 -0.000702574073466371 0.938732600277137
cg00152047 -0.0111321842303056 0.023704050368229
cg00152082 0.00333678660619257 0.69446078105682
cg00152085 -0.0161441132464146 0.230037962724754
cg00152095 -0.00378024414700455 0.393406423194828
cg00152117 0.000601546848831356 0.944024380486236
cg00152126 0.000364837112371647 0.84779767519241
cg00152127 -0.0156603334740285 0.093167337387427
cg00152167 0.0273925644765804 0.0131983342709108
cg00152175 -0.00309818366373857 0.050899049183173
cg00152195 -0.0191456373774256 0.0200036779880905
cg00152259 -0.00514416632119279 0.533292287851479
cg00152315 -0.000853246639241246 0.683744658118125
cg00152322 0.018892487525191 0.0775406444313891
cg00152411 0.000866758146365073 0.604258990633204
cg00152543 -0.000979144408165752 0.820112543433975
cg00152611 0.00594433650467343 0.381769264857011
cg00152613 0.00820555158881022 0.279307454475346
cg00152646 -0.00546797242233342 0.41890918900696
cg00152768 0.00328523960712859 0.65294580409447
cg00152799 -0.0302072049893526 0.449364477974321
cg00152942 0.0216607761865582 0.0907067031647459
cg00152946 0.0112581431370801 0.114711638412963
cg00152948 -0.0282869853206257 0.00116834046465649
cg00152975 -0.0014434831254899 0.778709083185518
cg00153036 -0.00621073170008104 0.607193873704818
cg00153082 -0.00245487947240719 0.536506844318431
cg00153101 -0.0585207975652149 0.00125283862080694
cg00153106 -0.00236726887465371 0.53616074432539
cg00153110 -0.000536408319448455 0.438642352318519
cg00153289 -0.00340756847702122 0.822984678268704
cg00153306 0.0315521409782623 0.000125170561523315
cg00153311 0.00203352763090224 0.737538760467562
cg00153357 0.00452164116660042 0.179561638711233
cg00153368 0.000583044679592535 0.878767649553931
cg00153395 -0.0129197809322714 0.370261760548445
cg00153412 0.00231218555667809 0.279649784993419
cg00153448 -0.0161903494996847 0.080555583933315
cg00153543 0.0235919387874887 0.090650918352219
cg00153570 -0.0037660127091481 0.369389936848826
cg00153662 0.00117267955232511 0.80703036307236
cg00153693 -0.0621052119080595 0.0108707304963221
cg00153707 0.0139162934381661 0.134475194279511
cg00153756 0.000876362437450419 0.745977419892826
cg00153759 -0.0102074018659682 0.581574483620569
cg00153831 0.000437024390098002 0.820595709110667
cg00153856 -0.00155330300341995 0.0707953028226327
cg00153919 0.0365449221346879 0.102048155460635
cg00153934 -0.000550153212769458 0.508399589994609
cg00153944 -0.00236551591617885 0.304105707998377
cg00154019 -0.00592591065000759 0.141615655365123
cg00154029 -0.0051214845630507 0.518544545169146
cg00154064 -0.00133378284702236 0.267377265205269
cg00154107 0.0158467957218315 0.389503801755607
cg00154119 0.0147675427477395 0.1383552646765
cg00154159 0.01153042466705 0.554024531531978
cg00154189 -0.000956200506451487 0.221637585824089
cg00154216 -0.00131214484445801 0.877558835969258
cg00154232 0.000814123586556335 0.672647593432403
cg00154322 0.0444497960370322 0.0158474817621914
cg00154333 -0.00195675910912866 0.259368020284177
cg00154335 0.000802506762481667 0.937104409424944
cg00154357 0.000130985456214892 0.990862217460385
cg00154430 0.00142712449696021 0.731612160529482
cg00154443 -0.000221146316060688 0.82686809001977
cg00154455 -0.00341797621580698 0.78338632025712
cg00154543 0.0186121705319104 0.177003041278466
cg00154549 -0.00208484923342707 0.103845140260269
cg00154554 -0.00551809689040408 0.674207926515581
cg00154557 0.00203805712073235 0.409431686365165
cg00154568 0.00871626875789854 0.29411224590433
cg00154587 -0.0275644864662309 3.80782906955999e-05
cg00154646 -0.0147321957004511 0.237186793187742
cg00154652 0.00613982955984582 0.713996465986712
cg00154727 0.00128112044847447 0.912491149613247
cg00154810 -0.00398362962159145 0.124433044258996
cg00154829 0.000841653087002909 0.719721736521177
cg00154846 -0.0199850591304629 0.0687774922228189
cg00154848 -0.0108814303446068 0.382951901725409
cg00154888 0.0248288768339435 0.271179449136694
cg00154957 -0.0175365291108065 0.0261785935973145
cg00154968 -0.000550737552468083 0.321060811819135
cg00154982 -0.000925169832947301 0.141506532647488
cg00154986 0.0321426335616054 0.0165580593936843
cg00154989 -0.00272954682373376 0.665509876794285
cg00155052 0.00132300780724923 0.669185584092206
cg00155129 -0.0025260406208983 0.804597430345376
cg00155167 0.00408253055126918 0.433365720376314
cg00155198 -0.00614508478441314 0.0294326578125078
cg00155310 -0.0008372680708997 0.918895197350404
cg00155314 0.0188019506555554 0.0326131523364269
cg00155345 -0.000656650472449875 0.717181087796346
cg00155351 0.0121084565555916 0.586598551285934
cg00155397 0.00481687229283596 0.403186855355962
cg00155423 -0.000708174415427765 0.46849053426959
cg00155429 -0.000348071399167868 0.546838582577866
cg00155430 -0.00139934614702838 0.919633463893321
cg00155447 0.00221779884363906 0.692826679734748
cg00155454 -0.00267484077963571 0.625368253072222
cg00155485 0.00194162155401253 0.234491751375077
cg00155488 -0.0284310273941474 0.0135306967938445
cg00155504 0.00814528772272574 0.379856038092933
cg00155526 -0.00279364955012487 0.271372341346059
cg00155593 -0.00176500196942602 0.0130530574388914
cg00155609 0.00790824178568369 0.229597478958802
cg00155619 -0.0110723618292295 0.499237776916199
cg00155622 0.00942560545951157 0.102848831637565
cg00155676 0.00657511281485914 0.778044798295269
cg00155679 -0.0207224822449507 0.155204170943871
cg00155685 -0.0119876694440669 0.22061072297214
cg00155700 0.000869979251058943 0.752392475136939
cg00155711 -0.0194489107505234 0.0195628130313005
cg00155732 -0.0198177114481647 0.150162407173716
cg00155777 0.0185467409709616 0.329100130977423
cg00155788 0.000882424054356379 0.918032628464259
cg00155846 -0.000475627922204451 0.968816152185411
cg00155879 0.0088202244559878 0.487192891165437
cg00155882 -0.00982390408844752 0.239146195155595
cg00156001 0.00308292571575526 0.259608339702712
cg00156026 0.00113301999775199 0.619154979851276
cg00156032 -0.00916108122876876 0.185872739237973
cg00156072 -0.00509434808965025 0.410172306186132
cg00156118 0.0389503090320227 0.0171468331070122
cg00156147 0.0263484538161641 0.112717333317794
cg00156194 -0.00213019582830624 0.37854180688531
cg00156230 -0.00317819798442398 0.301789780116833
cg00156232 -0.0082607648056148 0.563885790700661
cg00156265 0.00247731016048417 0.426692324867349
cg00156330 -0.00125289824716489 0.696371194747691
cg00156336 0.0022492719331575 0.715817628856751
cg00156395 0.0030968788090394 0.181378863192783
cg00156403 -0.0020153355196583 0.716579913342254
cg00156427 -0.00911950017461847 0.386595711571658
cg00156506 -0.00202165723237978 0.657100030099568
cg00156573 0.00552685315326727 0.0792566196627374
cg00156588 0.00366480052977693 0.365066060561133
cg00156633 -0.00220538796446178 0.800400521302729
cg00156669 0.0110628979975643 0.10542300089476
cg00156723 -0.00541240003225205 0.683297887694475
cg00156743 -0.0010272956142239 0.888161956664329
cg00156744 -0.00447739475650122 0.447616755799075
cg00156769 -2.8304713915496e-06 0.999105590421355
cg00156947 0.00249032807412661 0.411950895376986
cg00156964 0.000280505854724554 0.91704312807296
cg00156990 0.0179847994685298 0.0938226868090921
cg00156991 -0.0192965091058222 0.0945361666898633
cg00156995 0.0348376064988234 0.000119668093545102
cg00157043 -0.016740666900854 0.376128303412675
cg00157109 0.0197136086683856 0.118834330987218
cg00157142 0.00222903387849046 0.544827724119453
cg00157179 0.0206611478565048 0.19046620315802
cg00157223 0.000616549046193811 0.894886709235019
cg00157228 -0.00308841556573158 0.783818272378118
cg00157319 0.00840632146498095 0.295527863245298
cg00157359 0.0114525703705676 0.444985629827198
cg00157429 -0.00708727700606436 0.0311721934139658
cg00157439 -0.00642698351891146 0.61048444486975
cg00157456 -0.00086677977091479 0.17182701836762
cg00157501 -0.00583311279792 0.530676734872513
cg00157515 -0.00117024433681807 0.464441128750113
cg00157562 -0.00530903104104888 0.103865982897576
cg00157572 0.00566948355664629 0.5007019893102
cg00157638 -0.0011444012034025 0.847988640070715
cg00157658 -0.00110714478952024 0.683178595994124
cg00157722 -0.000692268776599194 0.701040773759959
cg00157755 -0.000296831565245055 0.937475145935459
cg00157796 -0.00117359913811253 0.0681516530980445
cg00157853 -0.00565298954557714 0.161747195305462
cg00157855 -9.06802905425879e-05 0.92689731252901
cg00157864 0.014347185570875 0.00907107443406679
cg00157930 0.00212872997924616 0.63843210990292
cg00157935 0.00781185542979221 0.285235385173029
cg00157962 0.00780276320050908 0.539092594910161
cg00157983 -0.000104487011907955 0.981357483039375
cg00157987 -0.00392052071883794 0.40421959947336
cg00158081 0.00276671076413396 0.320365890329045
cg00158092 -0.0287159869799344 0.13713945716161
cg00158122 -0.0113575765554285 0.705191805834769
cg00158184 0.00262017268427896 0.365459786691465
cg00158260 0.00387764340011531 0.103786437489813
cg00158308 0.00745406230049172 0.650637054493768
cg00158333 -0.00214204856039387 0.262949645557301
cg00158442 -0.012541050052796 0.0569382244070129
cg00158528 -0.0043133359164121 0.472772935557322
cg00158530 0.103808203513474 0.0200205650375174
cg00158539 0.00232286427913793 0.94847017418602
cg00158600 0.0140223605010649 0.702012648192285
cg00158654 -0.00735294563021076 0.103030476038288
cg00158683 -0.0250083106540813 0.110895790755814
cg00158719 -0.0146700377989236 0.0948615931836729
cg00158758 -0.0111940376804142 0.323432701558317
cg00158789 0.00768813921611854 0.0858238963397205
cg00158909 -0.0136195591919874 0.0771749860501003
cg00159100 0.00280163495980446 0.455348849208067
cg00159159 -0.00316345011462788 0.604519343112444
cg00159212 0.0055123428096062 0.0956924358662374
cg00159214 -0.00861661798471036 0.0531055460508599
cg00159218 -0.00405949447983849 0.135251455677714
cg00159230 -0.0100740481631727 0.211638260501233
cg00159243 -0.0467864340721866 6.59636007634938e-05
cg00159289 -0.0243048628777831 0.13185033829661
cg00159370 -0.00132514981569564 0.0809488557111337
cg00159379 -0.00154125505761572 0.473744631335365
cg00159439 -0.0158858782557491 0.139342591606152
cg00159442 -0.00601222985031307 0.0610697869355347
cg00159503 -0.00402015067271189 0.599649112208292
cg00159508 -0.0105586304348201 0.155579177027381
cg00159523 0.00710939122928673 0.662670786848127
cg00159552 0.0013159122186043 0.690609815336148
cg00159614 0.00674075121419101 0.212194444455397
cg00159658 -8.45388385875334e-05 0.964131494850591
cg00159682 0.00321579064573844 0.878916233264637
cg00159699 -0.00474257037480805 0.785189064675003
cg00159764 -0.00726380805869907 0.530663843245153
cg00159799 0.0025838990723573 0.774453517582983
cg00159805 -0.00956571421263081 0.157380103422247
cg00159875 0.00127424193520245 0.920614912114601
cg00159908 -0.0046591540627675 0.223840041873816
cg00159951 0.00167721661040898 0.750555901755299
cg00159952 0.00174280274032897 0.528358840373007
cg00159987 0.0084036639911594 0.137979386126537
cg00160001 -0.00136670201873201 0.693188905786165
cg00160002 0.00392262942513236 0.211394128776188
cg00160027 0.0120944374792675 0.170268971201619
cg00160143 0.00824339277203364 0.608967420810031
cg00160157 -0.0015350102258543 0.669288716428984
cg00160183 -0.0050907120591143 0.289966720701845
cg00160253 -0.00222493650237556 0.567642809838642
cg00160260 0.0378212921641753 0.0251748744351978
cg00160262 0.0197792236148793 0.0330254127557324
cg00160301 -0.00109199730507799 0.779815721470399
cg00160302 0.00443063208992692 0.202354211311708
cg00160359 -0.00453882648330099 0.395645536187929
cg00160368 -0.0112934831146072 0.0372001078428821
cg00160388 0.0264725297107748 0.272953686698461
cg00160440 0.000763402200584817 0.808972015813502
cg00160464 0.0163518670621803 0.17393043601611
cg00160478 -0.00701923549445062 0.399063553854157
cg00160503 0.0372812038574708 0.0105706014499469
cg00160505 0.00884841807406852 0.155314668646548
cg00160583 0.0257419029949488 0.00212999148656574
cg00160618 0.098471289911256 0.0128222625912126
cg00160619 -0.0295437362209252 0.00582074257799033
cg00160667 0.00197320192143587 0.917557787378506
cg00160670 0.00581454503482549 0.742451513790969
cg00160677 -0.00141479808957068 0.574723159536146
cg00160780 0.00550685700929613 0.318460881823707
cg00160818 0.00283825473466201 0.7268148200792
cg00160828 0.0104222585980695 0.174163504608918
cg00160886 -0.00270642481064592 0.441790454987202
cg00160911 0.00385707744672171 0.873740986761757
cg00160914 -0.00856090567861676 0.550614394176007
cg00160976 -0.00411836206886135 0.457109150282256
cg00161024 -0.00054586806608182 0.865576905518231
cg00161114 -0.0644113254744311 0.0317997982426704
cg00161122 -0.00328273399672601 0.526642177266331
cg00161124 0.00968214739022548 0.352491192676112
cg00161142 0.00681574336857953 0.356860701887578
cg00161175 0.00120753413581828 0.859634783895174
cg00161229 0.000372157089839227 0.624753673127597
cg00161243 -0.0120158760892451 0.606384260615528
cg00161295 -0.00976627939334229 0.229293593643205
cg00161345 0.00130034815224927 0.826575393180346
cg00161373 -0.00521745258289293 0.401390127773221
cg00161498 0.014950700065622 0.227826891368691
cg00161513 0.000963441536491631 0.924386061138654
cg00161556 0.0242506389144019 0.477642082580635
cg00161683 -0.0149538276419709 0.0892499653277614
cg00161705 0.000342870087103416 0.872959206699696
cg00161715 -0.0100628325627162 0.559455806632076
cg00161770 -0.0186008984185639 0.00231885719074913
cg00161853 -0.000722953011827855 0.85306158154223
cg00161878 0.00905117845444449 0.0521646495052929
cg00161931 0.00116463699460089 0.427164088620008
cg00161955 -0.00426568282808949 0.572420797930631
cg00161968 0.00984421790665951 0.584082982764713
cg00161970 -0.000107051966853395 0.890743114867884
cg00161971 0.00426934933562452 0.490144760128019
cg00162001 -0.0155310349722364 0.00770666277959098
cg00162064 0.0726357445354996 0.000106034983843185
cg00162104 -0.000795239349774502 0.760065224420682
cg00162206 -0.00065416548083906 0.473278903132599
cg00162231 0.00218654682260691 0.545798417239223
cg00162282 -0.0179443248736693 0.0748609145652483
cg00162304 -0.0119522680553168 0.0942291677928385
cg00162344 0.00943361384121005 0.351542277814914
cg00162348 0.00171324168711882 0.580851315708834
cg00162361 -0.00466201587003807 0.761015594238287
cg00162401 0.000492965041917353 0.884393062614558
cg00162421 0.00203060452562262 0.331352522151415
cg00162517 -0.00407480005746083 0.594457398524684
cg00162541 -0.00182100646460933 0.743604958551135
cg00162548 0.0123081527689335 0.0410090817069668
cg00162611 0.00326302060910156 0.644975766406718
cg00162633 0.00665951516171017 0.134778946131851
cg00162643 0.00473565577362062 0.0278392435630701
cg00162721 -0.000455848642735881 0.846092685873659
cg00162751 -0.00300866393433913 0.381298626404201
cg00162806 -0.0355079048893687 0.0328449945303563
cg00162859 -0.000626012713790321 0.852405384969101
cg00162902 -0.000936212227910384 0.860218849955458
cg00162921 0.000816368252939405 0.637713482651266
cg00162929 0.0172651395114021 0.284379257188853
cg00162940 0.000235784358158552 0.93466268805713
cg00162969 -0.0241867128184304 0.291245440488783
cg00163006 0.00776379105476997 0.211379973984608
cg00163018 -0.000492407646031321 0.932722131112633
cg00163037 -0.00281838565956089 0.408320657314215
cg00163089 -0.0107938330339851 0.120056562482038
cg00163144 0.00010629641242442 0.990080379966086
cg00163171 -0.00797020225431125 0.17256665094739
cg00163217 0.00129122824840542 0.762638987277876
cg00163294 0.00180599718290421 0.686166569147642
cg00163295 -0.00727373338170348 0.20876414912144
cg00163365 0.0166034549383587 0.216666677971238
cg00163372 -0.00707029768230868 0.518565333731232
cg00163394 -0.00344967126211637 0.491518488677737
cg00163419 -0.00247519489911077 0.506229201923077
cg00163459 0.00989920508665241 0.228869732646624
cg00163462 -0.00340493204916912 0.346649190649435
cg00163472 -0.00067284316364603 0.898686153771771
cg00163480 0.00786835206822964 0.590523531318621
cg00163481 0.000817806103994623 0.857725753166471
cg00163510 0.00594579900100569 0.324891890130584
cg00163541 -0.0101528752425848 0.112730927049773
cg00163546 -0.0141642188178876 0.129020550610235
cg00163549 -0.0103627896846218 0.228598657818372
cg00163554 0.0109406238651331 0.436344123476068
cg00163576 0.0085749046690584 0.252930221911009
cg00163650 0.0460426304123411 0.00631882762857794
cg00163674 0.00409444176614276 0.661690193113945
cg00163727 -0.00944656789203679 0.378338236018519
cg00163735 -0.0209597800069497 0.0201278152533609
cg00163859 -0.0061575459745995 0.374971465588957
cg00163965 0.00183985986880172 0.837761287817477
cg00164053 -0.0174029630258173 0.118590629014629
cg00164078 -0.000882784782688335 0.863899021823475
cg00164084 -0.00209961514065786 0.816065235911887
cg00164121 0.00170915541951671 0.381669621825592
cg00164123 0.0035098125560336 0.790098625460584
cg00164150 0.00341965903042706 0.267846004157761
cg00164189 0.00533665990792403 0.754864604705953
cg00164196 0.00361569632926767 0.584543963760735
cg00164235 -0.00046030568627079 0.623430484581246
cg00164282 0.0136982498310493 0.0596350178907438
cg00164390 0.00294453028685205 0.53447535541039
cg00164406 -0.0103987007128039 0.00992345277197545
cg00164429 0.00321266197269063 0.579581350653712
cg00164458 -0.000422855549044775 0.911599497205203
cg00164538 0.00167547021697415 0.818951086829483
cg00164542 0.00108678943922883 0.821492321879857
cg00164567 0.000508549049867051 0.928878929255132
cg00164583 -0.00419113931601169 0.190008277107909
cg00164616 0.0185884012256713 0.133674804244901
cg00164641 0.00341754514007241 0.451093301159582
cg00164678 0.0337091092590055 0.0553790188161653
cg00164720 -0.0012282515837399 0.435292444211111
cg00164727 0.00626398130464859 0.182751649878809
cg00164803 -0.000863003359527721 0.775610692584796
cg00164837 -0.0132034979694627 0.010293984969512
cg00164847 -0.0185434727220009 0.147608587423876
cg00164863 0.0213262019532681 0.241643379768295
cg00164894 0.00380390128797918 0.715093077747083
cg00164896 -0.00713304506137583 0.46610298567998
cg00164898 0.000738604053563125 0.864304275342539
cg00164906 0.00062185392507251 0.797376396049137
cg00164941 0.0262142424403678 0.251829612877556
cg00164949 0.000488424560183934 0.677580162664315
cg00164997 0.00425464745467091 0.418958516311747
cg00165011 -0.000465923844096699 0.687711779600539
cg00165034 -0.00083322449445486 0.714229476664285
cg00165078 -0.00296988510962836 0.650483592386862
cg00165323 -0.00551881346887683 0.615760773102001
cg00165360 0.00241502120393703 0.690029678805849
cg00165362 0.0193895209026504 0.00649473764657752
cg00165429 -0.00128716159437119 0.744129033593412
cg00165535 0.00367465790153826 0.258402024703659
cg00165619 0.000253417108191115 0.984568475198535
cg00165631 0.0228618418924649 0.000753815821722412
cg00165647 -0.00257664385630023 0.775422719293275
cg00165862 -0.00951155746315407 0.177709759650563
cg00165888 -0.00413593012185324 0.0503716897212698
cg00165981 0.00679865550468324 0.29612360679745
cg00165994 -0.00411623193062991 0.837721511896171
cg00166030 -0.00831073520338461 0.125014091979327
cg00166106 0.00763370358906497 0.415605220202298
cg00166203 -0.00787546517115274 0.161496907452849
cg00166212 0.00455280514355561 0.627852114474057
cg00166213 -0.00240698880577263 0.214739297689157
cg00166216 0.000464290020199811 0.845506785030268
cg00166239 -0.00216537029665956 0.828721958460706
cg00166275 -0.00497562513534508 0.219830957782461
cg00166327 0.00614746966424433 0.511298152333014
cg00166352 -0.00226379980046437 0.45668731460291
cg00166372 -0.00660586703513775 0.788157227936601
cg00166423 -0.000978614639604949 0.759264571653248
cg00166601 -0.00786902532171631 0.25876893770243
cg00166635 -0.00159350769383958 0.0132296717652016
cg00166687 0.0011735186046325 0.895192869615067
cg00166696 -0.00263382396006538 0.398836385064622
cg00166706 -0.000959910941893478 0.108256128451775
cg00166722 0.0189531847898673 0.121333917629118
cg00166727 -0.0260011976670579 0.0110916728468049
cg00166741 -0.000426742072135344 0.893542909493988
cg00166785 0.0031871486385317 0.556201761977737
cg00166807 -0.00355051331473659 0.434769203017887
cg00166836 0.016179209207777 0.393677872002091
cg00166915 -0.00783000758989546 0.201205466656177
cg00166917 -0.000910696457995616 0.774821115182757
cg00166981 0.0044966913911778 0.558435926071635
cg00166995 0.00617553089081826 0.132814439760907
cg00167041 0.00381560399855989 0.318646660784093
cg00167076 -0.0145352201108233 0.092347446159782
cg00167102 -0.00289770834384053 0.46691112671904
cg00167110 -0.0137728563246055 0.0395888000475335
cg00167158 0.000154022953281224 0.966481726351944
cg00167273 -0.000916322159168568 0.70359851021452
cg00167275 -0.0236654324583137 0.0573899130065673
cg00167301 0.00202312464655081 0.552440097770828
cg00167491 0.00629142647602772 0.24591438911782
cg00167504 -0.00566611258464938 0.103844805286507
cg00167525 0.0220833200618788 0.0238622432648455
cg00167539 -0.000939421294926397 0.18013754734587
cg00167545 -0.0149572964519088 0.423499660611168
cg00167654 -0.0011139107829515 0.635000325043365
cg00167670 -0.00363412727687394 0.56933373254358
cg00167681 -0.0061388694259549 0.375936984383526
cg00167684 0.000214415762129609 0.848209747104488
cg00167717 -0.00731338997775776 0.348971742572239
cg00167763 0.00913867690041805 0.448157305032348
cg00167820 0.000988049981707528 0.746928371558458
cg00167836 -0.00224926939783863 0.643567385704275
cg00167840 0.00632133429075073 0.780193451643198
cg00167883 -0.00336069208700971 0.144857957198001
cg00167916 -0.000457185876086548 0.923086223795838
cg00167922 6.95898816285585e-06 0.997034721634
cg00167941 0.000399364083961776 0.941327250915323
cg00167958 -0.00784532151223342 0.434913842315699
cg00167981 0.0127713848244794 0.00454447715212909
cg00167995 -0.00332048853934584 0.131756210050866
cg00168009 -0.000938967982361802 0.137380736364255
cg00168032 -0.00300525616535982 0.27701747256583
cg00168082 0.00010990552041916 0.971710786130494
cg00168106 -0.00210747472468306 0.363592514167039
cg00168118 -0.00338587776196301 0.748257316943965
cg00168147 0.00460682501199565 0.501368860973437
cg00168156 0.00559430443954822 0.333148269725934
cg00168191 0.000453760176102938 0.836549720394873
cg00168205 -0.00143151507035635 0.578292870827896
cg00168225 0.0102579829974167 0.546540805142134
cg00168240 0.000608510980880668 0.904189022035849
cg00168242 0.000620028208424762 0.931171304760659
cg00168301 -0.00209763854221391 0.369946829645853
cg00168389 0.00571592069053815 0.0338211108200415
cg00168439 -0.00756113027035868 0.110400681066423
cg00168459 -0.00810123869945947 0.376262387512005
cg00168502 -0.000625079254537405 0.884534228907515
cg00168514 -0.00143126156269313 0.0546904823898489
cg00168602 -0.000863649654274103 0.922845671039411
cg00168693 -0.00715509537017838 0.0634410022799182
cg00168694 -0.019733791806087 0.00885960006975751
cg00168783 0.0291976769713999 0.0780340583566127
cg00168815 0.000983053730154719 0.787219757877659
cg00168835 0.00534663978512552 0.230600646434594
cg00168937 0.00327883427753092 0.496804655945717
cg00168942 0.014544062400553 0.389540149436826
cg00168967 0.0110610233151429 0.030260323816798
cg00168981 -0.00612347129303719 0.7231530282758
cg00169019 0.000520434495720529 0.961218325882905
cg00169026 -0.0108718868661634 0.221815169542774
cg00169030 0.0758093765549505 0.0309272559134347
cg00169061 -0.0151843688149841 0.0473100773286272
cg00169111 -0.00677173876931822 0.555075084009807
cg00169122 -0.0225580570550212 0.162576592688456
cg00169164 -0.00475027326769246 0.0100407348955346
cg00169172 -0.00188069382074965 0.536049182165626
cg00169175 -0.000117984364906418 0.966788638034998
cg00169184 -0.0554954339831803 7.52487430327316e-05
cg00169205 -0.0111737039433476 0.423953245909456
cg00169303 -0.00233052860711047 0.701913753807017
cg00169304 -0.0308983601802944 1.87046082684173e-05
cg00169305 -0.00114087407345993 0.204310656719953
cg00169354 -0.0305276604636421 0.657495955879453
cg00169373 0.00144370471241032 0.80192640883338
cg00169401 -0.0113929321886264 0.156550337169148
cg00169407 -0.00675575054832488 0.737777750156869
cg00169412 -0.00325779025246191 0.43630309957859
cg00169419 -0.0280910413139814 0.31306268830462
cg00169569 -0.000478046440665238 0.395757002885239
cg00169586 -0.00280961858225241 0.196301123504501
cg00169617 -0.0196895745291326 0.146834787187918
cg00169633 -0.00175759286623079 0.204195231845884
cg00169657 -0.00249835233003092 0.702972667902119
cg00169677 -0.0114214617740045 0.120202309784108
cg00169694 0.00259807665901211 0.781730081746825
cg00169725 -0.00681105375050897 0.543615430666984
cg00169770 -0.00670343031301859 0.14039027715788
cg00169776 -0.00450270020326877 0.570654901615925
cg00169782 0.00258200403629026 0.810003413186395
cg00169856 0.0162673070589563 0.159270002664633
cg00169897 0.0119521870301891 0.277210333467296
cg00169917 -0.00087882692204956 0.335286877302188
cg00169964 -0.0402281939913536 0.208546554605241
cg00170003 0.00237726674544895 0.598446590832133
cg00170056 0.00663572959810804 0.187058397888526
cg00170072 -0.00212131085072104 0.580129450821386
cg00170188 -0.0090265809864295 0.260722710570336
cg00170236 -0.00687660347067654 0.273725267119878
cg00170242 0.0394526485007801 0.0906693691363077
cg00170295 -0.00205137535485168 0.885954700136824
cg00170307 0.0217940203977637 0.152272049949373
cg00170381 -0.00363360857039701 0.680260829702932
cg00170421 0.000444453998308591 0.876636182421533
cg00170438 -0.0034193865795794 0.698437639426996
cg00170459 0.0122761304265485 0.375323867161428
cg00170483 -0.0178992537683447 0.220978719435688
cg00170487 0.0175986770356659 0.323826185397611
cg00170564 0.00651444117109583 0.245603138469818
cg00170714 -0.0213947612335051 0.102295255661391
cg00170720 0.0109437566408543 0.261613426351856
cg00170796 -0.0162966279466188 0.273818249907982
cg00170868 -0.000871481917118949 0.798357853146078
cg00170931 0.0106712311079143 0.13635720607266
cg00170973 -0.0018806615395517 0.582551197795824
cg00171084 0.00520972235847321 0.0467769393446505
cg00171092 -0.0118724509383396 0.132267825715847
cg00171126 -0.00178037488248906 0.487033148903012
cg00171161 -0.0054964434108373 0.189326109238579
cg00171166 0.00206626392926711 0.0585175297247102
cg00171203 -0.00475530301741028 0.204668134175153
cg00171275 0.0360383504986175 0.0611072871177052
cg00171290 0.00710134561428467 0.00555965461861902
cg00171313 -0.0101172377314537 0.113162314767706
cg00171421 -0.00098029270701273 0.597228733161211
cg00171436 0.00273404988976929 0.721435459652119
cg00171459 0.0211648165289834 0.0815145295425002
cg00171464 -0.00303512027449511 0.481745193752606
cg00171477 0.00186398678436832 0.521346865378643
cg00171556 -0.00102902131526756 0.196881670147215
cg00171565 0.00959735786212548 0.373419199381382
cg00171690 -0.0522849011581346 0.00032004042705236
cg00171700 -0.00645866436313711 0.192414095449593
cg00171704 0.00225173490529294 0.468020559963817
cg00171725 0.0128411099584042 0.000400897736677776
cg00171729 0.00299535178093472 0.655566724984076
cg00171785 -0.00675267881301442 0.432653587677007
cg00171816 -0.00701804740828548 0.652051029711167
cg00171830 0.00288289705723577 0.864479133662065
cg00171942 0.013982681691187 0.309104643706569
cg00171947 0.00087673586760089 0.74194695182013
cg00171983 0.00318152464952475 0.166906363705233
cg00172020 0.00327535945793693 0.505845833895079
cg00172074 -0.000203960086808777 0.932847646710341
cg00172189 -0.00396024093930973 0.230018449865173
cg00172225 -0.00465211767973456 0.400311919623308
cg00172226 0.00313734192577208 0.0709040754357468
cg00172227 0.00858785756536753 0.390060701649445
cg00172249 -0.0195492624547591 0.00946968561636828
cg00172270 -5.56275809326791e-05 0.935188610267311
cg00172297 -0.00379804679555316 0.452649020467789
cg00172330 -0.00101424894536714 0.216716754337007
cg00172340 -0.0159286878484868 0.00821251095716368
cg00172371 -0.00112944567762904 0.250042826326801
cg00172376 0.0332641034104703 0.00119944923454606
cg00172408 -0.00164933355314319 0.0331741869461025
cg00172488 -0.0029212322329851 0.769621245163207
cg00172548 -0.0121783119205657 0.0251500559577909
cg00172554 -0.00211784600629267 0.534185330461453
cg00172597 0.00149595788230281 0.637969584037326
cg00172603 -0.00041730143241003 0.901023768823588
cg00172631 -0.00407862721304886 0.425523460480555
cg00172672 0.00845038340681338 0.150487163565864
cg00172803 -0.0187151988147722 0.231873898980427
cg00172812 -0.0496768247736388 0.18005586383985
cg00172846 -0.0039392035450395 0.482048116171713
cg00172849 0.00815196105588227 0.452879729250266
cg00172872 0.00454570885958275 0.300323570976781
cg00172906 -0.00255026965181885 0.420983780526724
cg00172979 -0.0264137967868379 0.00179557608101711
cg00172982 -0.0145572693878994 0.335157368846333
cg00172990 0.00200578960937276 0.463116718555577
cg00173010 -0.000438294011124199 0.581397760737786
cg00173014 0.0325000797250912 0.24602048431429
cg00173049 -0.00715451179612282 0.0756922792827901
cg00173063 -0.00455116315975542 0.597232027044537
cg00173098 -0.00324870062885494 0.179836010787615
cg00173141 -0.000279301960856533 0.641375516744989
cg00173309 -0.00261312207722868 0.300583150905431
cg00173322 0.00572048582043018 0.625465008790015
cg00173403 -0.0110686289381934 0.127681189913279
cg00173405 0.00172756307449109 0.378019352135776
cg00173498 0.059902910832873 1.74208924089081e-13
cg00173538 -0.00614451951464424 0.411843306528959
cg00173546 -0.0319800137324014 0.000733786946269956
cg00173623 -5.8539972951822e-05 0.95252843733968
cg00173641 -0.00174504396422433 0.662095087369414
cg00173659 0.0155797485180827 0.220987608531358
cg00173667 0.00275558310388281 0.479925092569838
cg00173760 -0.00778426640751816 0.105208431570208
cg00173782 0.00365876166601665 0.385754962556745
cg00173785 0.000241541036517219 0.954550843369112
cg00173787 0.000894444991611058 0.650042410617868
cg00173799 -0.00442079310069469 0.787971140186152
cg00173804 0.00125242880195723 0.754869285043263
cg00173820 0.0224603935375858 0.127754657482019
cg00173854 0.0135685061913063 0.00232749641756144
cg00173906 0.0023286584415874 0.639942291098921
cg00173911 -0.0121323637855902 0.0110335415625085
cg00173921 -0.00439072911559981 0.488522203674911
cg00173940 -0.0126287870721901 0.0321809592146438
cg00174075 -0.0115615208938691 0.437951267464225
cg00174093 -0.0010748877007268 0.717186822208152
cg00174096 -0.0010280145620928 0.707484085030813
cg00174103 0.00551578389241579 0.351490627264333
cg00174113 0.016487647419457 0.143589357824323
cg00174132 0.000423974883356918 0.847931127360417
cg00174179 -0.0231493986090672 0.00884133333467562
cg00174230 -0.0011677394636533 0.274133479606102
cg00174275 0.0219428945185834 0.119003974659002
cg00174279 -0.0106268501079441 0.234985099594864
cg00174421 0.0017403121921462 0.617093015965113
cg00174428 -0.00284760475296373 0.640061645931538
cg00174447 0.00380179004625278 0.410323934100636
cg00174452 -0.0102712947594855 0.110670873249548
cg00174466 -0.00295225619871988 0.123785524063724
cg00174500 -0.0129693972585665 0.36178740867981
cg00174508 -0.013215251816666 0.0435896066666828
cg00174514 -0.00592549607087157 0.429072077688994
cg00174573 0.00309774741712384 0.769080146612804
cg00174595 0.00367789586098076 0.27617015552578
cg00174618 -0.0027959251363988 0.576446585091304
cg00174629 -0.00855810046584566 0.150713431650329
cg00174654 0.0125666473165389 0.207671006773871
cg00174718 0.0134898933827418 0.206827304267508
cg00174734 0.0119462792850576 0.104976077474235
cg00174743 -0.00133928550217055 0.704684681850369
cg00174761 -0.00383567066037031 0.676467206525543
cg00174791 -0.00449785356221848 0.29211627933306
cg00174851 0.0258124207412547 0.058667718553401
cg00174855 -0.00164788204378569 0.811716781255922
cg00174901 -0.0165474994240588 0.653886509115461
cg00174918 -0.00293593574562142 0.0102819827454097
cg00174986 0.00207059659476108 0.812283016269987
cg00174992 -0.0256415369357476 0.000541800844640784
cg00175066 -0.00280692309436343 0.287731495688989
cg00175150 -0.00431896292714678 0.619274403038645
cg00175153 -0.0155427891845861 0.0605539296948507
cg00175180 0.0157005276245514 0.267216371723206
cg00175237 0.0107552062299638 0.196104767264218
cg00175273 -0.00185156209364525 0.765655889117064
cg00175344 0.00273063401150619 0.391443716175279
cg00175395 -0.0128524800031455 0.438872279459889
cg00175403 -0.0173289644216822 0.127058647841105
cg00175441 0.00135827209435152 0.734959060210166
cg00175482 0.00538210518508467 0.408078461211541
cg00175487 -0.0169419481668557 0.0578494604555744
cg00175573 0.0225481942391247 0.00818014397379373
cg00175579 -0.00372593411811534 0.565478485348402
cg00175605 0.00341943404733157 0.767727457938801
cg00175641 -0.00312505510964941 0.47396703329643
cg00175702 -0.0151016041119366 0.0778256312847046
cg00175734 -0.00159565560905748 0.410587899541122
cg00175735 0.00170602826260398 0.391583584344785
cg00175823 -0.0200607023333651 0.200044197618794
cg00175838 -0.0187162361183204 0.0410167682920724
cg00175844 0.00307890042754958 0.646293056370783
cg00175859 -0.00218097597573856 0.091331083648221
cg00175945 0.00109974815639717 0.81145938479787
cg00175980 -0.000627978856821244 0.586319131087378
cg00175987 -0.00231050051306054 0.302595594787573
cg00175999 -0.0139920708854322 0.00606829469229162
cg00176020 0.00849679992468097 0.773706773518612
cg00176111 0.00925386744597326 0.143039524132022
cg00176117 -0.00225867410502907 0.444446362890411
cg00176210 0.00974212108348105 0.336714002968089
cg00176231 0.00268522941705029 0.330536232675771
cg00176242 0.00252067868643003 0.443457110960715
cg00176264 -0.00533495794284616 0.509524673768699
cg00176309 0.000981370767578717 0.925590271219951
cg00176348 0.00313833421860535 0.661188567803733
cg00176368 -0.00131389735498596 0.789569849057575
cg00176407 -0.00786741155784309 0.0843251885228413
cg00176496 -0.0263681603450386 0.000289401012297393
cg00176584 -0.0231984694986293 0.0648905487786847
cg00176638 0.0224272014744153 0.384728912225133
cg00176647 0.00786440778082349 0.374348405191076
cg00176657 0.000874423233706174 0.811959460952283
cg00176709 -0.00567202258787656 0.233550612892837
cg00176718 0.0275703816166045 0.283568596655752
cg00176735 -0.00325928659553096 0.361362321454183
cg00176740 0.00232904294183884 0.37914334807538
cg00176800 -0.0099326951939804 0.437957768416891
cg00176801 0.00254415653176628 0.422116086716326
cg00176835 0.00474117293920413 0.634262958056111
cg00176876 -0.00282199986814578 0.186091294156749
cg00176879 0.00242033034273244 0.752956676247766
cg00176888 -0.00229614223845581 0.229944051072996
cg00176908 0.0041756938387053 0.086649721323507
cg00176928 -0.00712347970061571 0.50243247568091
cg00176949 0.0025739867247088 0.555134290118993
cg00176997 0.00641803332442186 0.147835611693154
cg00177013 0.000625949279902511 0.864258500112603
cg00177081 0.00680591275617721 0.435110758789233
cg00177101 0.00770521145398019 0.0267004653895568
cg00177142 -0.00595761767346472 0.532008140685804
cg00177203 0.0345450258460512 0.0130168868762472
cg00177211 0.00264419420787186 0.737353621523668
cg00177218 0.0114007495633759 0.461514130579694
cg00177237 -0.0273192233264242 0.000130665988004317
cg00177239 0.0336057155247712 0.141616666696552
cg00177243 0.0524184080735079 0.00279267467256098
cg00177313 0.00328527674871452 0.658258981443973
cg00177388 0.0023446235785708 0.750532353743484
cg00177390 -0.00473438295090036 0.268749701597382
cg00177431 -0.0054890723528742 0.230600982384467
cg00177436 -0.00783139207898932 0.0988763843655712
cg00177451 -0.00290265310180076 0.324237215948723
cg00177496 -0.00488850377455046 0.161319560606151
cg00177632 -0.00211921744784968 0.0183313454809736
cg00177657 0.00251458517209701 0.0536757220815713
cg00177698 -0.00902216132681195 0.225375272761529
cg00177797 0.00926953522507712 0.0769861279972558
cg00177875 -0.0162547134560616 0.153743205879822
cg00177923 0.000526869720938763 0.884481056503503
cg00178030 -0.000679909133285778 0.844101375611423
cg00178042 0.00391580138163551 0.638714126260505
cg00178061 0.000458908096948241 0.91126496948335
cg00178070 0.00381717182843727 0.616466342998743
cg00178119 -0.0115657596190606 0.538607749339552
cg00178122 -0.00130185176806748 0.884276670515514
cg00178149 -0.00375804850906442 0.310210851167628
cg00178249 -0.00979775326074444 0.28512528822275
cg00178356 -0.000947198108320473 0.576490022416568
cg00178359 -0.011267689979715 0.13698066322858
cg00178427 0.0048879855751044 0.619451350280969
cg00178429 0.0035446468543269 0.535205374206902
cg00178434 0.00872504329297455 0.234328856148562
cg00178435 0.00104488077016414 0.772665763101516
cg00178437 4.02622374698954e-05 0.992206016334546
cg00178506 -0.0125063006338795 0.169320960010603
cg00178511 -0.00699597366449672 0.291436824510275
cg00178551 0.00277261707104428 0.863237376703949
cg00178562 -0.0101347481931427 0.0177604313092218
cg00178635 0.00131171478515557 0.770623735467952
cg00178648 -0.00831979791100793 0.12376988798537
cg00178661 0.00373499590670413 0.183188553791237
cg00178728 0.00082850961555293 0.909069574882162
cg00178749 0.0149428157696594 0.0748137205082188
cg00178790 0.00151534142694778 0.77433282878314
cg00178850 -0.00953976528700868 0.511694350365471
cg00178864 -0.00411999115707782 0.600929129373421
cg00178877 -0.00583116596705979 0.637290634227549
cg00178897 0.00590846422184281 0.149776268481561
cg00178928 -0.0191232177276057 0.104598363656627
cg00178984 -0.00134866352783649 0.871063697156107
cg00178998 0.00692124326217466 0.386176089661794
cg00179014 -0.00263322051660132 0.138276577165327
cg00179026 -0.000684375194339785 0.951888391455894
cg00179062 -0.00179395640359987 0.456081236415169
cg00179070 -0.00108477275052647 0.909502187733825
cg00179078 -0.000946171792358585 0.183999559404388
cg00179082 -0.0125129443777785 0.631155501942349
cg00179087 -0.00140773432158336 0.16571466860398
cg00179110 -0.0100853512883545 0.0747585645723585
cg00179128 0.00169126732755138 0.661832961006352
cg00179196 0.00396463761873266 0.220107061961879
cg00179217 -0.00278107907805213 0.221492638806163
cg00179272 -0.00177891762195735 0.716270168182259
cg00179328 -0.000329627018704199 0.759174361810969
cg00179374 0.0291948223871864 0.0202155515605824
cg00179413 -0.00563163422630144 0.0902563349044243
cg00179423 0.00282190904160142 0.545836266900412
cg00179532 0.000924134810648053 0.155665396636026
cg00179663 -0.00302359881397017 0.612768147092359
cg00179699 0.0098992222638897 0.398977716384515
cg00179787 0.000423918454125023 0.871173039129532
cg00179795 -0.0207896056665286 0.347233167035642
cg00179844 0.012935330912742 0.406251386944656
cg00179921 -0.0483296700140513 6.88828453683564e-05
cg00179940 0.0143146204957433 0.489418507968458
cg00180012 0.00568519629207444 0.139511668943177
cg00180093 -0.00270061638123947 0.383632268006276
cg00180097 -0.00395381617729561 0.327541470989822
cg00180138 0.000166568599276684 0.9461714680561
cg00180225 0.00560306488792649 0.200130020108564
cg00180266 -0.000561100629252475 0.916474572176501
cg00180277 0.00199575669835712 0.534367789378782
cg00180343 -0.0036199023376202 0.634307745831528
cg00180447 0.036503486723955 0.0915716654647482
cg00180470 0.00413874787936571 0.00141439757338546
cg00180559 -0.00375059451880331 0.255510033480399
cg00180684 0.00602836467599386 0.36250383383141
cg00180722 -0.000403310615884495 0.885980152268403
cg00180762 0.0024595842258652 0.800855224595425
cg00180787 0.00201921427267919 0.589977334378798
cg00180799 -0.0260269481225275 0.0281975060463718
cg00180806 0.00252175995088379 0.891591725427573
cg00180865 -0.0279593102862984 0.0033619875429463
cg00180930 0.000347260807578334 0.937971007793386
cg00180963 0.00307219080748222 0.44254479254654
cg00181034 0.00602583073462287 0.446173947195895
cg00181054 -0.0023789927643274 0.386210051864147
cg00181061 0.00321636789905926 0.615249887252094
cg00181116 -0.001311803328444 0.709927091480363
cg00181125 0.00674596045201751 0.403365798581343
cg00181154 -0.0156898901235675 0.0287788772630898
cg00181189 -0.0147927362621147 0.148141228367389
cg00181224 -0.00303174005465977 0.16529304378896
cg00181233 -0.0153106815851856 0.0692186567205742
cg00181257 0.0138154283217094 0.572573604252689
cg00181263 0.0010231083337466 0.843883963064364
cg00181327 -0.00461064169637903 0.460117553843015
cg00181419 -0.00113090514601603 0.966366743692956
cg00181432 0.0456247285160696 5.89092477580732e-05
cg00181439 -0.0126513400075629 0.113970576104372
cg00181486 0.00103887114345571 0.861497569978144
cg00181497 -0.0258572051509532 0.00072551254287473
cg00181517 0.0104748900329252 0.531078602992673
cg00181527 0.000540953843582478 0.667147795039991
cg00181669 5.02338863057959e-05 0.989205649723338
cg00181731 0.0356528143660309 0.0205042556898544
cg00181753 -0.00750643059022101 0.014554287003756
cg00181820 0.010632085822798 0.477790529364047
cg00181834 0.00910848226593056 0.221348956032578
cg00181849 -0.00033421994276546 0.957674354942657
cg00181889 -0.000884716312568451 0.696807989158692
cg00181964 0.0051994676260729 0.49950095129909
cg00181978 0.00176475965420341 0.907953368469049
cg00182026 0.00720875216687868 0.0829994523701243
cg00182040 0.038632287535389 0.008165084638816
cg00182053 -0.00882745624578891 0.00405156406578596
cg00182087 0.00781717100846015 0.579417875787581
cg00182149 0.00559924590887599 0.559448948400421
cg00182168 -0.000484756213538208 0.828561359798442
cg00182170 0.000654739582987377 0.845739764077972
cg00182202 0.00548567655287641 0.300170999110868
cg00182204 -0.0036858060718087 0.436122265938382
cg00182205 0.00901773099058392 0.138444311998619
cg00182256 0.0132778932876895 0.123095913157859
cg00182273 -0.0184479030143235 0.118478473655599
cg00182294 5.98538421119482e-05 0.971548995130771
cg00182385 0.0112866609744294 0.692915747066821
cg00182393 0.00184339302332139 0.711115446776071
cg00182416 0.000264996321734051 0.952100337923226
cg00182421 -0.00769786232330221 0.371053601839668
cg00182534 0.00126851021159365 0.604615895445226
cg00182635 0.0468992395049052 8.10350349533828e-05
cg00182639 0.00948349505711802 0.313267645658829
cg00182640 -0.000988542928097173 0.540539253984115
cg00182712 -0.00249226144529552 0.696615222296841
cg00182727 0.00382431558439322 0.596650893668014
cg00182758 -0.00169177640597969 0.544606185215552
cg00182761 0.00586012397810644 0.286829992545423
cg00182780 -0.00622025079390734 0.449849210475515
cg00182781 0.00611515725412073 0.394093416835119
cg00182893 -0.0719279747640931 0.0374682175117881
cg00182937 -0.000373810218795321 0.943564766993152
cg00182994 0.00672047299160001 0.332229309307791
cg00182998 0.0013782443631931 0.568294236378995
cg00183100 0.00234075344720338 0.497388013021206
cg00183107 -0.00250750547178391 0.635348425860237
cg00183186 -0.00120511095254752 0.818031747797119
cg00183317 0.0014377543906136 0.740064085362185
cg00183355 -0.00114893553795692 0.0819303653290324
cg00183415 0.00221930232208171 0.32810086277001
cg00183457 -0.0138628497228099 0.0822041492030633
cg00183468 -0.00548940836106746 0.675492562519564
cg00183480 -0.0189434734270665 0.000828723003233993
cg00183590 0.000387253937777064 0.878821107646323
cg00183606 0.00314883668018851 0.397782720432219
cg00183639 0.0092188311110679 0.158834349683929
cg00183647 0.0155863640471381 0.0289346021133635
cg00183684 0.0096505617834115 0.384821660092664
cg00183741 -0.00415284725519239 0.878230731805706
cg00183742 0.000679328835352355 0.675859650554343
cg00183776 -0.00152022047196255 0.443532805948939
cg00183786 0.0101080081611079 0.105669213397445
cg00183804 0.000192247173096906 0.93919306673702
cg00183886 -0.00394350921330606 0.552556916135845
cg00183888 0.0166425605709395 0.171299739476628
cg00183889 -0.0186018903789343 0.184728359757292
cg00183916 -0.0048751652286548 0.263328970383285
cg00183927 -0.0166237920676392 0.214314331889287
cg00183936 0.00179674902901268 0.885469797435274
cg00183957 0.00147423521695584 0.594137066409803
cg00183990 0.0155773150424152 0.000572266603870746
cg00184011 -0.00168404408214232 0.743674505038853
cg00184032 0.002274370650444 0.324894355374707
cg00184189 2.56261381751642e-05 0.988099427418949
cg00184203 0.0178480136800778 0.273784053725748
cg00184235 -0.00507553862104422 0.234345989294217
cg00184240 -0.00152390075979181 0.707990295569145
cg00184279 -0.00627058056744848 0.0897107531817623
cg00184376 0.00643848422978617 0.271157007475805
cg00184390 0.000468814472311978 0.87314932781022
cg00184394 0.000166938128241202 0.97033635985616
cg00184452 -0.0218114069586008 0.00723065154006958
cg00184457 -0.0117755942036858 0.0117282477762044
cg00184461 -0.00608488223252812 0.432245581296064
cg00184593 0.0496469089395343 0.00419038208264322
cg00184690 -0.0165230539672246 0.0159237735574537
cg00184732 0.0296197850265054 0.093748084502429
cg00184799 -0.00467467764837732 0.720738405395259
cg00184826 -0.0066352714908068 0.403574122522325
cg00184876 -0.00235900052993546 0.546355931579893
cg00184884 -0.000319890615176425 0.853967430874596
cg00184893 -0.005955220488334 0.366357154092202
cg00184919 -0.00947041084957104 0.366152528957556
cg00184953 0.00504049215280197 0.375178711821894
cg00185032 0.00203574069558479 0.359683310019135
cg00185034 0.00355286981585785 0.839120950700469
cg00185066 0.00219151817272341 0.408348217393068
cg00185103 -0.00161873273256486 0.547708131131335
cg00185122 0.00328482199736339 0.418326900169907
cg00185137 -0.000663991901827251 0.727027240140607
cg00185205 -0.00540331220524639 0.510369412358024
cg00185413 -0.00474900722155244 0.38536107880203
cg00185430 -0.0128406519638671 0.162499356633471
cg00185482 -0.00738195166009684 0.251797930438784
cg00185486 -0.000156870233605493 0.935503069586699
cg00185563 0.00565823554424376 0.643179475702892
cg00185566 0.00456595490004618 0.34453960531673
cg00185567 0.0218135969761873 0.329965410134419
cg00185615 0.00126102920896778 0.892708411756772
cg00185622 0.000607294410637302 0.677234931283442
cg00185653 -0.0105312811707692 0.510463109423285
cg00185660 0.00170678920734139 0.744889873237467
cg00185723 -0.00351515762525656 0.876610578166802
cg00185804 0.0397509994161251 0.134651461163733
cg00185839 0.0014697910584451 0.587718788016789
cg00185850 0.000572281240807593 0.804386220572814
cg00185867 0.0251731674058106 0.190425291354608
cg00185912 -0.00693887023946229 0.237679336754672
cg00185988 -0.00149905420483551 0.565513619752881
cg00186034 0.00436026007327416 0.117720544639695
cg00186115 -0.00922894442141042 0.0393118443447697
cg00186141 -0.00455164939440436 0.279818476521228
cg00186143 -0.00236789852138521 0.429872832074578
cg00186181 -0.0122073778886727 0.27454991600774
cg00186207 0.00443604159341568 0.45635548003305
cg00186374 -0.0113118281403679 0.242461943977082
cg00186414 -0.00192859981458853 0.125808473494479
cg00186462 -0.00940601194446769 0.786203295496355
cg00186464 0.0151177755005299 0.313952781710676
cg00186468 0.0114485292346299 0.436219656540102
cg00186476 0.0519030108423126 0.000134681246629022
cg00186504 0.00211257479666463 0.732292362785921
cg00186529 0.0141021677574664 0.61780537665074
cg00186532 0.00421345009200435 0.247541568733886
cg00186575 0.00217594244714097 0.781494374315275
cg00186580 0.00540689451022877 0.0919139827113742
cg00186699 0.000900559697955108 0.867171726574589
cg00186701 0.0244261200287737 0.233211954958587
cg00186724 -0.00296127168520498 0.392113306077032
cg00186789 -0.00959307697174594 0.31456045487749
cg00186814 0.00760109995722401 0.45981352130155
cg00186815 0.00550618255384374 0.301122494306178
cg00186842 0.00201312531517824 0.343539555158611
cg00186849 -0.00458560277367888 0.0558540308853473
cg00186909 0.0437334153644866 0.0139219361561015
cg00186916 -0.0015518407830813 0.570520730995769
cg00186954 0.00482126207978668 0.353324487287719
cg00187055 0.00500178424307023 0.653943637281574
cg00187059 0.0144845131543006 0.249601217007079
cg00187089 0.000727961231814367 0.89774097032085
cg00187099 0.00573941430362737 0.151227545950158
cg00187120 0.017619762465632 0.245674685129804
cg00187129 0.00144052581518082 0.675289592495067
cg00187186 -0.00624647973261998 0.61858561015795
cg00187200 0.00156075518966787 0.663393308281658
cg00187229 -0.0222456397581249 0.15543982842816
cg00187244 -0.00846945344250188 0.334459340532555
cg00187299 -0.00669143213211909 0.518680487006952
cg00187322 -0.00716265519099554 0.0423421416512282
cg00187327 0.000704173161507443 0.873962709530232
cg00187375 0.0241516737762149 0.0173005803096328
cg00187380 -0.00410087831248055 0.611021152629334
cg00187403 0.00166360549829494 0.862800346177877
cg00187414 0.0059586206420977 0.24197234385779
cg00187451 0.0079488855130719 0.3073473672478
cg00187465 -0.00672068662529422 0.246494711145594
cg00187503 -0.0010885100541766 0.701300755134779
cg00187535 0.0250780872840996 0.0240287223026504
cg00187551 -0.0014062231632861 0.804827179168439
cg00187554 -0.0185638556765594 0.00431795463686741
cg00187557 0.000681957412572862 0.879669991434542
cg00187614 -0.00909390620495702 0.0820803490406959
cg00187635 -0.00165895411956116 0.617381684769546
cg00187671 0.000100665513519824 0.981306986739186
cg00187686 -0.0134295051913746 0.332119046655949
cg00187692 0.000489716906476389 0.793323758129061
cg00187704 0.0365544720396862 0.00404077908598589
cg00187813 -0.0070999885466793 0.245876380935204
cg00187828 0.002418768188971 0.422053808144707
cg00187837 0.0361363583206108 8.13750961812678e-05
cg00187889 -0.0301232254275529 0.0011601718819656
cg00187987 -0.000941085773459295 0.188139064420715
cg00188032 -0.00776846959796403 0.142558290585148
cg00188055 -0.0098405002156078 0.187945148349429
cg00188168 -0.00268896936985778 0.40209344776003
cg00188206 0.000343042121123001 0.963330361689385
cg00188243 0.00939802163539988 0.32667795252445
cg00188298 -0.00277728885121509 0.0512067869514503
cg00188321 0.00263020655327873 0.14403618734706
cg00188356 0.000650118415124332 0.969318644978883
cg00188402 0.020116696977218 0.176472190568765
cg00188443 0.0040376744941582 0.741467633020248
cg00188450 0.000119152479637226 0.878913570420035
cg00188472 0.00079928228789366 0.915765579748227
cg00188488 0.0261187782730953 0.315435702070971
cg00188547 0.0043984379605072 0.262115010105775
cg00188627 -0.0211273780866835 0.42844572614932
cg00188654 -0.0178837585147656 0.166538657801275
cg00188659 -0.0208878915239971 0.0546558886168199
cg00188704 -0.00947144677912349 0.198072358585803
cg00188748 -0.0167458012031014 0.340239395126087
cg00188811 0.000213291074629072 0.895900100364313
cg00188822 -0.00124628864929311 0.0513479119227185
cg00188832 -0.000517552716619902 0.915947753412091
cg00188837 -0.00219265105565818 0.646290852132841
cg00188868 -0.00713799432886511 0.109109787246301
cg00188990 -0.00607219139452824 0.142201580898853
cg00189061 0.00779363670250539 0.0290120104220857
cg00189101 0.00350518664347579 0.550319040981669
cg00189117 0.000292980297565817 0.702316719290668
cg00189137 -0.00665982110758421 0.649645576873739
cg00189176 0.00126894328229893 0.514608877619062
cg00189220 -0.000268611513474683 0.949217013988487
cg00189366 -0.0174116272007289 0.40598919149989
cg00189389 0.0113389344935429 0.0253262720237847
cg00189457 -0.000680450941088664 0.704134141067247
cg00189533 0.00433606191798977 0.24722714017834
cg00189626 -0.0287279963657806 0.00101936209600718
cg00189689 -0.00878837414698115 0.131984319458081
cg00189850 -0.000550994867930759 0.925230329826928
cg00189887 0.00749714309869781 0.332935247896383
cg00189888 -0.00112964215846558 0.490259816655673
cg00189927 -0.00457912123047945 0.24815260493852
cg00189939 0.0045521861790661 0.537617793134867
cg00189975 -0.0099271709649512 0.25100287982935
cg00189989 -0.00501051314078731 0.596657783678234
cg00190034 -0.00450731974518802 0.425212241919226
cg00190065 0.0102545337298444 0.0312648722570471
cg00190116 0.00645930151041182 0.593647011010056
cg00190162 0.00629117077435606 0.46907146273734
cg00190186 0.000502034468677504 0.885994604648718
cg00190206 -0.00592027944489887 0.802197782713781
cg00190228 0.00441601597255049 0.790317836681502
cg00190281 -0.000397316504349556 0.989680553409222
cg00190291 -0.00547628309609036 0.0138656202188454
cg00190294 -0.0436877160961445 0.000533217072842121
cg00190319 0.00181420264603791 0.748784454346099
cg00190321 -0.000836666635017187 0.791061919093864
cg00190330 -0.0555315977881449 0.0353425901373621
cg00190338 -0.0024899015688018 0.618768041584709
cg00190355 0.0220557884534824 0.456605234681653
cg00190412 -0.00303580046541859 0.607645507423053
cg00190508 0.0020269102480527 0.0549647983127753
cg00190545 -0.00716849248522879 0.288847349580016
cg00190582 0.0193915350365335 0.134330901814175
cg00190596 -0.000134843544391768 0.888153983579306
cg00190611 -0.015082695286109 0.339775758622138
cg00190674 -0.00339224839991652 0.434310507605645
cg00190709 -3.90279973438135e-05 0.997523746665001
cg00190738 -0.00139770933642132 0.775106844929964
cg00190795 -0.0154101336262787 0.0473901241790195
cg00190835 0.00106611252620627 0.657355928370345
cg00190875 -0.00717975613822373 0.055968119719754
cg00190900 0.00277075053183508 0.349374502344635
cg00190941 -0.00265045347111012 0.256801815487502
cg00190989 0.00793167691295615 0.0395267096114434
cg00190993 0.00887546428931061 0.159557702779562
cg00191006 -0.00669306328638457 0.497271973983165
cg00191102 0.00495874435878958 0.426313271023457
cg00191177 -0.00259278159949254 0.454867424790332
cg00191178 0.10053377104608 0.000128726651381448
cg00191181 -0.00793965965948347 0.360626277790435
cg00191409 0.0184877028627689 0.101358245689914
cg00191435 0.00261007287075741 0.388011464934526
cg00191458 0.0147528466081866 0.592388356033133
cg00191463 -0.0170440518740115 0.00987094473095929
cg00191477 -0.00422448377232467 0.046805103262675
cg00191594 0.000975249499180544 0.628980159239145
cg00191625 0.014900351784528 0.185712525137045
cg00191629 -0.00235699048426534 0.219670907204283
cg00191665 0.0146913814154487 0.0834722594257268
cg00191710 0.00081471928502775 0.814576661498636
cg00191853 0.165800016891503 0.10122238153594
cg00191882 0.00310138948973657 0.257568815585499
cg00191934 0.00056413222900695 0.885198702078374
cg00192026 -0.0146153239552757 0.380585969120206
cg00192031 -0.00206187533507587 0.757883153201276
cg00192136 0.0121467021829073 0.145578197709457
cg00192172 -0.00324937756258864 0.262551797287954
cg00192220 -0.0207854610613628 0.0291706757040606
cg00192230 -0.00742087715579017 0.118357739212895
cg00192275 -0.00554276527043219 0.326987003575592
cg00192468 0.00262743461669243 0.565239030984986
cg00192533 -0.00371079330132338 0.528650207192601
cg00192535 -0.00403360592260729 0.548807431932988
cg00192554 0.0117081612255201 0.538768566616133
cg00192605 0.0272871908291345 0.221364072276643
cg00192636 0.00143762783971452 0.746223501299518
cg00192701 0.0035814285965626 0.46174199494233
cg00192703 -0.00669181762446887 0.379546897413867
cg00192773 -0.019235229616536 0.0524696043941495
cg00192819 -0.0046642694593268 0.514140608862892
cg00192823 0.00912486059701158 0.287609678027822
cg00192856 -0.00411649484793661 0.133553839143846
cg00192882 0.0137999149258501 0.108974515987872
cg00192907 0.000194756386243172 0.977489612994186
cg00192913 0.00384359818458728 0.3064788945003
cg00192928 -0.00653010523400428 0.626891162306993
cg00192962 -0.00272164852289654 0.269089388317856
cg00192969 -0.0101428332625038 0.151515681957404
cg00193021 -0.000762200004905514 0.874909083224986
cg00193135 -0.00858708208102858 0.102099452337152
cg00193210 -0.0277448316159678 0.322630182377667
cg00193283 -0.0247301136934584 0.267470752107833
cg00193490 0.0118889351016734 0.138351317698077
cg00193521 0.0408397669284689 0.0197234882379032
cg00193576 0.00684220296510107 0.496230908065327
cg00193581 0.00325143254454967 0.729638994920458
cg00193613 0.0360012775670301 0.0505086681322185
cg00193695 -0.0145174035522977 0.337814559954938
cg00193853 0.0065260368235358 0.265928794767364
cg00193859 0.015567377824465 0.12787799471282
cg00193867 0.00657525117325067 0.547308022231906
cg00193902 -0.00150667067477712 0.726153729291732
cg00193959 0.00727499934012208 0.498733129701147
cg00193963 0.00102583376942518 0.871589469531894
cg00194044 0.0102182414645169 0.162939161865559
cg00194126 -0.0115132347553797 0.302639698044916
cg00194144 -0.00714706980846073 0.171904047239464
cg00194146 -0.0124763236741804 0.175751675298918
cg00194186 -0.00266054735401908 0.214622033271272
cg00194207 -0.000288858451642341 0.889452754037954
cg00194230 0.00277232363210052 0.800965668672244
cg00194245 0.00316074114757317 0.336697160393232
cg00194277 0.00142740412152346 0.728753097806681
cg00194325 -0.0360777027274492 4.59043853974525e-11
cg00194374 0.00526426195805305 0.276413316049368
cg00194465 -0.0010918388021018 0.187456600789418
cg00194540 -0.0065562727561124 0.36614116295733
cg00194681 0.000916157704661209 0.599284612482014
cg00194690 -0.000822322014319164 0.9112261422131
cg00194771 0.00267445904511142 0.692754603124154
cg00194780 0.0142815130723541 0.0225898189480037
cg00194886 0.000635781971859085 0.809546508662972
cg00194976 0.00466027302443524 0.622025404867289
cg00195054 0.00159833934303826 0.820306308834565
cg00195218 -0.000866507124729209 0.795513700737589
cg00195250 0.00332482463298727 0.801018172887649
cg00195322 -0.0896627950985031 1.94900844003688e-08
cg00195402 -0.00708323314970535 0.249304261164049
cg00195561 0.0197172507420725 0.0715641347386479
cg00195646 -0.00377266617530013 0.739486169256624
cg00195689 0.0178317752928598 0.252446250917007
cg00195749 -0.00548205832811005 0.479622451591836
cg00195796 -0.0075989343261092 0.313126938377962
cg00195828 0.00575145135327674 0.331804420322229
cg00196119 0.00688613440288769 0.226874118535577
cg00196122 -0.000310292919611976 0.919171840997299
cg00196150 0.00293098771774831 0.250782471813845
cg00196166 -0.0041649767733815 0.449001941108085
cg00196167 -0.00109297143636376 0.154823287323069
cg00196170 0.0115760529128936 0.108190062075591
cg00196200 0.0116782368832793 0.385582536034717
cg00196267 -0.035531566072894 0.000154272425001029
cg00196366 -0.0102529002453912 0.26191951042927
cg00196372 0.00136395409448726 0.610492343684962
cg00196377 0.00353002292943049 0.159819594186764
cg00196387 -0.00183895728776879 0.507913298533239
cg00196407 -0.0150715549615946 0.124583607249785
cg00196414 0.000125858101661051 0.987567913232183
cg00196440 0.00126149809298227 0.911232186910769
cg00196474 0.00143563787631827 0.573869684638133
cg00196660 -0.0279702359306006 0.0216441364683342
cg00196671 0.00348384427657331 0.353600318337612
cg00196715 -0.00248989737925987 0.540105490799382
cg00196774 0.00148760434671263 0.566088546416737
cg00196787 0.005597517069202 0.259992515240295
cg00196827 -0.000268350240004449 0.965184387284272
cg00196955 0.00184313167445863 0.556393938156273
cg00196971 0.00722164479441575 0.46533393932787
cg00196983 0.00888882734354297 0.583135737498106
cg00197028 0.000536475520561947 0.925084686511959
cg00197058 0.0125493766073779 0.442186502711217
cg00197173 0.00174544684784812 0.791139523625097
cg00197306 -0.000363188983533574 0.958938968783354
cg00197313 0.00235032428882448 0.464379313804395
cg00197322 -0.0235655044007384 0.00991840423300847
cg00197364 0.0127945812019705 0.49449275565948
cg00197373 0.0068195331874084 0.308202687792668
cg00197381 0.00476163394532879 0.189618988522703
cg00197452 0.049037869704286 0.041700268385756
cg00197495 -0.000393590967157718 0.85072301124059
cg00197517 -0.00754798185616714 0.440035948043828
cg00197534 0.00420028427928513 0.709432570827009
cg00197612 0.00835877909889134 0.477313667326324
cg00197641 0.00777427277506323 0.090641287624222
cg00197649 -0.010666410877286 0.0974985985199133
cg00197659 -0.0107439492025295 0.160253644227075
cg00197681 -0.000463246825236376 0.900185663377662
cg00197692 -0.00121972461048165 0.356071657531739
cg00197993 0.00394989861058482 0.084758856299663
cg00198066 0.025184165121112 0.258038566266471
cg00198080 0.00269758435310997 0.807838584696014
cg00198102 0.0012325707994255 0.6852696094465
cg00198141 0.00809413369377369 0.277625960748599
cg00198148 -0.00483963238778472 0.449293326758957
cg00198173 -3.73094141506375e-05 0.998251195444516
cg00198226 -0.000498050496076473 0.977820768973954
cg00198241 -0.00256926364060504 0.505285163680664
cg00198311 -0.00748660819126546 0.235630469190304
cg00198546 0.000433822180052552 0.834073988210349
cg00198586 0.0174767403646457 0.190544631475278
cg00198594 0.0148248841438816 0.131687924611221
cg00198603 -0.000485572774883015 0.918650002026581
cg00198604 0.00280747473531795 0.420395798661847
cg00198703 -0.000815596004287675 0.740773293008031
cg00198708 0.0183673898701217 0.076970469199106
cg00198729 -0.00250816815443488 0.634678764541662
cg00198750 0.0374477753262119 0.000234276012886429
cg00198820 0.00592340963359592 0.0413628528869125
cg00198926 0.000439839261281535 0.922740371022966
cg00198969 -0.00572231853611664 0.0381222466751398
cg00199000 -0.00122784663219776 0.557073793119292
cg00199007 -0.0182856445687618 0.322184743679136
cg00199027 -0.0122515923398725 0.260250065589465
cg00199047 -0.00381485348126838 0.697089134750705
cg00199059 -0.00891313086057735 0.548811420598246
cg00199091 -0.0285950096365576 0.125529012078605
cg00199355 -0.00195558646846562 0.711930985987339
cg00199399 0.000830250660918959 0.833688248532212
cg00199519 0.00297709053926639 0.510931235607806
cg00199753 -0.00190114426146223 0.744657978649585
cg00199799 -0.0111656105480631 0.388589543246825
cg00199820 -0.00359740407403218 0.283084088966414
cg00199846 -0.00109313512902114 0.224928802248205
cg00200020 -0.00085852281312366 0.796279360634527
cg00200038 0.00158677409919291 0.720422162544308
cg00200056 -0.000784492333919934 0.866930095545511
cg00200063 -0.00100854294481691 0.673124161110053
cg00200074 0.00790715542212306 0.548331627021924
cg00200164 -0.00167294264000413 0.440078724991772
cg00200189 0.00118524824025969 0.815729104375619
cg00200289 -0.000610187169003057 0.453367057003711
cg00200298 -0.0045665049108486 0.340083791324244
cg00200469 -0.00498822162018855 0.22779268336499
cg00200515 0.0362013449973902 0.00296608905033072
cg00200526 0.00897021098410532 0.632283022137308
cg00200563 -7.88289082830022e-05 0.996366315951478
cg00200582 -0.005249937463421 0.0999851918544803
cg00200645 0.00450255022600112 0.45390096702043
cg00200658 -0.00309070280117653 0.280297731972343
cg00200734 -0.00435417512422827 0.535091149173447
cg00200755 0.0536279555339363 6.58249703994831e-06
cg00200763 0.0041635078565884 0.211417004600222
cg00200803 -0.00147021619386243 0.945866895703379
cg00200884 0.00904046720367626 0.405890488490403
cg00200916 0.0113922180909099 0.273681119692267
cg00200956 0.00569753146026152 0.36585155454932
cg00201025 -0.0118353484256317 0.243497619650099
cg00201070 0.00150777158710957 0.787925404093427
cg00201145 -0.0118391776728542 0.0272784150892393
cg00201175 0.00850748223071774 0.330075881605106
cg00201185 -0.000407777995511358 0.579867958087759
cg00201192 -0.00249434952437041 0.391691571541977
cg00201196 0.000511008276830543 0.954793047116575
cg00201234 8.31426274595869e-05 0.949272504365406
cg00201257 -0.00220991270925826 0.531862247556154
cg00201275 0.00100036347099649 0.678860474294304
cg00201321 -0.0159992236401156 0.164506950315779
cg00201365 0.00853157409624078 0.121704172099839
cg00201375 -0.0237251599458501 0.21520616890204
cg00201393 0.00032752629135693 0.945111707474418
cg00201414 -0.00242423910360691 0.843035470027353
cg00201445 -0.00579922294468783 0.112014203411889
cg00201468 0.000995174735165122 0.678318073834725
cg00201552 -0.00212418160909835 0.7538235257613
cg00201568 0.00144538000868883 0.396111849831292
cg00201616 0.000492665777562121 0.798901802792377
cg00201670 0.0045451881508576 0.354004349849698
cg00201779 0.00811386170873543 0.823473335842495
cg00201797 -0.000367718934722268 0.962489462932998
cg00201819 0.0198827428953954 0.0370066012912606
cg00201852 -0.00095826002407899 0.802847275530775
cg00201968 -0.00186741399328163 0.881534233440927
cg00201978 0.00861507310694252 0.193880796888439
cg00202130 -0.00132785195968755 0.538861920170749
cg00202150 0.00189603176309858 0.852613682428889
cg00202166 0.00356763654372966 0.149601680987342
cg00202176 -0.00413521636451836 0.634179426011673
cg00202190 -0.00113333995738681 0.68912226944445
cg00202246 -0.00953694318207326 0.013408091546181
cg00202249 -0.00274548959398148 0.00196995227904965
cg00202258 -0.0246362142141871 2.47831702524369e-06
cg00202266 -0.0405910502803173 0.0170553438431825
cg00202333 -0.0189718555856399 0.161620356439982
cg00202337 -0.00243508803722826 0.419164913635979
cg00202345 -0.0231946843450423 0.0125730203809515
cg00202368 0.00470453743890832 0.767899689929663
cg00202369 0.0118300390847591 0.240372751217902
cg00202403 -0.00216299936139924 0.56882382509221
cg00202441 0.0257072985937198 0.0313219498074984
cg00202454 -0.0152470788290074 0.417550675613478
cg00202460 0.029512509163136 0.0898748980695126
cg00202479 0.00153877477552085 0.763186236512318
cg00202512 -0.00717624371358311 0.0885633071919448
cg00202520 0.00123966534883882 0.865738076614322
cg00202522 -0.0557988955140169 3.80587087763455e-05
cg00202530 0.0140039895354248 0.312845175995441
cg00202561 0.00179154332790536 0.703249426326728
cg00202568 0.00147596807967256 0.722976532698914
cg00202610 -0.00780225496901295 0.443092665030845
cg00202617 -0.000259876853251801 0.895828996009646
cg00202628 -0.00276521229708428 0.444745603398237
cg00202702 -0.00220020963376717 0.569120556136378
cg00202760 -0.0135040148566265 0.277442900561658
cg00202819 -0.00296804148363069 0.495985213079405
cg00202829 0.000884079350455959 0.89167920706183
cg00202934 0.0100862768782247 0.363094648520828
cg00202992 -0.0223375247032815 0.0122296152158876
cg00203035 -0.00147784751636176 0.652844828689618
cg00203038 0.00821972902653113 0.040016929598696
cg00203089 -0.000800409257322874 0.292489616790473
cg00203124 -0.0131748824635327 0.310472620322071
cg00203160 0.00135684643538206 0.804600408468126
cg00203284 0.00482140387441571 0.336494030704902
cg00203291 0.0023063853562214 0.439306395814459
cg00203347 0.00439121794105005 0.468831400110472
cg00203364 -0.00292069442461141 0.790587134764151
cg00203409 0.00273910997168289 0.559845326246147
cg00203410 0.00153020368363846 0.560717468590641
cg00203456 -0.00690063071092192 0.0875408653421601
cg00203461 -0.00120837817942795 0.822039824170152
cg00203463 -0.000710862690003634 0.91159009246874
cg00203466 -0.0811081875344618 0.000337758123662902
cg00203504 -0.00565398332829061 0.172034364075014
cg00203564 -0.0173909370656336 0.0422466171474232
cg00203594 -0.00132882581140565 0.719544485228421
cg00203617 0.00361975184511925 0.176060933365758
cg00203658 -0.00317686037773945 0.601799987177972
cg00203667 -0.00182806322202369 0.550775559324686
cg00203687 0.0128430687804998 0.490676514066972
cg00203736 0.00648374363622123 0.263229844296373
cg00203805 0.000892092343818307 0.803905416071602
cg00203838 -0.0103983925784096 0.324218195856868
cg00203915 -0.0160817128741513 0.47443615816361
cg00204065 -0.00534101150854187 0.329854079047225
cg00204159 -0.00290165274207618 0.501488453067284
cg00204249 0.00135685206278887 0.771672167078325
cg00204262 0.0149998096982871 0.092388809391232
cg00204375 -0.00315094099226832 0.60414533495223
cg00204390 -0.000838847949308063 0.530303674934705
cg00204465 -0.0115166052688784 0.252626181553339
cg00204501 -0.00134802285325221 0.0380297811847235
cg00204526 -0.00129665373027314 0.937902847165795
cg00204532 -0.00385200854738576 0.569350935556702
cg00204649 -0.0162609665540415 0.00620744762051268
cg00204727 -0.0115493194657973 0.550775221184815
cg00204735 0.00352831742392271 0.604844180904809
cg00204743 -0.00746757337335044 0.825416535492864
cg00204748 0.0290422266206153 0.0820315954745077
cg00204775 -0.00539868814866847 0.246966869736226
cg00204782 0.00587797610132181 0.146339047765609
cg00204802 -0.00212409810640615 0.736313395703299
cg00204949 -0.000689399317559767 0.72171348760387
cg00204972 -0.00302718758755147 0.455274057068379
cg00204976 -0.0016552292038361 0.689010504134703
cg00204984 0.00130522290420277 0.538284729430982
cg00204989 -0.011904615315612 0.455049988319164
cg00205063 0.00158827819169157 0.507638692379486
cg00205076 -0.0150467553256964 0.350333144662338
cg00205083 0.0094916492374153 0.568390154836612
cg00205112 0.0193047227273783 0.181895349385032
cg00205189 0.00281895979922621 0.353581877983053
cg00205263 0.00107742365187859 0.587854743794248
cg00205293 0.0101053698312491 0.213642257145658
cg00205332 0.00576081359495939 0.198254555015846
cg00205384 -0.00402038062700891 0.298141888301429
cg00205485 -0.0024654538649653 0.392352174715462
cg00205501 -0.00250633228900235 0.585501830978041
cg00205527 -0.0010884653654412 0.413567387211383
cg00205586 -0.0153626812307516 0.0581170260620688
cg00205605 -0.0184562260975513 0.193884430364434
cg00205636 -0.00151969576460725 0.824178064205639
cg00205651 -0.00747705575371482 0.0911501479843503
cg00205658 -0.002416788712898 0.415203151531405
cg00205665 0.00186745139607891 0.83858007278065
cg00205669 0.0430550614949874 3.42977971770873e-05
cg00205746 -0.00531811808981719 0.158818367078052
cg00205756 0.0205154251398985 0.207525704274948
cg00205765 -0.00056470225629035 0.936916829673836
cg00205786 0.0103973685477823 0.255535169126361
cg00205889 0.00149224674518896 0.619516920035765
cg00205913 0.0118414702969645 0.318926960316897
cg00206052 -0.00839756381198758 0.0210507098411008
cg00206058 0.00445800594483952 0.400566228022659
cg00206063 -0.0282673360128643 4.65738563628587e-05
cg00206125 -0.000507984599211852 0.866925163148155
cg00206155 0.0193471480236362 0.0874155950385407
cg00206168 -0.00548940433119552 0.133582255455582
cg00206185 0.000110822573353372 0.983792543199011
cg00206233 0.00780663264594958 0.359625907938994
cg00206266 -0.00692618551024532 0.205865517000577
cg00206356 -0.00388207883826476 0.715306012952407
cg00206381 0.00235137956818381 0.598951695040913
cg00206389 0.00799261168971391 0.539660449361039
cg00206394 -0.00964801960348589 0.156605396983186
cg00206407 -0.0409456958376102 0.00276254299641397
cg00206468 0.0110045430229515 0.55471437550402
cg00206487 -0.000748137598793904 0.920203413907717
cg00206490 -0.0151261312244308 0.0696118852658079
cg00206542 -0.0175861407118793 0.0351327765455142
cg00206636 -0.000818489459029615 0.920594441328182
cg00206639 0.00791447600953467 0.708244311092376
cg00206678 -0.00234400017686221 0.787839215653447
cg00206718 -0.0129266136439911 0.122373229852823
cg00206779 -0.00464657426637555 0.385445207588701
cg00206853 0.000753037572449995 0.464629790740313
cg00206908 0.000233475308795726 0.950626977322214
cg00206965 -0.0521595566573929 0.0011646792666719
cg00206966 0.000253649998256263 0.970847694842786
cg00207099 -0.00882058726817573 0.501636294312318
cg00207125 -0.0118094192384617 0.20345977027425
cg00207189 -0.00607516176245898 0.780296170439623
cg00207193 0.000822272799264196 0.728795241164242
cg00207226 0.043644230157318 0.0238697423516366
cg00207227 0.00244190978167213 0.812663948989648
cg00207280 0.00963959050655704 0.176131060784217
cg00207283 -0.00406160124850796 0.248256899918253
cg00207329 0.0331938914333751 0.0247447046046458
cg00207352 -0.00150858642244652 0.852089283259675
cg00207389 0.00490132276519548 0.282139508388282
cg00207392 0.0117858307159725 0.236611730901993
cg00207441 0.0215672505575971 0.0866675102614602
cg00207494 -0.00886116265407066 0.242035157479835
cg00207507 0.00169338063954965 0.882808245262967
cg00207534 -0.00095786384754955 0.202875790624296
cg00207636 -0.00540802200865139 0.0968131848229992
cg00207731 -0.0139997522152287 0.38411972765675
cg00207833 0.00599390005629754 0.585885896969126
cg00207856 0.016420332423784 0.454791720411603
cg00207865 -0.00102643889253098 0.780065479872758
cg00207873 -0.0117655898062313 0.178672577266048
cg00207921 -0.00276276753525209 0.783203270477754
cg00207926 -0.00194282695396106 0.110632887534181
cg00207939 0.00617484440762596 0.430636493569113
cg00207947 -0.000686178264006019 0.750445385670234
cg00207965 0.00353446402562123 0.773914027232665
cg00207981 0.00428250694359772 0.347161611241508
cg00208000 -0.00192276786967901 0.589107305321327
cg00208116 -0.0011222373643978 0.768894952378595
cg00208153 0.00110749881429347 0.862870977545457
cg00208274 0.00476681480881491 0.627115351650935
cg00208305 0.0135989137100922 0.129810261148613
cg00208310 -0.00350423562583869 0.321787684890162
cg00208349 -0.0215026038505931 0.00855332217887978
cg00208412 0.00276389258884893 0.459762451301898
cg00208461 0.000721659459409154 0.743880560007629
cg00208485 -0.010504379946487 0.251973678287062
cg00208504 -0.00326347185984652 0.659784591828409
cg00208728 -0.000679992305454115 0.861965527425917
cg00208734 0.00896066454432047 0.0692235941422512
cg00208761 0.00420076430826476 0.320937328415574
cg00208768 0.00809846875018708 0.411372954711729
cg00208830 0.00393418109572315 0.414566546174152
cg00208868 -0.00659075023797923 0.487597718085696
cg00208912 0.0288116452195345 0.00074890675886698
cg00208951 0.009587772352923 0.217690013535243
cg00208967 -0.0190385436880409 0.182428913953823
cg00209038 -0.00430380594236054 0.425375019250275
cg00209050 0.00228196276359466 0.442763509238719
cg00209066 0.00610203590510228 0.053360975843394
cg00209105 0.000563154465981925 0.909868034668006
cg00209129 -0.0454837692091703 0.0272857479501703
cg00209206 -0.00611206969121683 0.323453995523915
cg00209355 0.00629723884708826 0.25033379720787
cg00209398 -0.0124433970978538 0.2752447345796
cg00209431 -0.0175074539785546 0.138846995373582
cg00209484 -0.0129712778695855 0.134607455912595
cg00209520 0.0172530431919101 0.538457412324449
cg00209576 -0.0523914817310005 0.0145865289136465
cg00209622 -0.000667840830932376 0.531599885302993
cg00209623 -0.00510728099935796 0.4434611722594
cg00209655 -0.0196142736035344 0.169950049620516
cg00209676 -0.00948503956808247 0.0951182370821234
cg00209677 0.000425582699485159 0.836863806986323
cg00209695 -0.00944711526445402 0.112037410875529
cg00209786 -0.00775297420846035 0.290036971667109
cg00209831 0.0012155253781255 0.875543357314933
cg00209918 -0.00142540534928219 0.352313786276191
cg00209923 -0.00344074562301794 0.785334174998737
cg00210002 0.00720179669748679 0.191723487889714
cg00210003 -0.00427238888674914 0.612867472270082
cg00210007 -0.0132647530578779 0.0952888188126874
cg00210016 -0.00580497314284364 0.412038849785304
cg00210019 -0.000989542440256589 0.714589721799246
cg00210042 -0.00177584648077725 0.464399938914527
cg00210098 -0.00159320466942934 0.301666647199879
cg00210133 -0.00536886086602475 0.488237464632184
cg00210144 0.00610346067510393 0.0287991257215839
cg00210186 -0.000731108971654771 0.735699985763881
cg00210192 -0.00280617074048838 0.620982774995182
cg00210204 0.0143616994254551 0.0138385736438313
cg00210210 0.00731947518859852 0.755266970190887
cg00210249 0.00649383834093717 0.492425603337146
cg00210271 0.00258367515753208 0.559202016917809
cg00210288 0.00449791990186275 0.58444282436931
cg00210346 -0.00995956101345917 0.0331547947511477
cg00210378 -0.00197581769776569 0.743188970529048
cg00210426 0.00794125481872459 0.184594062817245
cg00210470 -0.00615451502818546 0.41826747969326
cg00210473 -0.0013892071462899 0.730396377110118
cg00210528 0.00517305064458374 0.613698038158924
cg00210538 -0.000469898648428972 0.888592750083175
cg00210548 0.00756195537783962 0.149255629012397
cg00210562 -0.0221238993456116 0.158368060165365
cg00210648 -0.00339528158267804 0.62220364040773
cg00210702 -0.0106664864213192 0.16909541016206
cg00210811 -0.00154873869443078 0.691328394358298
cg00210842 -0.000245856316465392 0.921463162792319
cg00210856 0.0345783346445477 0.109113846673167
cg00210939 -0.00366959531930069 0.725812264423282
cg00210953 0.0412485983515702 0.00345992156955638
cg00210994 -0.00456347646927555 0.0243990787454048
cg00211064 0.00220522570744064 0.808465708878409
cg00211069 0.00465726759066011 0.571439962755533
cg00211086 0.00335381754207154 0.334076624923352
cg00211087 -0.0243968843022222 0.0210237781825043
cg00211110 -0.00140672708741054 0.1161771583775
cg00211115 0.0303204960078465 0.15351229654128
cg00211126 -0.00043646667721068 0.93664352960097
cg00211177 -0.000508958118795414 0.806099060753273
cg00211208 -0.000889271815951039 0.340464085481256
cg00211232 -0.00139670254586808 0.902051770983317
cg00211337 -0.002306141158133 0.686207510465135
cg00211403 0.024784274699773 0.00106684821067524
cg00211436 0.000949950345282093 0.85087561727201
cg00211489 -9.13811721355896e-05 0.968951246494951
cg00211496 -0.0244965597439538 0.143768486477346
cg00211507 0.00198934820130781 0.783192356261625
cg00211601 -0.00573508980247621 0.0402384463722036
cg00211609 -0.00604651854706315 0.586154374898878
cg00211630 0.00540344733474002 0.721400243765325
cg00211631 -0.00195778627453767 0.63965731991841
cg00211648 0.000447624619746232 0.670808151767502
cg00211661 -0.00147226703191785 0.759424665023777
cg00211669 -0.00029697424388197 0.967321830870362
cg00211726 0.00334745171451575 0.797112450407744
cg00211800 -0.00194936811105904 0.00977606022132209
cg00211821 -0.00632570585885052 0.0268509743240386
cg00211835 -0.0143896809530131 0.116464463209661
cg00211883 0.00306022989138241 0.726508724561731
cg00211944 -0.0516382299787749 0.0105313929357959
cg00211961 -0.000133130131149202 0.96895599455
cg00211997 0.0301872338091807 0.0164364493576382
cg00212057 -0.00212627126267896 0.29427220628705
cg00212058 0.00294747467692289 0.562573719481231
cg00212245 -0.0023213860882867 0.425660374068399
cg00212275 -0.00378634257173795 0.871260831886616
cg00212470 -0.00299678331658415 0.633717006973464
cg00212520 -0.0137321525122876 0.3249789880629
cg00212549 0.000986787137425174 0.722141009667383
cg00212660 0.00027571985109219 0.870414702039567
cg00212774 0.00768689685814743 0.0828949872975748
cg00212786 0.00812268339073774 0.0959691881043235
cg00212811 0.0154526589188578 0.402863560570743
cg00212888 -0.018071984152871 0.0326141034366666
cg00212909 -2.78315126346334e-05 0.968760960543845
cg00212979 -0.00503369799321757 0.389482868270031
cg00212988 -0.000520229690984799 0.858714023422335
cg00213004 -0.00332231735922639 0.547848372019821
cg00213008 4.62532078028275e-05 0.992141677952214
cg00213034 0.000905835549865864 0.890257917437888
cg00213052 -0.0173704106200941 0.383039276264181
cg00213082 0.030748964767321 0.217324454921162
cg00213091 -0.0106874207885879 0.0273938665533262
cg00213098 0.025899450162492 0.0972043173559461
cg00213113 0.00636235945727978 0.340877795886452
cg00213119 0.00435028950676349 0.406971992836493
cg00213123 0.02608432779039 0.0137622463558008
cg00213142 -0.0324622872368469 0.0150638048311934
cg00213177 -0.00689799761477851 0.332289060955245
cg00213189 0.00240304428090393 0.577880860582188
cg00213192 -0.00984449569724184 0.0194572765639719
cg00213281 -0.0140439246341089 0.134172753129892
cg00213295 0.025151895115244 0.100418233626296
cg00213301 -0.0159265461414481 0.317480814286067
cg00213331 -0.00277393345787915 0.335386804679399
cg00213334 0.000992457039139583 0.779040562141059
cg00213436 -0.0093861821601784 0.000296182992550733
cg00213439 -0.0108744993382828 0.182962551507514
cg00213487 0.0383964146167596 0.0115298685545446
cg00213550 0.00118952801288221 0.650664108200976
cg00213606 -0.0011032827557739 0.212854935787616
cg00213616 -0.000308274790343715 0.914602294851635
cg00213643 0.000205703719061295 0.878703133444921
cg00213663 0.00772350811504832 0.0363888480624939
cg00213668 0.00805581914524969 0.359686427588551
cg00213714 -0.0067921889361061 0.319220758506807
cg00213729 0.00526406778030442 0.709183164973725
cg00213745 -0.00262122789415598 0.798649255594677
cg00213761 -0.00320535188950544 0.253567976726744
cg00213817 -0.00185435961216411 0.517626432920041
cg00213822 0.0205687079133294 0.219584529806895
cg00213828 -0.00019317284624582 0.915410591253177
cg00213870 0.00575139155222419 0.612988719499288
cg00213900 0.0131116722134567 0.399091319596566
cg00213967 -0.00139191439668867 0.163165568163782
cg00214012 -0.0080335881256843 0.0249170148929873
cg00214041 0.00394790778634846 0.392035131099451
cg00214044 0.0106646991058251 0.452013006371515
cg00214056 -0.00111571091600248 0.216823423635154
cg00214120 -0.00112396824893155 0.737036765600147
cg00214140 0.00847808999252606 0.206523362327105
cg00214165 -0.00990780705936134 0.0367248642769938
cg00214171 0.00222546457826838 0.81689827526495
cg00214250 0.0049283515575445 0.128612393991262
cg00214268 0.00853786440772897 0.654226561244779
cg00214294 -0.000721767065469531 0.453787420129706
cg00214313 -0.00598355113842813 0.363436793141892
cg00214346 1.71409387445401e-05 0.98275690032258
cg00214353 -0.00618411952479438 0.389913604865884
cg00214395 -0.000989781566653873 0.891212375201215
cg00214487 -0.00135304882408201 0.680795384324206
cg00214548 0.000328050840781581 0.923825030984377
cg00214566 -0.010158682746916 0.065157041732248
cg00214628 0.0433914584301453 0.00912009675495271
cg00214688 0.0157370494537701 0.0986195239623728
cg00214698 -0.00690372224867391 0.121723412598772
cg00214724 0.000719712042672604 0.796794289457732
cg00214875 -0.00179414064275964 0.519155036357819
cg00214970 -0.0250549484511692 0.0818797083200136
cg00215011 0.00713894877701332 0.740830784850513
cg00215017 0.00667414859344177 0.313759533086922
cg00215019 -0.00148558910227115 0.892407796349592
cg00215066 -0.00438462464014335 0.32559258774369
cg00215103 -0.00276733354294385 0.365369650568843
cg00215133 -0.000440777091751074 0.956242457798397
cg00215182 -0.011395713448111 0.247550803591086
cg00215204 0.0188647110763812 0.0624402473567731
cg00215224 -0.0019291946184488 0.535681588399324
cg00215350 0.00240710046571922 0.708438841078931
cg00215432 -0.00132606509032186 0.139695267902866
cg00215483 0.000607682787668509 0.966799940590251
cg00215495 0.00159843788326314 0.672243019024232
cg00215521 -0.00259411467509674 0.281068101952456
cg00215550 0.0206909767216089 0.0764733847000472
cg00215587 -0.0125156730319868 0.754551342334474
cg00215611 -0.00900706864366958 0.622027038632279
cg00215671 -0.00489248468829309 0.240508172909936
cg00215712 -0.050369106364482 2.57457906031302e-06
cg00215722 -0.0103110213851105 0.350422966384207
cg00215736 -0.0038369537811502 0.51743348347428
cg00215758 -0.00395191389014839 0.119423163027204
cg00215787 0.0313487156020548 0.0397435821249545
cg00215801 -0.00235122061397329 0.419127614723268
cg00215851 -0.00583156433041453 0.141811327291225
cg00215887 0.0376764199704534 0.358506705917193
cg00215896 -0.00247620034199191 0.687058648915799
cg00215902 -0.057569123625348 0.0166976220377255
cg00216044 -0.000794469102700155 0.0999381694631014
cg00216055 0.0452866657848932 0.00637403297410363
cg00216056 -0.0044514653928765 0.121578100131257
cg00216061 -0.0206432400347344 0.0456859188928218
cg00216070 2.69106463276051e-05 0.987963138347504
cg00216073 -0.00217459408212449 0.572943339522317
cg00216116 0.00836968750164985 0.441169924357913
cg00216138 -0.00500359242474692 0.520569084062964
cg00216166 0.00179262819814454 0.894189235958368
cg00216180 -0.00364349018618263 0.542394528259292
cg00216205 0.00879468273131071 0.366281011952808
cg00216277 0.0123398407114206 0.431706851584925
cg00216281 -0.00142339908267781 0.785315066495614
cg00216304 -0.00452664491483541 0.100051486650058
cg00216305 0.0102666287774957 0.56632633694902
cg00216310 0.00253742939913744 0.527343964667012
cg00216340 0.00166205837957196 0.611579699828727
cg00216361 3.36576063000322e-05 0.992598952731264
cg00216435 0.000277936655837729 0.969888167196679
cg00216512 -0.00645832661865722 0.117600339815586
cg00216523 0.00473596607408764 0.440150895742305
cg00216589 0.014602616965734 0.026761852290426
cg00216659 0.000645741220928113 0.875265352724186
cg00216676 -0.0248301760771258 0.00237927811703876
cg00216756 -0.000870275902849783 0.738892249436471
cg00216758 -0.0106504614901574 0.0266991804133291
cg00216804 -0.00108978871295832 0.842088401439603
cg00216831 -0.000603230500137757 0.575879189451625
cg00216901 0.00542004929329193 0.696373489888336
cg00216913 0.00409638831556101 0.0856198440437634
cg00216961 -0.00594446674058728 0.190082803897294
cg00217055 0.000203397285114683 0.93460269350572
cg00217171 -0.00136675650621263 0.841886424327133
cg00217225 -0.017501825438761 0.249184705658341
cg00217298 0.00021581724792038 0.942519432426359
cg00217306 0.0252551016459448 0.163645597877504
cg00217379 -0.00287156682569887 0.422805840010901
cg00217420 -0.00897916886918764 0.479140986067609
cg00217426 -0.00240763541482438 0.513941674482034
cg00217442 0.017370423589248 0.0188133921826142
cg00217444 -0.00858449278243245 0.0818375470610033
cg00217461 0.0105151830673827 0.188689588948921
cg00217553 0.00559778231495752 0.139158782524033
cg00217584 -0.00589753584777542 0.373385072423651
cg00217688 0.00275818597721222 0.350981781385711
cg00217795 0.00941169554457275 0.723074325305581
cg00217953 0.0523000408874985 0.000265376439398214
cg00217971 -0.000317998360762412 0.95527104727008
cg00218090 0.0591691735362139 0.00059253585122127
cg00218103 0.0304224272156181 0.0125537764213981
cg00218114 0.0160690206244408 0.176908119237802
cg00218134 -0.00585026623234222 0.465003102798984
cg00218146 -0.000659247034592326 0.215479296640503
cg00218149 0.00962837321031903 0.241330240262389
cg00218229 0.0597601702388415 4.75245371104968e-05
cg00218404 -0.0295389428698643 0.00238366394614182
cg00218409 0.0332532881506096 0.000334665454199625
cg00218415 -0.00329166439266432 0.399930022008203
cg00218447 0.000747914174639061 0.824514291959261
cg00218458 0.003584265630872 0.596856910646147
cg00218469 0.00123288998796595 0.599304468239056
cg00218484 0.000526136534202065 0.886410366313399
cg00218620 -0.0125000898644579 0.0372028778618516
cg00218631 -2.26220385655858e-05 0.976190387296255
cg00218649 -0.0241261400152137 0.000361521644246518
cg00218742 -0.000458197617759021 0.955709963786559
cg00218767 0.0017426691397437 0.445276315751993
cg00218770 -0.00363734332846002 0.453791511569514
cg00218792 -0.00521788872919413 0.191138481349264
cg00218840 -0.00567249899697204 0.796448028275433
cg00218893 -0.00617524534941524 0.642632356711574
cg00218914 -0.0020852001811447 0.694489632193489
cg00218939 -0.00251513492578453 0.741782825804266
cg00218945 0.00113530578532616 0.611321092803248
cg00218999 -0.010475538232708 0.103191993514024
cg00219040 -0.00471480139728107 0.603045011040532
cg00219151 -0.000443337282901395 0.932757399836131
cg00219169 -0.10305394406623 0.032127402281489
cg00219210 0.00201257139655099 0.305550895406316
cg00219216 0.0023924918445218 0.754443681399075
cg00219233 -0.0111767501320673 0.0775306486277895
cg00219282 0.00233285416536672 0.844339058075443
cg00219303 -0.00851679390203728 0.19007752626801
cg00219321 0.0164240366617395 0.00359716053322002
cg00219327 -0.0021890286758991 0.764581905992217
cg00219330 -0.00928205305670247 0.00500233233203931
cg00219426 -0.00275399962013425 0.45532770844994
cg00219543 -0.000641723737541348 0.837469552547835
cg00219578 0.00191117232550925 0.622923571781949
cg00219585 0.000248690111265648 0.95744302756679
cg00219596 0.000214669868407938 0.985593857422479
cg00219598 0.000406306268444892 0.876456522543657
cg00219763 0.00283424660686029 0.800878608282657
cg00219792 0.00440137091366849 0.00500520742383513
cg00219795 -0.0100703315609681 0.0951864448141044
cg00219816 0.0460957961072898 0.0161067850545002
cg00219833 -0.00290720501073028 0.009290920432556
cg00219855 0.00138512763574386 0.894816767955836
cg00219921 0.000112357355874151 0.991203781382295
cg00220102 -0.0517590723440259 0.103759746748028
cg00220113 -0.00980156966405267 0.300190289700399
cg00220145 0.000915262752077397 0.753211625843072
cg00220152 -0.0144571056926247 0.284778264805305
cg00220162 0.00679800905410522 0.532744672739118
cg00220221 0.00422634434232775 0.28658568666852
cg00220225 0.0525492085342003 0.00091280414809231
cg00220243 -0.00306154086333796 0.890568786683614
cg00220248 -0.00414660453214066 0.378039148724037
cg00220302 -0.00387320830759248 0.219685357365622
cg00220335 0.00308123826938256 0.761223080658112
cg00220369 -0.0024407263332182 0.823261322875171
cg00220389 -0.00126052793217211 0.0795475759588828
cg00220415 0.00126901683690235 0.599732307884575
cg00220419 -0.00216586082178134 0.607908113398414
cg00220455 0.00534776687157739 0.172379467204512
cg00220492 -0.00289236738559414 0.423108425462009
cg00220571 0.0650423929825047 5.44343928141137e-06
cg00220575 -0.00693802560227137 0.0387209859657966
cg00220654 -0.00795711553926454 0.446146515391154
cg00220661 0.00312868160248854 0.656576188138093
cg00220673 0.00293456234352812 0.418168637203228
cg00220677 -0.00259181225657784 0.680850165808539
cg00220692 -0.00703530853562434 0.504254456563101
cg00220721 0.0741638296593804 0.012953015358678
cg00220737 -0.0028242300834419 0.793070635958835
cg00220769 0.00950234772256995 0.207801571065457
cg00220822 -0.00649102377317706 0.221718242585558
cg00220845 0.00166590764845475 0.25032241872994
cg00220952 -0.00105778530878143 0.0837355682362285
cg00220955 -0.000441633217821613 0.448414229589727
cg00220965 0.00171183491549255 0.488046406246149
cg00221012 -0.0175734053066095 0.222213965482274
cg00221035 -0.00339350901080847 0.592432899618157
cg00221070 -0.00351832814053134 0.759445842467201
cg00221095 0.0810624073230238 0.0127484946463043
cg00221096 -0.00294737773233728 0.449358296221146
cg00221143 0.0348065796212264 0.0704838629001669
cg00221271 0.033972871500744 0.00149714053964409
cg00221327 -0.00297562486490895 0.251606001921696
cg00221344 0.00328498557965834 0.156351624827307
cg00221357 -0.000775898961406911 0.395766188280226
cg00221394 -0.000735987544851141 0.450062843001482
cg00221400 0.00158352583779965 0.623222443157195
cg00221462 -0.0011375206041345 0.742145360932441
cg00221494 -0.000854567750801232 0.859204114203715
cg00221513 0.00256287550824055 0.617453915222407
cg00221525 0.00307580928437311 0.616047759717764
cg00221530 -0.00154845339642194 0.897656413234212
cg00221546 -0.00572845719835206 0.172570902847064
cg00221625 0.000356923986866079 0.900497422698155
cg00221654 0.00385726938795231 0.727668459320456
cg00221658 -0.0241697167071051 0.0340678676828049
cg00221668 -0.0063286617897525 0.420124663499153
cg00221694 -0.00807499545534221 0.56008340988485
cg00221709 -0.00554665615690309 0.536943575245486
cg00221714 0.002574640497889 0.692207234783763
cg00221718 0.0877183005367387 7.71635147886532e-06
cg00221736 -0.000352333778354299 0.922219942083141
cg00221745 0.00155711772894138 0.225090746683181
cg00221747 0.000690068690262852 0.509866166282348
cg00221794 0.0224512825186025 0.166691870699254
cg00221805 -0.00290244169049977 0.803739113211651
cg00221904 0.0113505497963403 0.158151251816144
cg00221908 -0.00604798006324056 0.382524465034236
cg00221980 -0.0160974722923274 0.0201934195571839
cg00221983 -0.00190323599237503 0.431069008478068
cg00221993 0.00171084396284191 0.551570860402361
cg00222053 0.00394212334960683 0.406135474831116
cg00222056 0.0164558274559972 0.0410869495258761
cg00222174 -0.00514292021733198 0.0544590227783668
cg00222175 0.01554112178048 0.407830239608533
cg00222291 -0.00401609479898341 0.0134370949990858
cg00222341 -0.000467283662081425 0.935983831612152
cg00222452 -0.0144949729510716 0.1278762421868
cg00222455 -0.0221285266126512 0.00131401908786939
cg00222472 -0.116860920456034 0.000244720981861959
cg00222601 0.000506162481449418 0.777033572248566
cg00222646 0.00218123253688275 0.474282602885459
cg00222656 -0.0041666567606353 0.285188707077982
cg00222684 0.00215716659295481 0.682937934699981
cg00222690 0.000552912946168044 0.874674170372122
cg00222736 0.00662201764685491 0.449394857210783
cg00222799 -0.00911914097679232 0.485122523604024
cg00222801 -0.00290265536269592 0.431124993167813
cg00222830 -0.0133460124569378 0.203084237695786
cg00222842 0.0198390981562483 0.114525825174163
cg00222867 0.00682310154352113 0.159758855531804
cg00222963 -0.0176632117936551 0.43339428354062
cg00222982 -0.00143067185350523 0.541765306711346
cg00222995 -0.00783573544224554 0.259229434078237
cg00223010 0.00514497595222991 0.53377397715358
cg00223042 -3.74119224430848e-05 0.996476699189828
cg00223043 0.074876234065956 0.0236729039930579
cg00223046 0.000951759649464949 0.885044372115859
cg00223115 0.0384648848610151 0.00290903686467257
cg00223135 0.0215739113896101 0.0076035785391194
cg00223136 -0.0175233458542714 0.24878359291634
cg00223186 -0.00317966757776439 0.206365450147387
cg00223245 -0.00603829160556441 0.776610422448582
cg00223315 0.00482595092050336 0.347348517249366
cg00223445 3.31485351050384e-05 0.988046699343528
cg00223564 -0.0148133166234423 0.122307594241455
cg00223593 -8.03576216653126e-08 0.999996942377241
cg00223647 0.00039174119341081 0.925806059460637
cg00223648 0.00430187074817912 0.340835433049574
cg00223681 -0.0152748195988146 0.199093230679933
cg00223703 -0.00172784024805201 0.831248808430536
cg00223715 0.00184756334289048 0.892842840887224
cg00223792 -5.71173225058943e-05 0.984649133245944
cg00223900 -0.00180658228906279 0.0792541639322808
cg00223950 0.00222305847033611 0.449854474439076
cg00223958 0.0085080759703487 0.705867773815677
cg00223963 -0.00176471819892166 0.405477431097559
cg00224028 0.00457046288430188 0.399384471558569
cg00224057 0.00955677952273004 0.319762788615664
cg00224083 0.0544106867371707 0.0205423262767578
cg00224126 -0.00182074996653952 0.598260744207882
cg00224174 0.0015175974187797 0.784664363678229
cg00224187 -0.00157628503498856 0.690197413371448
cg00224202 0.0269583153718833 0.0931245905935839
cg00224222 0.0135570603187279 0.435911047727999
cg00224299 -0.00505907639137924 0.272747754004204
cg00224312 -0.00477477975286664 0.187475393982091
cg00224335 -0.0132479011269898 0.312221336946307
cg00224343 -0.00100051536493795 0.573581532712765
cg00224369 -0.000141196957915635 0.984020769401131
cg00224471 0.0476376211989317 0.0483404791454438
cg00224480 -0.00179867439399517 0.518048700719301
cg00224487 0.00228060077651742 0.264744009565252
cg00224508 -0.00232845721003342 0.503647759509548
cg00224563 -0.000581056806020827 0.384640025903977
cg00224565 0.0157508267911081 0.0555198831180044
cg00224650 -0.00782030712367001 0.0595325769639789
cg00224671 0.0026015062255148 0.626534582168307
cg00224673 -0.000806447050418838 0.76113433188006
cg00224730 0.0119281768056629 0.231336212724704
cg00224755 -0.0320769759105846 0.206685477801034
cg00224807 -0.0393028967715686 0.394980946949172
cg00224834 -0.00483131035932187 0.320761058974736
cg00224911 -0.00189267182369203 0.462198676200088
cg00224929 0.00049365194180072 0.936661983347941
cg00225006 -0.0209650880018226 0.00936522002698968
cg00225019 5.32635996071257e-05 0.982087321307941
cg00225067 0.00161582189194807 0.621352312530961
cg00225144 0.00190557625765955 0.535983504111249
cg00225157 -0.0143418278463914 0.137547374290893
cg00225196 0.0424361353316121 0.0798277169199239
cg00225221 -0.00399772557841305 0.550842788328665
cg00225394 -0.000452021374348282 0.972655197379933
cg00225553 0.0024105838244379 0.434779864952562
cg00225576 -0.000436446085462695 0.456063687640789
cg00225587 0.0037107317308494 0.555936932668219
cg00225603 -0.0155534448779455 0.116708313281545
cg00225623 0.00250973615963235 0.501047635782113
cg00225697 -0.002617083547925 0.60025633293991
cg00225765 0.000868699800646048 0.716929951555903
cg00225830 0.0458447842748191 0.000498091468885338
cg00225858 0.0278322056804572 0.0901037602943054
cg00225910 0.00165841555860986 0.802868016563091
cg00225947 -0.00023866728674763 0.975023566163072
cg00226093 -0.0254885209724964 0.0332237549022376
cg00226265 0.000321709543845278 0.590565077179487
cg00226340 -0.0206295518502653 0.00221930057985571
cg00226489 -0.034134489659534 0.000231109607420717
cg00226502 -0.00110597924952594 0.934535830226177
cg00226580 -0.00279184243416504 0.556486004762927
cg00226608 -0.00066870609570013 0.235535634444399
cg00226615 -0.000262133103850876 0.93928592839268
cg00226651 0.0150007068521324 0.322015975015873
cg00226754 -0.00086391206644485 0.486800951884112
cg00226815 -0.0705160332130564 1.52359991378622e-08
cg00226822 -0.00119336518670012 0.929309555337131
cg00226831 -0.00723902384033222 0.581174816272459
cg00226849 0.00338814264191127 0.565903818123877
cg00226904 -0.00303572560138691 0.358044496450488
cg00226984 -0.0143265768535405 0.193895192854562
cg00227093 0.0527341765049203 0.000478916515593136
cg00227154 -0.00812221271434969 0.553640077046794
cg00227156 -0.00616596595487676 0.831306247057184
cg00227222 0.00176697881507452 0.365575765927676
cg00227225 0.00262301107910588 0.443662970149329
cg00227271 0.0130950489473485 0.0463918457690342
cg00227355 0.00152571692634958 0.595472732953352
cg00227490 0.00193464187298499 0.640073212938551
cg00227559 -0.0196131183766415 0.017360337596099
cg00227578 0.00326912608565085 0.0651107401831971
cg00227651 0.00298999123685627 0.169608002629999
cg00227662 -0.00514176047079946 0.103871850609829
cg00227665 0.00840119917999517 0.647305508069114
cg00227772 -0.00281788928794152 0.443784839041488
cg00227781 4.42863343333271e-05 0.958596565783372
cg00227784 -0.00298628051057541 0.872706998444275
cg00227790 -0.0291934157178321 0.135376348901858
cg00227932 -0.0279035245644496 0.00110125039925742
cg00228017 -0.00375062184634782 0.354321291579707
cg00228018 -0.00252425882137898 0.498270362972573
cg00228118 0.00178613471950573 0.672904554495183
cg00228144 0.013258037395885 0.263875322472295
cg00228281 -0.00154030123205544 0.639394474731913
cg00228390 -0.0143003535456386 0.0254717727645442
cg00228444 -0.00151157268053315 0.532136641019033
cg00228476 -0.00659435932660515 0.331259948993717
cg00228496 -0.0124629724342762 0.329261548649865
cg00228553 0.00057648978816593 0.921282781438123
cg00228629 0.0287410297838652 0.00577032847626504
cg00228640 0.00231491967928616 0.864324368690517
cg00228689 -0.0166960823763617 0.0192179828319571
cg00228708 0.0156095252282675 0.228322219069254
cg00228735 0.0233688397983799 0.0148310585906839
cg00228738 0.00745521011191548 0.159595526847077
cg00228756 0.00163209052058907 0.824265928769885
cg00228796 -0.00113246502310339 0.815409496850919
cg00228830 -0.0230876408262222 0.389454636690915
cg00228900 0.00564786125150109 0.55144554875864
cg00228908 -0.00669903237650431 0.112721345147751
cg00228931 0.00968677128719867 0.322933092721424
cg00228973 -2.35393876492434e-05 0.995628805643147
cg00228984 -0.0155611158010037 0.497152105959168
cg00229039 -0.000615166469865499 0.410116739323603
cg00229111 -0.00372630502287839 0.409517762582558
cg00229225 -0.00641831453542939 0.405039362627586
cg00229231 -0.0264872681296979 0.0266853803853902
cg00229232 -0.00135715838830868 0.171977328692257
cg00229245 -0.00153374138633564 0.0194903621825742
cg00229359 -0.00143817563677327 0.693605855014936
cg00229368 -0.000171707191867302 0.832969593964288
cg00229387 -0.00253827610049463 0.788600877653213
cg00229423 -0.00750483769611751 0.357232903088291
cg00229428 -0.00637609707775387 0.521616653849683
cg00229457 -0.00595744179240228 0.601372646836046
cg00229477 -0.00137754025674369 0.858148268381678
cg00229508 0.0119642552932619 0.343740980456351
cg00229532 -0.00690895441102967 0.0136022921865126
cg00229538 -0.00125648894868908 0.686359979174476
cg00229754 -0.00121148268912299 0.949805557526344
cg00229768 -0.000253245328286297 0.958150529054927
cg00229809 -0.00987899351355274 0.380039751451548
cg00229868 -0.0127255617420868 0.160388958826948
cg00230074 0.0149373139909288 0.125795152742679
cg00230120 0.0038751943720304 0.303471724030756
cg00230138 0.00183478003512447 0.455319406298225
cg00230183 -0.0081444950648274 0.598923714964221
cg00230205 0.0110246104112623 0.0196963164514725
cg00230207 -0.00526628254383151 0.320922668601381
cg00230214 -0.00790358664160325 0.136741990093234
cg00230269 -0.0127699343445212 0.0186931968582336
cg00230271 0.00195843525055741 0.525730890805712
cg00230282 0.00914381529861052 0.544886671650909
cg00230302 -0.00268698672087538 0.500540879179473
cg00230316 0.000443917261161845 0.94939978322909
cg00230342 0.00208816253037848 0.818665316006171
cg00230346 -0.00266928875928868 0.423956719590775
cg00230368 -0.00498987278311364 0.197807883331783
cg00230393 -0.00792841892154165 0.306576546158876
cg00230407 -0.0119245386569857 0.019531456352674
cg00230509 -0.00112097405544291 0.635295259595186
cg00230517 0.00397613179140345 0.119245230497008
cg00230550 -0.00437356746749623 0.450976623650753
cg00230584 -0.0379124170351459 2.08642922789254e-05
cg00230631 -0.00142013402752652 0.0181272422547764
cg00230665 0.000611484866284882 0.475663957369634
cg00230686 -0.00868817967487674 0.149755607239942
cg00230689 0.00118489543720734 0.844261526442842
cg00230700 0.000692779881607823 0.644826866918371
cg00230715 -0.00593112968469766 0.305288298171147
cg00230725 -0.0169253441829092 0.176773890501756
cg00230753 -0.00482473318360553 0.198384888709512
cg00230837 -0.00214675593794076 0.550570889012253
cg00230869 0.000144325279892774 0.806302263936442
cg00230895 0.048916057833675 0.0111036171786357
cg00230899 -0.000619337328576626 0.279596570062019
cg00230924 -0.0409715753512304 8.46193464391142e-05
cg00230967 -0.00127618414334632 0.900788906792097
cg00231049 -0.00491709244556977 0.0435532270370029
cg00231140 0.00199270131924377 0.572880303428514
cg00231239 -0.00379467234063305 0.538826364798579
cg00231299 0.00218075049898046 0.151329845881331
cg00231338 0.00106928426840738 0.838109640833274
cg00231346 0.0034608432876683 0.53600313304374
cg00231361 0.0011496293497559 0.858062401206828
cg00231372 0.0149426933150112 0.285941244704053
cg00231389 -0.0130183341803284 0.515887374508134
cg00231405 -0.00657759992165441 0.0457188056716321
cg00231422 -0.00311989203463596 0.366273348199127
cg00231483 0.00312439927741207 0.843825269081406
cg00231504 0.00695800176325225 0.355938058559147
cg00231521 -0.00195418885692088 0.599314561273173
cg00231618 -0.00127252477073022 0.825372542353034
cg00231644 0.0105958512851397 0.25171202470099
cg00231728 0.00219927754247245 0.791577229919662
cg00231754 -0.000828011441270454 0.801551661455286
cg00231771 -0.0259289789340621 0.0766691962937741
cg00231812 0.00431896943569606 0.5018744972147
cg00231855 -0.000507494706421615 0.433150725116139
cg00231875 0.000871894582176365 0.788636446665645
cg00231907 -0.000796970671207228 0.844261839043039
cg00231918 0.000936217490204925 0.95554037577538
cg00231920 0.00421338109331625 0.336723007521914
cg00231927 -0.00133159880055412 0.946605688229967
cg00231945 0.0207290464735318 0.156254202445458
cg00232044 0.00258947529833856 0.228397396513163
cg00232091 -0.0150495279104552 0.153855962410158
cg00232092 0.00365430972745939 0.813033518388375
cg00232105 -0.0287426906735764 0.0385519350101394
cg00232160 -0.00152097980832547 0.881002037846459
cg00232201 0.00105813655412365 0.890703047830952
cg00232231 0.00604888861573043 0.519116005660001
cg00232261 -0.027467790140337 0.108295312915542
cg00232292 0.0130577005644316 0.448242690274813
cg00232387 -0.0334775695879492 0.257316482734516
cg00232402 0.0196147159393213 0.00202299464799922
cg00232417 0.000513548789996326 0.956620727796508
cg00232445 0.00325812541261497 0.608506095460963
cg00232450 -0.0195561659788108 0.0413139715424
cg00232453 -0.00175257160574357 0.847403971776964
cg00232480 -0.00705309185774658 0.20185300489564
cg00232483 -0.00998234716380768 0.306251898801659
cg00232500 0.00928654334667148 0.294029533887401
cg00232535 -0.0243017670416473 0.00771388788622065
cg00232624 -0.00717531202794372 0.0446212984216277
cg00232679 0.0218713138354704 0.170863643726008
cg00232685 -0.00380752717669924 0.108460646342031
cg00232731 0.00244238203805186 0.589787779732009
cg00232735 -0.00089082650015915 0.082370308580322
cg00232745 -0.00260753411962981 0.362876829386732
cg00232806 0.0111623035789299 0.263323674806501
cg00232827 0.00844065963326835 0.780880808566754
cg00232831 0.00425865212683981 0.0620109887585995
cg00232868 0.00550090936047088 0.498571201051427
cg00232874 -0.00137690850127961 0.594948602694457
cg00232916 -0.000100156150265073 0.963137394280845
cg00232996 -0.00705451631564645 0.0374743824094128
cg00233018 0.00013424773065167 0.989384600625517
cg00233028 -0.0452878429310841 0.000971024841560144
cg00233079 0.000623484190878654 0.609136380988127
cg00233174 0.000132739954565522 0.99218781205802
cg00233198 0.0746692440132538 0.000245897488492635
cg00233257 0.00372284869995479 0.618789659466569
cg00233307 -0.00969982279904692 0.307076455943309
cg00233343 0.00593062679674636 0.455619471619265
cg00233420 -0.0333266135060447 0.334295094490716
cg00233464 -0.0255565681995115 0.020930722601877
cg00233512 0.030570531192297 0.0199961856139373
cg00233552 -0.00538295276983342 0.696123894956659
cg00233565 0.026456511470709 0.0308839712051891
cg00233633 -0.00785864815172073 0.368791015637846
cg00233687 -0.00455143778690895 0.102147231117467
cg00233725 0.0070628924353513 0.43714055234403
cg00233745 -0.00787327643571656 0.624512935477368
cg00233779 -0.0100259600947435 0.167209369576549
cg00233874 0.00667510124553204 0.450244877738218
cg00233887 0.00239645902791425 0.213032313244339
cg00233907 0.0010435692934374 0.644152699459021
cg00233943 0.0187950236420102 0.0265028933341192
cg00233948 -0.00850660104889994 0.0627981569480484
cg00234046 0.019015361651628 0.215050376884389
cg00234061 0.00224866430327351 0.269977898927791
cg00234176 0.0219303724087163 0.0938525935349496
cg00234200 -0.0163830682599734 0.00543733223397327
cg00234212 -0.00164232458061781 0.531421819571632
cg00234248 -0.000997943158371399 0.733377310483128
cg00234261 -0.00813045039217787 0.373347625671827
cg00234293 0.000297121114560595 0.938241777255361
cg00234294 0.00228684700677648 0.342154927219889
cg00234321 -0.00439953586803145 0.427410172344871
cg00234363 0.00338856505147335 0.83937181731103
cg00234370 0.0010247335537457 0.747961256316611
cg00234384 0.00891345703519529 0.0520129116373782
cg00234385 -0.00211151185650026 0.784010244548154
cg00234446 0.0012569614603178 0.460171504554517
cg00234462 -0.00211185231618104 0.156520184391935
cg00234608 -0.0058661021969852 0.0354701502938128
cg00234613 -0.00593489280022012 0.350614457636652
cg00234616 0.00743085304208652 0.39043027972434
cg00234624 0.00348962031104606 0.55825896699288
cg00234625 -0.00756266817419951 0.503270275231403
cg00234691 -0.00315656287958515 0.168324921115573
cg00234719 -0.00278963524410351 0.54575917508518
cg00234726 0.00485084605387154 0.233507103245065
cg00234736 -0.00143041233909099 0.709394284199021
cg00234809 0.00419010751075208 0.161229879005212
cg00234944 -0.0199341020637228 0.0252042714877892
cg00234998 -0.000662021841660512 0.93046345762379
cg00235058 -0.0013894527170847 0.624670223323575
cg00235070 0.0155980592311603 0.353508327784464
cg00235126 0.00569897553943966 0.119886627716719
cg00235173 0.00383561236059525 0.229461141902638
cg00235260 0.000945311370193409 0.667449407235631
cg00235270 0.00149363186432796 0.821370626395276
cg00235289 -0.00457257184558293 0.691301132486825
cg00235313 -0.00614467448041076 0.144239162049331
cg00235336 -0.00106908167547091 0.864802953848599
cg00235367 0.00153801003579808 0.719201824759006
cg00235442 0.0681884000542315 8.45970289491409e-06
cg00235460 -0.0138599642670141 0.0201076588187257
cg00235484 0.0601582563294015 0.000130269697327311
cg00235508 0.0036935066595098 0.859065555854366
cg00235537 -0.00599889247518497 0.0988893313936903
cg00235538 0.036118325398891 0.0180248489509663
cg00235562 -0.00499413814361619 0.399096106113209
cg00235629 0.0308831223222759 0.050781536992186
cg00235645 0.00154720216200906 0.206648884844555
cg00235657 0.0029376882380041 0.504206861623647
cg00235671 0.0215707205494076 0.0457550194734734
cg00235740 0.00681804629094845 0.543292485796625
cg00235786 0.00095669782614629 0.729635229732736
cg00235865 0.000479380480434094 0.809463177795633
cg00235870 0.009833057244731 0.10762428563171
cg00235907 -0.0113477126051204 0.248334385585836
cg00235933 -0.000195927473083873 0.975001066639107
cg00235934 0.00900256936909756 0.292363362635214
cg00236004 -0.0211916004714147 0.472497833918594
cg00236005 0.0324235432531191 0.00480772766842766
cg00236052 -0.00580994869534477 0.520791806621183
cg00236270 0.000221086056676378 0.923419391967552
cg00236302 0.0130765832900886 0.201330869947532
cg00236305 0.00620292789690379 0.381137917042699
cg00236406 -0.0093071657355283 0.0907415107168863
cg00236467 -0.0359602798914059 0.000321608568617356
cg00236569 0.0131752197917381 0.0904100864960095
cg00236576 -0.00959714779601065 0.47983834120325
cg00236601 -0.00157059738612785 0.739452531081047
cg00236696 0.00333101271511792 0.302677286092573
cg00236729 -0.0103584408727756 0.224987112339175
cg00236766 -0.00431521761686818 0.526988969778616
cg00236783 0.00919656907229412 0.466061271608475
cg00236831 -0.000658399917767112 0.787996934563555
cg00236832 0.00199377132368343 0.625566983008841
cg00236877 -0.00483056045022497 0.193086696623758
cg00236919 -0.00904375654692642 0.353976357368589
cg00236922 -0.00271084778386514 0.722015862885014
cg00236924 -0.000660302888830143 0.849010010794618
cg00236991 0.000746000486791008 0.93063170210224
cg00237010 -0.00564755479017269 0.450214331847146
cg00237080 -0.0262063925754669 0.267241705498814
cg00237086 -0.00686187838708531 0.699249597591126
cg00237156 0.000612289018570555 0.876156807230168
cg00237177 -2.08885031671106e-06 0.999176132022315
cg00237179 0.00985384218338965 0.00812645888926753
cg00237268 0.0311686325412378 0.331541113960904
cg00237313 -0.00382588179592159 0.680962373134522
cg00237390 -0.0356500652984792 1.22765839853437e-06
cg00237391 -0.000522244261646502 0.503544002331711
cg00237398 -0.00949023678347048 0.0170649599636919
cg00237475 0.00691742551314135 0.403189833953227
cg00237489 -0.00250253652316767 0.630249915955915
cg00237494 0.00662498819475248 0.458918896138702
cg00237547 0.0406387889569536 0.205328110707192
cg00237554 5.00652019282336e-05 0.994523497259198
cg00237565 -0.00187712935196357 0.557009122210181
cg00237586 -0.00133928789703205 0.755473137783607
cg00237606 -0.00439447193918537 0.494325515669106
cg00237625 -0.0317500441098032 0.00250160471685419
cg00237631 0.00427685052857871 0.51402939508583
cg00237714 0.0223568112275275 0.0292351612577945
cg00237753 -0.0141170811380169 0.324647989586142
cg00237761 0.0011768521989694 0.800857240276797
cg00237825 0.0171395779888733 0.393861167833242
cg00237876 -0.0303195568181275 0.0232312240986167
cg00237904 -0.0279768784314379 0.118684579433246
cg00237947 0.000804019937780876 0.803763084801459
cg00238023 -0.0004326373575313 0.81471519097315
cg00238107 0.0448821250113289 0.119878983196589
cg00238123 0.0375618263291283 0.0326731776947991
cg00238137 -0.00419988539564815 0.128526501192061
cg00238144 0.00688995101887478 0.165439454708274
cg00238182 -0.0067327485897202 0.208671465603928
cg00238213 0.0291610451804158 0.0178317003977746
cg00238249 0.0105278546307255 0.567665290361206
cg00238283 -0.00745871691146123 0.576041416723203
cg00238318 0.000228693415080225 0.962798583424892
cg00238349 -0.00440595454797497 0.602583381559919
cg00238353 -0.0151224346541616 0.220871891309637
cg00238362 -0.00456586036299046 0.272285118955646
cg00238391 0.0194905314043376 0.102682981382513
cg00238426 0.00062116970315573 0.799747951887399
cg00238427 0.00654244942280351 0.618111439826796
cg00238438 -0.00324852955979796 0.211038502820412
cg00238446 -0.003380560978854 0.543459180453554
cg00238508 -0.11657158069923 5.90859006037539e-10
cg00238510 -0.00838872938848553 0.36079797047893
cg00238533 0.0030683011712098 0.889421663491492
cg00238541 0.00210704768012538 0.70307849323558
cg00238543 0.00971492006349997 0.0091170513794489
cg00238570 -0.00628377121509236 0.239071107915318
cg00238593 0.00956257587791134 0.0389055334943742
cg00238662 -0.00739055289411185 0.289228275899787
cg00238692 -0.00249205271212252 0.519066742725505
cg00238698 0.018310181089864 0.138499496176413
cg00238745 0.0318905610732884 0.0427057225903526
cg00238770 -0.00108784926684462 0.817497075120535
cg00238805 -0.00234868485353614 0.848921626504896
cg00238815 0.00961253585614398 0.229368433977464
cg00238818 -0.00266957904838682 0.778093680858796
cg00238848 -0.00310785332767255 0.637329885178277
cg00238897 0.000815095383286534 0.597091815708027
cg00238899 0.00138202587711725 0.543401868552533
cg00238910 -0.00482984061467554 0.862632992730733
cg00238944 -0.000554265098436107 0.924420686879648
cg00238994 0.00100616906566634 0.810013696772092
cg00239003 0.00663602860767432 0.260270672479245
cg00239025 -0.0150826085898585 0.0069029262256861
cg00239071 -0.00263516396716008 0.638763539615568
cg00239074 -0.00204431510563523 0.341508153989531
cg00239117 -0.00277458248004976 0.313461228814238
cg00239150 -0.015260536708356 0.10395424283962
cg00239171 0.00589204619906034 0.271676558488113
cg00239272 0.00214942043698897 0.545331964854338
cg00239350 -0.000645700553915843 0.787682644845022
cg00239353 -0.00336205594154115 0.562258719902069
cg00239394 0.00227559655377735 0.604846239807241
cg00239420 -0.0114789146846488 0.0389571950544838
cg00239446 0.00220097909207443 0.305369397896901
cg00239467 -0.006669810496257 0.0479849705754804
cg00239490 0.0076034900802361 0.450926499424814
cg00239491 0.0021872401801421 0.340910827275205
cg00239563 0.0541815912741104 0.0239222467058757
cg00239577 -9.1804979677854e-05 0.977012166577949
cg00239654 -0.000552051561947168 0.494054218243475
cg00239657 -0.00878132155316128 0.593817357261734
cg00239659 0.00118883109316861 0.795620282557945
cg00239685 0.00953930947034716 0.0283208823338647
cg00239772 0.00997313302208512 0.150490420521301
cg00239835 -0.0228903127269569 0.0268065928398467
cg00239838 0.011824171995302 0.00795898709290354
cg00239847 -0.000287869601025065 0.96461578901253
cg00239870 -0.00568993809387841 0.234716580705764
cg00239882 0.0231510579863448 0.0154729059034559
cg00239899 0.0126944415912994 0.0190429310324978
cg00239915 0.017397127460402 0.582827059884062
cg00239964 -0.000705397748284789 0.848084724115625
cg00239988 0.00234526154084897 0.551465425497009
cg00240007 -0.00627296991057072 0.19975457112209
cg00240054 -0.0134444647654376 0.0422777049787181
cg00240178 -0.0198487050812269 0.00226709733029862
cg00240195 -0.00183271940995648 0.896832780064738
cg00240205 -0.00625751222591236 0.312127202293676
cg00240229 -0.0303530717692321 0.0541256559077316
cg00240246 0.00248743651645202 0.844332662234001
cg00240378 -5.65233441997741e-05 0.955282953577863
cg00240432 0.00465014582014245 0.240979493289401
cg00240442 -0.00227543744784747 0.540782136710174
cg00240517 -0.00240154180027805 0.379855738866053
cg00240569 -0.00372400272421232 0.352519358677074
cg00240598 0.0163014711010868 0.0640469426658804
cg00240653 -0.00181915026806482 0.686459583506085
cg00240719 0.0188983167037664 0.192841370232703
cg00240732 0.0175982870529528 0.538315015049457
cg00240734 -0.00163152522201907 0.0746469877593937
cg00240767 -0.0059895908056838 0.0712534381662266
cg00240799 -0.00957535477366155 0.149075634726255
cg00240828 0.00259010103310618 0.323015750184404
cg00240850 0.00109197345495232 0.888455655898036
cg00240860 -0.00105635001896767 0.755897562079108
cg00240875 0.00193294967523341 0.562533368517194
cg00240880 -0.00580589390230701 0.243311582039367
cg00240971 -0.000848990020097978 0.63241049789054
cg00241002 -0.00527004377401048 0.30065079233228
cg00241022 -0.00264784358810864 0.285039004106477
cg00241041 -0.00490552078396043 0.442446373792773
cg00241074 -0.00216927776031445 0.390549002682947
cg00241076 0.0201266536187359 0.210476951710047
cg00241081 0.00314246499888354 0.354243654424697
cg00241085 -0.000420153183361716 0.430619550550421
cg00241127 -0.00573602776934222 0.324550187488648
cg00241142 0.0176004156264109 0.0538080786497136
cg00241273 0.0071474214294103 0.187285778568241
cg00241274 -0.00762057763070835 0.0405874462867848
cg00241281 0.00673594976112117 0.593368308535875
cg00241290 0.00176218585402952 0.499378125737663
cg00241427 0.00695784983431756 0.0171585239491953
cg00241432 -0.00222644427957896 0.929262249859586
cg00241558 -0.000241115731987001 0.958026782292238
cg00241626 -0.00128696582265558 0.771270001308745
cg00241638 0.00864706245619389 0.682588436612624
cg00241650 0.000824584902776101 0.178133576635328
cg00241664 -0.00717568723321736 0.315159850532077
cg00241712 5.63054207838292e-05 0.992738832672732
cg00241731 -0.0316000149132927 0.133243126505765
cg00241745 0.0234709212302228 0.129516668124731
cg00241813 0.00293459543677228 0.381938117305421
cg00241967 -0.00463353178133733 0.310632701024221
cg00241998 -0.000482988853150767 0.350163770549992
cg00242020 0.00924320137009381 0.269379246340766
cg00242031 0.00630660785115033 0.63471604017368
cg00242035 0.0022899382857108 0.645286134758624
cg00242039 0.00194383303616962 0.405928875169563
cg00242096 -0.00295752357497717 0.296683187718562
cg00242098 -0.00270365209125833 0.752340743940896
cg00242140 0.00301730546306968 0.230457682141706
cg00242147 -0.00950959573115605 0.161036952697137
cg00242242 0.000603046366767048 0.805242671092402
cg00242263 0.00673131605960158 0.711459677203824
cg00242268 0.000289219436220162 0.904559488352736
cg00242285 0.00108466899477295 0.896236855010422
cg00242299 0.00561783215136459 0.211590310597872
cg00242325 0.00162447134738813 0.728981985906767
cg00242341 -0.0200439486446506 0.151898637168589
cg00242394 -0.03240211664576 0.152561989441114
cg00242436 0.00318628249345008 0.896486089584551
cg00242443 -0.00372923457756258 0.341430773107271
cg00242472 -0.0575976865290609 0.000697868233216751
cg00242478 -0.00301273229514812 0.299466629570863
cg00242526 0.0103404416575504 0.331563443388672
cg00242561 0.00306533267168651 0.410511106298072
cg00242597 0.00263350360042888 0.463763602411604
cg00242627 0.0190363118874401 0.000601787242414171
cg00242629 -0.000554693386168743 0.936907540849308
cg00242653 0.00100936932350301 0.835046649746099
cg00242772 -0.000671227680438817 0.81874630282944
cg00242786 0.00366454314717066 0.367694810680771
cg00242795 -0.000241824455203734 0.901309503080113
cg00242839 0.0121369512784699 0.549164995549948
cg00242858 0.00132059704928275 0.348695422223875
cg00242903 -0.000382397990230917 0.841107180458399
cg00242949 0.0113633944009337 0.623520684738574
cg00242950 0.00982250149050695 0.757145482964967
cg00242951 0.00315951790837193 0.816954073277275
cg00242955 -0.00792359253237159 0.335388742225825
cg00242965 -0.0194724229735553 0.679478436655567
cg00242976 -0.00850422469157125 0.708573184638223
cg00242998 0.00308971011081321 0.504485155868718
cg00243184 -0.00268677649089081 0.456417089624898
cg00243187 0.00129594186200604 0.610487863915899
cg00243193 -0.0108868776314335 0.296747246946264
cg00243263 0.00192184127602652 0.176438308323161
cg00243272 -0.00768557794182124 0.450006672038583
cg00243281 -0.00139366518196325 0.893438750377765
cg00243313 0.000904893153342981 0.73765201336246
cg00243323 0.00304148132014929 0.474502498287099
cg00243364 0.00823799215441955 0.557917739946254
cg00243365 -0.0112154361495777 0.0795503867505585
cg00243457 -0.0048843778316613 0.22712580202115
cg00243480 0.028458129421469 0.397477561944484
cg00243514 -0.00373225941584726 0.328598711458331
cg00243547 -0.00263641050326192 0.0455449849149863
cg00243551 -0.000581355584377376 0.931805484465955
cg00243574 0.0144939730230515 0.0832718011701152
cg00243592 -0.0225017848226128 0.023689339863581
cg00243661 0.00910880586483146 0.150312569307026
cg00243731 0.00249852249832955 0.428602842202099
cg00243763 0.00256903470384168 0.627413556425907
cg00243882 -0.00935250415968157 0.0499192747428939
cg00243897 -0.000498539097846563 0.955523694836452
cg00243952 0.00108274776312975 0.770273839762166
cg00243963 0.0305531937026719 0.0297550068783498
cg00244001 0.013492833237659 0.1024085212557
cg00244006 0.00103472565030679 0.777877596576293
cg00244040 0.0120827547815922 0.0164171150728132
cg00244111 0.00177946720714828 0.43154122503993
cg00244178 0.000566129548329703 0.88460150589709
cg00244260 0.000480568194336113 0.963841349692901
cg00244308 -0.0115578359561378 0.331188949500249
cg00244310 0.00167373515502225 0.768660790546583
cg00244312 0.05504363624675 0.0129242304086935
cg00244317 -0.00407791659438771 0.125360291151018
cg00244352 -0.00811532629041787 0.110644376084457
cg00244391 0.00059334873271376 0.966758572496083
cg00244392 -0.00109005726073422 0.47413856099838
cg00244478 0.000156562589137155 0.951201528274814
cg00244517 0.00138858017078214 0.905832203613474
cg00244524 -0.00123888241872421 0.0214107549482067
cg00244610 -0.00721117813576898 0.236720622211452
cg00244634 -0.0053336220582864 0.167278797953834
cg00244654 -0.00153887614612645 0.0331284152504963
cg00244679 0.00441055729787856 0.499194066585784
cg00244745 -0.000803074228241397 0.845486632522124
cg00244747 -0.0135269235037699 0.485793186553488
cg00244776 -0.0405015388032967 0.0203723426956881
cg00244810 0.00106044770170554 0.838116837437295
cg00244842 0.0114679079401682 0.62893215996997
cg00244854 0.000928880227843531 0.841559274928405
cg00244882 0.0114735830257588 0.156291203899589
cg00244959 0.00644247624376937 0.121149864627141
cg00244979 -0.000508951639051068 0.720328288386812
cg00244983 0.00102379834641467 0.814371792806599
cg00245011 0.0114941000972145 0.523417215201247
cg00245018 -0.00124377951591917 0.932126658969715
cg00245032 -0.00120666660759656 0.666731382082162
cg00245050 0.0354146998797717 0.00108567132020912
cg00245057 0.00102943781649063 0.786682528602567
cg00245098 0.00600462408560452 0.477077241406588
cg00245115 -0.002074290386742 0.5701785961718
cg00245150 -0.0346146769092495 0.00194731043489087
cg00245192 -0.00307936396838223 0.398209966909003
cg00245454 -0.00558977342105187 0.335128864918643
cg00245465 0.0422269968217102 0.0311931874597386
cg00245470 -0.0132055326385386 0.0602980060809464
cg00245492 -0.00526493324440353 0.375838474269789
cg00245502 0.000511515640936299 0.966896906364546
cg00245538 0.00150489829300777 0.726263666226942
cg00245613 -0.0042938991395471 0.645394877631289
cg00245615 -0.00709955977775859 0.108961901072555
cg00245635 0.0140170116155649 0.00482260292775518
cg00245746 -0.010066442548162 0.142817772697483
cg00245789 -0.00138373474693855 0.281825785280141
cg00245802 -0.00562215727575012 0.877452303689277
cg00245808 0.0016351812347177 0.364887960489014
cg00245833 0.00613086318303996 0.529344508141262
cg00245850 0.0536167661216726 0.207502376315726
cg00245856 0.0021683374277788 0.766604237893988
cg00245885 -0.00247067785437557 0.47804215046956
cg00245890 -0.0404034328850617 0.028230174946567
cg00245896 -0.0418942263551391 0.025863421435933
cg00245957 -0.00128985315220727 0.609610819469491
cg00245973 0.00312806846380476 0.550253718398272
cg00245986 -0.00969814653321987 0.0342920189570425
cg00246003 -0.00180714286441409 0.488365873131028
cg00246041 -0.000184949752126706 0.960757128672726
cg00246059 0.00785427598960982 0.0157102591890614
cg00246121 0.0118142257320311 0.421470652473195
cg00246208 -0.00520998236563547 0.601302500558266
cg00246280 -0.00324460752551085 0.467543683920402
cg00246301 0.0103209293556961 0.256102606198934
cg00246303 -0.00936697447557793 0.160193417353001
cg00246332 -0.00372661592020287 0.529399143066387
cg00246366 -0.000840469494931831 0.66568629611025
cg00246386 -0.00422202350147581 0.0257903228228887
cg00246402 0.000283524225152224 0.901188533226253
cg00246409 0.00365812502950264 0.835719075724717
cg00246451 -0.00778346738791606 0.442840577927317
cg00246486 -0.00761677637364248 0.0912421198894737
cg00246547 -0.0138302615535644 0.00299613880922202
cg00246768 0.00195375980618742 0.759486733447187
cg00246840 0.00131778625425317 0.835753568183739
cg00246915 -0.000237307132683827 0.935585894529482
cg00246932 -0.00122271514173088 0.245471071369226
cg00246969 -0.026819828067968 0.00340429684012309
cg00247020 -0.00278446882531138 0.481226956969153
cg00247033 -0.0235007880874175 0.0347884192803335
cg00247103 0.00133816873833636 0.839293800981054
cg00247269 0.00377715587590825 0.83050106633147
cg00247315 -0.00108745331786132 0.204052507190016
cg00247334 0.0208419039198289 0.187189735572279
cg00247360 0.00299256905262253 0.776848723538643
cg00247361 -0.00685757101778253 0.0804594048963337
cg00247373 -0.00446588937313926 0.559424583676927
cg00247489 -0.00203754227470362 0.428726805412784
cg00247512 -0.00404027352965271 0.494819069344713
cg00247530 0.01380791475525 0.0334019716402709
cg00247535 -6.06595958158561e-05 0.996934217974159
cg00247557 -0.00812221227371056 0.342518894471886
cg00247571 -0.000580657129782298 0.853172633268662
cg00247599 0.00343670612615233 0.23929721929551
cg00247614 0.000992555147317752 0.63979940481758
cg00247616 0.00410398997967095 0.292569007160534
cg00247629 -0.0091302654255845 0.501284841937008
cg00247631 -0.00912981375366136 0.492390239507039
cg00247737 0.00165469394115042 0.621575731671199
cg00247748 -0.00928826551054195 0.0314002550084707
cg00247830 0.0117749499560195 0.175175427756563
cg00247847 -0.00180482898593806 0.746812428783635
cg00247855 -0.0178965811149833 0.144970345271139
cg00247870 0.0184895737846318 0.285769555802347
cg00247962 0.0101415109010134 0.277824554491423
cg00247963 -0.0314874074009789 0.00973933478808861
cg00247998 -0.00522555580892376 0.66023938356684
cg00248073 0.00183696815823958 0.761381839046261
cg00248242 -0.0134698439863295 0.132121533275066
cg00248297 -0.0248873201426135 0.0247766453219186
cg00248310 0.00425693805108815 0.366785513507963
cg00248391 -0.0094361870900166 0.200552862116781
cg00248439 0.00335187062394479 0.311907654256891
cg00248521 -0.00583434555343545 0.331445343465312
cg00248574 -0.000239019988342346 0.932445835416452
cg00248638 -0.00501738263583664 0.447048407514124
cg00248713 -0.032115938511541 0.0111085568093708
cg00248776 0.00438828614611984 0.163260431265664
cg00248805 0.00109239319065641 0.743937513982714
cg00248813 -0.0102067654535168 0.338578744695264
cg00248828 -0.0192247254247396 0.0100610217398983
cg00248856 0.0134314842226281 0.213654263420925
cg00248875 -0.00108864992282468 0.711842311687265
cg00248879 0.00799085035657208 0.000342272032058563
cg00248938 0.00305072709657057 0.860451587538123
cg00249030 -0.00800469075200803 0.316450711517646
cg00249032 -0.00096584662079424 0.725367818194961
cg00249181 0.00165274843890251 0.665100341852874
cg00249205 -0.0152800689956843 0.25980223954954
cg00249251 -0.00097780162608727 0.773043747467072
cg00249264 -0.0145138304921605 0.159768340397678
cg00249268 -0.0272434994962378 0.130870713849217
cg00249334 -0.0112422605588325 0.0730584983571646
cg00249357 -0.0222302237084 0.0554836632305241
cg00249374 -0.00118532642341441 0.583324535587301
cg00249383 0.0983360902103115 0.00106185825934887
cg00249428 0.00355559670135897 0.383388877286684
cg00249503 0.0182133456781672 0.180698610398732
cg00249522 -0.00447943239975363 0.356313278246619
cg00249544 -0.00486169396740072 0.628725313456536
cg00249576 -0.00334019165252804 0.649237721487211
cg00249584 -0.0173550038178224 0.0779391670205963
cg00249614 -0.00381529779105309 0.313008908927834
cg00249632 -0.00107204929568472 0.359624406780194
cg00249674 -0.00298998027374878 0.586114229801325
cg00249974 0.00675798547088018 0.119624831235568
cg00249997 -0.00127437419624243 0.203493865520132
cg00250036 0.0217719424491366 0.368047898537205
cg00250092 -0.0041152824233884 0.603255561623987
cg00250123 0.00992200873359678 0.380506616261526
cg00250171 -0.00127452385089858 0.73989584000711
cg00250196 -0.00590243051819077 0.54652861625372
cg00250209 -0.00321404037009694 0.202912118161219
cg00250391 0.0197529085662455 0.0818307029628549
cg00250409 0.00420543952015469 0.230986210046212
cg00250414 0.00382654249558274 0.611650840567077
cg00250419 -0.00302260895431732 0.253505884856494
cg00250422 0.00586474446029216 0.153798655014335
cg00250430 -0.00237955576424029 0.7587093273801
cg00250454 -0.000503896820440731 0.910525161472295
cg00250483 -0.0598785441830707 0.0371958016169069
cg00250500 -0.00268266252652956 0.0784188338932897
cg00250525 0.00170498411924165 0.830291601338051
cg00250572 0.0302529164827629 0.00161517999093242
cg00250581 -0.00925222512176161 0.0809409061958404
cg00250645 0.00496525185438361 0.671759307342097
cg00250658 0.00917166867319959 0.299416814409529
cg00250743 -0.0048216555736806 0.174162680282806
cg00250751 0.0505066920864208 0.0177641217927756
cg00250811 0.00258915782532385 0.398142120553071
cg00251102 -0.000433653230801637 0.904367701321855
cg00251111 -0.0134238788434299 0.147811782642536
cg00251125 0.0221720036982924 0.0793925786636395
cg00251128 -0.000937151266362003 0.761982632867864
cg00251250 -0.000618883370499868 0.458184984988866
cg00251270 0.00313613833529336 0.270234958668351
cg00251358 0.000851628021156615 0.91192978490441
cg00251377 -0.00124496190961848 0.68527939040955
cg00251405 -0.0114297982483364 0.467934855050592
cg00251434 -0.00474865151258337 0.301768788519306
cg00251443 -0.00145225188386363 0.909388232384317
cg00251519 0.00418258971293235 0.578755740082226
cg00251536 -0.00180435774016903 0.133472496435967
cg00251594 0.00349014727147366 0.342899891979401
cg00251610 0.000665437332742786 0.892760487519156
cg00251618 -0.0223033177622766 0.064591844103863
cg00251664 -0.00384269393527547 0.731622727826255
cg00251678 0.00182802388297852 0.832519259401613
cg00251681 -0.001120239238325 0.95408111731845
cg00251705 -0.00222774409585532 0.308716763179664
cg00251716 -0.00282349103759177 0.251542314538639
cg00251738 0.00147339706282518 0.789881257346185
cg00251767 0.00440369099941407 0.141786047667967
cg00251802 0.00128583966224019 0.743223869756485
cg00251824 -0.00736880457858985 0.576347579963393
cg00251905 -0.00932926228027463 0.322777501049946
cg00251927 0.00231301326551117 0.453600262963504
cg00251973 -0.0241829254444277 0.0157154523139755
cg00252027 -0.000196440421087724 0.955098662943403
cg00252058 0.0172802368215739 0.127077912748978
cg00252095 0.00850768520637655 0.183720952188085
cg00252149 0.00161129703302232 0.684366371157845
cg00252210 0.00365475330643338 0.550763086277382
cg00252282 0.0155959854598512 0.017655002069199
cg00252332 9.35695724596781e-05 0.903438378717108
cg00252408 0.000332460419235398 0.935827197791256
cg00252418 -0.0045464296600642 0.779357042131691
cg00252422 0.000490790127118993 0.892943105451867
cg00252442 0.00346056638236598 0.516363452963934
cg00252472 -0.0460744542238447 0.00140908129804819
cg00252534 0.0145999519779788 0.301758137131464
cg00252543 0.00673062500190876 0.0814497779852535
cg00252594 -0.0182770535007924 0.00820093652941941
cg00252615 -0.0145014860450821 0.288122554580963
cg00252616 -0.0010498344872626 0.696402794106785
cg00252654 -0.000988633111130858 0.757421754002568
cg00252701 -0.000753984318144644 0.445102364309461
cg00252733 -0.0134440780786029 0.119759395245521
cg00252781 0.0152501962047185 0.583891936333965
cg00252799 0.0131373009051489 0.304267436159557
cg00252803 -0.0155631647011591 0.107706262951651
cg00252804 -0.000788223870767879 0.97240013600849
cg00252813 0.0187667783006137 0.0081501380945844
cg00252814 -0.00477269647756694 0.518363911483254
cg00252873 -0.00805282144259167 0.205062616082114
cg00252934 0.00446235434946437 0.694128314919275
cg00253023 0.00174806533182021 0.754212939102707
cg00253045 -0.00709464975815365 0.316005756276418
cg00253058 -0.00238279472336773 0.816546617493712
cg00253121 -0.00236216052233658 0.727570592730638
cg00253171 0.000355001316846134 0.929622613113873
cg00253182 -0.00348318475551745 0.678032229192632
cg00253228 0.0324096632164022 0.0104408252123639
cg00253236 0.00138850885038926 0.604979010985294
cg00253248 0.00248795144028065 0.501147455932287
cg00253269 -0.0146623313655652 0.0709129500341419
cg00253313 -0.00258093286986762 0.845575355230917
cg00253339 -0.00154716650489604 0.810461102672393
cg00253346 -0.0139085339509661 0.0619771790433263
cg00253379 -0.00269019875409678 0.441527449125412
cg00253398 0.00228036195528589 0.77130515907889
cg00253401 -0.00988828470432834 0.0806429462340617
cg00253403 0.00496286442189287 0.452023323261594
cg00253526 -0.0160836266095509 0.282686882182905
cg00253553 0.00357047055733101 0.251993997771179
cg00253555 -0.00415877223827277 0.185699642310421
cg00253564 -0.0136149278030638 0.0938039206499
cg00253658 0.305035790430485 4.07468935138786e-08
cg00253680 0.00215028248786269 0.400619386135723
cg00253681 -0.0210535858336111 0.00433700384528005
cg00253705 -0.00135164711881392 0.775968442071572
cg00253724 -0.00244365492502545 0.805622433190913
cg00253847 -0.0010546859044762 0.922282091167691
cg00253848 -0.0191113506598553 0.172557789518104
cg00253851 0.00208344882427795 0.538411413835636
cg00253971 -0.0186917208886915 0.00944687501644869
cg00254017 0.0325922190281046 0.00816104222416448
cg00254079 -0.000210457012322113 0.786689529810129
cg00254133 -0.00320578669396537 0.28955489458895
cg00254181 -0.00527476375686592 0.0832439360170476
cg00254204 0.00524324693904633 0.328956607212358
cg00254258 -0.0356864595037962 0.635638549101787
cg00254270 0.00276067255127997 0.439344664198844
cg00254283 -0.000113981958091941 0.988348993840445
cg00254284 0.00114597052129292 0.570833498170928
cg00254306 -0.0706674942101282 0.0111101753592317
cg00254338 -0.00285435143701595 0.33407468558917
cg00254378 0.0028708868243257 0.71238072181633
cg00254415 0.00448264917854496 0.332593053242236
cg00254426 0.0006265654684591 0.720368129450465
cg00254448 -0.00551763960408923 0.214886677857892
cg00254470 -0.00113228419176085 0.948131271393039
cg00254480 6.48917893487438e-05 0.925013709184365
cg00254486 -0.00541775003148211 0.19961077023583
cg00254495 0.00245391746813077 0.848251922518977
cg00254556 -0.0155393080301979 0.263629434169092
cg00254608 -0.00227034032024667 0.430863743823245
cg00254622 0.0438521027775064 0.0401075742893209
cg00254679 0.0445025430475163 7.7686771435683e-06
cg00254681 0.00405577810145261 0.249771059377776
cg00254714 -0.00600397899299638 0.119377018802743
cg00254793 -0.0110030771090495 0.437171055434874
cg00254868 -0.00156062368524703 0.120429597882777
cg00254874 0.000651546696563332 0.953540128836343
cg00254886 0.00583894994849289 0.253129395881829
cg00254888 0.00124779675928031 0.592983293165723
cg00254978 -0.000510732215319629 0.39698057297168
cg00255054 -0.00556028837269555 0.239004494905153
cg00255093 0.0086887338279895 0.520209216643321
cg00255099 -0.00685632075293192 0.566455550574053
cg00255135 -0.00557449987158157 0.551698633215067
cg00255142 -0.00690120883228145 0.286041546925543
cg00255189 -0.00622430125637675 0.593069578884693
cg00255247 -0.00231211728634747 0.613404046125906
cg00255275 -0.00876138035341238 0.269832198679971
cg00255350 0.02352337619333 0.0033315853307135
cg00255368 0.0013683743246162 0.772591045453627
cg00255405 0.00225417210519004 0.661578782014097
cg00255562 0.0118490424373163 0.196727249943494
cg00255573 -0.0577164191950026 0.0572651258495899
cg00255575 -0.0153776016363923 0.272694922063413
cg00255630 0.00339036546656604 0.273729211962086
cg00255660 -0.0433034616417265 0.00158250853886401
cg00255699 0.00866009318943269 0.505192023753121
cg00255726 -0.0352214340505607 0.0325578154662021
cg00255752 -0.00204182239201608 0.186317792294773
cg00255759 0.000665169596872353 0.686746733201439
cg00255799 0.00954335160489064 0.556391617037055
cg00255811 8.89730566751726e-05 0.979505951900473
cg00255821 -0.00196281296506283 0.122220167015721
cg00255837 0.000615521341702072 0.766830815016841
cg00255853 -0.000304400297273709 0.67167442098832
cg00255882 0.00344903866087808 0.929799212669682
cg00255889 -0.0309865628465458 0.249767298085
cg00255919 -0.0576235080195192 0.342974972262636
cg00255921 -0.000153798379570924 0.849682649407157
cg00255925 0.00130256454207227 0.588371104321271
cg00255967 0.0183300919893198 0.0232671516844776
cg00256008 -0.00194502893566953 0.721394426663164
cg00256042 0.00052867724659741 0.910262416157454
cg00256046 -0.114043645930775 0.00896225361322391
cg00256068 0.00892836491147747 0.0536039911212896
cg00256074 -0.000197202234192244 0.937283163295994
cg00256076 -0.00131974568458174 0.130109069679962
cg00256081 0.00471834981386242 0.0382245334986529
cg00256144 0.000511109738085451 0.895114300597769
cg00256150 0.000406124755185255 0.887041668440695
cg00256155 0.00294828550200575 0.631275885470227
cg00256166 -0.00526337005326838 0.118673793066845
cg00256178 -0.00468317967277452 0.235723821356367
cg00256201 0.000828423093694255 0.845952970610775
cg00256226 0.00386443128171995 0.0464550249485599
cg00256278 -0.00233294673115511 0.55777997183855
cg00256281 -0.00343923357412928 0.459817620082662
cg00256294 0.0292054364829308 0.0571277850148936
cg00256349 0.0143009123617791 0.494730391207911
cg00256353 0.006003055381242 0.597830098936108
cg00256380 -0.00395166330428473 0.165576507544495
cg00256393 -0.00305300002721363 0.0907613015725644
cg00256414 0.0122593360804934 0.125084990864902
cg00256463 -0.0206247484141922 0.178267678440064
cg00256485 -0.0415344533395486 0.00858890832910227
cg00256512 0.00141274023703845 0.606773811101055
cg00256526 0.00325415851050554 0.617605443866322
cg00256529 -0.00605330459469119 0.229794411666144
cg00256591 -0.00881747211972174 0.0179704424215343
cg00256668 0.00890521203020272 0.186648071684343
cg00256675 0.0126887834318851 0.044132907008825
cg00256707 -0.00353429175599372 0.167082269276236
cg00256709 0.0227067227890356 0.474072026643506
cg00256745 -0.00293084775677567 0.205518710228338
cg00256767 -0.00359052266529928 0.550769924641572
cg00256785 -0.000478862037731107 0.388716445633079
cg00256789 0.0160579355700539 0.25391132971882
cg00256845 0.000836980110778237 0.652296716034609
cg00256873 -0.0121318043262972 0.384321445824817
cg00256923 -0.00110884847595902 0.306596992850263
cg00257014 -1.67729078700883e-05 0.996758778195298
cg00257029 0.00263974287983306 0.765905236978289
cg00257047 -0.011803847141471 0.33158346651294
cg00257103 0.00359190767655954 0.12112548240655
cg00257187 0.015453148228642 0.308285818208399
cg00257202 -0.000663269344275649 0.364109331484858
cg00257225 -0.00405755583236968 0.561917018886785
cg00257248 0.00632362846880012 0.564186894047485
cg00257271 0.00320273887046836 0.0428338598434019
cg00257296 0.000530150601383371 0.911664063622539
cg00257303 0.0104036778070414 0.0123367397340895
cg00257453 0.00636041277511665 0.407984698816776
cg00257455 0.0221629614890963 0.0490042341800436
cg00257473 -0.00219692415903173 0.330119231552334
cg00257474 -0.00350673952442408 0.271190847121259
cg00257497 0.000283674477423833 0.900175785353181
cg00257542 -0.0011449423169564 0.752662530023872
cg00257563 0.00687907707099439 0.542387243573292
cg00257590 -0.00370440806417364 0.632403467721375
cg00257704 -0.000721682372567241 0.290792420129933
cg00257712 -0.00434154367882636 0.469153735900327
cg00257769 -0.000901862298813994 0.788049747409547
cg00257786 -0.000663564535123683 0.223977120034186
cg00257800 -0.00633427693131085 0.176919275414207
cg00257893 -0.000716509297175966 0.910512714296616
cg00257954 -0.00552345468452626 0.341576628461999
cg00258006 0.000285054744563916 0.928126890664276
cg00258015 -0.00419304504725493 0.131206143583234
cg00258081 -0.0695744772603188 0.137227518044052
cg00258132 -0.000956362901989871 0.375309002624635
cg00258165 -0.00947144734529409 0.597019665428555
cg00258198 0.0244120421009632 0.0524350530552593
cg00258203 -0.00400212757291445 0.320435467273858
cg00258209 -0.00753269926522997 0.107798502041328
cg00258316 0.0547659528720144 0.0321392630765505
cg00258390 0.00411448835705432 0.191199429386554
cg00258409 -0.00991435352808982 0.361183403425796
cg00258499 0.00530372790433112 0.037421178053573
cg00258500 -0.0101920602575278 0.00638997963485381
cg00258550 -0.00687789401503346 0.00758290313007929
cg00258559 -0.00646932875839865 0.27927713157222
cg00258597 -0.00906815811468248 0.174933297126479
cg00258633 -0.00445595695270711 0.232797244946759
cg00258692 -0.024522725045724 0.0486314464694239
cg00258694 -0.00185736575148686 0.34798204026407
cg00258779 0.00185247550506208 0.473870111219908
cg00258809 -0.00132131142758299 0.936564669605849
cg00258873 -0.000918813899606125 0.952444490292494
cg00258937 -0.01210656181282 0.180474289367757
cg00258976 -0.00194986058841151 0.0112733033338787
cg00259070 -0.0041780487602456 0.746399931394259
cg00259083 -0.00645290682466521 0.429460837202206
cg00259097 0.00793239026216546 0.391322523442844
cg00259111 9.7488134885481e-05 0.996567805173076
cg00259234 0.00290637663790963 0.0275398861803679
cg00259249 -0.0233959083298252 0.398143959498685
cg00259279 3.18951630916145e-06 0.999514501578364
cg00259282 0.00433068976960306 0.455773272196686
cg00259345 -7.9919554114502e-06 0.9996028762686
cg00259388 -0.000487959740038534 0.917760139748012
cg00259404 0.0266518298077405 0.000426421508245977
cg00259461 0.00188836673600773 0.493074229814943
cg00259467 -0.00232396655080421 0.693067700967559
cg00259518 0.0224758268934494 0.0232110177359354
cg00259549 0.0223940337467159 0.597324170231822
cg00259581 -0.00438253031098115 0.0926772769012397
cg00259588 0.00710858121025774 0.167800360529489
cg00259636 0.00406274937162047 0.203786219139867
cg00259643 -0.000747693580684926 0.857261784538909
cg00259667 0.00277680329273466 0.654688845891124
cg00259742 0.00375819272280081 0.7363471013871
cg00259785 -0.00329192989329075 0.243172697182088
cg00259834 0.0044755870149072 0.616458627560294
cg00259873 0.00860861143256303 0.0606304254450085
cg00259882 0.00132898767640445 0.269297427803835
cg00259887 -5.85730658079731e-05 0.943607468464607
cg00259945 -0.00179707087786397 0.795838973446046
cg00259966 0.00210442617106847 0.468503509979615
cg00260012 -0.00839697813202561 0.171885400136409
cg00260072 -0.00205753056110329 0.740996014155324
cg00260116 -0.00420823499519653 0.714170296758037
cg00260169 0.00327597340171102 0.142701291529107
cg00260201 -0.021261236671172 0.146092095646688
cg00260230 -0.00193303019574577 0.896986475337057
cg00260231 0.0072628595702926 0.19260272464034
cg00260235 -0.00771007289144834 0.253815821558507
cg00260259 -0.00435344367063162 0.37470944115973
cg00260437 -0.000726725048450916 0.330362702300845
cg00260489 0.0191453253395228 0.167421333553023
cg00260497 0.000429955558982723 0.82664415611092
cg00260499 0.00151923015664685 0.684235393190366
cg00260512 0.0115977674732048 0.261133446202767
cg00260575 0.000531694484521412 0.949817213158051
cg00260634 0.00312347243961339 0.338715004142789
cg00260642 0.00303906626165372 0.17553711689302
cg00260647 -0.00346933668943898 0.573097927263939
cg00260655 -0.000277798294522439 0.810892188314706
cg00260664 -0.0223932082798313 0.00134405854627352
cg00260668 0.00966179029612681 0.0657819053174728
cg00260680 -0.00643286904344347 0.190283902186009
cg00260775 -0.010016374032061 0.050726966433343
cg00260798 -0.0074404792411711 0.212693752817749
cg00260802 -0.00978805188177115 0.0260583588287024
cg00260803 -0.00359916635288501 0.36831207043123
cg00260807 -0.00484850366449648 0.11437356232754
cg00260818 0.00173567746197569 0.430666706226162
cg00260857 -0.000927733064062717 0.218504753846065
cg00260883 0.00235138177727362 0.847487230462895
cg00260888 -0.000254933935991393 0.786436449143508
cg00260889 -0.00921046721947591 0.141347586904294
cg00260911 0.00404898812347943 0.524201336209339
cg00260914 -0.00354064828009665 0.33298761260492
cg00260919 0.00492352852279772 0.178767792950168
cg00260937 -0.0474872966410694 0.264593913179292
cg00260950 0.00471876331361281 0.446345336149193
cg00261082 -0.00203743831075994 0.582755223109177
cg00261144 -0.00921422866396565 0.108276393593034
cg00261325 0.00356042457203152 0.266740028475095
cg00261337 0.00498060684825224 0.491511354876476
cg00261416 -0.00401959159052185 0.454634082215521
cg00261430 -0.000800840559005721 0.338906401539336
cg00261510 0.00337749559106645 0.653103444702129
cg00261534 -0.00271289902467449 0.423267296162213
cg00261552 -0.00499226410471362 0.123177577633109
cg00261553 0.00118093341384763 0.710116231591109
cg00261591 0.00979775450923269 0.188973869486631
cg00261592 -0.00273120838494331 0.689297000983787
cg00261647 -2.74171033685751e-05 0.995842947703977
cg00261650 6.11993635718597e-05 0.981106572616464
cg00261668 -0.00809844320204225 0.554917686993694
cg00261688 0.00174670793727623 0.577276334676828
cg00261690 0.0342672960470001 0.0200815354779883
cg00261770 0.0108922751548765 0.103819066743514
cg00261781 -0.00115914731173893 0.115283867439957
cg00261832 -0.00361717912240423 0.251012763121941
cg00261942 -0.00113752427981814 0.812952476710815
cg00262030 0.0409349140842905 0.000771008257391839
cg00262031 0.0018469296374746 0.39933101752698
cg00262054 0.0245407132367821 0.0288441656713208
cg00262061 0.0152346010415437 0.0682800718197071
cg00262132 0.00344375550353406 0.862733198106817
cg00262159 -0.00150520373550945 0.895399568464359
cg00262195 0.00196467317647178 0.367308536716184
cg00262225 0.00070239726569791 0.868138795580807
cg00262246 0.000975468776439942 0.683575849642863
cg00262280 0.00159604164395698 0.729044235436326
cg00262325 0.00430822309269304 0.514795187434964
cg00262344 -0.0163059992956655 0.547170727362285
cg00262357 0.0149203885330926 0.154098798092476
cg00262368 0.00321019080692872 0.489688107299528
cg00262415 7.82843290425112e-05 0.981781225992288
cg00262446 0.0111043882487386 0.283175361237455
cg00262542 -0.0100575182289282 0.52284336234195
cg00262563 -0.00191337415887286 0.738926082424218
cg00262607 -0.0234607210091052 0.00881126506163863
cg00262621 -0.00464225624750886 0.573047752332527
cg00262757 -0.00644239521344409 0.301303234228376
cg00262776 -0.000652032193043275 0.603240580434575
cg00262850 0.0118811520971599 0.0349099149780129
cg00262856 -0.000943069830935713 0.894905240591606
cg00263032 0.00946213030672938 0.233569267777056
cg00263146 0.00017945538642414 0.987816062824712
cg00263210 0.000460773035277673 0.889394008528016
cg00263240 -0.0485568570338168 0.241327426280188
cg00263248 0.0195103193176152 0.178124769183413
cg00263263 0.00135973707005034 0.623194670274511
cg00263307 0.000720386459272423 0.627885815239462
cg00263326 -0.00783730569668139 0.111193516965615
cg00263358 -0.0142046792594062 0.141943099319249
cg00263368 0.0133248268499967 0.301413435946562
cg00263370 -0.00416200741275202 0.45814211100128
cg00263426 0.00524868982204784 0.608773321431385
cg00263584 -0.000852478196598815 0.215517415585101
cg00263589 -0.0092803681258597 0.225850546206025
cg00263592 -0.000708247794560871 0.910230387548354
cg00263619 -0.00611685991146896 0.552761780164201
cg00263677 0.00298094401761763 0.100541297495274
cg00263700 0.00475010390430697 0.663025618771737
cg00263736 -0.000170998727948229 0.967363786072222
cg00263792 -0.00154572328167497 0.629922960445367
cg00263899 0.0129796231401737 0.14134739601758
cg00263902 0.017927246765474 0.107217205088145
cg00263923 -0.000108416445769164 0.971041186930783
cg00264110 -0.00282093427890616 0.4712703864699
cg00264112 0.00246796253120133 0.668625137534597
cg00264129 -0.00544621555127721 0.299629273108393
cg00264133 -0.00292397626133968 0.320674102867722
cg00264136 0.0114582980232306 0.363707336010152
cg00264142 0.000207639757532982 0.795537359857156
cg00264176 0.0025732315615687 0.301137626730306
cg00264195 0.00424929140911668 0.0614712232409355
cg00264208 0.00432395976491202 0.272789523786204
cg00264236 1.3855191582251e-05 0.99821758450946
cg00264291 -0.00542938632650552 0.0681370370571402
cg00264346 -0.000429353697790519 0.766732905265831
cg00264380 -0.00133530299213056 0.145049073127942
cg00264384 0.0148656160050457 0.0410012890279158
cg00264409 -0.0031554884750879 0.306012763931669
cg00264419 -0.00321317460502957 0.457489539021462
cg00264441 -0.00168064388612826 0.645756392751961
cg00264464 -0.0131321283958275 0.0999806537500503
cg00264500 -0.00091319173751777 0.889695615227618
cg00264528 -0.0124971963240647 0.292820547101573
cg00264591 -0.00199589157168402 0.022464688555778
cg00264650 -0.0076317414386769 0.2019119454324
cg00264740 -0.0191748569109848 0.175498223122339
cg00264754 -0.00116462234376473 0.827822038055462
cg00264799 0.00252433890422264 0.835020352648726
cg00264873 0.00914968148190734 0.75556482086866
cg00264994 0.0171000925461211 0.140659290968819
cg00265022 0.0044952830069311 0.634319211612218
cg00265143 -0.0029865837153537 0.527262485842345
cg00265212 -0.00520541269371079 0.379834467305174
cg00265225 -0.00051259623917102 0.942804657076802
cg00265238 -0.00679357404575068 0.308637335193712
cg00265276 -0.0152631823907345 0.472381312949919
cg00265277 -0.017636267156132 0.0499881396573514
cg00265304 -0.00427229103716871 0.579409465790918
cg00265307 -0.00825554133085528 0.257601295124096
cg00265317 0.000477179209521814 0.776975234329833
cg00265360 0.00404197168827255 0.424275852234229
cg00265415 0.00185140101001754 0.599899754721802
cg00265442 -0.0103081926440209 0.0179599330093233
cg00265490 -0.00477858943150712 0.182305948224043
cg00265512 0.00328048776014434 0.587229394508254
cg00265634 0.00334536737810884 0.602070904994688
cg00265739 -0.00591776852993776 0.0297089094030477
cg00265769 -0.00058771846509376 0.917177597931706
cg00265783 -0.00472060894991997 0.497190904524691
cg00265788 -0.00292629219302306 0.351545138749312
cg00265801 0.0139466458646439 0.0123663837936441
cg00265826 0.0134113450038124 0.697127055839405
cg00265863 -0.00058023155075411 0.884673634811659
cg00265896 0.000937163691949745 0.940918835862072
cg00265925 0.0114548731707272 0.487593572371021
cg00265952 -0.00440528714654981 0.0511462080535595
cg00266009 0.00169202593683627 0.615699277997798
cg00266128 -0.0166375551950284 0.127958214466652
cg00266240 -0.0116251089570046 0.0543361721280298
cg00266265 0.0152337236813969 0.065731522914735
cg00266322 -0.00130629402923839 0.0481837382193651
cg00266388 0.00464643423148412 0.498972632522508
cg00266389 -0.00137503503663062 0.651545414291061
cg00266433 0.0010345515479153 0.906983760728491
cg00266535 -0.00883222321237508 0.383602891302278
cg00266566 -0.00324123716363763 0.266896087189621
cg00266604 -0.00178851067660132 0.509437152922304
cg00266619 -0.00494790353480064 0.199955699987621
cg00266647 0.0329123489697959 0.03540713041298
cg00266703 -0.00711206767048262 0.0467778644259296
cg00266715 0.000837132959106293 0.536156970103082
cg00266764 -0.0190085089246118 0.0086351671433858
cg00266771 0.0505531007917351 0.0434652839973677
cg00266860 -0.00734772963662072 0.265245152232925
cg00266865 0.0257266496065141 0.224948674583322
cg00266968 0.0101394347128388 0.529084666050102
cg00267012 -0.001658046583641 0.394075956568881
cg00267013 -0.00532690229416283 0.62297627805527
cg00267054 0.00653982844019526 0.0560344926210962
cg00267122 -0.01134258915311 0.125882227416251
cg00267140 0.0579096030261365 0.155438047765266
cg00267142 0.00237212781557351 0.778053730224686
cg00267156 -0.00135055813183256 0.831479956941565
cg00267165 -0.00555777780614548 0.796111097123373
cg00267172 0.00114441598072404 0.875731302707372
cg00267196 -0.00185759428655881 0.653047596819624
cg00267272 -0.00588967186450411 0.503291858684119
cg00267274 -0.00272878348843522 0.523861179714104
cg00267286 -0.0410602893885441 0.210856467927115
cg00267320 0.0118892678061197 0.466404804207335
cg00267323 -0.0167915952627152 0.0208459217826286
cg00267355 -0.00298985134937116 0.745435742737972
cg00267360 -0.000290536053100848 0.910926060303787
cg00267373 0.00163079594793459 0.0899889330725538
cg00267408 -0.00388801771905289 0.416478921340895
cg00267416 -0.00401054320369147 0.164877210833835
cg00267422 0.00414199834317098 0.256254707630784
cg00267482 0.000414796890694662 0.79694504106052
cg00267596 -0.000993654276789851 0.154572145687126
cg00267652 -7.54696313853471e-05 0.982167643626768
cg00267689 -0.0251210255054947 0.115072815853804
cg00267694 -0.00458930710725087 0.652263929482197
cg00267713 0.00282770683996227 0.739953175278559
cg00267746 0.00555840495347413 0.605104316622851
cg00267751 0.000675917717162989 0.840838048732041
cg00267793 0.00523730303880057 0.37856855194547
cg00267817 -0.0266019000923811 0.225014793066736
cg00267839 -0.00341159329257858 0.784915959086618
cg00267997 -0.00235935005210547 0.462134410878857
cg00268004 -0.013103089639948 0.0802838619403766
cg00268009 -0.00040111486424153 0.854183553640722
cg00268019 -0.0128385973028909 0.0690860994920184
cg00268085 0.0273918133648749 0.313492459595589
cg00268086 0.0105209571868975 0.0325180732685058
cg00268149 0.00547107940900799 0.0676544624105242
cg00268185 0.0129335548199759 0.335787815442485
cg00268219 0.000875601772403081 0.600665687494515
cg00268322 -0.00716947457361862 0.312388235825558
cg00268330 -0.00209264564123389 0.46381021645912
cg00268338 0.00139166998736705 0.695733090351496
cg00268374 -0.00178229167589193 0.798481223851155
cg00268409 -0.00203773039756648 0.481041161568437
cg00268509 -0.018081792370844 0.269429073474107
cg00268518 -0.000650134034989272 0.235896201142447
cg00268580 0.00101295780800691 0.741727015449837
cg00268685 0.00438572182464002 0.230909465179255
cg00268698 0.000156185876238905 0.950378891986367
cg00268735 -0.0191816466129079 0.00327897922936964
cg00268744 -0.00390174777358873 0.730884964344709
cg00268755 -0.0192584886740587 0.0122476928069974
cg00268840 -0.000379701980345171 0.563347735129324
cg00268856 -0.00296497107606642 0.67647428686946
cg00268945 0.0022956978283791 0.395770413360661
cg00268953 0.0368583378777709 0.10815891220844
cg00268961 -0.00850042914607546 0.116471541753487
cg00268967 0.000203386157141609 0.964129369187448
cg00268971 -0.00273922409917179 0.450389587480333
cg00268989 -0.00131233170643474 0.576942330546357
cg00269033 0.00143989840145399 0.510393869370805
cg00269041 -0.00823590972569713 0.449606124892405
cg00269115 -0.000486932755801284 0.830244141006108
cg00269140 -0.00132655179622734 0.645239398263791
cg00269245 0.00221396069780131 0.388364164612486
cg00269287 -0.00303001349990279 0.497059908298459
cg00269395 -0.00795892618726092 0.44382426133976
cg00269406 0.0510966945842794 7.61273994981219e-05
cg00269416 -0.00074105334503865 0.847787185365916
cg00269445 -0.0135848984096418 0.110809911904467
cg00269553 -0.00620293353405052 0.860832822528978
cg00269606 -0.00211645614370398 0.6295740590058
cg00269643 -0.00043754917680179 0.708998676495145
cg00269659 0.00935171692345795 0.342043897072676
cg00269670 -0.0189719949491702 0.142460673124377
cg00269682 -0.00271399167458437 0.543848655691211
cg00269725 0.0272913242407063 0.489441900235932
cg00269767 -0.00452761884701289 0.298449296961144
cg00269800 0.033596691550373 0.158690116371337
cg00269817 0.0843827518001079 0.00567438051464622
cg00269908 0.0108477918371369 0.554080794824511
cg00269996 -0.0141384724791108 0.0411087041038592
cg00270036 -0.00264433486167621 0.554046529992031
cg00270048 0.000815953491164622 0.893633733411863
cg00270093 -0.00428957384160587 0.391206149234223
cg00270141 0.00210298002456016 0.364223164423848
cg00270159 -0.00154952128080564 0.467007511393044
cg00270259 -0.0137679738653869 0.484471964492816
cg00270291 -0.00166038165461576 0.0970281086016388
cg00270311 0.00034565865766199 0.950810027132509
cg00270408 -0.00372981338552241 0.209263518107132
cg00270418 -0.00132419408347517 0.775942034474175
cg00270460 0.0222344141795079 0.00142761810889632
cg00270497 -0.00102642160035537 0.859068466096735
cg00270521 -0.0166864684333159 0.0675469810368296
cg00270563 0.000100072930432034 0.978566016681237
cg00270594 -0.000974256443082764 0.304903738267349
cg00270601 -0.0065483996977201 0.654962101149253
cg00270616 -0.0286501888487926 0.00233151403144651
cg00270625 0.282725165481202 7.03720989517014e-09
cg00270654 -0.00294294363474792 0.627845055336555
cg00270764 -0.00482049237592724 0.577311734899936
cg00270778 -0.00305600334053416 0.503738369280408
cg00270789 0.0192524160287611 0.161844001223362
cg00270827 -0.00515918972277286 0.604809639925684
cg00270856 -0.00921982716038062 0.241613147131789
cg00270974 0.000978535631796945 0.658113864359958
cg00271014 0.00353429252515255 0.594145180181754
cg00271043 -0.00126574738221962 0.865750183424087
cg00271096 0.00970693881697896 0.0033966475970376
cg00271154 0.00255204931417129 0.52298433316693
cg00271156 0.00237044103518828 0.526734718650794
cg00271177 0.0028559011576136 0.628490637602958
cg00271204 -0.0119081929200939 0.113162774988618
cg00271207 -0.000794639714936918 0.131467219243799
cg00271210 -0.000483745582671367 0.984996890220987
cg00271211 -0.00486163279611899 0.548918753710974
cg00271249 0.00150790025895276 0.630763503153462
cg00271311 0.0266537583746607 0.0744756224805699
cg00271390 0.00465009307755487 0.503653734906954
cg00271433 0.00223728130868061 0.380557697008959
cg00271506 0.000721550914637246 0.962126470604767
cg00271522 0.000400979699496213 0.87203163584512
cg00271604 0.0162164919073904 0.0248498284310409
cg00271633 -0.00128125060094577 0.80489327945927
cg00271682 0.00266404804639832 0.646577235609539
cg00271766 0.0711181106345332 0.0528270434940073
cg00271925 -0.00451804068879127 0.0985213274001871
cg00271964 -0.000180633994655437 0.90973959701853
cg00272009 -0.014874874048366 0.10390876159652
cg00272070 -0.0114970324815743 0.00507279131369136
cg00272200 -0.000702940111360931 0.650075640422796
cg00272317 -0.000762077522496192 0.968950747348939
cg00272343 0.00617022092998949 0.480876895797478
cg00272446 -0.0185002487779799 0.467274413120345
cg00272484 -0.000431555432791643 0.893100896114224
cg00272500 -0.00537100869496344 0.36345238902092
cg00272561 0.000925245174423727 0.86050695663778
cg00272608 -0.0295519207179526 0.00223527572189993
cg00272622 -0.00102178953713791 0.828783549842694
cg00272656 -0.00646085108839366 0.626564567452347
cg00272709 -0.00707775853411459 0.484333546625153
cg00272951 0.000561589575315469 0.868133109916503
cg00272971 -0.0101345496079479 0.225864247875754
cg00273037 -0.0101312991334247 0.0102043057806005
cg00273068 -0.00568921759632626 0.760075771926693
cg00273072 -0.000801464771851583 0.877042901118356
cg00273124 -0.0049567665992986 0.396545424520037
cg00273129 0.0153472920213354 0.1645225013603
cg00273198 0.0299473837703519 0.281239093412469
cg00273340 0.0119554260971598 0.0136864769540701
cg00273359 0.0275787007244541 0.154213022043897
cg00273383 -0.00163945282487724 0.0183936183164
cg00273390 -0.000228387527310235 0.952403650709564
cg00273392 -0.0111518407966964 0.0662272279153806
cg00273449 0.035346930690067 0.0118871811428995
cg00273464 0.00130214140541 0.954818050946798
cg00273504 0.00425600480438954 0.802564587169776
cg00273543 0.00586245328165605 0.583676582944267
cg00273544 0.00974278714425886 0.161880621589217
cg00273574 0.00255554831922206 0.350342614460209
cg00273657 -0.00157219753469035 0.823565256023469
cg00273658 -0.0038344387640209 0.870926172590933
cg00273737 0.00364179212829299 0.718446088275516
cg00273754 -0.00241517365089805 0.582589012917863
cg00273764 0.00829806612536533 0.526994325838585
cg00273839 0.0190536721766907 0.0161732458157706
cg00273853 0.00301095327282034 0.194972053720636
cg00273863 -0.0164514973143457 0.0422290305033304
cg00274051 0.00589964839906459 0.470399164777459
cg00274125 0.00326165999854955 0.768273808299181
cg00274133 0.0225190540785309 0.151426488467428
cg00274203 -0.00627645914473321 0.49113655545312
cg00274279 0.00366506140843803 0.295742780825753
cg00274357 0.00184665407920131 0.515821756286053
cg00274365 0.00167177429364975 0.00426323192364533
cg00274399 0.0073175418911057 0.0860351310645888
cg00274406 -0.0159077104096223 0.000232401238486703
cg00274492 -0.00409558610769128 0.191685424707132
cg00274550 0.00165320179882737 0.477386184783682
cg00274587 0.00309348360632715 0.361840552780792
cg00274670 0.00629983369520556 0.493213270513692
cg00274815 0.00624002596968056 0.533625815878763
cg00274888 -0.00186427411261814 0.653965524290824
cg00274909 -0.00739839368482845 0.0907640111567179
cg00274925 0.00222967203112146 0.463229775316211
cg00274928 0.0228033720106208 0.0974113003158712
cg00274937 0.013291199069196 0.110470030385344
cg00274965 -0.0585419864028017 0.560243792589679
cg00275091 -0.0141853990459417 0.198132428430657
cg00275103 0.0853792213519762 0.00389169506652849
cg00275126 -0.00203515243948405 0.720270149213411
cg00275132 -0.00383651043131332 0.65889638839637
cg00275149 -0.00758423713063042 0.130126862175464
cg00275181 -0.00612101957855296 0.194509518729901
cg00275232 -0.000312861316286048 0.664556162535728
cg00275272 0.00387813098067999 0.633835788507464
cg00275467 0.00417006546929598 0.817103484942875
cg00275479 0.0149436668704732 0.498691705186807
cg00275503 0.00942467034142209 0.3164177541681
cg00275557 -0.028727942563021 0.000816732948438352
cg00275577 -0.0241474483222827 0.00310563468895216
cg00275626 -0.000337186971710504 0.902856456209153
cg00275645 0.0104520092688619 0.0763206389172396
cg00275665 0.0237060903264465 0.0447192039630197
cg00275686 -0.000155484286163021 0.994334091236104
cg00275689 0.00777725205717972 0.218387252223283
cg00275741 -0.0086529252325826 0.661353376251599
cg00275760 0.00867942416607192 0.402098507017506
cg00275828 -0.0226545670540419 0.165037480816022
cg00275886 0.0015854971891112 0.622507013942762
cg00275962 0.000244946785401032 0.825720058205795
cg00275967 -0.0138831449219111 0.0264755041721316
cg00276040 -0.00364957479686481 0.394659820601228
cg00276091 -0.0643821935081169 0.00727034659190008
cg00276145 0.00250161976203225 0.840934031045381
cg00276256 0.0358662883391907 0.119400922540809
cg00276344 -0.00575271301419347 0.404965208952219
cg00276377 -0.000815530424137485 0.679734578708858
cg00276389 -0.0334153322866757 0.00365011937366207
cg00276455 -0.0103455297083478 0.191705180117304
cg00276510 -0.015379861160934 0.647252793419708
cg00276532 0.00351276420402812 0.538239928097175
cg00276548 0.0238273101551903 0.570363834560896
cg00276606 0.00421713940043685 0.610479540211535
cg00276788 -0.00522333550999401 0.701818307180192
cg00276792 -0.00295500050112549 0.550524719020612
cg00276797 -0.00811293222770012 0.078332252309353
cg00276799 -0.0166123219884002 0.233099720354339
cg00276826 -0.00194386220754124 0.808885560215686
cg00276918 0.000761223398071981 0.70714722457763
cg00276960 0.00125018380775273 0.892515132456036
cg00277030 0.00227890943538452 0.595699410115448
cg00277039 0.0478495668949717 0.0108696757156297
cg00277048 -0.00284033750604577 0.253080846542506
cg00277198 -0.00404727860307576 0.131361443324889
cg00277233 -0.00343483819891671 0.39535739249193
cg00277246 -0.00728725215739053 0.213369227638653
cg00277263 -0.00183927303401935 0.701064384670698
cg00277329 -0.00024396626536065 0.877902144060086
cg00277331 -0.0378907065465822 0.12312324004034
cg00277334 -0.0322953363896102 0.146034662994395
cg00277342 0.00145879718214113 0.659228305470938
cg00277358 -0.000957409693407428 0.235249060091232
cg00277384 0.0092861413547787 0.268264189117521
cg00277388 -0.00626915873773381 0.591056515085994
cg00277397 -0.0264315014716714 0.0106347369906448
cg00277502 -0.00244699416412766 0.83395313426032
cg00277591 0.0246022704023049 0.0123426370051203
cg00277596 -0.0514909650925022 0.0308686990928083
cg00277685 0.0118802628805915 0.287865090355263
cg00277690 -0.000513888025800988 0.907565763664342
cg00277714 0.0143035296066544 0.245168590035161
cg00277753 -0.00432901845221213 0.466679685156397
cg00277769 0.000684601792782492 0.939925704736706
cg00277797 0.0154671994138689 0.00130131417453887
cg00277804 0.026825515253605 0.200068839325731
cg00277827 0.00379105876696609 0.541984282658272
cg00277836 -0.000341622562680035 0.942408639410433
cg00277860 -0.00734683834691283 0.20785266139927
cg00277866 0.00795813783210492 0.414029627621084
cg00277891 -0.000858493547951576 0.347838104306436
cg00277898 -0.00221435752641623 0.720664600511669
cg00277936 -0.00697704474587359 0.160470745661427
cg00277996 0.0104819833216687 0.365502273669179
cg00278028 -0.000977967745040908 0.171718514967107
cg00278090 -0.000133993439571446 0.985157943135344
cg00278102 -0.0054359065636065 0.150755289118568
cg00278131 -0.000329410190350297 0.882591935657645
cg00278134 0.012868593165848 0.0561100078497861
cg00278147 0.00686299672412727 0.502329846923494
cg00278158 0.0131651526669818 0.0261912399273228
cg00278211 0.00291170340427307 0.349931866772645
cg00278227 0.007568078160741 0.428775913796645
cg00278329 -0.00546196641793556 0.105299330994727
cg00278357 -0.00260342859541755 0.286570954466335
cg00278366 -0.00965858610621751 0.305011036449495
cg00278392 0.00121038265119975 0.908907557759125
cg00278472 -0.0113680882558845 0.371393872040856
cg00278517 -0.0132636146583759 0.365586800761162
cg00278547 0.00119244237063804 0.926702251352683
cg00278597 -0.00085623132829495 0.829149794406471
cg00278692 -0.00294442978429418 0.250338150039449
cg00278785 0.0019748803288478 0.845744460712244
cg00278792 0.00229616616621849 0.382383574920467
cg00279001 -0.0137505870079896 0.179711802971349
cg00279041 0.00305624853414799 0.743314933607318
cg00279054 -0.00634199253340854 0.267721508286011
cg00279282 -0.00449848823314241 0.623770820019453
cg00279363 0.00282734876796915 0.386041655893228
cg00279392 0.00112419434885189 0.579007713099588
cg00279406 -0.000419386922965483 0.945792873398256
cg00279453 0.00929117631208471 0.513704335770699
cg00279489 -0.01978027228384 0.00751679651909089
cg00279530 0.0242654693901068 0.184755828390736
cg00279669 -0.0312500567696087 0.0267803962391926
cg00279700 -0.000535138413678568 0.873488260745454
cg00279708 -0.00259201518818764 0.47616110282645
cg00279717 0.000615651565374069 0.922951057276176
cg00279755 -0.000807503751232216 0.877006330089505
cg00279790 -0.00120629862040452 0.771802754613753
cg00279814 0.0125248675425939 0.284287606188588
cg00279848 -0.0280326308871522 0.179754269856098
cg00279867 -0.0103298368058526 0.170110488603684
cg00279943 -0.0169022494940628 0.00192031059336337
cg00280066 0.0017997556045146 0.323051801264465
cg00280111 0.00435591246516093 0.519456580236626
cg00280163 0.00270156877161338 0.328815918636185
cg00280174 -0.0273606754349329 0.00117052731813153
cg00280220 0.0575015081497392 0.00135680506721844
cg00280235 0.0607281598015887 0.00133200128262509
cg00280239 0.00110193091602452 0.765633598899138
cg00280270 0.0050819625653579 0.551804452052398
cg00280345 -0.00475244676400596 0.450172208456958
cg00280377 -0.00226467760864218 0.467475797443662
cg00280394 -0.00277466296619487 0.496216838698698
cg00280405 -0.00305328942530088 0.0707128467130707
cg00280419 0.00815878386083774 0.124218640682962
cg00280461 -0.00162669317120041 0.619426402649403
cg00280479 -0.00347632880405848 0.577363367117743
cg00280502 0.00212580348385877 0.426239178712988
cg00280504 0.000450810828135691 0.930683607896544
cg00280548 -0.00360388930535303 0.489788574300665
cg00280609 0.0104756220935436 0.323418926892156
cg00280619 -0.000682341893461883 0.7976034010258
cg00280635 -0.00182608350622634 0.657313491726418
cg00280758 0.00235183221578581 0.853969301794399
cg00280761 0.000825640542690562 0.833534565643694
cg00280799 -0.0065762849379592 0.125978265059664
cg00280812 0.00965986355445066 0.500439643194901
cg00280858 -0.0188251174487144 0.504296684496643
cg00280895 -0.0164873578102023 0.337659805671694
cg00280915 0.00174965383103106 0.67750560207407
cg00280922 -0.00332301697500716 0.473015897702942
cg00280928 -0.00201580868622575 0.159518360231953
cg00280984 -0.00205357124004754 0.526906710350836
cg00280991 0.000425648334718958 0.845973329638479
cg00281048 -0.000507001908731134 0.895424845458677
cg00281080 -0.00149054695633164 0.601793384900345
cg00281090 -0.00125316266419362 0.708412166763503
cg00281100 -0.00483848537807054 0.292300358998846
cg00281132 0.0120750764758693 0.256261289802483
cg00281149 0.00549928868678017 0.50543651025196
cg00281152 0.000212367492009745 0.788244041503418
cg00281153 -0.00314024961925656 0.671377370559943
cg00281157 0.00194906890745789 0.788969981743042
cg00281200 -0.00503148095137283 0.416260489136551
cg00281273 0.00742914918922289 0.344602771323185
cg00281323 0.0185664443617881 0.166167446464399
cg00281348 -0.00335131744295387 0.494595772640574
cg00281369 0.000238571236827884 0.917210649404043
cg00281430 -0.0103939050269668 0.0284620261295516
cg00281467 0.063800103669686 6.28655923361706e-05
cg00281551 -0.0129022277514986 0.322207903880772
cg00281600 -0.000435382418733861 0.720476928246979
cg00281664 0.0015398764718327 0.874026457501903
cg00281676 -0.00340273018207899 0.276661781932524
cg00281680 0.0144809921244671 0.0814432947741989
cg00281717 0.00410335137804808 0.633178422335326
cg00281725 0.0142175300610666 0.53513089332335
cg00281776 -0.000425922653871027 0.857585537152011
cg00281781 -0.0118213900504081 0.167291136572164
cg00281837 -0.0043618853118135 0.864678470789416
cg00281842 -0.000255490331205349 0.692830357259635
cg00281852 -0.00687333713843945 0.114200398904962
cg00281967 -0.00457105326791978 0.279655438784803
cg00281977 0.00662310044271063 0.389926227306695
cg00282145 0.00862833761535207 0.1165024531005
cg00282154 -0.00224371063841242 0.478382810977744
cg00282178 -0.00656931710884197 0.223724902918598
cg00282192 -0.00321921173966164 0.692032347244458
cg00282195 -0.00623035983210032 0.306135423507102
cg00282244 -0.0504455404634231 0.0036507772065378
cg00282245 -0.000377867202685992 0.971422009109779
cg00282249 -0.00134861811797766 0.64231083268595
cg00282251 0.0104371160488002 0.0918299038983418
cg00282347 -0.0148512817218484 0.0557396608925756
cg00282362 -0.00939703770883166 0.0590512572916698
cg00282411 0.0494179155823711 0.00218016265448168
cg00282426 0.00304358063018594 0.703030893050278
cg00282510 0.00265438059931032 0.653179252744922
cg00282529 -0.0018518944976702 0.694125085432893
cg00282575 0.0131826978524683 0.160441219165257
cg00282626 0.00338737772397045 0.331201829810188
cg00282683 -0.0055331587878949 0.145006565518214
cg00282704 0.0154778094476212 0.0268396306338147
cg00282706 0.0141382804268343 0.000735451990428039
cg00282731 -0.0126882899283577 0.0975465057353962
cg00282783 -0.00148083831632276 0.457583785270038
cg00282787 0.00248620300428449 0.726859878800426
cg00282877 0.0111034530170894 0.61747844639293
cg00282893 0.00535394258885039 0.459037427743763
cg00282953 0.00661197607780134 0.41366832157614
cg00282989 0.00499241340784655 0.288988612143127
cg00283021 0.00420756362651434 0.317059564957365
cg00283046 0.00369330509867705 0.337340136766174
cg00283111 0.000343134114235915 0.94528540266691
cg00283125 -0.00970059571525381 0.0070945784074434
cg00283157 -0.0205792104561804 0.000887042221100036
cg00283187 0.00734785008677965 0.335736568385545
cg00283247 -0.00415651888511753 0.712384368133478
cg00283283 -0.0190143475682852 0.160895547987721
cg00283284 -0.00109825623804045 0.191305293662346
cg00283344 -0.00564872981674383 0.0179227479579668
cg00283409 -0.00112479090589316 0.834668390742119
cg00283472 -0.000542631826502471 0.951619501548743
cg00283535 -0.00248523087683603 0.386734382187122
cg00283576 0.00683468541016652 0.293182943294992
cg00283607 -0.00432679488445547 0.135295552489983
cg00283655 -0.00676227797497788 0.074257952856697
cg00283662 0.0157362097326811 0.383150422782793
cg00283706 -0.00117287984054444 0.897845666743405
cg00283742 0.00663688241865622 0.384366413124052
cg00283857 -0.000385491576407641 0.778365623596366
cg00283876 0.0196517647378354 0.147523375018807
cg00283887 0.0219636264917992 0.17589114047186
cg00283929 -0.0138883345118247 0.127952747499941
cg00283934 0.00642160027743999 0.598391350007882
cg00283986 0.0343768529226362 0.0397212873053815
cg00284005 -0.00619665658977759 0.149592495556394
cg00284086 -0.000484331538051948 0.921907617660504
cg00284121 0.000799041780219495 0.882603096397832
cg00284146 0.000650301038525679 0.831609270299262
cg00284152 0.00240683080406679 0.7013298559895
cg00284153 -0.0103242357006618 0.560095544057426
cg00284173 0.00138339595632847 0.79579149777981
cg00284249 -0.000667373621994111 0.259361471346833
cg00284259 -0.00185664108589178 0.898136486866581
cg00284328 -0.00294795934673595 0.484648431431033
cg00284386 -0.0258101929844102 0.0256723447992671
cg00284413 0.0030030583757106 0.425986011434768
cg00284431 -0.00328889546155078 0.429450743033715
cg00284438 0.00288934390546891 0.411697350497869
cg00284511 -0.00159476375405497 0.508605785868551
cg00284585 0.00443237055262269 0.58780853373556
cg00284704 -0.00139572211986116 0.6106205814712
cg00284708 -0.00854837325493952 0.155984935512376
cg00284713 0.0103315825366457 0.459368954661
cg00284731 -0.00411179200237961 0.332960337321096
cg00284780 -0.00104166445054824 0.857789217921031
cg00284790 -0.00144331324520471 0.73095501002187
cg00285055 -0.00162310488710608 0.705366286408437
cg00285060 -0.000778511325493051 0.226679294963287
cg00285072 -0.00310641186274543 0.674343640860085
cg00285089 -0.00567333021798455 0.265502116595524
cg00285174 -0.00831064385424972 0.169215251724125
cg00285237 -0.0110594150495562 0.087232117480969
cg00285252 -0.00670892796829799 0.299533296351446
cg00285294 -0.010697011481438 0.227628497328598
cg00285314 -0.000587051621086155 0.505209242078719
cg00285315 -0.00939848009259977 0.0235888258349562
cg00285317 0.000307313041226954 0.978267583324895
cg00285319 -0.000324293944119297 0.717970719073307
cg00285343 0.000289894246301345 0.960725584194032
cg00285363 0.00208330990868927 0.467655213759817
cg00285431 0.00234953847948329 0.302430625304906
cg00285483 0.00178331745258823 0.590111763363979
cg00285537 0.0030678908729926 0.78423777125893
cg00285587 -0.00459965513708463 0.516484803183038
cg00285596 -0.00194801941293048 0.680646892713442
cg00285620 0.0177768666755856 0.273996833797078
cg00285630 0.00926690343188086 0.517491711235662
cg00285672 -0.00994729075453286 0.0893159383459677
cg00285676 0.00399368438706937 0.465428604475076
cg00285829 -0.000749870761204761 0.126217875912258
cg00285902 0.00244930254521877 0.438877868536294
cg00285940 0.00194677250811561 0.805822993476709
cg00285941 -0.00296996968299202 0.520579467723641
cg00285950 -0.00255551589260755 0.640359895210288
cg00285980 -0.00233963878138542 0.507072960035437
cg00286014 -0.0018325440327954 0.494737979380998
cg00286049 -0.00343820911000429 0.036572683124901
cg00286052 -0.00159910000990688 0.67139397659694
cg00286067 -0.01599129288228 0.0445000223465797
cg00286119 -0.00560308108281238 0.434243653528441
cg00286125 0.00520238321213293 0.614694956653604
cg00286188 -0.0113865786487289 0.0776051083350439
cg00286214 -0.00204837595215368 0.147266876879385
cg00286388 -0.00250515698138447 0.388076481915293
cg00286497 -0.000782303648894347 0.778057528746947
cg00286513 0.00770394781846877 0.212291738848127
cg00286562 -0.00408022196490251 0.422080206308975
cg00286563 0.0226963818649626 0.206942069828267
cg00286701 0.000682836875113756 0.891636516155111
cg00286717 -0.00279043120410587 0.650440434950149
cg00286853 -0.00347799816612099 0.341640210254361
cg00286878 -0.0191704652955194 0.0603791778102118
cg00286947 0.0244375896472927 0.235980792700062
cg00286984 -0.0010805713368423 0.399734113204386
cg00286986 0.00379354438646518 0.31403962846563
cg00287009 0.0103144085869609 0.27672436362731
cg00287012 0.00106882650346543 0.948188813716695
cg00287016 0.00601510823955896 0.216842092176712
cg00287071 0.00130403452709212 0.619215039595563
cg00287115 0.00187980026710237 0.653809525381412
cg00287165 -0.00632080788812188 0.594265259977813
cg00287190 0.0112926252575605 0.0357371509245516
cg00287312 -0.000497049027170767 0.915341309667034
cg00287319 0.00357529657176246 0.267919886146819
cg00287322 -0.000776320107629554 0.892721264506898
cg00287341 7.93260498994474e-06 0.996637358973159
cg00287370 0.00136135018690103 0.342426661291401
cg00287413 -0.00375116496741979 0.755088881345916
cg00287477 -0.0326603716456635 0.0223545796120047
cg00287579 -0.000432230436930045 0.95396506836441
cg00287589 -0.00116605614448801 0.820579935944172
cg00287636 -0.0114366535735612 0.0158735141418164
cg00287699 -0.0289849100936479 0.348738789693589
cg00287711 0.00394341394869088 0.289228497756374
cg00287713 -0.00375751528365152 0.709588194247535
cg00287737 0.00266693837551047 0.198170596725085
cg00287753 0.0396905544312948 0.0343921109049807
cg00287773 -0.00811475352379411 0.23431772274153
cg00287829 0.00646870782735375 0.0250267927745511
cg00287831 0.0059072978926487 0.216188805664481
cg00287868 0.00376060082970712 0.282301792148172
cg00287883 -0.020348429120674 0.269582426825845
cg00287908 -0.00581002509276382 0.216769283254956
cg00287974 0.00208529607275461 0.515325288385125
cg00288050 0.00282425022540773 0.403313830837827
cg00288280 0.000396148578656118 0.918214161138863
cg00288324 0.0374542918758037 0.279029076187622
cg00288327 -0.00340122519164746 0.319011359686353
cg00288376 -0.00230022153076342 0.571907645959587
cg00288391 -8.78424673686306e-05 0.987166942152255
cg00288436 0.0134028942707897 0.00152875784177452
cg00288463 0.0255962169057255 0.051792041667586
cg00288481 0.00448683476433892 0.735344413347188
cg00288494 0.0221127581292978 0.106600056399976
cg00288562 -0.00120444297679012 0.363157330037537
cg00288584 -0.0013377571241644 0.27315352456612
cg00288589 -0.00286272179480148 0.657596574250407
cg00288598 0.0807544626564001 0.00973217435943372
cg00288612 0.0958685484487449 0.0019891036077752
cg00288736 -0.00124893817089822 0.798483679374583
cg00288746 0.00559729359124527 0.0418701778661706
cg00288762 0.00201988932552713 0.763259889121268
cg00288763 3.77889171038074e-05 0.994412337082476
cg00288824 -0.00033238764854196 0.932547133570323
cg00288844 0.00899974868878958 0.475088026843244
cg00288882 0.00773239434920651 0.247543784424188
cg00288957 -0.013400635677258 0.456282254872667
cg00289053 -0.00585103774689403 0.00753117002134344
cg00289081 -0.00164126424086387 0.331460088260383
cg00289084 0.00255647657166338 0.512693711060094
cg00289094 -0.00368732967093774 0.350430666717609
cg00289117 0.00308862657692883 0.42900608594709
cg00289125 0.000357410485632254 0.881624353411179
cg00289134 0.000408503418377424 0.923282498204531
cg00289211 0.0227562121950403 0.0219458737526486
cg00289249 0.000124614144286114 0.979216305085211
cg00289254 0.00537616944282716 0.53120220788657
cg00289258 0.0139653061809274 0.114160922593464
cg00289293 -0.000959382440125466 0.677155546672687
cg00289346 0.0197710328825875 0.328178020518254
cg00289429 -0.00475844258262008 0.423939669432754
cg00289431 -0.00706488317037274 0.593462931067747
cg00289485 -0.00148535131479226 0.5323296406994
cg00289496 0.00658189812656862 0.643813425607833
cg00289503 0.00701361227005175 0.617936640125714
cg00289546 -0.000803754622775225 0.140019964190457
cg00289558 -0.00488759040271356 0.485145488657467
cg00289762 0.00232923041157784 0.352513747140264
cg00289819 0.00751256722389948 0.234583126387475
cg00289969 0.000710400814138988 0.95264518845721
cg00290023 0.0198701759957035 0.0190347996138154
cg00290028 0.0050143140208497 0.0726243349527158
cg00290033 0.000965917935112074 0.824956305500682
cg00290086 -0.00801336872032429 0.626726809509655
cg00290101 -0.00147301741169058 0.750425017974895
cg00290106 0.0102647131966098 0.119211229843046
cg00290174 0.000425285925116428 0.923823423492993
cg00290303 0.00215057710606589 0.825826313602345
cg00290340 -0.012909855594136 0.0858885497904639
cg00290355 -0.00559236348257845 0.757840620608005
cg00290373 -0.0238969613307603 0.081292555381363
cg00290422 -0.0133172405107905 0.070068471866614
cg00290434 -0.000758786916517666 0.876935282644119
cg00290483 0.0451235186400751 0.143331812639026
cg00290498 0.0252221854912336 0.0104836576124839
cg00290506 -0.00184460197923773 0.0170323591753923
cg00290605 -0.0020826493221636 0.0745195876485684
cg00290607 -0.0368248381021759 0.4075521544368
cg00290626 0.00802876517670165 0.12074907161966
cg00290636 0.0277751912161883 0.0018022715170809
cg00290637 0.00354053210115609 0.587763289228201
cg00290667 -0.000708303315954679 0.916668767133844
cg00290758 0.00329260201434969 0.814944489220949
cg00290868 -0.00833902789957065 0.137540780904587
cg00290974 0.00430916885729953 0.382267649562783
cg00290994 9.74071399193275e-05 0.955824216033606
cg00291003 -0.00463570431347607 0.171492267654419
cg00291004 -0.00239387562461434 0.285304533516512
cg00291006 -0.00272501246451744 0.744671913774492
cg00291051 -0.00441549257602285 0.581005595948033
cg00291054 0.00453839379260977 0.489399202854182
cg00291136 -0.00142680792117066 0.441135685973847
cg00291192 -0.00503362962204377 0.065245941910278
cg00291213 -0.00680207720139447 0.234764148052237
cg00291234 -0.000371028367373083 0.836262530741649
cg00291316 0.0339356172226132 0.0412259627793248
cg00291329 -0.000408674116484981 0.77330993891684
cg00291424 -0.000537654791078004 0.891265668408443
cg00291478 0.0283951793179449 0.105576988197248
cg00291573 0.0409838116815147 0.0142954255721303
cg00291616 0.000884169928054055 0.855909762278139
cg00291661 0.00141752342080115 0.462049875312735
cg00291837 0.00699187338865187 0.877024823677923
cg00291877 -0.0018490242530163 0.737735236510015
cg00291933 0.015051520562511 0.0787105564701893
cg00291946 -0.00153060190554644 0.861769834057823
cg00291981 -0.00179996474770896 0.0608846604933694
cg00292001 -0.00787394263152804 0.506850608900914
cg00292029 0.00676705071616476 0.575049908412994
cg00292047 -0.00635317830791401 0.410144196167018
cg00292071 -0.00351922964728591 0.562168258704974
cg00292087 -0.00528314144048846 0.16723298697128
cg00292093 0.0018564269673917 0.48096723528952
cg00292107 0.00661395863121264 0.516952875892732
cg00292152 0.000625397757104042 0.845633817165625
cg00292290 0.000935276341222808 0.881966953736852
cg00292312 0.0114621736854301 0.554408188258721
cg00292334 0.0353542123992995 0.0823284687156633
cg00292336 -0.0351959249746647 0.0135232481002711
cg00292351 0.00468536976569993 0.28287052285643
cg00292355 -0.0130647925864433 0.0348472307016696
cg00292432 -0.00643662114610838 0.62281162227023
cg00292435 -0.00131298850298841 0.79088678852472
cg00292452 -0.00533793815312103 0.0349998342538166
cg00292513 -0.00316774796750714 0.895148985755551
cg00292543 -0.0107756300791414 0.322563947163174
cg00292568 -0.0116853131013665 0.361558657664144
cg00292636 0.000835656020935235 0.932513308545227
cg00292637 0.00162538829100018 0.451613897205726
cg00292662 -0.00244575212553181 0.530824577169567
cg00292664 -0.000375613824324051 0.470956548000809
cg00292669 -0.0314077843986606 0.117299720690266
cg00292675 -0.00103155074679949 0.715393234371009
cg00292701 0.0011069540107169 0.917574016657992
cg00292857 0.000289253965766506 0.709755471468438
cg00292862 0.0249544258697363 0.0798327335628232
cg00292905 -0.00182359195952884 0.689796445925951
cg00292925 0.00115535389688452 0.797275253444974
cg00292947 0.0101268429892572 0.174651518972645
cg00292971 -0.042139553099736 0.13400661431328
cg00292978 -0.00142584739648894 0.906017926899843
cg00292986 -0.00161082152135804 0.295496120215557
cg00293012 -0.000749880779385181 0.265382074375029
cg00293128 -0.00354892567016819 0.21442174426177
cg00293189 -0.00214328224029352 0.381902766255052
cg00293190 -0.00640358007461935 0.151543417856567
cg00293191 0.0121385816472781 0.278618977439165
cg00293235 -0.0146985519182894 0.117005138468389
cg00293245 0.00847854475187255 0.110165242091791
cg00293303 -0.00862420980046033 0.0224837253646898
cg00293331 -0.00641384529949399 0.488280913777297
cg00293402 0.00304576998201617 0.504991049206619
cg00293409 0.00632828262224449 0.283616408024066
cg00293517 0.00425386914476706 0.25704884616332
cg00293519 -0.00577451778448839 0.086647573790843
cg00293599 0.00359397082031295 0.659521409787966
cg00293616 0.0104068897143592 0.0435880720230862
cg00293626 0.00594236116255821 0.438536442704448
cg00293631 -0.00234650251780461 0.113857231604747
cg00293644 0.0384488721292875 0.00122177718303863
cg00293660 -0.0041418690890294 0.28522183679133
cg00293718 -0.00125688105930934 0.819132494992566
cg00293757 -0.0717483186549514 1.05042443419607e-05
cg00293796 0.00351758876783144 0.574887985571917
cg00293936 -0.00297841506615474 0.68288850521388
cg00293940 -0.00743921804467971 0.416194592225483
cg00293996 -0.0685667388670642 4.1894886793898e-06
cg00294025 0.00164544765703091 0.444699754919999
cg00294058 -0.0271745919545684 0.0115070139733452
cg00294065 0.00224258593647146 0.613942836511613
cg00294096 0.00482126489165675 0.178042193630752
cg00294109 -0.0216905637650751 0.141573740334186
cg00294149 0.00126932390701021 0.661353646112771
cg00294196 0.014655798897449 0.216817908555118
cg00294229 -0.015763600621102 0.0326600556492169
cg00294260 -0.00635830125259459 0.0668751330587804
cg00294261 -0.00649549153972075 0.177662315949182
cg00294382 -0.0020568509535432 0.814032764166492
cg00294419 -0.00425510270702659 0.331962331660937
cg00294534 -0.0434132371615534 0.00012304521809864
cg00294538 0.0489951723719469 0.04063315817381
cg00294552 -0.00645641524987215 0.205540642175365
cg00294572 -0.00339306810361071 0.347785727190583
cg00294620 0.011525355726327 0.157572634918133
cg00294636 -0.00581513000486696 0.0977274228632691
cg00294658 -0.003392398983267 0.324917760560443
cg00294684 0.00236695552514273 0.387663063832258
cg00294718 -0.00903782007191481 0.492618140795978
cg00294753 -0.0122009705067251 0.169130133130869
cg00294776 0.00408224259069502 0.415337244811943
cg00294823 -0.000657760960571112 0.440047612682326
cg00294831 -4.31583001359211e-06 0.998721129028024
cg00294885 -0.0076812068134459 0.0702818959144233
cg00294892 -0.00279806281161936 0.883172945688732
cg00294898 -0.00114056409302008 0.096297737458906
cg00294940 0.00167014477861932 0.90525959738314
cg00294956 0.0306823522919683 0.0209405697985613
cg00294989 0.00232408849931095 0.422235890196203
cg00295135 -0.00829210093711709 0.449777308291837
cg00295161 -0.00295364530145177 0.601611529211941
cg00295182 -0.00505596343354622 0.725743209716251
cg00295190 0.00653702590952079 0.61477040574408
cg00295206 -0.00583697438541413 0.204748088808263
cg00295259 -0.0149317785834627 0.00749624822920301
cg00295293 0.00194837858938282 0.496898223271915
cg00295303 -0.00637431468774608 0.510737820818691
cg00295382 -0.000387076954401903 0.939306054483361
cg00295421 -0.0012305931193267 0.0703690430545023
cg00295426 -0.0173586855419457 0.00495794985018669
cg00295448 -0.0049336469140994 0.115803831338526
cg00295485 -0.00912247743282784 0.686627318571036
cg00295547 0.000463610790459751 0.976761186564871
cg00295572 -0.0010139708348968 0.206831586592544
cg00295574 0.0232782862577548 0.0413395994092095
cg00295604 -0.0209634469816674 0.0318316298455215
cg00295654 -0.00168173082571484 0.747832126583104
cg00295663 -0.0081586691010716 0.247189550403116
cg00295692 -0.00618276262979871 0.359880317835722
cg00295744 0.0438181488310526 0.0537802534229434
cg00295748 0.0124764277975652 0.275826447200199
cg00295764 0.00619857724196944 0.18600453723533
cg00295771 0.00647195207517354 0.625442593632824
cg00295780 0.0278688848360987 0.0981692197791338
cg00295794 -0.00317167447894808 0.28184064116897
cg00295835 -0.000686611546577536 0.80192439312773
cg00295853 -0.0019358742228941 0.86158585208996
cg00295879 -0.0268143278342448 0.0279853774728075
cg00295948 -0.000552379026435357 0.90826950899185
cg00296005 0.0121902500232408 0.0852134478121556
cg00296011 0.00462641773136353 0.291746273254843
cg00296018 0.0365178543332208 0.126580476158115
cg00296038 0.0120368382202736 0.14144024643116
cg00296079 -0.00280398767185695 0.0574127445248306
cg00296080 -0.00407922130682882 0.481577233895032
cg00296121 -0.00408149306692997 0.549558254821659
cg00296158 0.00551204909705801 0.22073014198832
cg00296182 -0.0222522995839964 0.032562230002046
cg00296189 0.000448105877851485 0.731259120318418
cg00296279 -0.0011671935527377 0.135495240362148
cg00296291 0.00740259309225874 0.257383757235832
cg00296348 -0.00392001818496877 0.876091286725992
cg00296378 0.0103202587602191 0.0219598529694477
cg00296426 -0.01198308055371 0.0168981650792385
cg00296458 0.00343818062548103 0.574250802131706
cg00296501 -0.0017605919439319 0.402295744476331
cg00296565 -0.00500787334298515 0.333874988070111
cg00296578 -0.00840551823513067 0.081448881667115
cg00296643 -0.00375224035018319 0.255856101487002
cg00296652 -0.00341257750282617 0.604194732389701
cg00296779 0.00789958002696564 0.080431630324005
cg00296804 0.0250199377558637 0.00603779584156709
cg00296819 -0.00217016773464845 0.68388834762733
cg00296894 0.00174979058473252 0.136939104718385
cg00296936 0.00901032431198905 0.643945923603283
cg00296938 -0.000949624785291962 0.0824763288198899
cg00297008 0.0298905806965715 0.0413864691945192
cg00297048 -0.025765581306448 0.296681967638121
cg00297145 -0.00498747041409551 0.402735526066463
cg00297147 -0.016753360986681 0.204290191959452
cg00297282 -0.00132072433466875 0.570198505089653
cg00297351 0.00537223755593039 0.271992366627243
cg00297371 0.00791098578884122 0.243445238510001
cg00297414 0.0215007658182724 0.00639272301112521
cg00297423 0.00452503305180004 0.615392531274793
cg00297426 0.022850816271388 0.0256218090263783
cg00297432 -0.00862915196921125 0.387643992089193
cg00297521 -0.00642504511905632 0.406703139003475
cg00297584 -0.00322311344730225 0.457710744194235
cg00297600 0.0113609934060402 0.504592913474101
cg00297680 -0.00465562851814472 0.285985987933254
cg00297721 0.000401402886643043 0.955065962755217
cg00297737 0.00155470485417981 0.519128217517884
cg00297767 0.0146150240184897 0.106978902886852
cg00297776 0.0707249133243499 4.51772891671386e-05
cg00297779 -0.0200629375313361 0.00426332166271668
cg00297812 0.00624668755940676 0.0637990683538681
cg00297832 0.125749841149662 4.65701333440817e-05
cg00297843 -0.0034383194756307 0.6165168169274
cg00297866 -0.0007668552323492 0.911862555638315
cg00297876 -0.00520678527554721 0.876272860687367
cg00297912 -0.0286581187265524 0.0131243836940248
cg00297950 0.00915808685067824 0.398504876127925
cg00297969 0.00102010757212935 0.695718547986432
cg00297993 -0.00121813753957064 0.607760675611034
cg00298000 0.000226457686499281 0.958012970193765
cg00298027 0.0010552878159192 0.887239835301546
cg00298218 -0.00296557355380377 0.553591548866226
cg00298230 0.0262203361607086 0.136123997236863
cg00298241 -0.00113005159009452 0.208425640120751
cg00298255 0.00538583467194499 0.125190404946823
cg00298324 0.00316071183879557 0.773610897873495
cg00298331 -0.0107089405532561 0.290622665616254
cg00298399 -0.0168184394899806 0.0195652779509123
cg00298405 0.00374679279325826 0.70732071105968
cg00298481 -2.49675059547784e-05 0.994442680879389
cg00298532 5.26741338868565e-05 0.975612143587638
cg00298595 -0.00161877868263468 0.709919169352308
cg00298675 -0.000768644673168558 0.277327443807382
cg00298689 -0.0134662621825217 0.379164735818393
cg00298709 0.000421955892642138 0.891892592531185
cg00298742 -0.0127270330383375 0.469465073184298
cg00298796 0.00014430661603009 0.970670322804476
cg00298830 2.17289321715836e-05 0.995911867197799
cg00298883 -0.00219024234738481 0.0500020462522023
cg00298906 0.00620841078602662 0.359197825008866
cg00298910 0.000492578573684985 0.824055295220614
cg00298919 -0.0093644658504092 0.452111779483684
cg00298921 -0.00745094208731827 0.452102540174974
cg00298922 0.00241009278808938 0.597296801590876
cg00299002 -0.00336400682982105 0.771939262700184
cg00299036 0.0114904892909891 0.091584632209856
cg00299047 0.0315126405926171 0.0483765281413508
cg00299052 0.000213030618641169 0.9472888785049
cg00299070 0.0105126362713595 0.278862250422777
cg00299105 -0.00848592705121839 0.258826156474235
cg00299229 -0.00302858090534337 0.692022832479544
cg00299230 0.00422364220161871 0.578374784393852
cg00299240 -0.000537862387359005 0.899254069674058
cg00299257 -0.00422146941932114 0.100487354892689
cg00299286 -0.0591246853803723 0.474198859578677
cg00299334 -0.0361161017224436 0.00311356932888308
cg00299354 -0.00635268170179766 0.319886380529545
cg00299396 0.0374664973150993 0.0882789760494209
cg00299418 -0.000861368224224611 0.247784019645981
cg00299454 -0.00111928245174827 0.600351457442857
cg00299519 -0.010640690020829 0.0909898613009233
cg00299538 -0.00350859118446718 0.425394691255708
cg00299543 -0.00133307457414629 0.754579040466239
cg00299558 0.0153114932771581 0.357449589627384
cg00299603 -0.00507390688423051 0.14464115693821
cg00299660 0.000624883173582656 0.893003272239841
cg00299719 0.0121448372233173 0.378202755420139
cg00299736 0.0407752332506768 0.000310259433854973
cg00299737 -0.0127617666030069 0.0325634085312039
cg00299767 0.0035457037525189 0.558039729846516
cg00299785 -0.00491613180355564 0.408249488449789
cg00299820 0.0207717009747734 0.0777320085732376
cg00299829 -0.0482885160923242 0.135875220776275
cg00299861 -0.0250030319166048 0.113015240276914
cg00299893 0.0133513437941978 0.0933499309644532
cg00299942 -0.00119119493207782 0.828675375731796
cg00299943 0.00312426517253344 0.27532347101843
cg00299972 0.0151031055056193 0.0921967447747539
cg00300039 0.000351651186508067 0.88004830171882
cg00300046 0.013681274021658 0.256112991390947
cg00300063 0.000254624696039645 0.911583146850541
cg00300090 -0.00285434078485858 0.647756418348823
cg00300123 0.00205496399268568 0.679207407313012
cg00300216 0.0156143696695907 0.0964826054190309
cg00300233 0.00453637365465887 0.115929892236811
cg00300275 -0.00124321586422361 0.738086244509419
cg00300298 0.0268753782972209 0.078976721565659
cg00300303 0.0023922600079286 0.870575198101638
cg00300468 -0.00275777800767052 0.364295848647101
cg00300523 -0.00252132000492574 0.807262769331532
cg00300627 -0.00154442906926109 0.92509946495628
cg00300637 0.00635850621102509 0.681079110817174
cg00300664 0.00253742247462022 0.373092974934613
cg00300672 0.0162414995140946 0.381786857114531
cg00300673 -0.0020948029346567 0.768877908262656
cg00300688 0.00281935952666192 0.298508660782219
cg00300750 -0.0071480627777301 0.022034153064264
cg00300794 0.00258803928111734 0.755797301912991
cg00300822 -0.00616411540634142 0.0705536618513661
cg00300828 0.106401937830657 0.0280565618539312
cg00300851 -0.010209245772582 0.0177197803603416
cg00300876 -0.0103445196744377 0.133810383160727
cg00300879 -0.0463601450235128 0.0974981404631688
cg00300908 -0.0043084835731471 0.782686869014956
cg00300969 -0.0330019415039309 0.00464292762024143
cg00300999 -4.36518930917e-05 0.979937946170606
cg00301018 0.000191156985271784 0.951184299166787
cg00301026 0.000715627303061792 0.722446034391063
cg00301033 -0.00492851305266592 0.621962592126218
cg00301120 0.0489037555072106 0.331098402019286
cg00301124 -0.033830253933176 0.00450545554983664
cg00301159 -0.01801755290683 0.411501746688424
cg00301172 -0.00247143264280036 0.371403069535631
cg00301180 -0.0682535770542503 9.9880409091068e-05
cg00301192 0.000511411509166337 0.785496728515426
cg00301203 -0.00714975263306987 0.521954654949725
cg00301370 0.00846871726919439 0.41694932277089
cg00301372 0.0117551253712373 0.400285811009708
cg00301396 -0.0208554651803149 0.413097241938067
[truncated: 31,850,200 more chars]
