# Supplementary material for: The genome-wide impact of trisomy 21 on DNA methylation and its implications for hematopoiesis
Source: Nat Commun. 2021 Feb 5;12:821. doi: 10.1038/s41467-021-21064-z (PMC7865055; doi:10.1038/s41467-021-21064-z)
Supplement: Supplementary file 14 — Source Data [file 41467_2021_21064_MOESM14_ESM.zip › SourceData_final/Figure_4_5_FL_qPCR_normalisedCTvalues.xlsx]

## Sheet: Sheet1
	normalised log ct values
	N-RUNX1	N-FLI1	T21-RUNX1	T21-FLI1
	0.00554303	0.27606	0.0206703	0
	0.00535579	0.102741	0.0274076	0
	0.00983951	0.272651	0.0132651	0
	0.00483409	0.124071	0.0140112	0
	0.0113216	0.151143	0.0519923	0
	0.00423495	0.103384	0.0449022	0
	0.00235401	0.0730569	0.0462746	0			CMP
	0.00618621	0.14023	0.197425	0			MEP
	0.019907	0.291565	0.0353642	0
	0.0051811	0.217775	0.0260923	0
	0.00392282	0.0175471	0.0107081	0
	0.0161924	0.178484	0.0448082	0
	0.00499934	0.2102	0.0062681	0
	0.00387023	0.163345	0.0454474	0
	0.00393834	0.108721	0.0145167	0
	0.00132304	0.189911	0.00840655	0
	0.00424539	0.216429	0.0390996	0
	0.00607782	0.179617	0.0320458	0
	0.0014558	0.0799695	0.0372283	0
	0.0045695	0.270226	0.0267613	0
	0.0186354	0.41122	0.0215523	0
	0.00311636	0.0785715	0.0652927	0
	0.00148605	0.167451	0.0223425	0
	0.00254638	0.0488887	0.0236123	0
	0.00311669	0.238352	0.0211347	1.13863e-08
	0.00507321	0.172653	0.0319722	0
	0.00551933	0.218515	0.0372862	0
	0.00556532	0.189675	0.0169427	0
	0.0017363	0.0803059	0.032213	0
	0.00376391	0.104018	0.0829078	0
	0.00862497	0.445277	0.00135889	0.057982
	0.00956821	0.136394	0.000637602	0.271763
	0.0032951	0.346521	0.000957118	0.328119
	0.00161104	0.150378	0.00067847	0.0704146
	0.00386358	0.131412	0.000660325	0.132103
	0.00209551	0.0572138	0.00154603	0.333917
	0.00233922	0.113402	0.00367173	0.196122
	0.00321397	0.056457	0.00109673	0.0822386
	0.00198131	0.0527078	0.00136386	0.0615277
	0.00117486	0.237326	0.00178128	0.52602
	0.00932251	0.194192	0.0539634	0
	0.00274214	0.138408	0.119448	0
	0.00789662	0.0738572	0	0
	0.00217998	0.072748	0.0375589	0
	0.00743993	0.118269	0.0445397	0
	0.00386306	0.04879	0.0209513	0
	0.00353609	0.229826	0.0714379	0
	0.000661642	0.0702916	0.0294146	0
	0.00049283	0.0716752	0.0167931	0
	0.00146968	0.10838	0.0750453	0
	0.00133357	0.0954461	0.121086	0
	0.00192526	0.10923	0.0439527	0
	0.0018688	0.314922	0.0266685	0
	0.000571113	0.148132	0.0179755	0
	0.00371398	0.057786	0.0160822	0
	0.00215917	0.111711	0.0164076	0
	0.00281622	0.243326	0.0273619	0
	0.0055151	0.10077	0.00809257	0
	0.000944254	0.154533	0.0470179	0
	0.00493792	0.161251	0.0163682	0
	0.000763379	0.121269	0	0
	0.00150916	0.090957	0.0243476	0
	0.00265624	0.318162	0.0187442	0
	0.00184218	0.341129	0.0291024	0
	0.00623032	0.0796835	0.00923712	0
	0.00133624	0.0732576	0.0192459	3.7419e-07
	0.00148035	0.119354	0.00632678	0
	0.00347126	0.177676	0.0192866	0
	0.00215995	0.171275	0.00762633	0
	0.00135658	0.117736	0.0464174	0
	0.000971784	0.088293	0.0231922	0
	0.00333402	0.364093	0.0163791	0
	0.00313258	0.250926	0.0207731	0
	0.004165	0.090471	0.0261865	0
	0.00155641	0.189039	0.0421813	0
	0.00108447	0.116288	0.0291629	0
	0.00265291	0.11782	0.0265248	0
	0.000636399	0.142338	0.0291063	0
	0.0020998	0.240145	0.0233778	0
	0.00363322	0.346833	0.0192576	0
	0.00316748	0.236072	0.0149256	0
	0.000771395	0.103519	0.0235607	0
	0.00197073	0.334414	0.015572	0
	0.00204218	0.450256	0.0356546	0
	0.00334517	0.255033	0.0155802	0
	0.00250027	0.223692	0.024468	0
	0.002457	0.140387	0.0105088	0
	0.00190873	0.118188	0.0693012	0
	0.0026955	0.1483	0.0530287	0
	0.00306352	0.114501	0.0146078	0
	0.00244177	0.144938	0.0266175	0
	0.00148162	0.0515065	0.0743753	0
	0.00246102	0.289331	0.0536774	0
	0.00183074	0.2209	0.0466545	0
	0.00211042	0.135208	0.0811452	0
	0.00262652	0.117691	0.0554341	0
	0.00231489	0.457546	0.0439384	0
	0.000351142	0.190618	0.0945804	2.70807e-07
	0.0035631	0.297865	0.0503758	0
	0.00594913	0.324877	0.0374122	0
	0.00194012	0.187795	0.106361	0
	0.00464538	0.0302422	0.0238208	0
	0.00692184	0.344417	0.0306258	0
	0.00455334	0.420792	0.00456289	0
	0.00111971	0.26158	0.0320039	0
	0.0015142	0.139904	0.0184436	0
	0.00131099	0.0735382	0.0241979	0
	0.00270406	0.11196	0.0226583	0
	0.00141603	0.165075	0.0463994	0
	0.00173868	0.160493	0.0123263	0
	0.0027363	0.391901	0.0738703	0
	0.000938383	0.0542255	0.0146601	0
	0.000986445	0.0795156	0.0427185	0
	0.00121528	0.41843	0.0641928	0
	0.000561108	0.113188	0.0222213	0
	0.00113287	0.128787	0.0594986	0
	0.00222676	0.304653	0.0273169	0
	0.00092311	0.217459	0.0532208	0
	0.00121694	0.0466245	0.00520365	0
	0.000736893	0.426712	0.0126249	0
	0.00275173	0.1401	0.00766439	0
	0.00413463	0.0717227	0.0875891	0
	0.00142443	0.090752	0.00858926	0
	0.00238745	0.0912871	0.00657073	0
	0.00180068	0.0741104	0.0241116	0
	0.00126645	0.179295	0.0558946	0
	0.00172858	0.212539	0.0114535	0
	0.00295235	0.132893	0.0065655	0
	0.00210865	0.143444	0.0249953	0
	0.00129819	0.176357	0.00316019	0
	0.00309	0.142581	0.0209896	2.00853e-09
	0.00413911	0.348832	0.00662827	0
	0.000352389	0.157834	0.00698925	0
	0.00319719	0.152624	0.037453	0
	0.00237988	0.123536	0.00752089	0
	0.00359511	0.376654	0.0395109	0
	0.00504177	0.237096	0.0377643	0
	0.00305572	0.280408	0.0392348	0
	0.00931384	0.554631	0.057635	0
	0.00145979	0.134924	0.0732454	0
	0.00165722	0.0906508	0.106802	0
	0.000669382	0.284982	0.120793	7.96056e-08
	0.00291823	0.373072	0.053536	0
	0.00111495	0.161662	0.057404	0
	0.00396806	0	0.0166432	0
	0.00930785	0	0.0249125	0
	0.0315894	0	0.0765207	0
	0.0255032	0	0.120548	0
	0.0120817	0	0.018382	0
	0.0177766	0	0.0325943	0
	0.0219085	0	0.0609569	0
	0.0203167	0	0.0678697	0
	0.0424434	0	0.0230065	0
	0.00536244	0	0.0198074	0
	0.0120744	0	0.0131287	0
	0.0612863	0	0.00864083	0
	0.0248761	0	0.0124307	0
	0.0332372	0	0.0619021	0
	0.0403212	0	0.0203787	0
	0.00637125	0	0.00501603	0
	0.045935	0	0.0141263	0
	0.0219915	0	0.0174965	0
	0.0141836	0	0.0113117	0
	0.0185712	0	0.0202118	0
	0.0754518	0	0.017909	0
	0.0702985	1.03817e-06	0.0349353	0
	0.0548046	0	0.0425476	0
	0.0102613	0	0.0526597	3.82599e-07
	0.0600588	0	0.000520193	0.00538061
	0.0447846	0	0.000209379	0.00257034
	0.0122411	0	0.00138311	0.0411223
	0.0327474	0	0.000423903	0.00606097
	0.0190995	1.11086e-07	0.000374624	0
	0.0132827	0	0.00166922	0
	0.0225261	0	0.000471649	0.0602716
	0.0259743	0	0.00138198	0.00870276
	0.0230455	0	0.00043233	0.0176127
	0.020366	1.82677e-07	0.000638698	0.014743
	0.00875011	0	0.00146784	0.0223389
	0.0263578	0	0.00328816	0.0443609
	0.0141283	7.26448e-08	0.00205463	0.0815135
	0.0202043	0	0.00147316	0.0922293
	0.0328699	0	0.000875354	0.0090979
	0.0187099	0	0.00156692	0.0959616
	0	0	0.000577041	0.0187564
	0.0107669	0	0.00280233	0.107161
	0.0146265	1.48989e-06	0.000708306	0.0600502
	0.0285035	7.88142e-07	0.00101095	0.000376708
	0.0216925	4.39971e-06	0.0062436	0.254838
	0.0615785	0	0.000852545	0.00713951
	0.0146635	0	0.00219089	0.0642229
	0.0290103	0	0.000768681	0.0160427
	0.0190731	0	0.000901928	0.00931268
	0.0478867	0	0.0024414	0.317445
	0.0265866	5.88238e-06	0.000703253	0.016171
	0.0134389	0.135847	0.00299165	0.0748102
	0.00285257	0.0206652	0.00128452	0.00244702
	0.0129366	0.394143	0.00154492	0.176551
	0.0103207	0.212818	0.00052884	0.0177756
	0.00201975	0.0214219	0.000711671	0.0119173
	0.0443898	0.100503	0.00161021	0.0157884
	0.00360316	0.0456367	0.00058911	0.0530848
	0.00567491	0.0860416	0.000922466	0.0154951
	0.00704117	0.0721386	0.000812665	0.036232
	0.00329475	0.0356135	0.00107863	0.00931499
	0.00684598	0.0326093	0.00201344	0.0943412
	0.00550157	0.0545365	0.000782449	0.00714896
	0.0046214	0.0194108	0.00110356	0.0101379
	0.00337784	0.105249	0.000392021	0.00680571
	0.00351014	0.0244776	0.000705428	0
	0.00708729	0.0492293	0.00112544	0
	0.00263862	0.00946575	0.00074004	0
	0.00372486	0.0946192	0.00134351	0.0152662
	0.00384556	0.0960534	0.0031854	0.0952936
	0.00424715	0.123204	0.00112942	0
	0.00208943	0.0370843	0.00111762	0.0124866
	0.000794566	0.0603867	0.000947086	0.032462
	0.0018529	0.0322922	0.000913327	0.0103411
	0.00265173	0.0545806	0.0028741	0.24698
	0.00239793	0.0164106	0.00108543	0.00849868
	0.0016067	0.0360246	0.000734541	0.0193222
	0.00197421	0	0.0254303	0.198903
	0.00633668	0.0107252	0.0014159	0.0305581
	0.00253025	0.0313182	0.00122461	0.0481495
	0.00253569	0.0410806	0.00330622	0.0692398
	0.00607088	0.0123196	0.000605354	0.0297072
	0.00331828	0.0383249	0.000211989	0
	0.00402768	0.0363717	0.000321645	0.0107351
	0.00217056	0.103	0.000413721	0.00607719
	0.00358317	0.0232759	0.000866147	0.0080826
	0.00379443	0.0390313	0.000712645	0.00844387
	0.00656356	0.152515	0.00065451	0.0530506
	0.011971	0.0712893	0.0263709	0.225
	0.00360948	0	0.00257149	0.114348
	0.00366042	0.083935	0.00137023	0
	0.00359104	0.102763	0.00431093	0.0553139
	0.00196815	0.122322	0.00499417	0.134709
	0.00573454	0.11003	0.0012814	0.0290702
	0.00272518	0.0369468	0.00309674	0.137304
	0.00551868	0.0547159	0.00161109	0.0750607
	0.000512391	0.0262886	0.00122671	0.0243279
	0.00824405	0.0685615	0.00122238	0
	0.00158312	0.0347953	0.00391392	0
	0.00318407	0.279082	0.000668462	0.0467621
	0.00292365	0.164403	0.000185792	0
	0.0079343	0.288199	0.000600665	0.0181878
	0.00241275	0.128493	0.00190381	0.0516525
	0.00430766	0.17195	0.00129955	0.0333298
	0.00303859	0.0441202	0.00143496	0.0443946
	0.00221198	0.115798	0.000759516	0.00739252
	0.0046353	0.0857707	0.000998511	0
	0.00143999	0.056979	0.000817981	0.0348846
	0.00115428	0.0577999	0.000676151	0.0952696
	0.0029367	0.0511012	0.00059624	0
	0.00385477	0.0649742	0.00525768	0.0679251
	0.00522471	0.0455228	0.00123654	0.0456541
	0.00366939	0.0594591	0.0023558	0.128691
	0.000955517	0.0209752	0.000517053	0.0108215
	0.00199832	0.221149	0.0152178	0
	0.000951351	0.0917235	0.0907479	0
	0.0016805	0.0569397	0.0214166	0
	0.00227592	0.0456809	0.0164042	0
	0.00169606	0.142851	0.135608	0
	0.00205275	0.0695114	0.112877	0
	0.00358652	0.123974	0.0538611	0
	0.00182921	0.0563446	0.0245464	0
	0.00329526	0.123722	0.0614069	0
	0.00365766	0.155239	0.0785564	0
	0.00159719	0.106505	0.0625559	0
	0.000665462	0.0799455	0.0299789	0
	0.00147534	0.0288989	0.0509851	0
	0.00140966	0.0617353	0.034132	0
	0.000936544	0.052348	0.0198004	0
	0.00206693	0.0611157	0.0257158	0
	0.000948429	0.112313	0.0209241	0
	0.00235283	0.0966973	0.0303802	0
	0.00231739	0.0573132	0.0202796	0
	0.00462916	0.370757	0.0240054	0
	0.00315192	0.0316494	0	0
	0.00211792	0.0461202	0.0145418	0
	0.0014763	0.0301937	0.0185875	0
	0.00233798	0.293529	0.026408	0
	0.00183432	0.211648	0.0207035	0
	0.00242963	0.133033	0.00864982	0
	0.00100501	0.00632415	0.0213851	0
	0.00157252	0.109662	0.036093	0
	0.00110506	0.131362	0.0174236	0
	0.000726717	0.15324	0.0658866	0
	0.0377638	0	0.0678134	2.74753e-07
	0.0600419	0	0.0274908	0
	0.0124904	0	0.00876341	0
	0.0396351	0	0.0451919	1.09895e-06
	0.0849882	0
	0.0189095	0
	0.0132074	0
	0.0269972	0
	0.0250615	0
	0.0167165	0
	0.00775817	0
	0.0402767	0
	0.0505591	0
	0.0350946	0
	0.0271549	0
	0.0434862	0
	0	0
	0.00867421	0
	0.0203474	0
	0.124007	0
	0.0252851	0
	0.0547568	0
	0.0788172	0
	0.0472764	0
	0.0240135	0
	0.042242	0
	0.0297799	0
	0.0452949	0
	0.0190117	0
	0.0227575	0
	0.0876083	0
	0.0173544	0
	0.0416198	0
	0.0446686	0
	0.0276697	0
	0.0908001	0
	0.00781258	0
	0.0278715	0
	0.0364875	0
	0.0159641	0
	0.0373263	0
	0.0135827	0
	0.0544931	0
	0.0198031	0
	0.0162846	0
	0.00721845	0
	0.0591588	0
	0.0389818	0
	0.0161081	0
	0.102569	0
	0.0544903	0
	0.0127406	0
	0.00564271	0
	0.00442062	0
	0.00282015	0
	0.0164901	0
	0.0248674	0
	0.0142045	0
	0.0281689	0
	0.0119868	0
	0.0116968	0
	0.0034182	0
	0.0109056	0
	0.00503974	0
	0.013921	0
	0.0106203	0
	0.0139438	0
	0.0185482	0
	0.0118493	0
	0.0138561	0
	0.00823448	0
	0.00386631	0
	0.008715	0
	0.0164115	0
	0.0308898	0
	0.0182086	0
	0.0175946	0
	0.0100893	0
	0.0153966	0
	0.0189335	0
	0.0111382	0
	0.0195522	0
	0.01674	0
	0.00590118	0
	0.0138592	0
	0.0142814	0
	0.0218419	0
	0.044504	1.07886e-08
	0.00948724	0
	0.00603412	0
	0.0130056	0
	0.00875957	0
	0.00812167	0
	0.0140209	0
	0.00533686	0
	0.0091905	0
	0.00473452	0
	0.0189617	0
	0.00732656	0
	0.0221332	0
	0.00969208	0
	0.0393556	0
	0.0143687	0
	0.0113067	0
	0.00573837	0
	0.0114478	0
	0.014795	3.624e-08
	0.0136427	0
	0.0117516	0
	0.00634621	0
	0.00322138	0
	0.00326408	0
	0.0089729	0
	0.0104724	0
	0.00573424	0
	0.0355844	0
	0.0251353	0
	0.0081971	3.82949e-08
	0.0118264	0
	0.0480843	2.15398e-06
	0.0104184	0
	0.013905	1.77102e-05
	0.00872169	0
	0.0182891	0
