# Supplementary material for: The genome-wide impact of trisomy 21 on DNA methylation and its implications for hematopoiesis
Source: Nat Commun. 2021 Feb 5;12:821. doi: 10.1038/s41467-021-21064-z (PMC7865055; doi:10.1038/s41467-021-21064-z)
Supplement: Supplementary file 14 — Source Data [file 41467_2021_21064_MOESM14_ESM.zip › SourceData_final/Figure_6_RNAseq_sourcedata.csv]

	log2FoldChange	stat	pvalue	padj
WASH7P	1.261272535	0.812209086	0.416671667	0.82271383
LOC729737	-0.707288572	-0.432162151	0.665623566	0.927389413
MIR6723	0.764665201	1.631377691	0.102810649	0.48596622
LOC100133331	0.029064363	0.01786182	0.985749088	0.997799704
LOC100288069	0.371002915	0.241906473	0.808852635	0.965448287
LINC00115	-0.790671456	-0.589053448	0.55582542	0.89024194
LINC01128	0.203642049	0.252967045	0.800293679	0.963132912
FAM41C	-0.534769311	-0.234817302	0.814350538	0.966075503
SAMD11	4.127340524	1.052514659	0.292563489	NA
NOC2L	1.353194941	2.0335445	0.041997542	0.327027384
KLHL17	0.38538088	0.195688295	0.844854146	0.972212021
ISG15	-0.731876002	-1.402193803	0.160857382	0.582244892
AGRN	0.32423199	0.085761201	0.93165625	NA
C1orf159	4.667251154	3.759186436	0.000170467	0.012595398
TTLL10	0.779465771	0.428710242	0.668134106	0.928920199
TNFRSF18	-5.143773594	-1.95091707	0.051066912	0.359478645
TNFRSF4	-0.040943096	-0.024391363	0.980540437	0.996845502
SDF4	0.274610463	0.343682436	0.731085121	0.94573571
B3GALT6	0.925959703	0.883462439	0.376986468	0.799880533
UBE2J2	0.528614244	0.730543385	0.465058104	0.849961352
SCNN1D	1.772059944	1.336499797	0.181385967	0.614415097
ACAP3	0.627409967	0.500454179	0.616755312	0.910715717
PUSL1	1.198061697	1.029347177	0.303316562	0.742201392
CPSF3L	1.6087093	3.110895426	0.00186521	0.062704632
CPTP	1.996751428	1.382589779	0.166790685	0.590475236
DVL1	0.440785936	0.445543322	0.65592716	0.924507351
AURKAIP1	0.293300418	0.723802147	0.469187211	0.852782719
CCNL2	0.400392471	0.989321152	0.322506038	0.758608432
LOC148413	1.013985878	0.92289593	0.356061442	0.787218254
MRPL20	-0.093068066	-0.193916352	0.84624138	0.972917053
ATAD3B	0.977041484	1.061780357	0.288335409	0.72698633
ATAD3A	1.61771499	1.537531684	0.124163162	0.526783745
SSU72	0.0321936	0.078660267	0.93730285	0.990438279
C1orf233	0.31471436	0.173741667	0.86206849	0.976083557
MIB2	-0.802282858	-0.448925734	0.653485231	0.923755176
MMP23A	4.056395585	1.034228864	0.301029183	NA
CDK11B	0.517958551	0.80047029	0.42343837	0.829291709
SLC35E2B	0.290184532	0.442632295	0.658031722	0.925164994
CDK11A	-0.028968099	-0.05026559	0.959910744	0.993755273
SLC35E2	-0.171530876	-0.235530144	0.813797285	0.966075503
NADK	0.669986215	0.997376081	0.318581997	0.754294554
GNB1	0.283216882	0.759861358	0.447337462	0.841831889
PRKCZ	3.687223658	0.949189328	0.342524328	NA
FAAP20	1.098866999	1.29050334	0.196875953	0.634087422
SKI	-1.118512802	-0.819493914	0.412504673	0.820461
MORN1	1.353263363	0.543914676	0.586500189	0.902675155
LOC100129534	4.507104945	2.039043577	0.041445679	0.325557101
RER1	0.528204795	0.986865349	0.323708653	0.759497786
PEX10	1.263319981	1.020999266	0.307254786	0.74466574
PANK4	0.212965366	0.266790766	0.789630264	0.959697791
LOC115110	0.94686964	0.468880941	0.63915474	0.919725166
TNFRSF14	0.680558474	0.93424032	0.350179942	0.782757634
FAM213B	1.915745684	2.117114032	0.034250171	0.294666634
MMEL1	1.481969561	0.387907309	0.698084629	NA
LINC00982	-2.641410364	-1.242076833	0.214208215	0.653647286
PRDM16	-2.764207034	-1.870742037	0.061380845	0.389675387
ARHGEF16	1.933510776	0.506886441	0.6122345	NA
MEGF6	-1.824824207	-2.912232046	0.003588559	0.091334441
TPRG1L	1.341818449	1.317798414	0.187571139	0.620908105
WRAP73	0.416453771	0.627006569	0.530654929	0.877985768
TP73	5.485355592	1.40201226	0.160911586	NA
TP73-AS1	0.592830935	0.586097105	0.557810261	0.89024194
CCDC27	5.250337371	1.341596777	0.179726772	NA
SMIM1	3.112640529	4.521201333	6.15E-06	0.000965458
LRRC47	0.425608289	0.908163465	0.363791864	0.790455637
CEP104	1.397397551	1.969429491	0.048903792	0.351220886
DFFB	1.918277311	1.765140586	0.077540141	0.431806663
C1orf174	0.063631942	0.156847061	0.875365383	0.979959055
LINC01134	3.595823172	1.235013224	0.216825583	NA
NPHP4	0.286434842	0.250119457	0.802494969	0.963812735
KCNAB2	0.739590521	1.141438244	0.253687597	0.692630649
CHD5	-0.926753773	-0.245502196	0.806067608	NA
RPL22	0.139467983	0.29808869	0.765635474	0.953129592
RNF207	5.596631646	1.471368791	0.141191409	NA
ICMT	0.418553834	0.769723672	0.441463825	0.837956418
ACOT7	0.837867209	1.648305637	0.099289969	0.480629565
ESPN	4.868788373	1.243454493	0.2137004	NA
TNFRSF25	1.885330472	1.828660214	0.067450526	0.405873961
NOL9	0.646047885	1.187307834	0.235106219	0.67734492
ZBTB48	0.25985897	0.345249552	0.729906769	0.945517639
KLHL21	0.655720848	0.904786029	0.365578754	0.790455637
PHF13	-1.469175328	-1.228515631	0.219253465	0.658570681
THAP3	1.209415531	2.05966361	0.039430711	0.315103602
DNAJC11	1.386124143	2.370601047	0.017759189	0.216209177
CAMTA1	-0.350528466	-0.755879596	0.449721389	0.843206337
VAMP3	-0.893578407	-1.819017316	0.068908788	0.409371401
PER3	0.428461495	0.697867092	0.485260316	0.860495986
UTS2	0.184100623	0.102716825	0.918187719	0.987464944
PARK7	0.237189964	0.550290303	0.582120274	0.901205623
ERRFI1	-3.431124141	-1.311794393	NA	NA
RERE	-0.934077861	-2.279848795	0.022616658	0.244403018
LOC102724552	-0.185619021	-0.100972187	0.919572539	0.987706334
ENO1	0.407196697	1.224231802	0.220864795	0.661025555
ENO1-AS1	-2.183486469	-1.206381017	0.227670612	0.669445594
SLC2A5	-0.962120757	-0.515264023	0.606368536	0.907991179
H6PD	0.663684779	0.829786166	0.406659694	0.818515104
LOC100506022	-1.053663999	-0.449068105	NA	NA
SLC25A33	-0.131406913	-0.168257763	0.866380501	0.977428085
TMEM201	1.344865652	1.633985143	0.10226197	0.485051027
PIK3CD	-0.814650726	-1.347393261	0.17785361	0.60973084
PIK3CD-AS1	-2.395474072	-0.974510991	0.329802885	0.765111259
PIK3CD-AS2	2.052876052	2.267063677	0.023386336	0.24836972
CLSTN1	-0.476110011	-0.846276825	0.397398333	0.813353732
CTNNBIP1	-0.416792348	-0.620330668	0.535040108	0.880300859
LZIC	-0.499854144	-1.164025879	0.244413524	0.687601492
NMNAT1	0.182622389	0.257527454	0.796771625	0.961862781
UBE4B	-0.433372138	-0.873137586	0.382588089	0.803491873
KIF1B	-0.61060933	-0.97629009	0.328920729	0.76445395
PGD	0.862056037	2.34377983	0.019089436	0.224094089
APITD1	-1.202576281	-1.543407408	0.122731957	0.524362231
CORT	1.425026386	0.373188602	0.709008079	NA
DFFA	1.110874948	2.544333392	0.010948653	0.170357586
PEX14	1.343013697	1.391075371	0.164202572	0.588225808
CASZ1	-0.092359649	-0.050469564	0.959748203	0.993755273
TARDBP	0.047761213	0.121572326	0.903237731	0.984154337
MASP2	-0.247114152	-0.346768455	0.728765277	0.945517639
SRM	0.221414358	0.408198041	0.683128287	0.935923008
EXOSC10	0.253892547	0.639054534	0.522787456	0.87738597
MTOR	-0.183855411	-0.391231855	0.695625864	0.938879914
MTOR-AS1	1.018511372	0.266683314	0.789713002	NA
ANGPTL7	-0.099244117	-0.03905229	0.968848699	NA
UBIAD1	0.845275688	1.635555088	0.101932737	0.484423602
FBXO44	-0.354521949	-0.19574463	0.844810051	0.972212021
FBXO6	-0.257764123	-0.153369802	0.878106657	0.980423257
MAD2L2	0.112410775	0.246015732	0.805670054	0.964382828
DRAXIN	-5.524977067	-1.40564923	0.15982831	NA
AGTRAP	0.955480737	1.605916972	0.108292154	0.497010083
MTHFR	1.378450622	2.288570148	0.02210434	0.24181763
CLCN6	1.060839291	1.650338135	0.098873797	0.480132038
NPPA-AS1	1.476458184	0.484187815	0.628252584	NA
NPPA	5.33114993	1.493366306	0.135341328	NA
RNU5E-1	-0.791226211	-0.687184491	0.491966476	0.86240812
KIAA2013	0.147016723	0.233802588	0.815138241	0.966429129
PLOD1	1.553529448	2.163361345	0.030513398	0.280678524
MFN2	0.348157547	0.657342909	0.510960452	0.871274907
MIIP	1.947834335	2.826645719	0.004703834	0.107248961
TNFRSF8	-3.50353676	-0.993824396	0.320308367	NA
TNFRSF1B	-0.447208896	-0.349820056	0.726473747	0.944772958
VPS13D	-0.497324205	-0.972934048	0.330586082	0.765452709
DHRS3	3.748534748	1.420903892	0.155344701	0.575106838
HNRNPCL1	1.018248386	0.323512699	0.746306992	NA
PRDM2	-0.374915228	-0.870927896	0.383793524	0.804889974
KAZN	2.113479945	1.809031138	0.070446166	0.413133001
TMEM51	-0.7346094	-0.366389665	0.714074331	0.943111375
EFHD2	0.728823003	1.389732474	0.16461013	0.58876991
CASP9	0.77314281	0.968224724	0.33293215	0.767728648
DNAJC16	0.204565236	0.482913514	0.629157146	0.915155182
AGMAT	2.180988673	1.765258592	0.077520315	0.431806663
DDI2	4.083600479	1.532865001	0.125309121	0.528186736
RSC1A1	4.690774987	3.106014046	0.001896277	0.06344034
PLEKHM2	0.761812928	1.265732423	0.205608896	0.644854377
SLC25A34	0.740987302	0.878281629	0.379790903	0.801660107
FBLIM1	1.40431606	0.46201375	0.64407146	NA
UQCRHL	-0.156999201	-0.301076469	0.763356184	0.952523471
FLJ37453	-0.363298365	-0.64226612	0.520700408	0.876952406
SPEN	0.001669818	0.004136589	0.996699489	0.999519355
MIR5096	1.384858975	0.604543078	0.545482638	0.883910922
ZBTB17	1.903723002	3.069044301	0.002147447	0.068683522
CLCNKB	6.968912279	2.527356146	0.011492489	0.174688368
EPHA2	0.603250033	0.171179269	0.864082808	NA
ARHGEF19	0.836537117	0.858477539	0.390628828	0.809313787
RSG1	1.091621103	0.299789166	0.76433798	NA
FBXO42	-0.925037541	-1.673026377	0.094322103	0.47213255
SZRD1	0.507134227	0.923657907	0.355664454	0.78713629
SPATA21	-0.380168628	-0.100227462	0.920163744	NA
NECAP2	0.83968259	1.668531443	0.095210275	0.473549451
CROCCP3	-1.712821081	-1.489763152	0.136286523	0.54545127
NBPF1	-0.24790335	-0.436708401	0.662322836	0.926715405
CROCCP2	-0.148959028	-0.285059324	0.775598692	0.955034946
MST1P2	-0.137155775	-0.055091926	0.956065228	NA
MST1L	3.666873616	1.264941103	0.205892442	NA
CROCC	0.897920971	0.738189202	0.460399483	0.848280489
MFAP2	-1.483164393	-2.101580522	0.035590038	0.300395571
ATP13A2	0.853369004	0.892101061	0.372338766	0.795024684
SDHB	0.225692084	0.480973346	0.630535443	0.915425892
PADI4	-1.424852561	-1.80322026	0.07135363	0.414729888
RCC2	0.431716867	1.140065471	0.254259026	0.692732363
IGSF21	4.259369909	1.08653746	0.277241277	NA
ALDH4A1	1.055180525	1.047632066	0.294808158	0.734734897
IFFO2	0.623488813	0.645480228	0.518616027	0.875683448
UBR4	0.432941579	1.074692066	0.282512617	0.721130026
EMC1	0.60172004	1.329482978	0.183688678	0.617743412
MRTO4	0.80438798	1.781577797	0.074818108	0.425338189
AKR7L	-1.591628082	-0.539806108	0.589330754	0.903329261
AKR7A3	0.476776672	0.192911216	0.847028501	0.973336061
LOC100506730	0.273792608	0.126675451	0.899197277	0.983547308
AKR7A2	-0.399753817	-0.556871895	0.577614958	0.898547875
PQLC2	2.269732168	1.971861267	0.048625446	0.350839576
CAPZB	0.339297434	0.88150806	0.378042893	0.800871244
MINOS1	-0.303131298	-0.518244294	0.604287834	0.907991179
RPS14P3	-0.697040914	-1.349636039	0.177132758	0.609243577
TMCO4	-0.685819981	-0.695514853	0.486732706	0.860716876
OTUD3	-0.866828955	-1.693840793	0.09029554	0.464314655
UBXN10	8.642692261	2.211874212	0.026975358	0.264152031
MUL1	0.521245938	0.774294269	0.438756792	0.835648219
CDA	1.084790022	0.360185163	0.71870867	0.943638235
PINK1	1.584350591	0.412532339	0.679949282	NA
PINK1-AS	-0.307617647	-0.162157438	0.871181875	0.979025618
DDOST	1.132791329	2.235514085	0.025383618	0.258076122
KIF17	0.768331766	0.395184357	0.692706837	0.938361039
HP1BP3	-0.383169133	-1.134910303	0.256412903	0.694612677
EIF4G3	-0.984382003	-1.932139053	0.053342345	0.368939336
ECE1	0.914315597	0.815378968	0.414855419	0.821911232
NBPF3	-0.37405015	-0.175449576	0.860726389	0.976083557
USP48	-0.313751265	-0.750383575	0.45302372	0.844603562
LDLRAD2	-1.146866306	-1.14358115	0.252797383	0.692630649
HSPG2	1.922050397	2.023359291	0.043036118	0.330901527
LOC101928043	-0.656778734	-0.189873394	0.849408341	0.974471909
LINC00339	0.111965715	0.199433141	0.841923938	0.97094258
CDC42	-0.86344518	-2.018430603	0.043546435	0.332821987
ZBTB40	-0.361385452	-0.719037006	0.472118119	0.853825326
C1QA	20.79299218	7.708677778	NA	NA
C1QC	22.88260012	5.85619715	NA	NA
C1QB	3.426555587	0.91564035	NA	NA
KDM1A	0.010497308	0.024568631	0.980399041	0.996845502
MIR3115	-2.014298164	-0.728523205	0.466293369	NA
MIR4419A	-1.356320464	-0.359642922	0.719114181	NA
LUZP1	-0.352164146	-0.841762183	0.399921084	0.815074897
LINC01355	2.010745961	1.061408653	0.288504226	0.727093767
HNRNPR	0.309667833	0.85157004	0.394452774	0.811919097
ZNF436	0.475214038	0.447023364	0.654858191	0.924226315
ZNF436-AS1	1.516624917	1.094269672	0.273836722	0.71039161
TCEA3	3.050918397	0.791783307	0.428487037	NA
E2F2	-1.131992348	-2.160136009	0.030762142	0.281111454
ID3	-0.620344895	-0.265937294	0.790287502	0.960040406
RPL11	-0.167005559	-0.3876469	0.698277357	0.939455882
TCEB3	0.628809796	1.357366291	0.174664854	0.604446777
TCEB3-AS1	-1.235603741	-1.565916772	0.117368103	0.515914591
PITHD1	-0.497442503	-0.862922032	0.388180336	0.807839451
LYPLA2	1.043732205	1.760902481	0.07825491	0.433456331
GALE	1.282044066	2.414739829	0.015746453	0.203799966
HMGCL	0.607249082	1.240663345	0.214730141	0.65447161
FUCA1	0.817588796	1.05126176	0.293138385	0.732686878
CNR2	2.593242996	0.694266317	0.48751521	0.860716876
PNRC2	-0.316884236	-0.836222814	0.403029566	0.816052072
SRSF10	-0.427848565	-1.236261195	0.21636149	0.65610084
STPG1	0.899350533	1.181748065	0.23730568	0.679436752
NIPAL3	0.428450097	0.902008166	0.36705253	0.791178435
RCAN3	1.197015837	0.842878917	0.399296166	0.814448645
LOC100506985	-1.082158806	-0.428750949	0.668104478	0.928920199
SRRM1	-0.374317239	-0.963309563	0.335392196	0.768800848
CLIC4	-1.179419809	-2.383195063	0.017163097	0.211168758
RUNX3	-0.264234838	-0.444252821	0.656859807	0.925164994
SYF2	-0.563055055	-1.301930926	0.192939999	0.629778401
RSRP1	0.056505183	0.142968292	0.886315223	0.982133085
RHD	1.620583753	1.183672312	0.236542804	0.678918138
TMEM50A	0.217535559	0.497238613	0.619020795	0.911543252
RHCE	2.102135166	1.296572542	0.194778305	0.631113456
TMEM57	-0.087979379	-0.188787812	0.850259125	0.974471909
LDLRAP1	-0.094922591	-0.09189889	0.926778373	0.988406086
MAN1C1	-0.934889417	-0.877684655	0.380114874	0.801909773
SEPN1	0.693467909	0.977485643	0.328328782	0.763884657
MTFR1L	1.183878553	1.832147336	0.066929473	0.405065494
LOC646471	6.602702873	2.524311001	0.011592532	0.17505357
AUNIP	1.493365803	1.99795798	0.045721216	0.341660379
PAQR7	0.563136537	0.910432287	0.362594577	0.790455637
STMN1	-0.480701876	-1.201755883	0.229458123	0.671140509
PAFAH2	-0.466074213	-0.660722318	0.508790409	0.870494135
PDIK1L	0.111831393	0.189753319	0.849502437	0.974471909
ZNF593	0.73138367	1.298959452	0.193957845	0.630541202
CNKSR1	0.620750925	0.373626289	0.708682373	0.941743155
CEP85	0.596775842	1.216313612	0.223865478	0.663660641
SH3BGRL3	-0.249325663	-0.698828	0.484659528	0.860295567
UBXN11	-0.323006856	-0.437690184	0.661610886	0.926188208
CD52	-0.966588894	-2.15834822	0.030900768	0.281262131
ZNF683	3.318293059	1.823225678	0.068269218	0.407325704
LIN28A	3.707889182	0.954536392	0.339812197	NA
DHDDS	-0.24193652	-0.410685925	0.681302849	0.935908328
LOC101928324	-0.785807204	-0.388371534	0.697741107	0.939272104
HMGN2	0.26741631	0.494345618	0.621062113	0.912395391
RPS6KA1	1.234356013	2.368258999	0.01787202	0.216802193
ARID1A	-0.064181991	-0.157141403	0.875133408	0.979959055
PIGV	-0.52976215	-0.792512505	0.428061903	0.831627013
ZDHHC18	2.056884597	2.17589238	0.029563309	0.276558048
GPN2	0.364899681	0.484227693	0.628224286	0.914666076
GPATCH3	1.187394442	1.318336628	0.187390985	0.620777851
NUDC	0.656550988	1.70713114	0.08779768	0.456567764
SLC9A1	2.399151034	1.668970945	0.095123138	0.473286424
WDTC1	0.131576563	0.153854504	0.877724457	0.980328085
TMEM222	0.907087134	1.938610179	0.052548823	0.366700551
ACTG1P20	1.142088973	1.155159092	0.248025283	0.69003005
SYTL1	0.051319729	0.060823875	0.951499476	0.99180834
MAP3K6	-1.532475452	-1.221143468	0.222031704	0.661596764
FCN3	-0.626679635	-0.18522771	NA	NA
GPR3	0.651201359	0.313773991	0.7536927	0.950508583
WASF2	-0.049572767	-0.121769457	0.903081604	0.984154337
AHDC1	-1.685705965	-2.043261319	0.041026576	0.323737411
FGR	-5.983121917	-2.461954118	0.013818234	0.190556437
IFI6	-1.006798562	-1.148171093	0.25089794	0.691257595
FAM76A	-0.501612157	-1.046518622	0.295321652	0.735290721
STX12	-0.510515701	-0.924955992	0.354988799	0.786795033
PPP1R8	0.142433457	0.225156965	0.821857167	0.967947332
THEMIS2	1.632763402	2.984647281	0.002839055	0.080548709
RPA2	0.46669685	1.226197209	0.220124471	0.660039023
SMPDL3B	3.845688094	3.813200029	0.000137179	0.010648096
XKR8	0.959176036	1.00502128	0.314886603	0.751691119
EYA3	0.202478099	0.502757921	0.615134482	0.910247741
PTAFR	-0.04633441	-0.076976318	0.938642385	0.990680892
DNAJC8	-0.220474592	-0.534387917	0.593073177	0.904131546
ATPIF1	0.437806113	0.812153504	0.416703556	0.82271383
SESN2	1.003591357	0.388065003	0.69796793	0.939394398
MED18	0.427465044	0.632484952	0.527070038	0.87738597
PHACTR4	0.346002414	0.844932924	0.398148291	0.813990594
SNHG3	-0.092508259	-0.205325648	0.837317706	0.97092489
RCC1	0.628976908	1.207687911	0.22716733	0.66860136
SNORA73A	0.548088369	0.246845617	0.805027705	0.964382828
SNORA73B	1.020443776	1.306291739	0.191453365	0.627017802
TRNAU1AP	-0.504093702	-1.135213612	0.256285828	0.694612677
SNHG12	-0.586336295	-1.322940945	0.185855017	0.620451598
SNORD99	0.011197861	0.012299217	0.990186892	0.998484657
SNORA61	-0.253639265	-0.323645002	0.746206813	0.948728486
SNORA16A	-1.127583908	-0.376042992	0.706884935	NA
RAB42	2.972607271	0.771371706	0.440486641	NA
TAF12	0.818937505	1.869057601	0.061614801	0.39069835
RNU11	-1.172632655	-0.656360217	0.511592381	0.871754877
GMEB1	-0.091818793	-0.13807669	0.890179808	0.982774706
YTHDF2	-0.038231999	-0.102532306	0.918334171	0.987464944
EPB41	1.088087177	1.812204822	0.069954554	0.412004295
SRSF4	-0.207631214	-0.542655324	0.58736714	0.90284256
MECR	0.633244949	0.903789826	0.366106857	0.790455637
PTPRU	-5.988562801	-1.52611198	0.126981979	NA
MATN1	6.513812521	2.454005842	0.014127469	0.191936317
MATN1-AS1	-1.667169828	-0.467436594	0.640187547	NA
LAPTM5	0.169152157	0.337689086	0.7355975	0.946867393
PUM1	-0.328614079	-0.758386433	0.448219678	0.842553299
SNORD85	4.11873028	1.050295545	0.293582253	NA
SNRNP40	0.163128566	0.448944285	0.653471849	0.923755176
ZCCHC17	0.471902692	1.165731873	0.243722869	0.686795063
FABP3	-0.438033074	-0.212386508	0.831805511	0.969532168
SERINC2	0.437102265	0.115782202	0.907825156	NA
LINC01225	-2.832569604	-0.9219297	0.356565246	NA
LINC01226	-1.850943199	-1.272208465	0.203299061	0.641613321
TINAGL1	-4.666248623	-3.093670288	0.001976971	0.064883142
PEF1	0.511985879	1.156586835	0.247441203	0.689571421
PTP4A2	-0.157395939	-0.340312783	0.733620992	0.946683254
KHDRBS1	-0.200276397	-0.505085268	0.613498948	0.909876105
TMEM39B	1.497847715	2.540664088	0.011064216	0.171311821
KPNA6	-0.062620088	-0.165756055	0.86834893	0.977603112
TXLNA	0.534221101	1.15163967	0.249469173	0.690903099
CCDC28B	1.311861071	3.056068223	0.002242602	0.070979549
IQCC	0.291731945	0.31633516	0.751748127	0.950147704
DCDC2B	-0.452385138	-0.175296082	0.86084699	NA
TMEM234	-0.375793819	-0.440766346	0.65938216	0.925882449
EIF3I	0.535013222	1.424642465	0.154260578	0.572973877
MTMR9LP	0.544274907	0.14899674	0.881556205	NA
LCK	0.349158632	0.377441001	0.705845901	0.940469896
HDAC1	0.500191073	1.204491771	0.228399561	0.670236202
MARCKSL1	-0.538426558	-1.234980718	0.21683768	0.656308046
FAM229A	1.358148296	0.356833114	0.721216744	NA
TSSK3	-2.739350092	-1.261071191	0.207283199	0.646435991
BSDC1	0.731544043	1.533972106	0.125036515	0.527817537
ZBTB8A	0.137974911	0.240992815	0.809560686	0.965481054
ZBTB8OS	-0.451448706	-0.78760027	0.430930556	0.832729837
RBBP4	-0.100247122	-0.203280949	0.838915445	0.97094258
KIAA1522	-1.525277403	-1.121591191	0.262036299	0.698679186
YARS	1.039429435	2.713911364	0.006649395	0.129766522
S100PBP	-1.049701884	-2.421332385	0.015463731	0.201555557
FNDC5	-1.479472495	-0.443905628	0.657110815	NA
RNF19B	-1.658478788	-1.465759061	0.142713938	0.556472949
AK2	0.570142109	1.469798115	0.14161644	0.554703136
AZIN2	4.630035532	1.182003209	0.237204427	NA
TRIM62	-1.41474643	-0.901217655	0.367472606	0.791483865
ZNF362	0.988900023	1.907417789	0.056466508	0.376354047
PHC2	-0.396371403	-0.689341382	0.490608462	0.860792015
LOC101929464	1.694274961	0.881422282	0.378089302	0.800871244
ZSCAN20	1.078011437	0.584287452	0.559026933	0.890256795
CSMD2	0.374072259	0.098970834	0.921161428	NA
GJA4	-0.259066325	-0.094449573	0.924752038	0.988406086
SMIM12	0.840576271	1.670534991	0.094813563	0.472973969
LOC653160	0.140700777	0.054785739	0.956309162	0.992771374
ZMYM6NB	0.031404664	0.064469829	0.94859613	0.99180834
ZMYM6	-0.660940511	-1.329672511	0.183626196	0.617743412
ZMYM1	-1.417717374	-2.449467431	0.014306765	0.19383172
SFPQ	-0.661631654	-1.598893985	0.109844161	0.500446843
ZMYM4	-0.601884684	-1.466840174	0.142419538	0.556331228
KIAA0319L	0.3158889	0.64805831	0.516947237	0.87464091
NCDN	0.909535298	0.889783201	0.373582309	0.796687389
TFAP2E	-0.534208532	-0.42376556	0.671736798	0.930768281
PSMB2	-0.124556262	-0.278386283	0.780715848	0.957096046
C1orf216	0.220191283	0.231105722	0.81723267	0.966491328
CLSPN	-0.474422449	-1.192700514	0.232986684	0.675021392
AGO4	-0.689113404	-1.447751015	0.147686697	0.565167392
AGO1	0.057668239	0.108779124	0.913377682	0.986776583
AGO3	-0.517035746	-0.879105956	0.379343829	0.801436343
TEKT2	1.811972367	0.48171693	0.630007048	NA
ADPRHL2	0.180284188	0.226922315	0.82048415	0.967702048
COL8A2	-3.404662828	-1.870375803	0.06143165	0.389715842
TRAPPC3	1.048293934	1.593113804	0.111134663	0.502798834
MAP7D1	0.436274478	0.715241132	0.474460057	0.854468321
THRAP3	-0.282244791	-0.868496349	0.38512267	0.805638143
SH3D21	-0.592047849	-0.167281809	0.867148317	NA
EVA1B	-0.142874436	-0.109662489	0.91267705	0.986656663
STK40	1.028869788	1.514652318	0.129860476	0.535548702
LSM10	0.303120311	0.666724285	0.504948263	0.868921866
OSCP1	-0.177792573	-0.107822095	0.914136816	0.986922049
MRPS15	0.333427485	0.725729802	0.468004428	0.852302252
CSF3R	-0.223648695	-0.369863574	0.711484143	0.942831907
LINC01137	0.010914914	0.006262718	0.995003106	0.999296365
ZC3H12A	0.946917835	0.704200862	0.481307694	0.858174609
MEAF6	0.337330959	0.894766793	0.370911765	0.794835812
SNIP1	0.885691655	1.332447613	0.182713145	0.616344611
DNALI1	-0.015712627	-0.011407578	0.990898267	0.998484657
GNL2	0.338634973	0.769648404	0.441508484	0.837956418
C1orf109	0.516772873	0.959504697	0.337304554	0.770315542
CDCA8	0.190833112	0.405244894	0.685297508	0.936389511
MANEAL	-4.578161057	-1.165423137	0.243847756	NA
YRDC	0.023695544	0.03804598	0.969651022	0.995575102
C1orf122	-0.344678007	-0.351686324	0.725073518	0.944680886
MTF1	-0.720026497	-1.204301473	0.228473078	0.670236202
INPP5B	0.131908408	0.293384678	0.769228136	0.954081456
SF3A3	0.19421035	0.521660301	0.60190687	0.907895468
FHL3	0.522349114	0.70962752	0.477935149	0.856411367
UTP11L	-0.276168618	-0.541598381	0.588095207	0.903329261
RRAGC	-0.86279135	-1.646930455	0.099572341	0.481343367
RHBDL2	-0.615787188	-0.168938418	0.86584508	NA
AKIRIN1	-0.332665613	-0.689969239	0.490213532	0.860792015
NDUFS5	-0.210275257	-0.388764174	0.697450605	0.939153855
MACF1	-0.772779817	-2.016377712	0.043760494	0.333134298
KIAA0754	-0.664906993	-0.925838413	0.354529961	0.786262922
BMP8A	0.494677419	0.356387686	0.72155025	0.943739095
PPIEL	-0.518949811	-0.420984372	0.673766493	0.931753391
PABPC4	0.411370548	0.998438471	0.318066786	0.753683551
HPCAL4	4.747840003	1.212328123	0.225386803	NA
PPIE	0.753805517	1.86756595	0.061822596	0.390804216
BMP8B	4.466961139	1.206453424	0.227642707	NA
TRIT1	0.422762015	0.91887066	0.358163228	0.788374545
MFSD2A	0.380695681	0.156927782	0.875301764	0.979959055
CAP1	0.151406432	0.344595065	0.730398817	0.945517639
PPT1	0.324755039	0.686516062	0.492387739	0.862878534
RLF	-0.357840787	-0.62734184	0.530435183	0.877944126
ZMPSTE24	0.495055393	1.116491607	0.264211761	0.701357209
COL9A2	1.75316543	1.221141147	0.222032583	0.661596764
SMAP2	0.407940794	0.701510394	0.48298455	0.859271662
ZFP69B	-5.773182659	-3.39544229	0.000685178	0.033334883
ZFP69	-1.021275057	-0.980634218	0.326773154	0.762544277
EXO5	0.821066926	1.097221214	0.272544702	0.70956545
ZNF684	-0.083657682	-0.111144201	0.911501998	0.986310239
RIMS3	-1.835190931	-1.070326453	0.284472391	0.723791432
NFYC-AS1	-0.073606762	-0.048864084	0.961027611	0.99394453
NFYC	0.227760458	0.604889093	0.545252691	0.883910922
KCNQ4	6.687337992	2.653758785	0.007960071	0.145289692
CITED4	-0.954050086	-0.369832713	0.711507139	NA
CTPS1	0.533956051	1.168887066	0.242449135	0.685136381
SLFNL1-AS1	-0.373471613	-0.205599683	0.837103625	0.97086469
SCMH1	-0.74193427	-1.119228057	0.263042859	0.699877369
HIVEP3	-0.388602756	-0.249215357	0.803194201	0.963991375
FOXJ3	-0.412792226	-0.943792199	0.345275848	0.778507958
ZMYND12	-1.394344396	-0.996089859	0.319206487	0.755089202
PPCS	0.116860271	0.24805159	0.804094491	0.964213018
CCDC30	0.403153589	0.271226122	0.786217123	0.958542486
PPIH	-0.165444799	-0.346336136	0.729090114	0.945517639
YBX1	-0.089572941	-0.178026338	0.858702291	0.97562389
CLDN19	-2.040638166	-0.570323571	0.568458257	NA
P3H1	-0.304918102	-0.433553268	0.664612876	0.927102352
C1orf50	0.104794416	0.165203251	0.868784006	0.977603112
SVBP	-0.017628152	-0.031859447	0.974584139	0.996353188
ERMAP	1.760396594	3.167753087	0.001536219	0.056157761
ZNF691	0.084685922	0.165527788	0.86852858	0.977603112
SLC2A1	0.629841774	0.948123619	0.343066525	0.775921246
SLC2A1-AS1	-3.864955644	-1.002168602	0.31626217	NA
EBNA1BP2	0.638905537	1.583227335	0.113369658	0.507826146
MIR6733	3.878217888	0.988292486	0.323009424	NA
CFAP57	-1.156454195	-0.772816434	0.439631026	0.836495903
TMEM125	5.352512667	1.36786594	0.171354043	NA
C1orf210	4.962207647	1.26749083	0.204979841	NA
TIE1	0.314656519	0.419188445	0.675078416	0.932289703
MPL	0.175110358	0.349147547	0.726978543	0.945113147
CDC20	0.724029617	1.675011416	0.093931992	0.471263011
ELOVL1	0.896699524	1.346366165	0.178184457	0.60973084
MED8	0.776736334	1.824820238	0.068028161	0.407240974
SZT2	0.699878325	1.049418438	0.293985576	0.734007716
KDM4A	-0.000468378	-0.000662394	0.999471486	0.999811487
KDM4A-AS1	0.774965859	0.680945259	0.495906129	0.863847707
ST3GAL3	0.787175993	0.783210644	0.433503426	0.833641869
LOC101929592	-1.880935547	-0.727872447	0.466691671	0.851707677
IPO13	1.26457446	1.773616045	0.076126682	0.42862362
DPH2	0.753718181	1.54691938	0.121882687	0.523485573
ATP6V0B	0.244263773	0.684552734	0.493626202	0.863539687
B4GALT2	1.341047919	1.384859311	0.166095491	0.590274845
CCDC24	4.340520475	2.601668247	0.009277155	0.158550768
SLC6A9	5.78259512	1.559112566	0.11896974	NA
DMAP1	1.208125895	2.161801103	0.03063351	0.280678524
ERI3	0.44508547	1.010643932	0.312186881	0.748878283
ERI3-IT1	0.095628742	0.02593834	0.97930652	NA
RNF220	0.160049621	0.314256925	0.753325911	0.95042918
TMEM53	1.175178157	1.504754915	0.132387099	0.54058786
C1orf228	-0.06581295	-0.10623962	0.915392237	0.987263138
RNU5F-1	-0.803565108	-0.879281942	0.379248425	0.801436343
RNU5D-1	-0.725594815	-0.792776063	0.427908305	0.831627013
KIF2C	0.145569742	0.239220551	0.810934568	0.965766995
RPS8	0.131950294	0.307932728	0.758133522	0.951428877
SNORD55	-0.745195624	-0.234673705	0.814461998	NA
SNORD46	-1.443736149	-0.551529621	0.581270667	NA
SNORD38A	0.244856504	0.119562219	0.904829949	0.98496367
SNORD38B	0.983751862	0.427785311	0.668807432	0.928982308
PLK3	0.233200477	0.130248781	0.896369601	0.982791524
TCTEX1D4	-3.164937365	-1.239963095	0.214989045	0.65447161
BTBD19	0.610793913	0.306157821	0.759484485	0.952047761
PTCH2	-1.722560772	-1.925994749	0.054105029	0.370819197
EIF2B3	0.139176401	0.322061998	0.747405727	0.948834301
HECTD3	0.36392133	0.427078123	0.669322427	0.928982308
UROD	2.385980987	4.627383906	3.70E-06	0.000664497
ZSWIM5	7.093740446	3.132160948	0.001735247	0.060392722
LINC01144	-1.206467816	-0.572867531	0.56673439	0.894308939
HPDL	2.677141998	3.828537748	0.000128907	0.010177749
MUTYH	0.53795729	0.815678865	0.41468383	0.821911232
TOE1	0.593941509	1.081075009	0.279663749	0.717935961
TESK2	1.819537784	1.462002469	0.143740533	0.558353373
CCDC163P	2.61492225	1.767511394	NA	NA
MMACHC	1.808660043	1.675919568	0.093753948	0.471263011
PRDX1	-1.108584619	-2.811191187	0.004935845	0.111253779
AKR1A1	0.001248674	0.003506488	0.997202233	0.999519355
NASP	0.249564193	0.746213975	0.455538168	0.845491267
CCDC17	-1.220715891	-0.515669176	0.606085487	0.907991179
GPBP1L1	0.376467054	0.908225356	0.36375917	0.790455637
RPS15AP10	0.075774481	0.094148388	0.924991283	0.988406086
TMEM69	-0.093580052	-0.216355596	0.828710576	0.968965758
IPP	-0.998493822	-0.768717024	0.442061316	0.838314741
MAST2	0.310133255	0.332585344	0.739447308	0.948048743
PIK3R3	-1.456657024	-1.066828874	0.286049117	0.72528965
POMGNT1	0.707756132	0.856089752	0.391948137	0.810181682
LURAP1	-5.148665424	-1.33480572	0.181939941	NA
RAD54L	-0.287162846	-0.47025137	0.638175437	0.919543848
LRRC41	1.090282363	2.090759938	0.036549589	0.304037129
UQCRH	-0.328702279	-0.67224844	0.501425548	0.867405827
NSUN4	0.057074417	0.131084216	0.895708687	0.982791524
FAAH	-1.858794681	-0.896826433	NA	NA
MKNK1	0.575394794	1.288486287	0.197576739	0.635404724
MOB3C	2.059729024	1.552855126	0.120457749	0.521541149
ATPAF1	-0.466041438	-0.690101749	0.490130203	0.860792015
EFCAB14	-0.331817115	-0.814866198	0.415148903	0.821924065
CYP4Z1	4.86261179	1.241865124	0.21428633	NA
LINC00853	-1.05620681	-0.512551573	0.608265036	0.907991179
PDZK1IP1	2.110217443	0.980696232	0.326742563	0.762544277
TAL1	1.068474628	2.720311499	0.006522045	0.129104712
STIL	0.822644046	1.634313888	0.102192959	0.484890149
CMPK1	-0.146203518	-0.35121318	0.725428423	0.944709299
LINC01389	0.217545879	0.088045927	0.929840173	0.988903007
FOXD2-AS1	-0.655334521	-0.215818863	0.829128944	0.968965758
SPATA6	-1.908792272	-2.090798135	0.036546163	0.304037129
AGBL4	-6.645726891	-1.696305369	0.089828064	NA
BEND5	-0.552347717	-0.822140007	0.410997218	0.820318083
ELAVL4	-2.045088704	-1.724874781	0.084550041	0.447940154
FAF1	-0.432805302	-0.818799316	0.412900921	0.820461
CDKN2C	4.215245934	1.456816727	0.145166977	0.560796814
RNF11	-1.531529021	-1.969303356	0.048918266	0.351220886
EPS15	0.136175763	0.3593292	0.719348832	0.943638235
OSBPL9	-0.425749896	-1.003617479	0.315563026	0.752266104
NRD1	-0.344058737	-0.898002636	0.369184144	0.793720591
RAB3B	-0.588870251	-0.155581638	0.876362799	NA
TXNDC12	-0.121221031	-0.311156675	0.755681517	0.950835599
TXNDC12-AS1	-2.719236525	-0.714108437	0.475160129	NA
BTF3L4	-0.574866071	-1.695264792	0.090025201	0.463960536
ZFYVE9	-0.392807938	-0.23786388	0.811986671	0.966050429
CC2D1B	-0.510788687	-0.522817143	0.601101509	0.907895468
ORC1	0.351492308	0.644048522	0.51954397	0.876270207
PRPF38A	-0.100075798	-0.237232852	0.812476152	0.966075503
ZCCHC11	-0.969244465	-2.354552842	0.018545007	0.22158716
GPX7	0.108581496	0.213879796	0.830640796	0.969294533
COA7	0.271502646	0.425848003	0.670218606	0.929666748
ZYG11B	-0.232711458	-0.460221417	0.6453573	0.922668077
ZYG11A	5.402372288	1.380682972	0.167376459	NA
ECHDC2	-0.162676151	-0.266719158	0.789685402	0.959697791
SCP2	-0.677451932	-1.691226215	0.090793606	0.465662678
CPT2	-0.026897278	-0.03767635	0.969945733	0.995578613
C1orf123	0.069106653	0.152446276	0.87883496	0.980528315
MAGOH	-0.094920362	-0.153324716	0.878142211	0.980423257
LOC100507564	3.013119642	1.034721827	0.30079884	0.739727184
LRP8	-0.531477066	-0.938894958	0.347784678	0.779961191
NDC1	-0.293122068	-0.749421394	0.453603261	0.844650684
YIPF1	0.611903815	0.98661902	0.323829442	0.759652191
DIO1	-0.516804214	-0.182711455	0.855024427	NA
HSPB11	-0.511281504	-1.038386084	0.299090346	0.737952019
LRRC42	0.046341961	0.077985964	0.937839218	0.990569003
TMEM59	-0.281552145	-0.77076397	0.440846847	0.837093705
TCEANC2	-0.054662622	-0.111781221	0.910996877	0.986065674
CYB5RL	0.497784059	0.596331926	0.550953507	0.886775906
MRPL37	0.758934622	1.975589353	0.048201305	0.349912769
SSBP3	0.236164727	0.511959598	0.608679286	0.907991179
SSBP3-AS1	-0.891334305	-0.661024627	0.50859652	0.870494135
ACOT11	-0.60643777	-0.427207875	0.669227926	0.928982308
MROH7	-0.948161214	-0.330159179	0.74127969	NA
TTC4	2.026629856	1.470493386	0.141428176	0.554515779
PARS2	0.371776213	0.393664341	0.693828871	0.938771091
DHCR24	0.463961715	0.57983962	0.562022776	0.892144182
USP24	-0.143317835	-0.348593622	0.727394417	0.945386949
LOC100507634	1.481913251	0.875683312	0.38120222	0.802815031
PPAP2B	-1.213280223	-0.943308206	0.34552328	0.778507958
OMA1	-0.422703084	-0.896442256	0.370016607	0.794782073
MYSM1	-0.750963696	-1.749908834	0.080134046	0.439087002
JUN	-1.775712236	-2.802552214	0.005070001	0.112011675
LINC01358	-1.556367306	-0.413317231	0.679374207	NA
FGGY	0.625205376	0.822941953	0.410541004	0.820013331
HOOK1	0.05297275	0.06168159	0.950816401	0.99180834
CYP2J2	0.881724098	0.343124674	0.73150467	0.945835675
LOC101926964	-4.678006254	-1.301671221	0.193028802	NA
NFIA-AS2	-2.615263113	-0.966429886	0.333829115	0.76864414
NFIA	1.47628162	2.498594761	0.01246868	0.181710432
NFIA-AS1	-3.56268679	-1.688467153	0.091321589	0.466286081
TM2D1	-0.460086009	-1.023191172	0.306217466	0.743978676
INADL	1.441505745	1.067987977	0.285525935	0.724671537
L1TD1	-5.380551835	-1.373927136	0.169464304	NA
KANK4	-4.724096008	-1.29262538	0.196140657	NA
USP1	0.170863589	0.417053633	0.676639179	0.932954297
DOCK7	0.085519097	0.15434764	0.877335636	0.980121805
ANGPTL3	-0.938379432	-0.815195304	0.414960525	0.821911232
ATG4C	0.167959486	0.357710905	0.720559671	0.943638235
ALG6	-0.515798009	-1.126555199	0.25993059	0.697248704
ITGB3BP	-0.672090396	-1.435822593	0.151052829	0.569028568
EFCAB7	-0.364027051	-0.691553453	0.489217801	0.860765061
DLEU2L	-0.320982342	-0.222301231	0.824079394	0.968736063
PGM1	-0.254707071	-0.383081392	0.701659416	0.940116216
ROR1	-1.802954123	-0.477508369	0.633000163	NA
CACHD1	-0.712039081	-0.585103338	0.558478234	0.89024194
RAVER2	0.207234043	0.379522777	0.704299694	0.940469896
JAK1	-0.931020331	-1.966021846	0.049296087	0.352914009
MIR3671	0.013707596	0.007691444	0.993863176	0.998780744
MIR101-1	0.017015589	0.007446228	0.994058824	NA
AK4	0.41548831	0.447678106	0.654385525	0.92404103
DNAJC6	1.582987257	2.410682666	0.015922696	0.204188004
LEPROT	0.513239089	1.452095273	0.146475116	0.563761911
LEPR	0.551495646	0.955025685	0.339564708	0.7722163
PDE4B	-1.300196433	-1.17037649	0.241849493	0.684820406
SGIP1	-4.215601851	-2.112874898	0.034611477	0.296406228
TCTEX1D1	-1.773169731	-3.154742456	0.001606398	0.057465424
WDR78	0.126281963	0.092961949	0.925933791	0.988406086
MIER1	-1.005887393	-2.792613212	0.005228417	0.114285011
SLC35D1	-0.436830467	-0.856254247	0.391857162	0.810181682
C1orf141	-7.004329142	-1.831584281	0.06701338	NA
IL12RB2	-2.055499732	-3.356262384	0.000790036	0.036396607
SERBP1	0.148377314	0.438657336	0.660909845	0.926051246
GADD45A	-0.488860767	-0.87437605	0.381913496	0.803165542
GNG12	-0.886790715	-0.44345872	0.657433971	0.925164994
WLS	-7.467139605	-2.174378816	0.029676698	0.276866674
DEPDC1	0.310269639	0.479732395	0.63141769	0.916124741
DEPDC1-AS1	-1.816914758	-0.961377289	0.336362499	0.769839432
LRRC7	3.216079232	1.881580748	0.059892962	0.387041596
LRRC40	0.059559342	0.132368112	0.894693135	0.982791524
SRSF11	-0.220182771	-0.693971455	0.48770011	0.860716876
ANKRD13C	-0.949219404	-1.847044225	0.064740731	0.398984246
HHLA3	0.010825274	0.015306806	0.987787413	0.997799704
CTH	0.256905678	0.296110938	0.767145361	0.953806123
PTGER3	4.173958941	2.894792198	0.003794096	0.094116742
ZRANB2-AS1	0.21306413	0.135755136	0.892014859	0.982774706
ZRANB2	-0.402204519	-1.116239552	0.264319609	0.701357209
MIR186	0.178235066	0.120357146	0.904200237	0.984657525
ZRANB2-AS2	-1.668739109	-0.852252107	0.394074182	0.811919097
NEGR1	0.288296582	0.131830069	0.895118702	0.982791524
LRRIQ3	-1.004426926	-0.724541099	0.468733605	0.852731037
FPGT	0.020805641	0.038475396	0.969308648	0.995575102
CRYZ	-0.309420297	-0.774562629	0.438598147	0.835648219
TYW3	-0.133946209	-0.326239628	0.744243061	0.948659012
SLC44A5	5.876147024	1.656917431	0.09753617	NA
ACADM	-0.372552397	-0.961941423	0.336079029	0.769681933
DLSTP1	-0.106169664	-0.060433205	0.951810614	0.99180834
RABGGTB	-0.588393732	-1.295122616	0.195277934	0.631666203
SNORD45C	0.977413112	0.604988999	0.545186306	0.883910922
SNORD45A	0.003493845	0.002702499	0.997843721	0.999652457
SNORD45B	-1.587065873	-1.253531851	0.210012215	0.649594532
MSH4	-6.496125516	-1.657614061	0.09739539	NA
ST6GALNAC3	-3.58553683	-2.530263673	0.011397684	0.173721136
PIGK	-0.939545065	-2.004984987	0.044964652	0.338213525
AK5	-1.148126003	-0.774740007	0.438493306	0.835648219
ZZZ3	-0.1821008	-0.417134669	0.676579908	0.932954297
USP33	0.091878274	0.237628979	0.812168873	0.966075503
FAM73A	-0.088794473	-0.143236859	0.886103121	0.982118474
NEXN-AS1	2.018371001	0.524800304	0.59972202	NA
NEXN	1.918542162	1.686746176	0.091652169	0.466602071
FUBP1	-0.431498697	-1.187766567	0.23492539	0.67723015
DNAJB4	-1.112952913	-1.626471129	0.10384947	0.487891238
IFI44L	1.138588279	0.388582122	0.697585294	0.939153855
IFI44	0.191331416	0.174037326	0.861836128	0.976083557
ADGRL4	-4.868793044	-1.303247777	NA	NA
ADGRL2	-1.546186879	-0.718880429	0.472214596	0.853825326
LOC101927587	-2.287403906	-0.927328111	0.353756203	0.785954246
LOC101927560	-4.918298457	-1.566162302	0.117310626	0.515914591
TTLL7	-1.690947989	-0.762545025	0.445734781	0.840762338
PRKACB	-0.824923796	-2.016505788	0.043747114	0.333134298
SAMD13	0.860671369	0.906537228	0.36465157	0.790455637
RPF1	-0.765271758	-1.486560139	0.137131022	0.546354705
GNG5	-0.316903691	-0.65672417	0.51135829	0.87169614
SPATA1	-1.947442744	-1.912627157	0.055795801	0.374619894
CTBS	-0.404487964	-0.490485111	0.623790663	0.913117448
SSX2IP	0.199963792	0.326874503	0.743762807	0.948659012
MCOLN2	-1.727465802	-0.998697456	0.317941273	0.753683551
C1orf52	-0.080186407	-0.182430394	0.855244975	0.974591326
BCL10	-0.88443404	-2.272814824	0.023037341	0.246367605
LOC646626	-1.64763645	-1.133023982	0.257204182	0.695594087
DDAH1	-1.250739283	-0.597082994	0.550451971	0.886775906
CYR61	2.60106138	0.672315263	0.501383015	NA
ZNHIT6	-0.405985734	-1.033103708	0.301555368	0.74048754
COL24A1	-2.342591065	-4.068236803	4.74E-05	0.004591011
ODF2L	-1.25036371	-2.76239058	0.005737979	0.121597634
MIR7856	-0.052042387	-0.013787348	0.988999636	NA
SH3GLB1	-0.176335531	-0.439494605	0.660303191	0.926051246
Sep-15	-0.433200028	-1.168815727	0.242477882	0.685136381
HS2ST1	-0.24936348	-0.550908702	0.581696262	0.901143318
LINC01140	0.075509441	0.059817688	0.952300838	0.99180834
LOC101927844	1.461514312	0.54604081	0.585037885	NA
LMO4	-0.323522442	-0.709409239	0.478070556	0.856411367
PKN2-AS1	3.522060656	1.249492261	0.211485082	0.651832478
PKN2	-0.557265494	-1.374074738	0.169418481	0.596240448
GTF2B	-0.364928334	-0.886472846	0.37536278	0.797701471
CCBL2	0.259544523	0.55802062	0.576830303	0.897916973
RBMXL1	0.183790498	0.34723802	0.72841251	0.945517639
GBP3	-1.487644496	-2.228817899	0.025826024	0.259712488
GBP2	-3.850330143	-2.805918075	0.005017345	0.112011675
GBP4	-2.532892156	-5.222062011	1.77E-07	5.82E-05
GBP5	-2.206236504	-2.714210449	0.006643395	0.129766522
LOC729930	-1.253940696	-0.587585992	0.556810215	0.89024194
GBP1P1	-2.658443811	-0.840745928	0.400490285	NA
LRRC8B	-0.677955955	-1.260342957	0.20754567	0.646435991
FLJ27354	-2.181500929	-1.201022647	0.229742416	0.671252055
LRRC8C	-1.819444044	-2.59885703	0.009353472	0.158550768
LRRC8D	0.20832147	0.389427908	0.696959631	0.938995822
GEMIN8P4	1.969133689	1.344453096	0.178801914	0.610106328
ZNF326	-0.060405504	-0.145431037	0.884370562	0.981703173
ZNF644	-0.782336679	-1.84500489	0.065036827	0.399206505
HFM1	-0.219870577	-0.262647358	0.792822395	0.960916516
CDC7	-0.613876321	-1.330537281	0.183341311	0.617259336
TGFBR3	-1.22555071	-0.709743691	0.477863093	0.856411367
SETSIP	-1.049803432	-0.360235234	0.718671228	NA
BTBD8	0.012158356	0.010388668	0.991711191	0.998484657
KIAA1107	-1.874901889	-2.231039898	0.025678486	0.258977843
C1orf146	-3.800863976	-1.550570208	0.121004716	0.521920748
GLMN	-0.884183144	-1.811200319	0.070109849	0.412742983
RPAP2	-0.868826071	-1.800403871	0.07179689	0.415591801
GFI1	-4.75072897	-4.770560555	1.84E-06	0.000396621
EVI5	-1.026657193	-1.478111842	0.139377845	0.552116881
RPL5	0.101360756	0.281864533	0.778047386	0.95583001
FAM69A	0.952156245	0.84477243	0.398237911	0.813990594
SNORD21	-1.491958871	-0.866500814	0.38621558	0.806581117
SNORA66	-0.731319775	-0.823689995	0.410115726	0.819816114
MTF2	-0.750835076	-2.030425704	0.042313286	0.328082309
TMED5	-0.79576044	-1.965242643	0.049386161	0.353083311
CCDC18	-0.899992615	-2.126724454	0.033442984	0.29282745
LOC100131564	-0.23097007	-0.557553491	0.577149323	0.89792503
DR1	-0.887655039	-1.552577701	0.120524056	0.521541149
FNBP1L	-0.926402543	-1.903071941	0.057031159	0.377756241
BCAR3	-1.55458214	-1.066351992	0.286264555	0.72528965
DNTTIP2	-0.250789245	-0.637628804	0.523715341	0.87738597
GCLM	-0.685756054	-1.143319656	0.252905897	0.692630649
ARHGAP29	-1.56111931	-0.418793245	NA	NA
ABCD3	-0.002784871	-0.00467821	0.996267342	0.999491374
F3	-6.875502106	-3.01813357	0.002543368	0.076561465
SLC44A3	-6.02653572	-1.535963513	0.124547329	NA
CNN3	-2.333862187	-3.246003993	0.001170372	0.047145859
LOC729970	-0.079208271	-0.023713586	0.981081069	NA
ALG14	-0.305021318	-0.427503454	0.66901267	0.928982308
TMEM56	9.423595148	6.129326296	8.83E-10	5.54E-07
TMEM56-RWDD3	0.247027599	0.134932113	0.892665549	0.982791524
RWDD3	-0.26363143	-0.439939603	0.659980851	0.926051246
PTBP2	-0.845825246	-1.717367673	0.085912014	0.451691895
DPYD	-1.583730846	-3.04447365	0.002330878	0.07256431
DPYD-AS2	-5.210846171	-2.042152888	0.041136368	0.324418492
FRRS1	1.480658571	1.024685107	0.305511792	0.743571682
AGL	0.019476675	0.039349527	0.96861172	0.995575102
SLC35A3	-0.467338145	-0.800299268	0.423537427	0.829291709
HIAT1	0.1627874	0.320526227	0.748569452	0.949211948
SASS6	-0.759551469	-1.583673534	0.113268031	0.507783496
TRMT13	-0.279647814	-0.651766786	0.514551631	0.873208688
LRRC39	3.400148313	1.080194435	0.280055606	NA
DBT	-0.241575553	-0.484325076	0.628155183	0.914666076
RTCA-AS1	-0.513911001	-0.515542156	0.606174219	0.907991179
RTCA	-0.255957236	-0.597526236	0.550156096	0.886775906
CDC14A	-0.300714528	-0.462217755	0.643925172	0.921980736
EXTL2	0.390008004	0.789217495	0.429984898	0.832645486
SLC30A7	-0.636723842	-1.322889751	0.185872044	0.620451598
DPH5	0.157151108	0.355897235	0.721917526	0.94401971
LOC102606465	-0.36911469	-0.716883853	0.473445766	0.85434669
S1PR1	-1.064851591	-0.613671048	NA	NA
RNPC3	-0.856815227	-1.851708261	0.064067727	0.397739948
AMY2B	-2.356105026	-2.872822043	0.004068232	0.097588129
PRMT6	-0.240309772	-0.438864552	0.660759683	0.926051246
VAV3	-1.289345906	-2.721062903	0.006507238	0.129104712
VAV3-AS1	-2.212419871	-1.66644211	0.095625389	0.474682583
SLC25A24	-1.753355714	-2.963556047	0.003041067	0.083256909
FAM102B	-0.289911877	-0.361743565	0.717543669	0.943638235
HENMT1	-0.134330464	-0.299188058	0.764796561	0.952783914
PRPF38B	-0.282190486	-0.827871168	0.407743465	0.818920072
STXBP3	-0.527290698	-1.174936441	0.240020145	0.682940351
AKNAD1	-5.266299227	-2.300342494	0.021428824	0.237626052
GPSM2	-0.689546178	-1.064914714	0.286914526	0.726094178
CLCC1	-0.115663783	-0.236825434	0.81279222	0.966075503
WDR47	-1.421876108	-1.182361837	0.237062159	0.679420836
TAF13	-0.625179363	-0.389845655	0.696650681	0.938995822
TMEM167B	0.249671198	0.493512732	0.621650346	0.912395391
SCARNA2	0.240819352	0.080663164	0.935709832	NA
KIAA1324	-1.84975454	-0.676505859	0.498719527	0.865356821
SARS	1.026265178	2.094740168	0.036194096	0.30235419
CELSR2	-3.353860179	-1.791510306	0.073211442	0.421184308
PSRC1	-0.579377971	-0.811865217	0.416868975	0.822839804
SORT1	-1.348950389	-1.145547384	0.251982479	0.692450658
PSMA5	-0.505129946	-1.183949836	0.236432921	0.678918138
ATXN7L2	1.423999793	1.345833005	0.178356379	0.60973084
CYB561D1	-0.001529245	-0.00146486	0.998831211	0.999766425
GNAI3	0.171002045	0.459021552	0.64621869	0.922691537
GNAT2	-3.574719787	-2.191072219	0.028446567	0.2720043
AMPD2	1.611179525	3.043810709	0.002336021	0.07256431
GSTM4	1.170125407	1.636249336	0.101787415	0.484418369
GSTM2	-0.029912651	-0.043425701	0.965362191	0.995329407
GSTM1	-4.194505222	-2.644394429	NA	NA
GSTM5	-0.585661813	-0.284222085	0.776240192	0.955452631
GSTM3	-0.055586867	-0.095391498	0.924003869	0.988406086
EPS8L3	4.694006444	1.198471373	0.230733561	NA
CSF1	3.209491662	3.352460842	0.000800966	0.036524565
AHCYL1	0.137713183	0.277053266	0.781739206	0.957221783
STRIP1	0.146991883	0.289054961	0.772539319	0.954081456
KCNC4	-0.640960089	-0.170692367	0.864465665	NA
LOC440600	0.910127637	0.536376709	0.591698225	0.903681445
RBM15	-0.126527204	-0.239813202	0.810475072	0.965766995
SLC16A4	-0.567470883	-0.683127695	0.494526157	0.863539687
LAMTOR5	-0.140075281	-0.290649168	0.771319652	0.954081456
LAMTOR5-AS1	-0.93556439	-0.766887106	0.44314864	0.839149189
KCNA3	-2.478074875	-0.809189841	0.418405957	0.825048539
CD53	-1.224624091	-3.631282703	0.000282016	0.018076068
LRIF1	-0.230686999	-0.518975534	0.603777803	0.907991179
DRAM2	-0.319685864	-0.750189165	0.453140783	0.844603562
CEPT1	-0.737516369	-1.779148939	0.075215347	0.426438838
DENND2D	0.103290823	0.131754162	0.895178744	0.982791524
CHI3L2	4.711138202	1.202881256	0.229022275	NA
PIFO	1.802441576	0.589872931	0.555275843	NA
OVGP1	-0.69862406	-0.237255656	0.812458461	0.966075503
WDR77	0.587079781	1.475424086	0.140098564	0.552807262
ATP5F1	-0.247687453	-0.634407366	0.525815004	0.87738597
C1orf162	-1.473240155	-3.036204961	0.002395764	0.073665722
RAP1A	-1.395862162	-2.458152836	0.013965373	0.191135208
FAM212B	5.913856728	1.685287265	0.091933162	NA
LOC101928718	-0.22843539	-0.060508945	0.951750292	NA
DDX20	-0.157594331	-0.323067717	0.746643959	0.948807098
CTTNBP2NL	-0.332557024	-0.376837674	0.706294241	0.940698649
WNT2B	3.849488558	1.056460058	NA	NA
ST7L	-0.125424092	-0.253858554	0.799604835	0.963132912
CAPZA1	-0.683480672	-2.030143108	0.042341995	0.328120775
MOV10	-0.113496558	-0.205837522	0.83691783	0.97086469
RHOC	1.125964567	1.688193702	0.091374052	0.466286081
PPM1J	-1.728209077	-0.779354231	0.435771077	0.835356562
FAM19A3	5.545323432	1.437769996	0.150499325	NA
SLC16A1	0.048018405	0.12913761	0.897248763	0.983131337
AKR7A2P1	1.901717642	0.510873952	0.609439321	NA
SLC16A1-AS1	-0.154480794	-0.135130897	0.892508382	0.982791524
LOC100996251	-3.160462403	-3.100817712	0.001929871	0.063944896
LRIG2	-0.39747772	-0.704543307	0.48109449	0.857980524
MAGI3	-2.012890039	-2.536884157	0.011184396	0.172268851
PHTF1	-1.106077597	-2.161078904	0.030689245	0.280816753
RSBN1	-0.537556345	-1.040539917	0.298089129	0.737822442
AP4B1-AS1	2.270815305	0.782064855	0.43417646	NA
PTPN22	-0.217454459	-0.329476269	0.741795728	0.948337297
BCL2L15	-4.14296832	-1.07213991	0.283657196	NA
AP4B1	-0.579966875	-1.045643527	0.295725645	0.735290721
DCLRE1B	0.370525375	0.464987535	0.641940383	0.921193799
HIPK1-AS1	2.118189662	1.188335323	0.234701326	0.676866673
HIPK1	-0.828166116	-1.986054258	0.0470273	0.346547305
OLFML3	3.697793223	0.950511231	0.34185255	NA
TRIM33	0.038649412	0.093893525	0.925193738	0.988406086
BCAS2	-0.590969828	-1.368842851	0.171048403	0.598631091
DENND2C	-2.303314128	-0.936463098	NA	NA
NRAS	-0.150626473	-0.342417836	0.732036468	0.946116687
CSDE1	0.45428434	1.11891094	0.263178135	0.700102483
SIKE1	-0.066834974	-0.170639051	0.86450759	0.976717302
SYCP1	5.163744715	4.601419857	4.20E-06	0.000724737
TSPAN2	0.104844962	0.16926863	0.865585349	0.976947621
VANGL1	1.123470931	2.037525906	0.041597369	0.326021029
LOC101928977	2.875798368	0.743748339	0.45702874	NA
SLC22A15	-0.659096073	-0.713911156	0.475282119	0.854716084
ATP1A1	0.805046685	1.497292557	0.134317151	0.542490521
ATP1A1-AS1	1.289823987	1.434113027	0.151540011	0.569195843
LOC101929023	1.014951311	0.265556303	0.790580943	NA
CD58	-1.113653359	-2.644892995	0.008171675	0.147399528
MIR548AC	-3.383576343	-0.890345632	0.373280326	NA
IGSF3	-0.118315682	-0.047277183	0.962292313	0.994391545
CD2	1.382843186	0.920171661	0.357483061	0.788003237
PTGFRN	-0.245122031	-0.230852898	0.817429084	0.966491328
CD101	5.277229288	2.223238308	0.026199735	0.261232196
LOC101929099	0.360245692	0.132489694	0.894596974	NA
TTF2	-0.04080064	-0.106583421	0.915119472	0.987190783
TRIM45	-0.226202324	-0.41754798	0.676277637	0.932954297
MAN1A2	-0.959739381	-2.054298067	0.039946852	0.317941043
FAM46C	1.504835557	2.328693876	0.019875289	0.227195796
GDAP2	0.025650221	0.041103246	0.967213586	0.995470833
WDR3	0.58337733	1.396564043	0.162544709	0.585321931
SPAG17	-1.445856565	-1.863358176	0.06241189	0.392331705
WARS2	-0.739771223	-1.250948984	0.210953091	0.651128916
LOC101929147	1.21483245	1.363335772	0.172776713	0.60205257
ZNF697	-4.397220708	-2.965653168	0.003020409	0.082968173
PHGDH	-0.867596465	-1.404788554	0.160084164	0.581309563
NOTCH2	-0.461497277	-0.965216764	0.334436252	0.76864414
SEC22B	-0.977972273	-2.406360391	0.016112361	0.204618101
PFN1P2	-3.365853813	-1.630396786	0.103017664	0.48596622
NBPF8	-0.41408269	-0.456644824	0.647926355	0.92273742
RNVU1-19	-0.538291111	-0.737765777	0.460656793	0.848280489
LINC00623	1.012681993	0.450223517	0.652549281	0.923442286
FAM72B	0.550773419	0.401328204	0.688178501	0.937545077
SRGAP2C	-1.101217955	-0.819515977	0.41249209	0.820461
EMBP1	-1.069051125	-0.572172207	0.567205315	0.89464336
FAM72C	1.212356374	0.608506522	0.542851582	0.883458705
SRGAP2D	-1.018064929	-0.386732058	0.698954581	NA
RNVU1-15	1.184328013	1.602614966	0.109019688	0.499683227
NBPF15	0.416986658	0.303297869	0.76166287	0.952047761
SRGAP2B	-0.573303133	-0.318747089	0.749918304	0.949823192
FAM72D	0.270344626	0.219759571	0.826058407	0.968951495
LOC103091866	0.979363973	0.356550978	0.721427982	NA
RNVU1-14	0.26547881	0.443431632	0.65745356	0.925164994
NBPF20	-0.883106519	-0.538903825	0.589953218	0.903329261
NBPF25P	0.453917863	0.209384458	0.834148124	0.970398639
GPR89A	-0.191417299	-0.326259213	0.744228245	0.948659012
CD160	0.313908224	0.184272855	0.853799408	0.974471909
RNF115	-0.609768435	-0.880958749	0.378340148	0.800871244
POLR3C	0.354536121	0.921225221	0.356932853	0.788003237
NUDT17	1.243204804	0.897972102	0.369200423	0.793720591
PIAS3	-0.126595885	-0.19955627	0.841827631	0.97094258
ANKRD35	-0.307199916	-0.096636589	0.923014998	NA
ITGA10	6.627868723	2.55885582	0.010501729	0.166009147
PEX11B	0.486577244	1.000085582	0.317269093	0.753683551
RBM8A	0.043377745	0.093302505	0.925663242	0.988406086
LIX1L	-0.322100756	-0.75480941	0.450363347	0.843206337
ANKRD34A	1.358065101	0.54848206	0.583360944	0.901718985
POLR3GL	0.680220116	1.660416684	0.096830656	0.478166252
TXNIP	-1.199860737	-2.42006893	0.015517565	0.201699153
RNVU1-6	-0.354826789	-0.453534159	0.650164152	0.922927027
LOC101928979	-2.979482465	-0.967357763	0.333365217	NA
NBPF10	-0.070545461	-0.057772973	0.953929467	0.992208046
NOTCH2NL	3.564629199	1.977552521	0.04797921	0.349277526
HYDIN2	-5.728615054	-1.458609525	0.144672611	NA
NBPF12	0.031628039	0.041954053	0.966535326	0.995470833
PRKAB2	-0.582634796	-0.935985035	0.349280893	0.782047334
PDIA3P1	1.16175409	1.686533074	0.09169317	0.466638871
FMO5	-0.593690945	-0.543054631	0.587092189	0.902721207
CHD1L	0.145256594	0.356626649	0.721371325	0.943638235
BCL9	-0.278300021	-0.300322547	0.763931136	0.95265073
ACP6	0.97172818	1.652232511	0.098487161	0.479952147
GJA5	5.981628286	1.718148712	0.085769494	NA
GPR89B	0.404977689	0.49357634	0.621605414	0.912395391
PDZK1P1	-5.487862434	-1.568774148	0.116700574	NA
RNVU1-7	2.440060575	0.6882236	0.491311984	NA
NBPF11	-0.213296988	-0.320199086	0.748817416	0.949211948
MIR5087	2.373358967	0.733007064	0.463554121	NA
MIR6077	-1.831050544	-0.504391806	0.613986075	NA
RNU1-13P	-2.356992257	-1.477626989	0.139507646	0.552180073
LOC100132057	-0.660536682	-0.765716818	0.443844818	0.839392807
RNVU1-3	0.065545076	0.039240909	0.968698318	0.995575102
LINC01138	-0.808529163	-1.244281149	0.213396106	0.652466033
NBPF14	0.00128808	0.001430946	0.99885827	0.999766425
PDE4DIP	1.05878707	0.667268467	NA	NA
LOC653513	-1.132006826	-0.452651291	0.650799859	0.922941023
NBPF9	-1.287356546	-1.152339936	0.249181412	0.690521375
LINC00869	-0.790481154	-0.53999003	0.589203908	0.903329261
HIST2H2BF	-2.603002773	-2.314293453	0.020651631	0.232463147
FCGR1A	-2.096204628	-1.104958843	0.269177423	0.706936684
HIST2H3D	-0.334673807	-0.100107853	0.920258701	NA
HIST2H2BC	-0.763029868	-0.700845479	0.483399452	0.859594572
HIST2H2BE	0.366765981	0.457906181	0.647019846	0.922691537
HIST2H2AC	0.047611132	0.051060424	0.959277372	0.993755273
HIST2H2AB	0.759806268	0.428194977	0.668509173	0.928982308
BOLA1	0.699305643	0.946033549	0.344131475	0.777446794
SV2A	-0.071628535	-0.088703028	0.929317926	0.988721452
SF3B4	0.528608421	1.295422361	0.195174568	0.631666203
MTMR11	-1.568870245	-0.447111877	0.654794284	NA
OTUD7B	1.243890767	0.420776519	0.673918279	0.931753391
VPS45	0.066876283	0.14234122	0.886810489	0.982171238
PLEKHO1	-0.710331679	-0.894118438	0.371258525	0.794843859
ANP32E	-0.417108456	-1.144430857	0.252444997	0.692630649
CA14	0.317692931	0.099917136	0.920410112	NA
APH1A	0.404244012	0.62453607	0.53227559	0.879088193
C1orf54	-1.477713192	-1.437306858	0.150630821	0.568602636
CIART	-1.755444974	-0.826811548	0.408343884	0.819206199
MRPS21	0.090364975	0.186821793	0.851800359	0.974471909
PRPF3	0.107542418	0.219521905	0.826243518	0.968951495
RPRD2	-0.423018035	-0.752607883	0.451685579	0.843613763
TARS2	0.500574299	0.867241623	0.385809635	0.806477436
ECM1	0.462458653	0.340087895	NA	NA
ADAMTSL4	-0.010130192	-0.008807331	0.992972858	0.998484657
ADAMTSL4-AS1	-0.503474257	-0.22702161	0.820406939	0.967693586
MCL1	-0.33189415	-0.63679614	0.52425764	0.87738597
ENSA	0.460880769	1.070858304	0.284233146	0.723523
GOLPH3L	0.199287467	0.426894409	0.669456238	0.928982308
CTSS	-0.915862426	-2.086873755	0.036899548	0.30607051
CTSK	-0.143120127	-0.102110626	0.918668867	0.987570819
ARNT	-0.196265344	-0.401178879	0.68828843	0.937545077
SETDB1	-0.160727243	-0.301411189	0.763100963	0.952523471
CERS2	0.853399874	1.784037975	0.074417495	0.42418586
ANXA9	0.117122324	0.038482909	0.969302658	0.995575102
FAM63A	0.653169007	0.672051978	0.501550607	0.867405827
PRUNE	1.368186425	0.776032738	0.437729656	0.835648219
BNIPL	4.505030458	2.849208075	0.004382821	0.10212046
C1orf56	-0.201102818	-0.252755881	0.800456862	0.963132912
CDC42SE1	0.488630162	0.830407426	0.406308469	0.818362115
MLLT11	-0.643464925	-1.435416092	0.151168563	0.569028568
GABPB2	-0.913578126	-0.671726771	0.501757655	0.867405827
SEMA6C	2.525830223	1.420653497	0.155417518	0.575106838
TNFAIP8L2	0.449389616	0.840521066	0.400616295	0.815816559
LYSMD1	-0.106932557	-0.111681246	0.91107615	0.986065674
SCNM1	-1.035397884	-0.826452046	0.40854771	0.819206199
TMOD4	1.504306423	0.896799459	0.369825937	0.794694396
VPS72	0.36971242	0.943861145	0.34524061	0.778507958
PIP5K1A	0.645927278	0.834268353	0.404129781	0.817028448
PSMD4	0.712768434	1.725796207	0.084384082	0.447404016
ZNF687	0.065376823	0.059733851	0.95236761	0.99180834
PI4KB	0.71796939	1.268329597	0.204680272	0.643620236
RFX5	0.703387921	1.473092674	0.140726048	0.553562835
GBAT2	-1.602213372	-2.558483149	0.010512992	0.166009147
SELENBP1	8.263727067	4.976965166	6.46E-07	0.000168382
PSMB4	-0.004184085	-0.011894493	0.990509791	0.998484657
POGZ	-0.56113285	-1.436918258	0.150741221	0.568602636
CGN	-6.065745159	-1.546133475	0.122072336	NA
TUFT1	-3.680057649	-1.251360417	0.210803012	0.651020388
SNX27	0.506875165	0.817848509	0.413443695	0.821004819
MRPL9	-0.111293373	-0.258753202	0.795825667	0.961803127
TDRKH	0.411477802	0.42036611	0.674218022	0.931753391
THEM4	0.416219817	0.959334101	0.337390461	0.770315542
S100A10	-0.485366835	-0.630309086	0.528492379	0.87738597
S100A11	-0.191046423	-0.310000776	0.756560366	0.95105045
HRNR	0.901510982	0.263918409	0.79184279	NA
FLG-AS1	1.50303038	0.553561842	NA	NA
S100A9	1.366452047	0.402100088	0.687610368	0.937325995
S100A8	6.540610653	1.886573886	NA	NA
S100A6	2.374524477	4.436396326	9.15E-06	0.00132659
S100A5	4.352025295	1.110408201	0.266823166	NA
S100A4	1.537256679	2.918328064	0.003519139	0.090211395
LOC101928034	2.328248398	0.821134843	0.411569465	0.820348428
S100A16	-1.804662194	-1.367088153	0.171597676	0.599333946
S100A13	0.23268916	0.297360102	0.766191601	0.95330656
S100A1	2.462086588	0.640745622	0.521687968	NA
CHTOP	0.456454274	1.170493467	0.241802442	0.684820406
SNAPIN	-0.083949839	-0.175673892	0.860550148	0.976083557
ILF2	0.144901356	0.440108218	0.65985873	0.926051246
NPR1	2.610824373	0.806072415	0.420201096	NA
INTS3	0.479681269	0.974607786	0.32975485	0.765111259
SLC27A3	0.038859672	0.03643094	0.970938744	0.995712199
GATAD2B	-0.218236942	-0.430891272	0.66654743	0.928168962
DENND4B	0.221653022	0.457786959	0.647105506	0.922691537
CRTC2	0.585225513	0.734591555	0.462588283	0.848703001
SLC39A1	0.916019038	1.411685472	0.158042593	0.579224007
CREB3L4	-0.130984564	-0.232212075	0.8163733	0.966491328
JTB	0.715555383	1.609530974	0.107500288	0.495564037
RAB13	0.652949602	1.128495366	0.259110773	0.696659574
RPS27	0.180766059	0.386216617	0.699336248	0.939771342
NUP210L	-1.44336266	-1.251083958	0.210903848	0.651128916
TPM3	0.24290751	0.644574911	0.519202698	0.875990922
C1orf43	0.629984672	1.632117118	0.102654816	0.48596622
UBAP2L	0.310467485	0.684772691	0.493487371	0.86343105
HAX1	0.636658712	1.406258401	0.159647408	0.580572224
AQP10	1.136742962	0.394791337	0.692996889	NA
ATP8B2	-0.638890303	-0.894161707	0.371235377	0.794843859
IL6R	-0.829882971	-0.911973831	0.361782494	0.790455637
SHE	-0.393251786	-0.224545049	0.822333218	0.968004134
TDRD10	-4.89514028	-1.531137292	0.125735465	NA
UBE2Q1	-0.459135949	-0.784072421	0.432997617	0.833641869
CHRNB2	-1.734025748	-0.460391966	0.6452349	NA
ADAR	0.21810301	0.526618197	0.598458753	0.90663108
PMVK	0.89656951	1.642922037	0.100399065	0.483181428
PBXIP1	-0.329205162	-0.59628836	0.550982606	0.886775906
PYGO2	1.048234018	1.402911631	0.160643192	0.582115653
SHC1	0.189718933	0.357343179	0.720834909	0.943638235
CKS1B	-0.203211519	-0.31225938	0.754843407	0.950658223
MIR4258	1.192384395	0.345846299	0.729458228	NA
FLAD1	1.039755888	2.158370048	0.030899072	0.281262131
ZBTB7B	2.027495871	0.823070405	0.410467957	0.820013331
DCST1	-3.149412844	-0.841897707	0.399845214	NA
LOC100505666	0.120656337	0.033788472	0.973045829	NA
ADAM15	-2.896152391	-1.98174979	0.047507252	0.348226894
EFNA4	-0.833197704	-0.839143255	0.401388926	0.815820075
EFNA3	-0.52366497	-0.335204187	0.737471064	0.947696958
EFNA1	-2.371775317	-2.355525391	0.018496533	0.221269779
SLC50A1	0.160982397	0.328391883	0.74261538	0.948364518
DPM3	-0.129547623	-0.221105476	0.825010307	0.968828917
KRTCAP2	0.044679712	0.098282368	0.921708079	0.988300522
TRIM46	-1.723541353	-1.284730788	0.198886375	0.637146545
MUC1	2.563669973	2.490460042	0.012757784	0.183427994
THBS3	2.090813976	2.206396217	0.02735627	0.265996888
MTX1	0.631881496	1.025233764	0.3052529	0.74346542
GBAP1	0.583461531	0.790936409	0.428981101	0.832125771
GBA	0.221540731	0.290871688	0.771149455	0.954081456
FAM189B	1.088179937	1.494246902	0.135111098	0.543473082
SCAMP3	0.878849467	2.251782592	0.024336014	0.252820083
CLK2	-0.250367364	-0.501179063	0.616245108	0.910715717
HCN3	-1.638853108	-0.586055965	0.557837907	0.89024194
PKLR	9.675013083	6.534822135	6.37E-11	5.87E-08
FDPS	0.51386024	1.285536237	0.198604962	0.636645728
RUSC1	-0.002644776	-0.004445286	0.996453187	0.999491374
ASH1L	-0.272045808	-0.726015483	0.467829279	0.852302252
POU5F1P4	1.267119458	0.445798066	0.655743119	NA
ASH1L-AS1	-0.377186673	-0.641754077	0.521032871	0.877090537
MSTO1	0.899115436	0.514668153	0.606784931	0.907991179
MSTO2P	-0.364407288	-0.283159243	0.777054769	0.955663476
YY1AP1	0.766221626	1.735511638	0.082650222	0.445256778
DAP3	0.39424788	1.167354665	0.243067171	0.686099919
GON4L	0.01894398	0.047949848	0.961756212	0.994320696
SYT11	-1.528502295	-2.360136344	0.018268219	0.219679712
RIT1	-0.136132829	-0.230953082	0.817351251	0.966491328
KIAA0907	0.253374472	0.581493981	0.560907574	0.891709127
SNORA80E	1.239102814	0.325465829	0.74482854	NA
SCARNA4	-1.810526985	-1.076715715	0.281607289	0.71955901
ARHGEF2	0.493667374	1.034995557	0.300670986	0.739727184
SSR2	0.401513278	1.080514142	0.279913293	0.718210207
UBQLN4	1.703238388	2.794067268	0.005204965	0.113973062
LAMTOR2	0.33811385	0.705153209	0.480714897	0.857922724
RAB25	5.354353485	1.368339166	0.171205937	NA
MEX3A	0.51157915	0.854234688	0.392974967	0.811255807
LMNA	4.086567166	4.302443413	1.69E-05	0.002161143
SEMA4A	-1.260334931	-1.255968982	0.209127216	0.64819669
SLC25A44	0.517762088	0.663955062	0.506719073	0.869623331
PMF1	0.36701752	0.695959898	0.486453944	0.860495986
PAQR6	0.355820867	0.181871183	0.85568382	0.974681613
SMG5	0.487685644	0.99850812	0.318033029	0.753683551
TMEM79	-0.078765672	-0.083243307	0.933658078	0.989420878
GLMP	0.789539263	1.180333975	0.23786741	0.680599298
CCT3	0.550669219	1.460740638	0.144086632	0.558413706
TSACC	-0.93719997	-0.993620379	0.320407719	0.756635353
MEF2D	-0.042383088	-0.056031323	0.955316854	0.992700206
IQGAP3	-1.331445409	-2.068964404	0.038549427	0.311666141
TTC24	-0.244828689	-0.136936936	0.891080643	0.982774706
APOA1BP	0.654301135	1.560782208	0.118575147	0.517923927
GPATCH4	0.349336288	0.858201085	0.390781437	0.809313787
CRABP2	4.160347732	1.061021217	0.288680259	NA
ISG20L2	0.182110472	0.301304123	0.763182598	0.952523471
RRNAD1	0.296232937	0.332319949	0.739647678	0.948048743
MRPL24	0.92824004	1.998811463	0.045628757	0.34115397
HDGF	0.421276973	0.923295237	0.355853369	0.78718335
PRCC	0.502036755	1.088933599	0.276183169	0.714115394
SH2D2A	1.46681455	1.32498489	0.185176163	0.620199908
NTRK1	2.967243458	2.206423087	0.02735439	0.265996888
PEAR1	-0.435431292	-0.641690515	0.521074149	0.877090537
ARHGEF11	-0.717988082	-0.694127869	0.487602023	0.860716876
ETV3	-0.685645072	-0.537404222	0.590988427	0.903681445
CYCSP52	-1.011163723	-0.355524266	0.722196869	NA
FCRL5	1.504687606	0.396242267	0.691926313	NA
KIRREL	-1.710960985	-1.061174109	0.288610784	0.727158132
CD1D	-1.235821849	-0.979195881	0.327483204	0.763183701
CD1C	0.509345938	0.228386041	0.819346141	0.967350733
SPTA1	1.718513676	3.519162465	0.000432912	0.024923077
MNDA	-0.05853206	-0.03452666	0.972457183	0.99586258
PYHIN1	-1.917073253	-0.622523757	0.533597527	0.879484317
IFI16	-1.415148281	-3.176698144	0.00148962	0.054746525
ACKR1	7.506681494	3.505246127	0.000456185	0.025518676
FCER1A	4.332637807	2.463323801	0.013765554	0.190556437
DUSP23	1.13519008	1.485994608	0.137280547	0.546382738
CFAP45	4.224749216	1.876620588	0.060570114	0.388052996
MIR4259	-0.11601951	-0.045051901	0.96406594	NA
TAGLN2	1.137574201	2.407224754	0.016074274	0.204519002
IGSF9	4.999749069	1.801664721	0.071598172	0.415196546
SLAMF9	7.494906771	2.955115991	0.003125515	0.084676948
LINC01133	0.965243819	0.495979823	0.619908646	0.91224876
PIGM	0.058009249	0.106769747	0.914971649	0.987190783
IGSF8	0.435769262	0.415227585	0.677975307	0.933861801
LOC729867	4.412130844	1.125890606	0.260211826	NA
PEA15	-0.482930965	-0.622231862	0.533789418	0.879533007
DCAF8	0.222760032	0.433837299	0.664406594	0.927102352
PEX19	0.256572552	0.397526369	0.690979345	0.937666547
COPA	-0.083825696	-0.21075611	0.833077588	0.970296977
SUMO1P3	-0.594186061	-1.301485375	0.193092367	0.629829377
NCSTN	-0.042078891	-0.08509207	0.932188195	0.989420878
VANGL2	-3.876095622	-2.571470497	0.010126764	0.163849455
SLAMF6	-2.048928187	-1.313550611	0.188997479	0.6226462
CD84	1.067897794	2.56208408	0.010404613	0.165241992
SLAMF1	-7.509658198	-2.537416844	0.01116739	0.172209622
CD48	-2.576061509	-3.706899279	0.000209812	0.014866549
SLAMF7	5.777303113	1.477027119	0.139668368	NA
LY9	-1.197564307	-0.609584851	0.542136849	0.883458705
CD244	-0.454482833	-0.77630498	0.437568933	0.835648219
ITLN1	-7.952260804	-3.231891966	0.001229735	0.048587673
F11R	0.564863279	1.071145803	0.284103876	0.723523
TSTD1	0.572590357	1.055082181	0.291387741	0.730737697
USF1	0.171756087	0.135207067	0.89244816	0.982791524
ARHGAP30	-0.420027355	-0.574197394	0.565834233	0.893705029
KLHDC9	4.032354737	1.725800579	0.084383296	0.447404016
PFDN2	0.180897665	0.367887424	0.712957178	0.943111375
NIT1	0.024215774	0.042777713	0.96587873	0.995470833
DEDD	-0.183159858	-0.380501095	0.703573484	0.940298752
UFC1	0.071560335	0.193332963	0.846698213	0.973057901
USP21	1.601663912	2.596583157	0.009415611	0.158846763
PPOX	1.70832657	3.062256767	0.002196749	0.069936601
B4GALT3	0.85935615	1.707419826	0.087744048	0.456460659
ADAMTS4	-6.452618212	-1.72239881	NA	NA
NDUFS2	0.990876082	2.340528108	0.019256489	0.225098905
FCER1G	0.602970943	1.157470512	0.24708018	0.689260417
APOA2	-4.601113478	-1.942685496	0.05205417	0.36398404
TOMM40L	0.063432111	0.08270758	0.934084057	0.989420878
MPZ	-0.382259326	-0.101397285	0.919235092	NA
SDHC	-0.019006538	-0.032986324	0.973685493	0.996331719
CFAP126	1.240009641	0.639651451	0.522399225	0.87738597
FCGR2A	1.417513617	1.654973225	0.097929929	0.479720475
HSPA6	-1.064844913	-0.285747483	NA	NA
FCGR3A	4.742726552	1.21101199	0.22589081	NA
FCGR2C	1.173538809	0.425829346	0.670232202	NA
FCGR2B	-1.636864802	-0.84469361	0.398281928	0.813990594
RPL31P11	-1.232522848	-0.48294703	0.629133347	NA
FCRLA	-3.531317871	-1.469858024	NA	NA
FCRLB	1.932213684	1.078652064	0.280742862	0.719003546
DUSP12	-0.158636295	-0.33724235	0.735934214	0.946867393
ATF6	-0.047430426	-0.117990603	0.906075104	0.984991323
NOS1AP	3.939231881	1.004024492	0.315366808	NA
UHMK1	-0.247357883	-0.443625964	0.657313031	0.925164994
UAP1	0.26633231	0.535767776	0.592119056	0.903681445
HSD17B7	-0.327982222	-0.595170229	0.551729689	0.887043182
RGS5	-1.080101308	-1.498069344	0.134115235	0.542173002
NUF2	-0.606225524	-1.37092129	0.170399494	0.597262761
PBX1	0.30041736	0.543520818	0.586771262	0.902675155
LOC100505795	-3.60804147	-1.766475755	0.077316066	0.431737314
MGST3	0.323918095	0.543929829	0.586489761	0.902675155
ALDH9A1	0.584614476	1.275836797	0.202013217	0.640481097
LOC440700	-1.623428692	-0.426099791	0.670035133	NA
TMCO1	-0.662222888	-1.572251626	0.115892207	0.513172541
LOC100147773	-0.627311172	-0.390626702	0.696073185	0.938947887
UCK2	1.150273578	2.744377496	0.006062578	0.123549612
POGK	-0.832407171	-1.890993057	0.058625271	0.382809721
TADA1	0.252034922	0.519848843	0.603168933	0.907991179
ILDR2	5.029919365	1.473891517	NA	NA
MAEL	5.851222272	1.496014552	0.134649863	NA
GPA33	-2.341178726	-1.443424688	0.148900874	0.565520443
DUSP27	0.424185623	0.186305486	0.852205205	0.974471909
POU2F1	-0.027397996	-0.058971991	0.952974417	0.99180834
CREG1	0.177814243	0.298751418	0.765129722	0.952843386
RCSD1	-1.778663929	-2.912159761	0.00358939	0.091334441
MPZL1	0.791516914	1.617906705	0.105682705	0.491499604
ADCY10	2.843984928	1.135352984	0.256227451	0.694612677
MPC2	1.333426087	2.711996091	0.006687938	0.129786113
DCAF6	0.440523879	1.012769354	0.311170342	0.748589259
GPR161	6.362889702	2.3374519	0.019415699	0.225623815
TIPRL	-0.033182	-0.082470391	0.934272662	0.989420878
SFT2D2	-0.015572149	-0.022767614	0.981835642	0.99698854
ANKRD36BP1	0.972759342	1.373284617	0.169663883	0.596551584
TBX19	0.348420896	0.126823957	0.899079734	0.983547308
ATP1B1	-1.32519783	-2.047192714	0.040639167	0.321783017
NME7	-0.608934335	-1.276891107	0.201640694	0.640261653
BLZF1	0.067911645	0.124357069	0.901032564	0.983909492
CCDC181	2.537156505	2.787161833	0.005317192	0.115153039
SLC19A2	-0.188583229	-0.296161269	0.767106926	0.953806123
SELP	3.344526984	3.600801488	0.000317238	0.019744476
SELL	-1.663376588	-3.271166543	0.001071048	0.044945613
METTL18	-0.63581397	-1.235101679	0.216792665	0.656308046
C1orf112	-0.056118426	-0.107192813	0.914636017	0.987075361
SCYL3	-0.133672414	-0.22170223	0.824545694	0.968736063
KIFAP3	0.451314979	1.00631168	0.314265663	0.75116339
LOC101928650	-1.547728231	-0.514059944	0.607210081	0.907991179
GORAB	-0.77166445	-1.407628015	0.159241247	0.580304556
FMO4	-0.545108901	-0.733920714	0.462997062	0.848823206
TOP1P1	0.865199329	0.464938538	0.641975471	0.921193799
PRRC2C	-0.112782359	-0.345802181	0.729491386	0.945517639
VAMP4	-0.349272877	-0.631505145	0.527710287	0.87738597
METTL13	0.88231687	1.958468768	0.050175032	0.356459868
DNM3	3.078555464	3.39356625	0.000689889	0.03336437
DNM3OS	1.207038308	1.063038312	0.287764578	0.726894116
C1orf105	5.142402902	1.313841352	0.188899598	NA
PIGC	0.078445558	0.180473275	0.856781033	0.974961753
SUCO	-0.310775133	-0.722483511	0.46999726	0.85292022
TNFSF4	-0.517541428	-0.746533691	0.455345087	0.845404874
LOC100506023	2.359603881	0.713003605	0.475843526	NA
LOC101928673	0.303044938	0.248494531	0.803751801	0.964213018
PRDX6	-0.314133978	-0.815716287	0.414662422	0.821911232
KLHL20	-1.405522052	-2.609760287	0.009060569	0.15676869
CENPL	0.945277752	1.275047675	0.202292368	0.640778003
DARS2	-0.106167157	-0.23515864	0.814085606	0.966075503
GAS5-AS1	0.228775135	0.143456474	0.885929684	0.982118474
GAS5	-0.52508202	-1.407803235	0.159189342	0.580304556
SNORD81	-0.913834179	-0.895583033	0.370475501	0.794782073
SNORD47	-1.099007129	-1.502004716	0.133095891	0.541298775
SNORD80	-0.27875678	-0.462260208	0.643894731	0.921980736
SNORD79	-0.943283105	-0.984035495	0.325098061	0.76146464
SNORD78	0.124847708	0.068254621	0.945582947	0.991434176
SNORD44	-0.705814328	-0.668948926	0.503528059	0.868203681
SNORD77	1.139389871	0.643310605	0.520022576	0.876401942
SNORD76	-0.543324524	-0.412208283	0.680186766	0.935417593
SNORD74	-1.503953447	-0.719402053	0.471893232	0.853825326
ZBTB37	3.435683685	1.932892753	0.053249411	0.368939336
RC3H1	-0.836484818	-1.768045069	0.077053369	0.431205511
LOC102724601	1.389488322	0.449603042	0.652996694	NA
RABGAP1L	-0.532738984	-1.158475925	0.246669871	0.689158578
LOC101928696	2.208455923	0.752544749	0.451723529	NA
CACYBP	-0.255786361	-0.582155347	0.560462047	0.891641233
MRPS14	0.073180379	0.169469359	0.865427472	0.97688551
KIAA0040	-0.294118469	-0.433298416	0.664797989	0.927102352
RFWD2	-0.54278322	-0.895528017	0.370504896	0.794782073
LOC730102	-0.462144045	-0.293877415	0.768851577	0.954081456
RASAL2	-1.425051459	-1.440192418	0.149812968	0.566938128
C1orf220	-1.396907174	-0.6370239	0.524109276	0.87738597
RALGPS2	-0.740024308	-1.111082466	0.266532854	0.703753896
ANGPTL1	-1.229319662	-0.881146625	0.378238464	0.800871244
FAM20B	0.286399634	0.486530919	0.626590789	0.914666076
TOR3A	0.709149845	1.128708836	0.259020681	0.696659574
ABL2	-0.379877565	-0.760219447	0.447123423	0.841791025
SOAT1	-0.037001022	-0.063370887	0.94947117	0.99180834
AXDND1	-0.295799428	-0.123157403	0.901982456	0.984065241
TOR1AIP2	0.099794245	0.249877314	0.802682228	0.963812735
TOR1AIP1	-0.07146264	-0.165093391	0.868870475	0.977620794
CEP350	-0.830540572	-2.084787257	0.037088616	0.306231588
QSOX1	0.926652468	1.317978575	0.18751082	0.620908105
FLJ23867	1.589575007	0.416824627	0.676806688	NA
LHX4	2.780525535	0.900963715	0.367607612	NA
LHX4-AS1	-0.310631906	-0.346758566	0.728772708	0.945517639
ACBD6	0.374927284	0.77809416	0.436513505	0.835648219
XPR1	0.181985182	0.274688964	0.78355521	0.95791739
STX6	-0.762759083	-1.129615436	0.258638304	0.696643796
MR1	-0.099516814	-0.174507732	0.861466455	0.976083557
IER5	-2.445160825	-2.769967925	0.005606181	0.119722732
GLUL	0.368597553	0.90490633	0.365515013	0.790455637
RNASEL	0.540287453	0.498990452	0.61778611	0.910890053
RGS16	1.468681805	1.095100309	0.273472693	0.710387583
NPL	1.524961813	0.531035015	0.595394515	0.905251614
DHX9	0.158975348	0.457146928	0.647565442	0.922691537
LAMC1	-0.020239912	-0.036413916	0.970952318	0.995712199
SMG7-AS1	1.031182854	0.418149745	0.675837637	0.932954297
SMG7	0.053785885	0.134544077	0.892972359	0.982791524
NCF2	-2.953269464	-2.086815793	0.036904789	0.30607051
ARPC5	-0.089452343	-0.234489167	0.814605242	0.966211746
RGL1	-3.161449014	-2.264235981	0.023559605	0.249442956
COLGALT2	5.323278934	1.360350494	0.173719037	NA
TSEN15	0.160935904	0.305316032	0.760125466	0.952047761
C1orf21	-1.065911856	-1.708702518	0.087506067	0.456222339
EDEM3	-0.793812596	-1.65225536	0.098482505	0.479952147
FAM129A	-0.192474107	-0.261180118	0.79395361	0.960966939
RNF2	-0.415625138	-0.891148494	0.372849512	0.795869258
TRMT1L	-0.640843433	-1.17289512	0.240837867	0.683999343
SWT1	0.068970582	0.1009322	0.919604281	0.987706334
IVNS1ABP	0.299596148	0.678469796	0.497473868	0.864820891
GS1-279B7.1	-3.322164038	-1.103688925	0.269728102	0.707044807
PRG4	0.008959341	0.00597447	0.995233091	0.99930569
TPR	-0.378983038	-0.866377243	0.38628332	0.806600669
C1orf27	-0.901966983	-2.033259277	0.042026335	0.327027384
OCLM	-1.952994892	-1.341671034	0.179702683	0.61141393
LOC102724919	-0.693143486	-0.183911777	0.854082666	NA
PTGS2	-0.518193023	-0.52368045	0.600500816	0.907865909
PACERR	5.578316859	1.44465142	0.148555822	NA
PLA2G4A	-0.880797036	-1.747108543	0.080618512	0.440221463
LINC01036	0.610829696	0.273860856	0.784191554	0.957920263
RGS18	0.675293571	1.473024378	0.140744463	0.553562835
RGS1	-1.363134541	-1.850539563	0.064235821	0.397934276
RGS13	5.191912331	1.326573458	0.184649821	NA
MIR4426	-0.158654721	-0.31740508	0.750936253	0.949879207
RGS2	-1.948191691	-3.139688655	0.001691275	0.059310517
LINC01032	0.098123765	0.02566597	0.979523767	NA
UCHL5	-0.04430927	-0.121312163	0.903443786	0.984154337
TROVE2	0.061672972	0.159074381	0.873610272	0.979603402
GLRX2	0.39791917	0.695971332	0.486446783	0.860495986
CDC73	-0.432618875	-0.978873083	0.327642694	0.763183701
B3GALT2	-2.139137865	-1.589317529	0.111988723	0.505504146
KCNT2	-3.923095253	-1.822027344	0.068450837	0.407800261
CFH	-0.851803907	-1.646756307	0.099608145	0.481343367
ASPM	-0.818310155	-1.719015238	0.085611597	0.450626834
ZBTB41	-0.113700111	-0.187312293	0.851415786	0.974471909
CRB1	4.711453396	1.338155925	0.180845613	NA
DENND1B	-0.638338354	-1.106357492	0.268571817	0.705754429
C1orf53	-0.222597515	-0.204450315	0.838001615	0.97094258
NEK7	-2.332171287	-4.587572333	4.48E-06	0.000755605
PTPRC	-0.588370767	-1.240203704	0.214900059	0.65447161
MIR181A1HG	-0.996027883	-1.787298486	0.073889259	0.422860494
LINC01222	-3.99560806	-1.171567365	0.241370797	NA
LINC01221	-1.899694774	-0.497896226	0.618557188	NA
NR5A2	-1.729724476	-0.64638445	NA	NA
ZNF281	-0.556739381	-1.258505495	0.208209001	0.647517054
KIF14	-1.116489705	-1.95766717	0.05026908	0.356554352
DDX59	-0.49532807	-0.904580104	0.36568788	0.790455637
LOC101929224	0.350178496	0.149538862	0.881128447	0.980583004
CAMSAP2	-0.865803474	-0.461114897	NA	NA
KIF21B	1.380533887	1.233277249	0.217472343	0.656929536
TMEM9	0.77859944	1.687340807	0.091537839	0.466535713
PHLDA3	-0.676556969	-0.179149601	0.857820236	NA
CSRP1	2.231025777	4.532696263	5.82E-06	0.000924874
RPS10P7	1.370274159	1.154598202	0.248255003	0.69003005
NAV1	-1.671683929	-1.867458267	0.06183762	0.390804216
IPO9	0.013034702	0.031206453	0.975104894	0.996353188
TIMM17A	0.272084614	0.684127697	0.493894534	0.863539687
RNPEP	0.865911066	1.554521245	0.120060133	0.521186533
ARL8A	0.876096842	0.837913294	0.402079402	0.815820075
PTPN7	0.490315823	1.20836386	0.226907334	0.668339083
PTPRVP	1.183463586	0.562775179	0.573587984	0.896752436
LGR6	-0.86207544	-0.240305968	0.810093069	NA
UBE2T	-0.584445139	-1.101067657	0.270867212	0.708375442
PPP1R12B	0.011032566	0.015241984	0.987839127	0.997799704
SYT2	-0.080114816	-0.036003103	0.971279885	0.995712199
KDM5B	-0.256794183	-0.509546218	0.610369411	0.908290162
PCAT6	0.285881545	0.172006987	0.863432036	0.976511454
LOC148709	2.202393619	0.795584229	0.426273736	0.830950598
RABIF	-0.480127567	-0.909500807	0.363085832	0.790455637
KLHL12	0.134703523	0.249822586	0.802724552	0.963812735
ADIPOR1	0.902863413	1.73628396	0.082513638	0.445256778
CYB5R1	0.865364353	1.572235471	0.115895952	0.513172541
LOC100506747	-0.330245273	-0.116748915	0.907059027	NA
TMEM183A	0.636153189	1.062911321	0.287822169	0.726894116
MYBPH	-4.767431942	-1.222550496	0.221499521	NA
LINC01353	0.388336967	0.135685807	0.892069668	0.982774706
LINC01136	-21.18478669	-6.647743525	2.98E-11	3.92E-08
BTG2	0.251277818	0.244555891	0.806800321	0.964739077
ATP2B4	0.628195343	1.550712978	0.120970483	0.521920748
SNORA77	1.329035276	0.655562762	0.512105492	0.871926427
LINC00260	0.81107299	0.977009273	0.328564562	0.763933111
LAX1	0.280844195	0.188434712	0.850535891	0.974471909
ZC3H11A	0.138319988	0.360580487	0.718413078	0.943638235
ZBED6	-1.257920738	-1.827547997	0.067617417	0.406060195
SNRPE	-0.900928365	-1.632010048	0.10267737	0.48596622
ETNK2	-0.175812376	-0.048379892	0.961413484	NA
GOLT1A	1.955446233	0.910861536	0.362368334	0.790455637
PLEKHA6	1.620801453	1.564808685	0.117627775	0.516119872
PPP1R15B	-0.210076313	-0.525032177	0.599560823	0.907154171
PIK3C2B	-0.827842173	-1.129899513	0.258518569	0.696643796
MDM4	-0.281835565	-0.825184215	0.409267014	0.819661158
TMEM81	1.546602377	0.777138592	0.437077007	0.835648219
RBBP5	0.080397707	0.195694427	0.844849346	0.972212021
DSTYK	0.137727238	0.280601415	0.77901613	0.956413781
TMCC2	1.508704212	0.508743197	0.61093224	0.908386894
NUAK2	-7.260628822	-2.505391581	0.012231589	0.179429951
LEMD1-AS1	5.042909677	1.28825139	0.197658468	NA
CDK18	-0.650361131	-0.355097763	0.722516352	0.94401971
MFSD4	3.711204078	1.577011047	0.114792983	0.511485375
ELK4	-1.38840576	-2.719147978	0.006545032	0.129374403
SLC45A3	0.931437953	1.005208326	0.314796547	0.751691119
NUCKS1	-0.299353177	-0.791597617	0.428595337	0.831844608
RAB29	0.31696667	0.409864001	0.681905714	0.935908328
SLC41A1	0.837670639	0.629687641	0.52889897	0.87738597
LOC284581	-1.480327082	-0.613901743	0.539280258	0.882120787
RAB7B	-0.381619707	-0.465730942	0.641408102	0.9211872
CTSE	8.135119998	4.426765671	9.57E-06	0.00134866
C1orf186	-0.985560031	-1.652044156	0.09852555	0.479952147
FAM72A	-1.092185351	-0.788625856	0.430330714	0.832711933
SRGAP2	-0.845387989	-1.348076148	0.177633892	0.609356688
IKBKE	0.305867803	0.489627404	0.624397581	0.913429244
RASSF5	-0.09798823	-0.137030084	0.891007016	0.982774706
EIF2D	0.777908214	1.986964057	0.04692638	0.346369569
DYRK3	-0.415055311	-0.526590136	0.598478244	0.90663108
MAPKAPK2	0.368494108	0.547753788	0.583860974	0.901766943
FCMR	-2.368985284	-1.654936287	0.097937423	0.479720475
YOD1	-0.002784533	-0.004335651	0.996540662	0.999506557
PFKFB2	-0.948843744	-1.736437352	0.082486533	0.445256778
CD55	0.79621738	1.675094588	0.093915675	0.471263011
CR2	0.615939242	0.270178564	0.787022883	0.958763461
CR1	1.244328156	1.374498993	0.169286823	0.595962796
CR1L	6.025853343	2.389698883	0.016862191	0.208969666
CD46	-0.637370101	-1.692312055	0.090586491	0.465118372
MIR29C	-1.832738237	-0.74271611	0.457653574	0.846619285
CD34	-0.306271072	-0.653273602	0.513579907	0.872403932
PLXNA2	2.876025973	1.198521344	0.230714119	0.67220398
G0S2	6.646253674	1.960256593	NA	NA
TRAF3IP3	0.047797856	0.078725636	0.937250854	0.990438279
C1orf74	-0.014790446	-0.017082376	0.986370899	0.997799704
IRF6	7.611808822	3.148478314	0.001641229	0.058013116
DIEXF	-0.124715724	-0.286558158	0.774450657	0.954557067
SYT14	-0.855938376	-0.243984628	0.807242725	NA
HHAT	-1.405877146	-1.821878826	0.068473374	0.407800261
KCNH1	-4.829796693	-1.940764894	0.052286801	0.365241016
RCOR3	-0.521795851	-1.232643916	0.217708645	0.656929536
TRAF5	-0.33439869	-0.667808072	0.504256113	0.86856615
LINC00467	0.982131332	1.277426656	0.201451659	0.640261653
SLC30A1	-1.811025841	-1.25820761	0.208316683	0.647684882
NEK2	-0.010399721	-0.020370383	0.98374791	0.997696302
LPGAT1	-0.137364423	-0.288364823	0.773067492	0.954081456
INTS7	-0.432827935	-0.869399603	0.3846286	0.805214147
DTL	-0.412041055	-0.865582988	0.386718888	0.806938809
RPL21P28	-0.068695954	-0.094086655	0.925040321	0.988406086
PPP2R5A	-0.236377448	-0.512907636	0.608015932	0.907991179
SNORA16B	-2.073768203	-0.647555359	0.517272578	NA
TMEM206	0.182983056	0.366126673	0.714270555	0.943111375
NENF	0.104036754	0.14990541	0.880839244	0.980583004
ATF3	-3.087974329	-2.627548376	0.008600261	0.152007604
BATF3	-0.442190185	-0.155499074	0.876427884	0.980061337
NSL1	-0.247245201	-0.638080287	0.523421418	0.87738597
TATDN3	-0.363908789	-0.620500724	0.534928177	0.880300859
SPATA45	-5.524977067	-1.40564923	0.15982831	NA
FLVCR1-AS1	-1.285259522	-1.291695214	0.196462716	0.633734852
FLVCR1	0.257879119	0.461422221	0.644495712	0.922319757
VASH2	-0.051526127	-0.050607083	0.959638619	0.993755273
ANGEL2	0.331361327	0.690455434	0.489907826	0.860765061
RPS6KC1	0.968729858	1.570613895	0.11627236	0.513434069
SMYD2	-0.312358227	-0.539236896	0.589723405	0.903329261
PTPN14	0.373697055	0.261187374	0.793948014	0.960966939
CENPF	-0.616503598	-1.164420893	0.244253484	0.687601492
KCTD3	-0.604436121	-1.14595317	0.251814529	0.692264495
ESRRG	-3.73743974	-1.840995042	0.065622285	0.400672818
GPATCH2	-0.933412902	-2.028123581	0.042547637	0.32897173
SPATA17	1.790932273	0.798733	0.424445247	0.829750676
RRP15	0.015057135	0.035840326	0.971409678	0.995712199
TGFB2-AS1	-6.749378613	-1.723096202	0.084871129	NA
LYPLAL1-AS1	-0.940229769	-0.296640078	0.76674131	0.953594572
LYPLAL1	-0.614544435	-1.170157633	0.241937539	0.684870104
EPRS	-0.145211807	-0.367252658	0.713430564	0.943111375
BPNT1	0.435518566	0.846398648	0.397330392	0.813353732
IARS2	-0.211169153	-0.395331365	0.692598355	0.938361039
MIR215	-4.017181539	-1.027618214	0.304129453	NA
RAB3GAP2	0.121674413	0.282754573	0.777364979	0.955761872
AURKAPS1	-0.066743712	-0.045031303	0.964082358	0.99487827
C1orf115	1.045732923	0.293702499	0.768985245	NA
Mar-02	-3.458253535	-1.385280584	0.165966688	NA
Mar-01	-1.286288516	-1.292343077	NA	NA
HLX	-0.453545816	-0.343273395	0.731392794	0.945835675
DUSP10	-1.273582143	-2.425230377	0.015298675	0.201315993
HHIPL2	-2.312416444	-0.610627408	0.541446274	NA
TAF1A	-0.472459205	-0.90089485	0.367644229	0.791606719
TAF1A-AS1	-0.861300678	-0.781104744	0.434740892	0.834916542
MIA3	0.123293142	0.303152286	0.761773809	0.952047761
AIDA	-1.565397146	-2.027463324	0.042615052	0.329129216
BROX	0.285888121	0.738578176	0.46016318	0.848280489
DISP1	-0.916773852	-0.92591632	0.35448947	0.786262922
CAPN2	-1.298123137	-2.045196216	0.040835517	0.322967569
TP53BP2	0.605522332	1.367092509	0.171596311	0.599333946
GTF2IP20	0.29689452	0.377635011	0.705701752	0.940469896
FBXO28	-0.469802436	-0.886023278	0.375604984	0.798052293
DEGS1	0.56825272	1.189878649	0.234094091	0.676527517
LOC101927143	-6.344030341	-1.618247314	0.10560931	NA
LOC101927164	-1.40023414	-0.424399821	0.671274251	NA
NVL	-0.032278719	-0.080686103	0.935691589	0.989775738
MIR320B2	-0.982278666	-0.436173905	0.662710559	0.92697629
CNIH4	-0.799621315	-1.523995183	0.127509914	0.531694392
WDR26	-0.073451534	-0.157080177	0.87518166	0.979959055
MIR4742	-1.545460896	-0.626419991	0.531039501	0.878322665
DNAH14	-0.293367021	-0.633498781	0.526407976	0.87738597
LBR	-0.215798472	-0.534249292	0.59316907	0.904131546
ENAH	-1.787192121	-1.244377843	0.213360534	0.652466033
SRP9	-0.545105635	-1.629361593	0.103236494	0.486832301
EPHX1	0.93973234	0.580195281	0.561782935	0.8921231
TMEM63A	0.360798998	0.507701591	0.611662633	0.908386894
PYCR2	0.832948435	1.847335153	0.064698581	0.398984246
LEFTY2	5.359496967	1.369661412	0.17079262	NA
SDE2	0.565080039	0.954624205	0.339767772	0.772514614
H3F3AP4	-0.024943504	-0.041007486	0.967289928	0.995470833
ACBD3	-0.597530509	-1.039044505	0.298784039	0.737822442
MIXL1	1.437075082	0.378389485	0.705141278	NA
LIN9	-0.779572857	-1.322127743	0.186125617	0.620451598
PARP1	0.040627811	0.104855291	0.916490636	0.987464944
ITPKB	0.508930493	0.639030926	0.522802814	0.87738597
ITPKB-IT1	-2.984311199	-0.853600377	0.39332645	NA
PSEN2	2.720890023	2.874074337	0.004052136	0.097588129
ADCK3	2.308499433	4.719569792	2.36E-06	0.000466509
CDC42BPA	0.487889048	1.029218793	0.303376873	0.742201392
ZNF678	-0.493190701	-0.992575859	0.320916694	0.757228707
JMJD4	0.590383082	0.507302247	0.611942762	0.908478902
SNAP47	1.051676962	1.694655398	0.090140811	0.464149203
ARF1	1.209093202	2.597687719	0.00938538	0.15872436
C1orf35	1.037524347	1.594700975	0.11077912	0.502124081
MRPL55	0.619424126	1.360043111	0.173816282	0.60326311
GUK1	0.776577492	1.680173812	0.092923503	0.470124805
GJC2	-2.150492069	-0.688328972	0.491245641	NA
IBA57-AS1	-0.344334823	-0.125084103	0.900456968	0.983760096
IBA57	-0.067220935	-0.097939885	0.921980029	0.988406086
C1orf145	-3.930272102	-1.544055112	0.122574982	NA
OBSCN	1.365977115	1.271777092	0.20345233	0.641898069
TRIM11	1.566783619	1.600547391	0.109477202	0.500213791
TRIM17	4.878852661	1.246044209	0.212748165	NA
HIST3H2A	0.50449357	0.289387412	NA	NA
HIST3H2BB	6.224673463	2.211878793	0.026975041	0.264152031
RNF187	0.474094878	0.778275398	0.436406676	0.835648219
MIR7641-2	-0.734264223	-0.319705015	0.749191958	0.949512501
RHOU	1.546325648	0.856185502	0.391895181	0.810181682
RAB4A	-0.633120094	-1.130445204	0.258288675	0.696592847
CCSAP	-1.559730227	-2.404211559	0.016207391	0.205258953
NUP133	-0.14116488	-0.363542124	0.716199952	0.943638235
ABCB10	0.178544456	0.37582198	0.707049246	0.940984341
TAF5L	-0.421528543	-0.391423819	0.695483989	0.938879914
URB2	0.131429649	0.21243011	0.831771497	0.969532168
GALNT2	0.308477426	0.608564115	0.542813396	0.883458705
COG2	0.11860088	0.248717913	0.803578992	0.964166755
C1orf198	0.667155129	0.785769453	0.432002566	0.833051824
TTC13	0.294259878	0.357371406	0.72081378	0.943638235
ARV1	0.830973312	1.493771123	0.135235452	0.543498614
FAM89A	2.180329208	3.025485232	0.002482345	0.075051564
C1orf131	0.060957237	0.130617662	0.89607777	0.982791524
GNPAT	0.26011293	0.563337762	0.573204909	0.896752436
EXOC8	-0.480366574	-0.622047429	0.533910681	0.879533007
SPRTN	-0.579624357	-1.033083158	0.301564984	0.74048754
EGLN1	-1.90719819	-2.216210838	0.026677066	0.263439036
TSNAX	-0.714665255	-1.706609591	0.087894641	0.456630817
DISC1	-1.912554957	-1.176935394	0.239221294	0.68245921
DISC2	-7.982033394	-2.568393435	0.010217112	0.16434207
DISC1-IT1	-2.826264805	-1.398027047	0.162104945	0.584500007
SIPA1L2	0.566012909	0.242818641	NA	NA
MAP10	-0.46143505	-0.402605679	0.687238331	0.937302242
NTPCR	0.229712991	0.521219356	0.602213972	0.907895468
PCNXL2	-1.105142248	-0.538687116	0.590102765	0.903329261
KIAA1804	0.192924457	0.054906317	0.956213099	NA
LOC101927765	-0.562761791	-0.66888799	0.503566932	0.868203681
COA6	-0.139902748	-0.26806474	0.788649486	0.959307153
TARBP1	-0.286436076	-0.727458653	0.466945035	0.851937056
IRF2BP2	-0.377405347	-0.909059825	0.363318547	0.790455637
LINC01132	1.071062618	0.404399236	0.685919162	0.936774247
LOC101927851	0.049256428	0.017843355	0.985763818	0.997799704
TOMM20	0.120468868	0.303987881	0.761137124	0.952047761
SNORA14B	-1.033978838	-0.460007595	0.645510769	NA
RBM34	-0.447440802	-1.088297308	0.276463879	0.714115394
ARID4B	-0.730382067	-1.881839532	0.059857807	0.387016992
GGPS1	-0.310382156	-0.736312183	0.461540734	0.848280489
TBCE	0.241144361	0.484280275	0.628186973	0.914666076
B3GALNT2	-0.443926282	-0.963058456	0.335518189	0.768800848
GNG4	-4.636848834	-1.271298801	0.203622369	NA
LYST	-0.557273673	-0.951059673	0.341574084	0.773832956
NID1	0.175059582	0.181419616	0.856038223	0.974771726
GPR137B	-2.499566793	-2.116055053	0.034340126	0.294889693
ERO1B	-1.728836305	-3.074882559	0.002105855	0.068054323
EDARADD	0.526091734	0.839267568	0.401319178	0.815820075
LGALS8	0.009204424	0.01903477	0.984813368	0.997799704
HEATR1	-0.424824835	-0.933172007	0.350731165	0.782757634
MTR	0.34106604	0.793233228	0.427641951	0.831627013
LOC100130331	0.526521825	0.1900426	0.849275749	NA
CHRM3	-1.849748096	-1.494660584	0.135003046	0.543354817
CHRM3-AS2	0.697770909	0.397638205	0.690896894	0.937666547
CHRM3-AS1	2.881739407	0.737050991	0.461091341	NA
FH	0.36772449	0.973178015	0.330464835	0.765452709
KMO	-4.15821151	-2.412170566	0.015857861	0.204144488
OPN3	0.384639128	0.313493798	0.753905532	0.950572691
CHML	-0.71622633	-1.663357392	0.096240917	0.475593972
EXO1	-0.566569951	-1.190231481	0.233955423	0.676527517
LINC01347	-1.311209034	-0.851532975	0.394473354	0.811919097
CEP170	-0.74519086	-1.840985425	0.065623695	0.400672818
SDCCAG8	-0.648010449	-1.450381573	0.146952143	0.564348092
AKT3	-1.926169364	-2.079561136	0.037565805	0.307997538
ZBTB18	-1.951284225	-2.524623044	0.011582245	0.17505357
C1orf100	1.486410144	0.390638687	0.696064326	NA
ADSS	-0.06292126	-0.160221847	0.87270632	0.979419625
C1orf101	0.541165813	0.372606704	0.709441183	0.941836299
DESI2	-0.672377253	-1.256999525	0.208753807	0.648023221
COX20	-1.653996033	-0.582187391	0.560440465	NA
HNRNPU-AS1	-0.795277141	-1.076081737	0.281890703	0.719808508
HNRNPU	-0.553967568	-1.469021271	0.14182702	0.55508785
LOC101928068	0.329280466	0.261668184	0.793577271	0.960966939
EFCAB2	-0.084275135	-0.166378458	0.867859126	0.977603112
SMYD3	-0.458630415	-1.171618425	0.241350287	0.684410916
TFB2M	0.155464687	0.358237283	0.720165748	0.943638235
CNST	-0.030250698	-0.070426678	0.943854058	0.991060677
SCCPDH	0.090527051	0.260639431	0.794370578	0.961104928
LINC01341	-1.835096251	-0.783547818	0.433305485	0.833641869
AHCTF1	-0.59881058	-1.289356698	0.197274108	0.634912719
ZNF695	2.35760113	1.772080947	0.076381121	0.42929458
ZNF670	-0.873184774	-1.164862345	0.244074718	0.68739918
ZNF669	-1.353027265	-1.476848095	0.139716361	0.552506445
ZNF124	-0.737982717	-1.639367272	0.101136793	0.484418369
MIR3916	1.531512208	0.928516021	0.353139961	0.785216421
VN1R5	5.325942751	1.361035329	0.173502525	NA
ZNF496	0.40596012	0.357150796	0.720978919	0.943638235
NLRP3	-0.598646117	-0.591647773	NA	NA
GCSAML	0.709785007	0.850020066	0.39531393	0.812201127
GCSAML-AS1	0.00235823	0.001801255	0.998562808	0.999766425
OR2C3	2.5012615	0.646368652	0.518040637	NA
TRIM58	0.085004245	0.143010147	0.886282167	0.982133085
OR2W3	0.437264823	0.286044616	0.77484395	0.954871464
OR2T8	4.261700141	1.087137855	0.27697589	NA
OR2L13	-0.734446061	-0.530111408	0.59603469	0.905587345
OR2L1P	-2.395758682	-0.874099377	0.382064137	NA
OR2L2	-6.174284853	-1.574273702	0.115424187	NA
SH3BP5L	-0.39234312	-0.166675143	0.867625665	0.977603112
MIR3124	1.229397002	0.324116187	0.745850073	NA
ZNF672	0.410611002	0.489940221	0.624176201	0.913410944
ZNF692	1.178338677	1.889852603	0.058777676	0.383442469
PGBD2	1.189704662	1.920060067	0.054850313	0.373701563
ZMYND11	0.225273243	0.524554462	0.59989295	0.907457948
DIP2C	-0.26076327	-0.069071022	0.944933087	NA
PRR26	-6.839416434	-1.746357751	0.080748807	NA
LARP4B	-0.206137135	-0.618484979	0.536255696	0.880818469
GTPBP4	0.738794939	1.833905352	0.066668045	0.40436891
IDI2	-0.223192239	-0.268698045	0.788162056	0.959136439
IDI2-AS1	-1.070328993	-1.003168992	0.315779331	0.752651892
IDI1	-1.245910441	-3.057493539	0.002231965	0.070894377
WDR37	0.194494735	0.334733261	0.737826309	0.947888992
PFKP	0.952474478	1.781465422	0.074836449	0.425338189
PITRM1	1.134354211	2.085563732	0.037018159	0.306231588
PITRM1-AS1	3.892083824	1.936004797	0.052867113	0.368177877
KLF6	-1.026257839	-1.727208225	0.084130274	0.44709378
AKR1E2	-1.307607472	-0.892146322	0.372314509	0.795024684
AKR1C6P	-2.668424183	-3.299808202	0.000967509	0.041515762
AKR1C1	2.627916731	2.352152709	0.01866511	0.221831538
AKR1C2	-0.655290343	-0.409978481	0.681821733	0.935908328
AKR1C3	2.148582337	1.698216392	0.089466928	0.462463353
TUBAL3	8.876554043	5.43479527	5.49E-08	2.17E-05
NET1	0.558437128	1.325681437	0.184945239	0.619938953
ASB13	0.82893205	0.76274415	0.445615995	0.840762338
FAM208B	-0.231073347	-0.517476842	0.604823331	0.907991179
GDI2	0.087224764	0.218436622	0.827088935	0.968951495
ANKRD16	0.908379809	0.804204292	0.421279	0.827647771
FBXO18	0.867959972	1.520333642	0.128427143	0.533139558
IL15RA	-2.079421014	-1.310345858	0.19007886	0.624362284
RBM17	-0.502774768	-1.159633734	0.24619796	0.68891091
PFKFB3	0.060562991	0.045294543	0.963872537	0.994822449
LOC399715	-1.577734936	-0.413187044	0.67946958	NA
PRKCQ	1.002303876	2.403798114	0.016225731	0.205303049
PRKCQ-AS1	0.631326908	1.396963112	0.162424664	0.585307675
LOC101928150	-2.300958653	-0.745299926	0.456090426	0.845879385
SFMBT2	-2.593820675	-4.235172837	2.28E-05	0.002743888
KIN	-0.495878008	-1.052175145	0.292719201	0.732434118
ATP5C1	-0.503229521	-1.245695609	0.212876166	0.652466033
TAF3	0.269215966	0.511106396	0.609276558	0.908130981
GATA3	-3.096438738	-1.847214187	0.064716104	0.398984246
CELF2	-1.351650157	-2.920484259	0.003494879	0.089756016
CELF2-AS1	-1.354989883	-0.889360456	0.37380939	0.796687389
USP6NL	-1.407510122	-2.186938169	0.028747038	0.273412598
ECHDC3	2.152165358	1.345506645	0.178461677	0.60973084
PROSER2	-1.884775324	-1.359911805	0.173857835	0.60326311
PROSER2-AS1	4.230957004	1.079216514	0.28049122	NA
UPF2	-0.392807133	-0.912094422	0.361719014	0.790455637
DHTKD1	0.116000855	0.246612717	0.805207962	0.964382828
SEC61A2	-0.423652621	-0.683641514	0.494201563	0.863539687
NUDT5	-0.214569206	-0.538793233	0.590029534	0.903329261
CDC123	0.196237926	0.51762887	0.604717235	0.907991179
CAMK1D	-0.817793228	-1.697517529	0.08959886	0.462799046
OPTN	0.193222435	0.144181869	0.885356857	0.982036699
MCM10	-0.795596467	-1.487485954	0.13688651	0.54616255
PHYH	0.325852842	0.715485842	0.474308886	0.854458139
SEPHS1	-0.531528884	-1.097768082	0.272305772	0.709426604
BEND7	0.570158531	0.180961033	0.856398162	0.974812316
PRPF18	-0.963766876	-2.165172104	0.030374508	0.280039457
FRMD4A	-0.397338878	-0.552470122	0.580626299	0.900593856
FAM107B	-1.024214024	-1.803066037	0.071377844	0.414729888
CDNF	1.523605795	0.451210259	0.651838016	NA
HSPA14	-0.062574528	-0.156585172	0.87557179	0.979964319
SUV39H2	-0.409744182	-0.774802363	0.438456453	0.835648219
DCLRE1C	-1.056109423	-2.420473615	0.015500304	0.201664503
MEIG1	2.741231217	1.419702559	0.155694293	0.575348501
ACBD7	0.490750405	0.30179327	0.762809662	0.952523471
C10orf111	-0.709172144	-0.328681522	0.742396422	0.948364518
RPP38	-0.19167181	-0.41014632	0.681698615	0.935908328
NMT2	0.712985492	1.253336928	0.210083115	0.649668396
FAM171A1	0.068596361	0.05546454	0.95576838	0.992700206
FAM188A	-0.116579715	-0.225479801	0.821606037	0.967947332
PTER	0.091160573	0.183329493	0.854539495	0.974471909
C1QL3	-0.293517074	-0.131025618	0.895755041	0.982791524
RSU1	0.820574428	1.975150758	0.048251042	0.349912769
CUBN	-0.849014466	-0.516146902	0.605751812	0.907991179
TRDMT1	-0.794804496	-1.57623656	0.114971296	0.511777833
VIM-AS1	-1.48223206	-1.428664104	0.1531008	0.571882604
VIM	-0.708513617	-1.569654313	0.116495555	0.514091054
ST8SIA6	0.094078229	0.12723251	0.898756375	0.983477057
ST8SIA6-AS1	0.642202963	0.454046536	0.649795333	0.922927027
HACD1	1.28104106	2.13401997	0.032841146	0.289788399
STAM-AS1	0.162962472	0.147362134	0.882846192	0.981437431
STAM	-0.622721226	-1.150825251	0.249804134	0.691184332
MRC1	-2.107468515	-0.917652367	0.358800893	0.788906391
CACNB2	-0.702700056	-1.187244294	0.235131274	0.67734492
NSUN6	-0.386405683	-0.87997683	0.378871861	0.800929087
ARL5B	0.107766583	0.141572533	0.887417664	0.982251852
MALRD1	0.047644797	0.047903486	0.961793161	0.994320696
LOC101928834	1.959367769	3.130728479	0.001743733	0.060535575
PLXDC2	0.53756903	0.595512342	0.551501051	0.886968607
CASC10	-1.314592358	-1.14788152	0.251017478	0.691311241
SKIDA1	-0.823386701	-0.917286709	0.35899242	0.789086584
MLLT10	-0.5644451	-1.494743837	0.134981309	0.543354817
DNAJC1	-0.49218281	-0.839006433	0.4014657	0.815820075
LOC100130992	2.160761329	1.403542109	0.160455244	0.581916805
COMMD3	-0.453558981	-0.900466447	0.367872073	0.791850512
BMI1	-1.786296127	-0.601418555	0.547561243	NA
SPAG6	1.591956724	0.903355381	0.366337313	0.790455637
LOC100499489	-1.553281897	-0.549104245	NA	NA
PIP4K2A	0.800010139	1.644409148	0.100091717	0.483181428
MSRB2	-0.339001953	-0.493899537	0.621377132	0.912395391
OTUD1	-1.437722746	-1.279702717	0.200649709	0.639932607
KIAA1217	-3.222530299	-1.80631083	0.070869801	0.413518618
ARHGAP21	-0.226758027	-0.416605218	0.676967192	0.932954297
PRTFDC1	-0.98271856	-1.224596791	0.220727178	0.660985568
ENKUR	0.191601613	0.071902061	0.94267985	0.991060677
THNSL1	-0.290775961	-0.537012061	0.591259283	0.903681445
MYO3A	-3.022675025	-0.964099487	0.33499605	NA
APBB1IP	-1.170680517	-2.446628692	0.014419931	0.194002126
LINC00264	-1.37758783	-0.375215072	0.707500522	NA
LINC00202-2	5.272507155	1.347297037	0.177884586	NA
PDSS1	0.247946045	0.310712756	0.756018999	0.950861011
ABI1	-0.317174306	-0.747392814	0.454826482	0.84489839
ANKRD26	-0.831945266	-2.028421001	0.042517299	0.32897173
YME1L1	0.306222395	0.845120748	0.398043425	0.813990594
MASTL	-0.786068282	-1.907216151	0.056492603	0.376354047
ACBD5	0.167383022	0.288134869	0.773243502	0.954081456
LRRC37A6P	5.624116453	1.673507728	0.094227386	NA
RAB18	-0.639909009	-1.596295574	0.110422818	0.501713934
ARMC4	0.6252854	0.734023607	0.462934351	0.848823206
MPP7	-0.342758425	-0.308607506	0.757620111	0.951318537
WAC-AS1	-0.624741194	-1.260214815	0.20759188	0.646435991
WAC	-0.384620989	-0.959396499	0.337359038	0.770315542
BAMBI	-0.94499556	-0.918814721	0.358192491	0.788374545
SVIL-AS1	0.106007171	0.18334855	0.854524543	0.974471909
SVIL	-1.407730482	-2.098159574	0.035891051	0.301721401
KIAA1462	-2.516946186	-1.410928751	0.158265624	0.579733861
MTPAP	-0.453156424	-0.973196155	0.330455821	0.765452709
MAP3K8	-1.009657938	-1.617936891	0.105676199	0.491499604
ZNF438	-1.092272029	-0.860698308	0.389404225	0.808194875
ZEB1-AS1	0.139123218	0.12130021	0.903453254	0.984154337
ZEB1	-1.054576156	-1.808456211	0.070535526	0.413133001
ARHGAP12	-1.249332348	-2.061103506	0.039293166	0.314917628
KIF5B	-0.366290868	-0.885609155	0.375828177	0.798281002
EPC1	-0.457142636	-1.021332331	0.307097013	0.744544558
LOC102031319	-3.634322672	-1.299427709	0.193797188	0.630541202
LOC101929431	-0.063475891	-0.032981356	0.973689455	0.996331719
CCDC7	-0.719774427	-1.298850834	0.193995126	0.630541202
ITGB1	0.984320241	2.186861053	0.028752669	0.273412598
NRP1	-0.937011394	-0.678219755	NA	NA
PARD3	-2.438919199	-2.410766684	0.015919028	0.204188004
CUL2	-0.433180913	-0.87731407	0.380316072	0.80202052
CREM	-0.970887964	-1.763359539	0.077839869	0.432628107
CCNY	0.601617103	1.241347934	0.214477244	0.654034889
GJD4	4.918716177	1.256301255	0.209006767	NA
ZNF248	0.186407598	0.299530392	0.764535387	0.952783914
ZNF25	0.61089658	0.570637762	0.568245216	0.894823808
ZNF33A	0.020186908	0.042356599	0.966214426	0.995470833
ZNF37A	0.062364829	0.12382142	0.901456672	0.984045721
HSD17B7P2	-1.576954113	-1.980146339	0.047687087	0.348823643
LINC00999	-0.992872083	-0.659438442	0.509614264	0.870653463
LOC441666	-0.376411178	-0.299300948	0.764710432	0.952783914
LINC00839	6.119347002	1.607433333	0.107959343	0.49628215
ZNF37BP	0.123577721	0.184801257	0.853384922	0.974471909
ZNF33B	0.74462639	1.269287248	0.204338633	0.643277942
LINC01518	5.142402902	1.313841352	0.188899598	NA
BMS1	0.397744597	0.925897317	0.354499346	0.786262922
RET	5.365164289	1.371118308	0.170338079	NA
CSGALNACT2	-0.236145078	-0.344977767	0.730111085	0.945517639
RASGEF1A	3.631503118	1.617897509	0.105684687	0.491499604
HNRNPF	0.45834567	1.163631127	0.244573531	0.687601492
ZNF487	-0.127924794	-0.088295727	0.929641635	0.988902801
ZNF239	1.603919931	1.111299876	0.266439293	0.703753896
ZNF485	-0.292116486	-0.465689864	0.641437509	0.9211872
ZNF32	-0.000794728	-0.0012903	0.99897049	0.999766425
HNRNPA3P1	0.60718839	0.316052779	0.751962448	0.950147704
CXCL12	5.483165172	1.404187908	0.160262902	NA
TMEM72	2.086583336	1.374471479	0.169295359	0.595962796
RASSF4	-0.300505565	-0.188988134	0.850102117	0.974471909
C10orf10	-4.907406196	-5.425199339	5.79E-08	2.22E-05
C10orf25	-1.225754818	-1.36530502	0.172157202	0.600680822
ZNF22	-0.607238078	-1.751515382	0.079857174	0.438290358
OR13A1	-6.855846577	-1.750601505	0.080014576	NA
ALOX5	-0.608434124	-0.360838809	NA	NA
Mar-08	-0.383163663	-0.656366445	0.511588375	0.871754877
ZFAND4	0.739458491	0.984110824	0.325061026	0.76146464
FAM21C	0.51464149	0.957515243	0.338307257	0.770946438
AGAP4	0.096501742	0.074309594	0.940764043	0.990680892
PARGP1	0.537402178	0.534107285	0.59326731	0.904131546
TIMM23	-0.046011076	-0.113072436	0.909973128	0.985809474
NCOA4	0.225375579	0.482338873	0.629565237	0.915247916
AGAP7P	-1.857612048	-1.256261908	0.209021028	0.64819669
ANTXRLP1	-6.620364556	-1.689747944	0.091076187	NA
GLUD1P7	1.199392573	0.402387072	0.687399183	NA
BMS1P5	0.541609935	0.753254697	0.451296876	0.84357742
PTPN20	-2.196742129	-2.083648736	0.03719213	0.306430332
ZNF488	-1.817084254	-0.569615936	0.568938217	NA
ANXA8	3.90042458	0.994018537	0.320213843	NA
AGAP9	-0.236232351	-0.299175507	0.764806137	0.952783914
BMS1P6	0.140794548	0.231076129	0.817255659	0.966491328
CTSLP2	-0.080575609	-0.021322895	0.98298808	NA
FAM35DP	0.077823833	0.041058603	0.967249177	0.995470833
MAPK8	-0.206571801	-0.396509397	0.691729277	0.938125581
ARHGAP22	-0.128550457	-0.218445755	0.827081819	0.968951495
WDFY4	-0.747041713	-1.158669344	0.246590991	0.689158578
LRRC18	-3.125460034	-1.112577549	0.265889907	0.703658466
VSTM4	4.801646164	1.226176249	0.220132357	NA
FAM170B-AS1	-6.486438462	-1.655107698	0.097902654	NA
C10orf128	-1.068918427	-1.527176932	0.126717021	0.530078437
ERCC6	-0.552033089	-0.718840018	0.472239498	0.853825326
OGDHL	5.68263269	1.503127442	0.132806184	NA
PARG	-0.259868784	-0.397555183	0.690958102	0.937666547
TIMM23B	0.32061091	0.515410723	0.606266041	0.907991179
AGAP6	-0.759957578	-1.111005871	0.266565822	0.703753896
FAM21EP	2.810640292	0.927911971	0.353453234	NA
FAM21A	0.667898476	1.355983983	0.175104264	0.605005156
SGMS1	-0.225905296	-0.34954265	0.726681957	0.944816468
SGMS1-AS1	-0.910338419	-0.391900623	0.695131643	0.938771091
PRKG1	-1.234462822	-0.461954582	0.644113891	0.922155386
CSTF2T	0.043391967	0.08171932	0.934869915	0.989507757
DKK1	5.590392693	1.445314671	0.148369519	NA
ZWINT	0.162545094	0.320036586	0.748940597	0.949281004
IPMK	-0.283366443	-0.403663719	0.686460023	0.937041396
CISD1	-0.296775126	-0.52809487	0.597433491	0.906514771
UBE2D1	-0.615327128	-1.00511302	0.314842431	0.751691119
TFAM	-0.037674405	-0.094088145	0.925039138	0.988406086
BICC1	-1.532445338	-2.240724128	0.02504395	0.256565947
FAM133CP	-1.92339167	-1.825106269	0.067984994	0.407173241
SLC16A9	2.634888789	3.586432855	0.000335232	0.020263121
MRLN	5.042683007	1.288193084	0.197678759	NA
CCDC6	-0.377895899	-0.735918959	0.461780019	0.848280489
ANK3	-2.809263946	-2.09995845	0.035732496	0.301063425
CDK1	-0.643660482	-1.132457547	0.257442123	0.695854583
RHOBTB1	-2.105980876	-2.286145194	0.022245766	0.242838261
TMEM26	1.271785712	0.335631525	0.737148748	NA
ARID5B	-1.173826217	-1.900838905	0.057323116	0.379144806
RTKN2	-0.285782221	-0.539473257	0.589560345	0.903329261
ADO	-1.109519684	-1.187571194	0.235002392	0.677310816
EGR2	-1.897471105	-0.552145447	0.580848707	0.900593856
NRBF2	0.641960433	1.304685414	0.19199999	0.627748193
JMJD1C	-1.231036393	-3.116752109	0.001828553	0.062229337
MIR1296	-2.324820131	-0.882628398	0.37743708	NA
JMJD1C-AS1	-2.318790828	-0.628962374	0.529373689	NA
REEP3	-0.418281865	-0.711606648	0.476708389	0.855301885
LINC01515	-0.401688156	-0.3739644	0.708430803	0.941743155
CTNNA3	2.899945277	1.250876526	0.210979529	0.651128916
LRRTM3	-2.562007053	-1.392767267	0.16369018	0.587303873
DNAJC12	1.503657261	2.153882132	0.031249417	0.283874549
SIRT1	-0.136747682	-0.231240448	0.817128008	0.966491328
HERC4	-0.346663221	-0.750896671	0.452714844	0.844493182
POU5F1P5	-3.62742743	-1.148751274	0.250658557	NA
PBLD	2.666089864	2.253074993	0.024254421	0.252542075
HNRNPH3	0.298767711	0.875471138	0.381317607	0.802815031
RUFY2	-0.61208149	-1.184013517	0.236407712	0.678918138
DNA2	-0.528612522	-1.200893317	0.229792587	0.671256697
SLC25A16	0.225354623	0.200593191	0.841016683	0.97094258
TET1	0.476229776	0.703939073	0.481470717	0.858241165
CCAR1	-0.272407807	-0.757559784	0.448714563	0.842719739
SNORD98	-2.686985181	-0.874059421	0.382085895	NA
MIR1254-1	-0.534995007	-0.443334936	0.65752349	0.925164994
STOX1	-2.873849698	-1.997547347	0.045765756	0.341808355
DDX50	-0.158156578	-0.400234548	0.688983771	0.937545077
DDX21	-0.217308035	-0.550065242	0.582274625	0.901331098
KIAA1279	-1.167617709	-1.976660849	0.048079979	0.349642669
SRGN	-0.325817851	-0.694757169	0.487207494	0.860716876
VPS26A	-0.455828684	-1.319839943	0.186888462	0.620560581
SUPV3L1	0.301004818	0.628701492	0.529544501	0.877725092
HK1	1.622151636	3.791537092	0.000149718	0.011242666
TSPAN15	0.3148113	0.133868887	0.893506253	0.982791524
H2AFY2	1.103458629	1.16161253	0.24539289	0.688539907
TYSND1	-0.289857962	-0.455420835	0.648806509	0.922810022
SAR1A	-0.341772606	-0.894820284	0.370883165	0.794835812
PPA1	0.084589982	0.195902283	0.84468665	0.972212021
LRRC20	4.779471314	3.314995854	0.000916445	0.040468848
EIF4EBP2	-0.169709865	-0.425643177	0.670367873	0.929780456
NODAL	4.430613082	1.130650986	0.258202019	NA
PALD1	-0.763988269	-0.586175753	0.557757414	0.89024194
PRF1	-0.49637476	-0.213611388	0.830850118	0.969382076
ADAMTS14	-1.95836741	-0.609703088	0.542058509	NA
SGPL1	-1.278018396	-1.75172733	0.079820705	0.438290358
PCBD1	-0.472119661	-0.960442368	0.336832623	0.770277451
UNC5B	4.868906141	1.243484797	0.21368924	NA
SLC29A3	0.590374734	0.614479338	0.538898623	0.882118502
CDH23	0.960616436	0.478374733	0.632383514	0.91680264
C10orf54	0.743517668	1.076858851	0.281543329	0.71955901
PSAP	1.255796795	2.195415672	0.028133794	0.270843215
CHST3	-0.711507643	-0.188378084	0.850580278	NA
SPOCK2	0.015484386	0.015463098	0.987662724	0.997799704
ASCC1	-0.448495971	-0.81408919	0.415593858	0.822363107
ANAPC16	-0.06701693	-0.160541604	0.872454452	0.979419625
DDIT4	-1.421440703	-1.460619835	0.1441198	0.558413706
DNAJB12	0.978110195	1.719324607	0.085555282	0.450516906
MICU1	-0.258716292	-0.615390734	0.538296709	0.881342058
MCU	0.318594547	0.511477424	0.609016793	0.908037664
MIR4676	0.283388873	0.074511557	0.940603345	NA
OIT3	-1.572209891	-0.474201567	NA	NA
P4HA1	-0.698862095	-1.730317977	0.083573479	0.446829671
NUDT13	-0.314060599	-0.374839699	0.707779688	0.941503028
ECD	0.105464559	0.233149655	0.815645198	0.966491328
FAM149B1	-0.901810991	-1.044960354	0.296041293	0.735290721
DNAJC9	0.693151268	1.817418596	0.069153043	0.410125251
DNAJC9-AS1	-1.358286704	-0.749343691	0.45365008	0.844650684
MRPS16	0.000642426	0.001533512	0.998776435	0.999766425
CFAP70	-0.46696558	-0.648501396	0.516660708	0.87464091
ANXA7	0.610641076	1.544684212	0.122422666	0.524102421
MSS51	-0.703145934	-0.745064415	0.45623278	0.846029838
PPP3CB	-0.284414598	-0.514436311	0.606946978	0.907991179
PPP3CB-AS1	0.260428798	0.27472235	0.783529558	0.95791739
USP54	-0.251401349	-0.305400309	0.760061287	0.952047761
AGAP5	0.084141402	0.065192171	0.948020995	0.99180834
BMS1P4	-0.617065629	-0.81900619	0.412782882	0.820461
GLUD1P3	0.081386095	0.034055382	0.972832988	NA
SEC24C	0.929475444	1.848261686	0.064564495	0.398978571
FUT11	2.171755471	1.493371574	0.135339949	0.543760419
CHCHD1	-0.275695449	-0.509676928	0.610277819	0.908290162
ZSWIM8	0.94197563	1.014046411	0.310560607	0.748085061
ZSWIM8-AS1	0.328871579	0.102480133	0.918375581	NA
NDST2	-1.10016788	-1.119931736	0.262742853	0.699768407
CAMK2G	0.326617726	0.656120376	0.511746675	0.871754877
C10orf55	-7.438581342	-2.152343518	0.031370309	0.284411782
PLAU	-1.504057921	-1.204948976	0.228223	0.670214068
VCL	0.017775193	0.037884664	0.969779641	0.995575102
AP3M1	-0.134704664	-0.317791333	0.750643226	0.949879207
ADK	-0.337916548	-0.824466868	0.409674334	0.819714968
LOC102723439	-1.104715147	-1.103425408	0.269842468	0.707076309
KAT6B	-0.548233803	-1.308139627	0.190825955	0.626132087
SAMD8	-0.710936195	-1.180503476	0.237800029	0.680547431
VDAC2	-0.037803592	-0.103393454	0.917650707	0.987464944
COMTD1	1.825374034	0.994965458	0.319753064	0.755864515
ZNF503	-4.587919344	-3.457895505	0.000544412	0.028492983
ZNF503-AS1	-8.952710989	-4.725502079	2.30E-06	0.000459661
C10orf11	-1.32607986	-1.770955612	0.076568083	0.429708046
MIR606	-2.250590222	-0.585623857	0.558128313	NA
DLG5	-0.597856715	-0.439843741	0.660050285	0.926051246
POLR3A	0.376178014	0.708087379	0.478890997	0.856892907
RPS24	-0.676453918	-1.417882675	0.156225021	0.576279234
ZMIZ1	-0.324030003	-0.74473471	0.456432112	0.846058826
PPIF	0.285064623	0.522917391	0.601031742	0.907895468
ZCCHC24	-0.1519952	-0.102731564	0.918176022	0.987464944
EIF5AL1	0.50322189	0.920067479	0.357537497	0.788003237
BEND3P3	1.322260084	0.472090598	0.636862123	0.919068198
NUTM2B-AS1	-1.095906659	-1.712084192	0.086881154	0.454536257
LOC642361	0.303414799	0.153285497	0.878173137	0.980423257
BMS1P21	-0.991746439	-0.384387168	0.70069151	0.940107977
MBL1P	0.781617031	0.235653208	0.813701782	0.966075503
TMEM254-AS1	-0.964183381	-0.560947543	0.574833298	0.897301954
TMEM254	0.207615506	0.398654613	0.690147715	0.937545077
ANXA11	1.166203971	2.520903061	0.011705409	0.175954944
DYDC2	-7.304046081	-2.292397408	0.021882721	0.240535849
FAM213A	0.992975538	2.601391616	0.00928464	0.158550768
TSPAN14	1.399437152	2.804561994	0.0050385	0.112011675
LOC101929574	0.407143746	0.106865894	0.914895371	NA
SH2D4B	-9.062616067	-4.194832977	2.73E-05	0.003092661
GHITM	0.328940483	0.981096677	0.326545069	0.762544277
CCSER2	-2.251100512	-3.493885246	0.000476046	0.026304653
WAPL	0.122914935	0.261701086	0.793551903	0.960966939
MMRN2	-1.475631782	-0.513173908	0.607829676	0.907991179
AGAP11	-5.921097547	-2.884610591	0.003918981	0.095668831
GLUD1	-0.060213548	-0.128492366	0.897759339	0.983145025
FAM35A	0.275345102	0.567399646	0.57044269	0.895715757
NUTM2A-AS1	0.876604922	1.385654927	0.165852297	0.590274845
LOC439994	2.841709187	1.53144414	0.125659662	0.528976322
NUTM2D	5.061858503	1.52683755	NA	NA
MINPP1	1.113011769	2.255026069	0.024131692	0.25221452
PAPSS2	2.111900308	2.210103095	0.027098008	0.264602953
ATAD1	-0.857520405	-2.14686463	0.03180406	0.286091601
CFL1P1	-0.727420195	-0.4347621	0.663735117	0.927102352
KLLN	-0.238364522	-0.360971285	0.718120913	0.943638235
PTEN	-0.903537414	-1.982035503	0.047475267	0.348177159
RNLS	1.256864891	1.392808258	0.16367778	0.587303873
ANKRD22	-7.116767221	-1.912149726	0.055856992	0.374619894
STAMBPL1	-0.759169109	-1.240329133	0.214853681	0.65447161
[truncated: 13,617 more rows]
