# Supplementary material for: The genome-wide impact of trisomy 21 on DNA methylation and its implications for hematopoiesis
Source: Nat Commun. 2021 Feb 5;12:821. doi: 10.1038/s41467-021-21064-z (PMC7865055; doi:10.1038/s41467-021-21064-z)
Supplement: Supplementary file 14 — Source Data [file 41467_2021_21064_MOESM14_ESM.zip › SourceData_final/Figure_S10_sourcedata.xlsx]

## Sheet: FigureS10
	MSC-Vb	BOEC-Vb	HUVEC (R)-Cb	HUVEC (P)-Cb	PLT-Vb	MK-Cb	EB-Cb	EOS-Vb	BAS-Vb	NEU-Cb	NEU-Vb	MONO-Cb	MONO-Vb	M0-Cb	M0-Vb	M1-Cb	M1-Vb	M2-Cb	M2-Vb	DC-Cb	CD4 naive-Cb	CD4 naive-Vb	CD4 CM-Vb	CD4 EM-Vb	CD8 naive-Cb	CD8 CM-Vb	CD8 EM-Vb	CD8 TDEM-Vb	T reg-Vb	B naive-Cb	B naive-Vb	B M-Vb	B CS-Vb	NK-Cb	NK-Vb	TOTAL
FLI1 transcript variant 1	0.00689141	0.0390433	0.0401805	0.0342405	0.0807248	0.0379723	0.0101197	0.0512649	0.056524	0.0250729	0.036717	0.020482	0.0279554	0.0232734	0.0193507	0.0149467	0.0160288	0.0192821	0.0190733	0.0179613	0.0165221	0.0254595	0.0306849	0.0313018	0.021417	0.0264511	0.0307932	0.0207543	0.0323863	0.0258055	0.0349064	0.0261354	0.0282895	0.0241654	0.0278226	1
FLI1 transcript variant 2	0.00409793	0.0222566	0.0154926	0.00530109	0.0344929	0.0114262	0.00372881	0.00935363	0.0322763	0.139755	0.128723	0.0106633	0.0872	0.0216052	0.0109801	0.00187248	0.00013329	0.0137429	0.00459049	0.0265579	0.00218987	0.0829569	0.00157453	0.0326796	0.0422922	0.010244	0.0306468	0.0081928	0.00873561	0.0366116	0.0464061	0.0079553	0.0587891	0.0359494	0.0105267	1
FLI1 transcript variant 3	0.0146066	0.0115136	0.0169263	0.0124962	0.0076513	0.00372146	0.0184027	0.0192064	0.0181861	0.00422571	0.000791855	0.00536101	0.00168854	0.0158616	0.00128246	0.0130281	0.00184334	0.0129116	0.000718528	0.0141263	0.01433	0.000273686	0.0169555	0.0215939	0.0144242	0.121571	0.021864	0.0779827	0.0981957	0.0183243	0.13506	0.111791	0.110525	0.0225381	0.0200208	1
FLI1 transcript variant 4	0.0126194	0.134987	0.131673	0.112122	0.147346	0.225421	0.00941111	0.00185171	0.00201653	0.00763028	9.03394e-05	0.000681258	0.000168066	0.0193493	0.00723276	0.00587338	0.00907772	0.0207261	0.0246457	0.00166181	0.00215338	0.00503348	0.00242142	0.0109931	0.00229909	0.0116359	0.00190513	0.0115687	0.0113056	0.0222253	0.014375	0.0159979	0.00997398	0.00186179	0.00166626	1
Cell type						CELL_TYPE	GROUP	DONOR_SEX	TISSUE_TYPE
MSC-Vb	mesenchymal stem cell of the bone marrow					Basophil	BAS	-	Venous blood
BOEC-Vb	blood outgrowth endothelial cells					Basophil	BAS	-	Venous blood
HUVEC (R)-Cb	human umbilical vein endothelial cells (resting)					CD38-negative naive B cell	BC	Male	Cord blood
HUVEC (P)-Cb	human umbilical vein endothelial cells (proliferating)					memory B cell	BC	Female	Venous blood
PLT-Vb	platelets					class switched memory B cell	BC	Female	Venous blood
MK-Cb	CD34-negative, CD41-positive, CD42-positive megakaryocyte cell					CD38-negative naive B cell	BC	Female	Venous blood
EB-Cb	erythroblast					CD38-negative naive B cell	BC	Female	Cord blood
EOS-Vb	eosinophil					central memory CD4-positive, alpha-beta T cell	CD4TC	Female	Venous blood
BAS-Vb	basophil					CD4-positive, alpha-beta T cell	CD4TC	Female	Venous blood
NEU-Cb	mature neutrophil					effector memory CD4-positive, alpha-beta T cell	CD4TC	Female	Venous blood
NEU-Vb						regulatory T cell	CD4TC	Female	Venous blood
MONO-Cb	CD14-positive	CD16-negative	classical	monocyte		CD4-positive, alpha-beta T cell	CD4TC	Male	Cord blood
MONO-Vb						CD4-positive, alpha-beta T cell	CD4TC	Male	Venous blood
M0-Cb	macrophage					CD4-positive, alpha-beta T cell	CD4TC	Female	Venous blood
M0-Vb						CD4-positive, alpha-beta T cell	CD4TC	Male	Venous blood
M1-Cb	inflammatory macrophage					CD4-positive, alpha-beta T cell	CD4TC	Female	Venous blood
M1-Vb						CD4-positive, alpha-beta T cell	CD4TC	Female	Cord blood
M2-Cb	alternatively	activated	macrophage			CD4-positive, alpha-beta T cell	CD4TC	Male	Venous blood
M2-Vb						CD4-positive, alpha-beta T cell	CD4TC	Female	Venous blood
DC-Cb	conventional	dendritic	cell			CD4-positive, alpha-beta T cell	CD4TC	Female	Venous blood
CD4 naive-Cb	CD4-positive, alpha-beta T cell					central memory CD4-positive, alpha-beta T cell	CD4TC	Male	Venous blood
CD4 naive-Vb						effector memory CD4-positive, alpha-beta T cell	CD4TC	Male	Venous blood
CD4 CM-Vb	central memory CD4-positive, alpha-beta T cell					effector memory CD8-positive, alpha-beta T cell	CD8TC	Unknown	Venous blood
CD4 EM-Vb	effector memory CD4-positive, alpha-beta T cell					effector memory CD8-positive, alpha-beta T cell, terminally differentiated	CD8TC	Male	Venous blood
CD8 naive-Cb	CD8-positive, alpha-beta T cell					effector memory CD8-positive, alpha-beta T cell	CD8TC	Male	Venous blood
CD8 CM-Vb	central memory CD8-positive, alpha-beta T cell					central memory CD8-positive, alpha-beta T cell	CD8TC	Male	Venous blood
CD8 EM-Vb	effector memory CD8-positive, alpha-beta T cell					CD8-positive, alpha-beta T cell	CD8TC	Female	Cord blood
CD8 TDEM-Vb	terminally differentiated effector memory CD8-positive, alpha-beta T cell					CD8-positive, alpha-beta T cell	CD8TC	Male	Cord blood
T reg-Vb	regulatory T cell					conventional dendritic cell	DC	Female	Cord blood
B naive-Cb	CD38-negative naive B cell					conventional dendritic cell	DC	Male	Cord blood
B naive-Vb						erythroblast	EB	Female	Cord blood
B M-Vb	memory B cell					erythroblast	EB	Male	Cord blood
B CS-Vb	class switched memory B cell					adult endothelial progenitor cell (BOEC)	ENDO	Female	Venous blood
NK-Cb	cytotoxic CD56-dim natural killer cell					adult endothelial progenitor cell (BOEC)	ENDO	Unknown	Venous blood
NK-Vb						endothelial cell of umbilical vein (resting)	ENDO	Male	Cord blood
						endothelial cell of umbilical vein (resting)	ENDO	Female	Cord blood
						endothelial cell of umbilical vein (proliferating)	ENDO	Female	Cord blood
						endothelial cell of umbilical vein (proliferating)	ENDO	Male	Cord blood
						Eosinophil	EOS	-	Venous blood
						Eosinophil	EOS	-	Venous blood
						macrophage	M0	Male	Venous blood
						macrophage	M0	Male	Venous blood
						macrophage	M0	Female	Venous blood
						macrophage	M0	Female	Venous blood
						macrophage	M0	Female	Cord blood
						macrophage	M0	Male	Cord blood
						inflammatory macrophage	M1	Female	Cord blood
						inflammatory macrophage	M1	Male	Venous blood
						inflammatory macrophage	M1	Female	Venous blood
						inflammatory macrophage	M1	Female	Venous blood
						inflammatory macrophage	M1	Male	Cord blood
						inflammatory macrophage	M1	Male	Venous blood
						alternatively activated macrophage	M2	Male	Venous blood
						alternatively activated macrophage	M2	Female	Venous blood
						alternatively activated macrophage	M2	Female	Cord blood
						alternatively activated macrophage	M2	Male	Venous blood
						alternatively activated macrophage	M2	Male	Cord blood
						alternatively activated macrophage	M2	Male	Venous blood
						alternatively activated macrophage	M2	Female	Venous blood
						CD34-negative, CD41-positive, CD42-positive megakaryocyte cell	MK	Female	Cord blood
						CD34-negative, CD41-positive, CD42-positive megakaryocyte cell	MK	Female	Cord blood
						CD34-negative, CD41-positive, CD42-positive megakaryocyte cell	MK	Male	Cord blood
						CD14-positive, CD16-negative classical monocyte	MONO	Male	Venous blood
						CD14-positive, CD16-negative classical monocyte	MONO	Female	Venous blood
						CD14-positive, CD16-negative classical monocyte	MONO	Female	Venous blood
						CD14-positive, CD16-negative classical monocyte	MONO	Male	Venous blood
						CD14-positive, CD16-negative classical monocyte	MONO	Male	Cord blood
						CD14-positive, CD16-negative classical monocyte	MONO	Female	Venous blood
						CD14-positive, CD16-negative classical monocyte	MONO	Female	Cord blood
						CD14-positive, CD16-negative classical monocyte	MONO	Male	Cord blood
						mesenchymal stem cell of the bone marrow	MSC	Unknown	Venous blood
						mesenchymal stem cell of the bone marrow	MSC	Unknown	Venous blood
						mature neutrophil	NEUT	Female	Venous blood
						mature neutrophil	NEUT	Male	Venous blood
						mature neutrophil	NEUT	Male	Cord blood
						mature neutrophil	NEUT	Female	Venous blood
						mature neutrophil	NEUT	Male	Venous blood
						mature neutrophil	NEUT	Male	Venous blood
						mature neutrophil	NEUT	Female	Cord blood
						mature neutrophil	NEUT	Male	Cord blood
						mature neutrophil	NEUT	Male	Venous blood
						mature neutrophil	NEUT	Female	Cord blood
						mature neutrophil	NEUT	Female	Venous blood
						cytotoxic CD56-dim natural killer cell	NK	Male	Cord blood
						cytotoxic CD56-dim natural killer cell	NK	Male	Venous blood
						cytotoxic CD56-dim natural killer cell	NK	Female	Venous blood
						cytotoxic CD56-dim natural killer cell	NK	Female	Cord blood
						platelet	PLT	-	Venous blood
						platelet	PLT	-	Venous blood
						platelet	PLT	-	Venous blood
	MSC-Vb	BOEC-Vb	HUVEC (R)-Cb	HUVEC (P)-Cb	PLT-Vb	MK-Cb	EB-Cb	EOS-Vb	BAS-Vb	NEU-Cb	NEU-Vb	MONO-Cb	MONO-Vb	M0-Cb	M0-Vb	M1-Cb	M1-Vb	M2-Cb	M2-Vb	DC-Cb	CD4 naive-Cb	CD4 naive-Vb	CD4 CM-Vb	CD4 EM-Vb	CD8 naive-Cb	CD8 CM-Vb	CD8 EM-Vb	CD8 TDEM-Vb	T reg-Vb	B naive-Cb	B naive-Vb	B M-Vb	B CS-Vb	NK-Cb	NK-Vb
FLI1 transcript variant 1	0.626735	3.55077	3.65419	3.11398	7.34146	3.45337	0.920332	4.66225	5.14054	2.28024	3.3392	1.86272	2.54239	2.11658	1.75983	1.35932	1.45773	1.75359	1.73461	1.63348	1.50259	2.31539	2.79062	2.84672	1.94775	2.40558	2.80047	1.88748	2.94535	2.34686	3.17454	2.37686	2.57277	2.1977	2.53031
FLI1 transcript variant 2	0.0653747	0.355061	0.247156	0.0845688	0.550269	0.182283	0.059486	0.149219	0.514907	2.22952	2.05352	0.170113	1.39111	0.34467	0.175166	0.0298719	0.00212638	0.219241	0.0732326	0.423681	0.0349352	1.32342	0.0251186	0.521341	0.674692	0.163424	0.488911	0.130701	0.13936	0.584069	0.740321	0.126912	0.937868	0.573504	0.167934	15.9531
FLI1 transcript variant 3	0.015765	0.0124267	0.0182687	0.0134872	0.0082581	0.0040166	0.0198622	0.0207297	0.0196284	0.00456084	0.000854654	0.00578618	0.00182246	0.0171195	0.00138417	0.0140614	0.00198953	0.0139356	0.000775513	0.0152466	0.0154664	0.000295391	0.0183001	0.0233064	0.0155682	0.131213	0.0235979	0.0841673	0.105983	0.0197775	0.145772	0.120657	0.11929	0.0243255	0.0216086	1.07931
FLI1 transcript variant 4	0.115973	1.24054	1.21009	1.0304	1.35412	2.07163	0.0864887	0.0170174	0.018532	0.0701227	0.000830224	0.0062608	0.00154453	0.177821	0.0664695	0.0539767	0.0834248	0.190475	0.226495	0.0152721	0.0197897	0.046258	0.022253	0.101027	0.0211288	0.106935	0.0175083	0.106317	0.103899	0.204252	0.132107	0.147022	0.0916615	0.01711	0.0153131	9.19006

## Sheet: Sheet2
Cell type
MSC	:	mesenchymal stem cell of the bone marrow					MSC:mesenchymal stem cell of the bone marrow;
BOEC	:	blood outgrowth endothelial cells					BOEC:blood outgrowth endothelial cells;
HUVEC (R)	:	human umbilical vein endothelial cells (resting)					HUVEC (R):human umbilical vein endothelial cells (resting);
HUVEC (P)	:	human umbilical vein endothelial cells (proliferating)					HUVEC (P):human umbilical vein endothelial cells (proliferating);
PLT	:	platelets					PLT:platelets;
MK	:	CD34-negative, CD41-positive, CD42-positive megakaryocyte cell					MK:CD34-negative, CD41-positive, CD42-positive megakaryocyte cell;
EB	:	erythroblast					EB:erythroblast;
EOS	:	eosinophil					EOS:eosinophil;
BAS	:	basophil					BAS:basophil;
NEU	:	mature neutrophil					NEU:mature neutrophil;
MONO	:	CD14-positive					MONO:CD14-positive;
M0	:	macrophage					M0:macrophage;
M1	:	inflammatory macrophage					M1:inflammatory macrophage;
M2	:	alternatively					M2:alternatively;
DC	:	conventional					DC:conventional;
CD4 naive	:	CD4-positive, alpha-beta T cell					CD4 naive:CD4-positive, alpha-beta T cell;
CD4 CM	:	central memory CD4-positive, alpha-beta T cell					CD4 CM:central memory CD4-positive, alpha-beta T cell;
CD4 EM	:	effector memory CD4-positive, alpha-beta T cell					CD4 EM:effector memory CD4-positive, alpha-beta T cell;
CD8 naive	:	CD8-positive, alpha-beta T cell					CD8 naive:CD8-positive, alpha-beta T cell;
CD8 CM	:	central memory CD8-positive, alpha-beta T cell					CD8 CM:central memory CD8-positive, alpha-beta T cell;
CD8 EM	:	effector memory CD8-positive, alpha-beta T cell					CD8 EM:effector memory CD8-positive, alpha-beta T cell;
CD8 TDEM	:	terminally differentiated effector memory CD8-positive, alpha-beta T cell					CD8 TDEM:terminally differentiated effector memory CD8-positive, alpha-beta T cell;
T reg	:	regulatory T cell					T reg:regulatory T cell;
B naive	:	CD38-negative naive B cell					B naive:CD38-negative naive B cell;
B M	:	memory B cell					B M:memory B cell;
B CS	:	class switched memory B cell					B CS:class switched memory B cell;
NK	:	cytotoxic CD56-dim natural killer cell					NK:cytotoxic CD56-dim natural killer cell
MSC:mesenchymal stem cell of the bone marrow; BOEC:blood outgrowth endothelial cells; HUVEC (R):human umbilical vein endothelial cells (resting); HUVEC (P):human umbilical vein endothelial cells (proliferating); PLT:platelets; MK:CD34-negative, CD41-positive, CD42-positive megakaryocyte cell; EB:erythroblast; EOS:eosinophil; BAS:basophil; NEU:mature neutrophil; MONO:CD14-positive; M0:macrophage; …
A:
Y-axis: Log2 FPKM (Fragments Per Kilobase of transcript per Million mapped reads)
B:
Y-axis: Expression per cell type/total expression
Expression data for each cell type were downloaded from the BLUEPRINT Blood Atlas dataset [REF]. The expression of FLI1 in each cell type was recalculated as a proportion of total FLI1 expression across all blood cell types in this dataset.
MSC:mesenchymal stem cell of the bone marrow; BOEC:blood outgrowth endothelial cells; HUVEC (R):human umbilical vein endothelial cells (resting); HUVEC (P):human umbilical vein endothelial cells (proliferating); PLT:platelets; MK:CD34-negative, CD41-positive, CD42-positive megakaryocyte cell; EB:erythroblast; EOS:eosinophil; BAS:basophil; NEU:mature neutrophil; MONO:CD14-positive; M0:macrophage; …
