# Supplementary material for: The genome-wide impact of trisomy 21 on DNA methylation and its implications for hematopoiesis
Source: Nat Commun. 2021 Feb 5;12:821. doi: 10.1038/s41467-021-21064-z (PMC7865055; doi:10.1038/s41467-021-21064-z)
Supplement: Supplementary file 14 — Source Data [file 41467_2021_21064_MOESM14_ESM.zip › SourceData_final/Figure_S12_sourcedata.xlsx]

## Sheet: RUNX1_DMR_DSvsnonDS
DS	meanBeta
0	0.0828588
0	0.100967
0	0.12762
0	0.0860484
0	0.111432
0	0.225426
0	0.14949
0	0.0693317
0	0.153488
0	0.263911
0	0.0786373
0	0.11705
0	0.297901
0	0.101812
0	0.111912
0	0.187309
0	0.0923935
0	0.138634
0	0.126018
0	0.0918493
0	0.101348
0	0.222172
0	0.143609
0	0.113647
0	0.190006
0	0.132553
0	0.0992188
0	0.110597
0	0.165963
0	0.296517
0	0.284632
0	0.205667
0	0.129733
0	0.0920088
0	0.110705
0	0.124758
0	0.105182
0	0.105248
0	0.100988
0	0.148444
0	0.150688
0	0.119113
0	0.129947
0	0.121804
0	0.140563
0	0.120863
0	0.113751
0	0.0968882
0	0.200272
0	0.115164
0	0.110727
0	0.27019
0	0.0892417
0	0.102994
0	0.068704
0	0.0977184
0	0.0980673
0	0.117987
0	0.126055
0	0.136435
0	0.0829718
0	0.11225
0	0.0919989
0	0.147169
0	0.105085
0	0.107226
0	0.12202
0	0.102718
0	0.114089
0	0.141074
0	0.104403
0	0.190648
0	0.0969574
0	0.209758
0	0.0908863
0	0.09474
0	0.174062
0	0.113895
0	0.276927
0	0.159698
0	0.149634
0	0.0933847
0	0.152051
0	0.16496
0	0.16691
0	0.158697
0	0.163144
0	0.270267
0	0.112678
0	0.0837958
0	0.123436
0	0.196009
0	0.108325
0	0.112936
0	0.121764
0	0.189135
0	0.111795
0	0.121903
0	0.161365
0	0.111618
0	0.10994
0	0.256603
0	0.0970282
0	0.109114
0	0.1352
0	0.135251
0	0.130887
0	0.136862
0	0.0880442
0	0.120642
0	0.110459
0	0.10859
0	0.0712518
0	0.126024
0	0.114721
0	0.276266
0	0.116269
0	0.126164
0	0.104323
0	0.107537
0	0.140193
0	0.106379
0	0.186854
0	0.194038
0	0.14048
0	0.18448
0	0.124035
0	0.146528
0	0.105146
0	0.132696
0	0.118701
0	0.126262
0	0.103413
0	0.208475
0	0.27419
0	0.0970555
0	0.280193
0	0.0981601
0	0.135471
0	0.122135
0	0.329799
0	0.155868
0	0.113239
0	0.106219
0	0.149935
0	0.193539
0	0.0942545
0	0.124009
0	0.0831096
0	0.131033
0	0.106804
0	0.100207
0	0.147883
0	0.167939
0	0.0938552
0	0.150441
0	0.0895714
0	0.133019
0	0.119572
0	0.0960179
0	0.112443
0	0.0922353
0	0.11373
0	0.103362
0	0.135524
0	0.136374
0	0.259835
0	0.0660172
0	0.113394
0	0.135427
0	0.142861
0	0.163062
0	0.0984495
0	0.105109
0	0.224683
0	0.100863
0	0.128991
0	0.101551
0	0.145102
0	0.134383
0	0.0995841
0	0.104422
0	0.213636
0	0.204066
0	0.109146
0	0.180671
0	0.0915316
0	0.080741
0	0.383817
0	0.223416
0	0.233314
0	0.136443
0	0.163707
0	0.126249
0	0.0875032
0	0.118228
0	0.170051
0	0.168621
0	0.121632
0	0.178995
0	0.127742
0	0.0908108
0	0.127222
0	0.0925287
0	0.0948638
0	0.197308
0	0.145074
0	0.108259
0	0.131606
0	0.163411
0	0.105663
0	0.112361
0	0.135923
0	0.103568
0	0.0991284
0	0.129105
0	0.0900327
0	0.144317
0	0.0987495
0	0.113813
0	0.138139
0	0.120315
0	0.137048
0	0.218829
0	0.155734
0	0.169378
0	0.0969171
0	0.183481
0	0.110384
0	0.150954
0	0.118139
0	0.113061
0	0.130378
0	0.193757
0	0.0912649
0	0.0987404
0	0.0966378
0	0.0840825
0	0.129433
0	0.109028
0	0.122537
0	0.152842
0	0.0977996
0	0.282085
0	0.0858969
0	0.203093
0	0.136402
0	0.0870432
0	0.152557
0	0.156486
0	0.110775
0	0.125167
0	0.142277
0	0.161584
0	0.148896
0	0.118813
0	0.0890775
0	0.0917254
0	0.225052
0	0.142079
0	0.155109
0	0.0759545
0	0.100961
0	0.120829
0	0.10153
0	0.12358
0	0.127092
0	0.0989221
0	0.125051
0	0.153166
0	0.0941115
0	0.0854561
0	0.144903
0	0.128804
0	0.113063
0	0.107024
0	0.121493
0	0.135875
0	0.197686
0	0.12532
0	0.10281
0	0.10179
0	0.205346
0	0.0990878
0	0.237
0	0.184529
0	0.0908508
0	0.241062
0	0.0822336
0	0.0885798
0	0.112857
0	0.113474
0	0.0760772
0	0.0756351
0	0.0908978
0	0.115937
0	0.222443
0	0.136278
0	0.15811
0	0.107465
0	0.140727
0	0.0977587
0	0.127896
0	0.084223
0	0.141509
0	0.166773
0	0.100375
0	0.107965
0	0.12914
0	0.115359
0	0.139044
0	0.111367
0	0.0930464
0	0.0928532
0	0.171762
0	0.100855
0	0.114982
0	0.11309
0	0.0973922
0	0.118207
0	0.133372
0	0.178393
0	0.0864987
0	0.0794293
0	0.117362
0	0.157245
0	0.289656
0	0.134319
0	0.150011
0	0.11762
0	0.114804
0	0.126845
0	0.135997
0	0.0990389
0	0.105872
0	0.291432
0	0.10823
0	0.309318
0	0.0950192
0	0.10563
0	0.135745
0	0.114844
0	0.115642
0	0.130514
0	0.101151
0	0.0936376
0	0.159845
0	0.117225
0	0.102381
0	0.122951
0	0.10712
0	0.153199
0	0.161136
0	0.0963006
0	0.176578
0	0.0943972
0	0.122143
0	0.148083
0	0.321382
0	0.0826167
0	0.141089
0	0.1514
0	0.138891
0	0.0967265
0	0.103735
0	0.301194
0	0.138269
0	0.139353
0	0.105977
0	0.125137
0	0.0986691
0	0.14338
0	0.115967
0	0.215213
0	0.100041
0	0.0988742
0	0.119119
0	0.189574
0	0.195013
0	0.13156
0	0.165349
0	0.122137
0	0.10652
0	0.115126
0	0.103472
0	0.122092
0	0.0770664
0	0.106134
0	0.121786
0	0.162489
0	0.10841
0	0.119738
0	0.149832
0	0.127844
0	0.113669
0	0.255932
0	0.101437
0	0.115043
0	0.100104
0	0.27529
0	0.127141
0	0.222522
0	0.203362
0	0.127311
0	0.151645
0	0.125864
0	0.127213
0	0.105562
0	0.109304
0	0.176847
0	0.10989
0	0.142947
0	0.107235
0	0.117263
0	0.110334
0	0.0859866
0	0.0635319
0	0.160812
0	0.106081
0	0.122499
0	0.0973888
0	0.120775
0	0.0915203
0	0.100129
0	0.107473
0	0.123469
0	0.156303
0	0.113632
0	0.159835
0	0.116005
0	0.0998277
0	0.140253
0	0.102887
0	0.108122
0	0.151899
0	0.140758
0	0.15245
0	0.118845
0	0.147818
1	0.44957
1	0.462617
1	0.518222
1	0.435853
1	0.513191
1	0.608688
1	0.514101
1	0.495773
1	0.605967
1	0.600144
1	0.586068
1	0.479272
1	0.681451
1	0.460509
1	0.439852
1	0.561171
1	0.347282
1	0.506086
1	0.630286
1	0.475189
1	0.603795
1	0.62521
1	0.492387
1	0.516864
1	0.47967
1	0.441483
1	0.726515
1	0.619139
1	0.471504
1	0.501824
1	0.56211
1	0.650989
1	0.56657
1	0.603261
1	0.632536
1	0.695338
1	0.551055
1	0.600788
1	0.673498
1	0.651879
1	0.609835
1	0.486808
1	0.50764
1	0.540139
1	0.471975
1	0.556438
1	0.706124
1	0.533794
1	0.520464
1	0.595277
1	0.697043
1	0.512165
1	0.521705
1	0.26426
1	0.662672
1	0.544171
1	0.562914
1	0.589022
1	0.506285
1	0.698017
1	0.426142
1	0.745949
1	0.482431
1	0.590699
1	0.634733
1	0.469629
1	0.40371
1	0.58795
1	0.579506
1	0.435717
1	0.563569
1	0.605535
1	0.416627
1	0.583185
1	0.508276
1	0.516724
1	0.482465
1	0.558464
1	0.454147
1	0.602243
1	0.618413
1	0.50514
1	0.663
1	0.50032
1	0.430106
1	0.450367
1	0.411783
1	0.589987
1	0.468414
1	0.527593
1	0.675564
1	0.521154
1	0.541177
1	0.573014
1	0.391025
1	0.538747
1	0.50076
1	0.713859
1	0.49635
1	0.587545
1	0.702262
1	0.666988
1	0.475731
1	0.565448
1	0.548678
1	0.656557
1	0.412665
1	0.624682
1	0.482468
1	0.470979
1	0.67085
1	0.602579
1	0.510861
1	0.557784
1	0.348667
1	0.638987
1	0.654898
1	0.447041
1	0.463059
1	0.550259
1	0.5995
1	0.544253
1	0.721792
1	0.31104
1	0.577786
1	0.481334
1	0.434036
1	0.500862
1	0.646066
1	0.68269
1	0.507703
1	0.36565
1	0.753398
1	0.502388
1	0.514805
1	0.603726
1	0.647871
1	0.493849
1	0.547496
1	0.481657
1	0.312109
1	0.446485
1	0.494032
1	0.532252
1	0.616025
1	0.541592
1	0.64799
1	0.244031
1	0.492547
1	0.561098
1	0.50847
1	0.505228
1	0.677985
1	0.666278
1	0.654956
1	0.562128
1	0.609463
1	0.552067
1	0.62789
1	0.675623
1	0.511558
1	0.593137
1	0.363426
1	0.69862
1	0.472392
1	0.516401
1	0.442354
1	0.453164
1	0.467006
1	0.511885
1	0.457828
1	0.466387
1	0.470949
1	0.615584
1	0.59926
1	0.497882
1	0.519807
1	0.409154
1	0.518237
1	0.373518
1	0.45454
1	0.34039
1	0.548467
1	0.478494
1	0.550294
1	0.53212
1	0.507777
1	0.156727
1	0.512188
1	0.750509
1	0.523252
1	0.583573
1	0.510688
1	0.635432
1	0.603952
1	0.490195

## Sheet: RUNX1_DMR_DS_GATA1mut
DS_GATA1_mutation	meanBeta
0	0.44957
0	0.518222
0	0.435853
0	0.513191
0	0.608688
0	0.495773
0	0.605967
0	0.600144
0	0.586068
0	0.479272
0	0.681451
0	0.460509
0	0.439852
0	0.561171
0	0.347282
0	0.506086
0	0.630286
0	0.603795
0	0.62521
0	0.492387
0	0.516864
0	0.47967
0	0.441483
0	0.726515
0	0.619139
0	0.471504
0	0.56211
0	0.650989
0	0.56657
0	0.603261
0	0.632536
0	0.695338
0	0.551055
0	0.600788
0	0.673498
0	0.651879
0	0.609835
0	0.486808
0	0.50764
0	0.540139
0	0.471975
0	0.533794
0	0.520464
0	0.697043
0	0.512165
0	0.521705
0	0.662672
0	0.562914
0	0.506285
0	0.482431
0	0.590699
0	0.634733
0	0.469629
0	0.40371
0	0.58795
0	0.605535
0	0.416627
0	0.583185
0	0.516724
0	0.482465
0	0.558464
0	0.454147
0	0.602243
0	0.50514
0	0.663
0	0.50032
0	0.450367
0	0.411783
0	0.589987
0	0.468414
0	0.521154
0	0.541177
0	0.573014
0	0.391025
0	0.538747
0	0.50076
0	0.713859
0	0.49635
0	0.587545
0	0.475731
0	0.565448
0	0.548678
0	0.656557
0	0.412665
0	0.624682
0	0.482468
0	0.470979
0	0.67085
0	0.602579
0	0.510861
0	0.557784
0	0.638987
0	0.654898
0	0.447041
0	0.463059
0	0.550259
0	0.544253
0	0.577786
0	0.481334
0	0.500862
0	0.646066
0	0.68269
0	0.507703
0	0.36565
0	0.753398
0	0.502388
0	0.514805
0	0.603726
0	0.647871
0	0.493849
0	0.547496
0	0.481657
0	0.532252
0	0.616025
0	0.541592
0	0.64799
0	0.244031
0	0.561098
0	0.50847
0	0.505228
0	0.677985
0	0.666278
0	0.654956
0	0.562128
0	0.609463
0	0.552067
0	0.62789
0	0.675623
0	0.511558
0	0.593137
0	0.363426
0	0.69862
0	0.472392
0	0.516401
0	0.453164
0	0.467006
0	0.457828
0	0.466387
0	0.470949
0	0.59926
0	0.519807
0	0.409154
0	0.518237
0	0.373518
0	0.45454
0	0.34039
0	0.548467
0	0.550294
0	0.53212
0	0.507777
0	0.512188
0	0.750509
0	0.583573
0	0.635432
0	0.603952
0	0.490195
1	0.514101
1	0.556438
1	0.706124
1	0.595277
1	0.26426
1	0.544171
1	0.698017
1	0.426142
1	0.579506
1	0.435717
1	0.563569
1	0.508276
1	0.618413
1	0.430106
1	0.527593
1	0.666988
1	0.348667
1	0.721792
1	0.434036
1	0.312109
1	0.446485
1	0.494032
1	0.492547
1	0.511885
1	0.615584
1	0.497882
1	0.478494
1	0.156727
1	0.523252
1	0.510688
