# Supplementary material for: The genome-wide impact of trisomy 21 on DNA methylation and its implications for hematopoiesis
Source: Nat Commun. 2021 Feb 5;12:821. doi: 10.1038/s41467-021-21064-z (PMC7865055; doi:10.1038/s41467-021-21064-z)
Supplement: Supplementary file 14 — Source Data [file 41467_2021_21064_MOESM14_ESM.zip › SourceData_final/Figure_S13_sourcedata.xlsx]

## Sheet: FLI1_DMR_DSvsnonDS
DS	meanBeta
0	0.23744
0	0.242589
0	0.27461
0	0.241123
0	0.269399
0	0.238646
0	0.229643
0	0.225742
0	0.227249
0	0.20831
0	0.282173
0	0.360668
0	0.236744
0	0.255977
0	0.27762
0	0.273272
0	0.270686
0	0.284548
0	0.310044
0	0.239982
0	0.22031
0	0.224725
0	0.216062
0	0.261255
0	0.244298
0	0.315897
0	0.242767
0	0.240065
0	0.245882
0	0.257055
0	0.247797
0	0.311298
0	0.225634
0	0.239087
0	0.331162
0	0.262657
0	0.260616
0	0.271522
0	0.283361
0	0.220374
0	0.256558
0	0.236877
0	0.23158
0	0.252113
0	0.248097
0	0.247258
0	0.225833
0	0.244208
0	0.269672
0	0.231276
0	0.276968
0	0.307534
0	0.259564
0	0.206684
0	0.2023
0	0.225584
0	0.226283
0	0.270265
0	0.25284
0	0.265099
0	0.205758
0	0.344525
0	0.394857
0	0.270401
0	0.232097
0	0.248889
0	0.275276
0	0.273914
0	0.226205
0	0.237804
0	0.257592
0	0.257915
0	0.223664
0	0.282647
0	0.269407
0	0.23938
0	0.266064
0	0.254582
0	0.25509
0	0.238303
0	0.250876
0	0.241284
0	0.25821
0	0.248705
0	0.340877
0	0.30559
0	0.233716
0	0.256551
0	0.218529
0	0.207906
0	0.305773
0	0.276466
0	0.233324
0	0.286361
0	0.269536
0	0.268245
0	0.282623
0	0.247121
0	0.255577
0	0.204531
0	0.242858
0	0.229443
0	0.203931
0	0.222234
0	0.247826
0	0.282136
0	0.246412
0	0.240637
0	0.170468
0	0.245355
0	0.25823
0	0.217918
0	0.234328
0	0.23324
0	0.269004
0	0.283149
0	0.275734
0	0.274677
0	0.30572
0	0.30961
0	0.281877
0	0.254516
0	0.21064
0	0.289541
0	0.196528
0	0.265329
0	0.279448
0	0.262467
0	0.253606
0	0.273109
0	0.227773
0	0.267873
0	0.307579
0	0.270051
0	0.244993
0	0.223361
0	0.239636
0	0.275543
0	0.274435
0	0.235873
0	0.250618
0	0.276723
0	0.241517
0	0.252442
0	0.28251
0	0.265767
0	0.236265
0	0.266988
0	0.28033
0	0.258381
0	0.229547
0	0.304307
0	0.320153
0	0.249001
0	0.28535
0	0.252701
0	0.229951
0	0.269496
0	0.280439
0	0.236573
0	0.217776
0	0.273813
0	0.270804
0	0.290659
0	0.245345
0	0.25089
0	0.238594
0	0.213148
0	0.279686
0	0.262274
0	0.254536
0	0.252445
0	0.22074
0	0.302883
0	0.298279
0	0.284444
0	0.28316
0	0.290473
0	0.24745
0	0.313483
0	0.20936
0	0.23128
0	0.24198
0	0.247048
0	0.226104
0	0.223918
0	0.240492
0	0.237412
0	0.266239
0	0.244074
0	0.293803
0	0.251178
0	0.239111
0	0.283607
0	0.252922
0	0.226368
0	0.277155
0	0.275125
0	0.255455
0	0.26983
0	0.319918
0	0.263173
0	0.27029
0	0.31117
0	0.247566
0	0.259
0	0.230753
0	0.233961
0	0.221918
0	0.242395
0	0.300176
0	0.236862
0	0.264708
0	0.262955
0	0.298969
0	0.2829
0	0.220877
0	0.247305
0	0.185982
0	0.29064
0	0.256763
0	0.219114
0	0.240606
0	0.280656
0	0.257449
0	0.246845
0	0.238435
0	0.281402
0	0.293697
0	0.228242
0	0.253089
0	0.242548
0	0.271852
0	0.300818
0	0.305091
0	0.241416
0	0.20524
0	0.283946
0	0.249975
0	0.245699
0	0.283928
0	0.278419
0	0.236467
0	0.262646
0	0.277787
0	0.208378
0	0.252228
0	0.244667
0	0.280687
0	0.274325
0	0.266694
0	0.220714
0	0.228254
0	0.32873
0	0.222076
0	0.269797
0	0.270702
0	0.221861
0	0.247097
0	0.266072
0	0.29086
0	0.220548
0	0.263715
0	0.245443
0	0.247023
0	0.275059
0	0.237075
0	0.316349
0	0.319944
0	0.274505
0	0.250747
0	0.28552
0	0.241739
0	0.28638
0	0.267155
0	0.233039
0	0.228863
0	0.262933
0	0.230404
0	0.245582
0	0.281468
0	0.262732
0	0.271578
0	0.286585
0	0.257128
0	0.271213
0	0.226471
0	0.243743
0	0.231128
0	0.276218
0	0.252714
0	0.198271
0	0.259336
0	0.234741
0	0.244735
0	0.315359
0	0.29216
0	0.263565
0	0.259014
0	0.241078
0	0.315948
0	0.245725
0	0.261712
0	0.235367
0	0.284503
0	0.248521
0	0.283778
0	0.259753
0	0.268019
0	0.258603
0	0.287998
0	0.24826
0	0.313674
0	0.252446
0	0.236437
0	0.261545
0	0.23949
0	0.249169
0	0.264824
0	0.235011
0	0.275243
0	0.273346
0	0.30609
0	0.245081
0	0.251502
0	0.284839
0	0.276065
0	0.243022
0	0.257415
0	0.236812
0	0.282767
0	0.291197
0	0.271479
0	0.233358
0	0.271432
0	0.320758
0	0.275946
0	0.244101
0	0.325133
0	0.248909
0	0.297509
0	0.246026
0	0.24857
0	0.272305
0	0.260494
0	0.236482
0	0.261913
0	0.267017
0	0.234092
0	0.325989
0	0.267772
0	0.21223
0	0.234829
0	0.228116
0	0.256986
0	0.246897
0	0.211886
0	0.236315
0	0.265739
0	0.221047
0	0.273977
0	0.271102
0	0.280695
0	0.234309
0	0.242512
0	0.289184
0	0.284259
0	0.287931
0	0.227757
0	0.266316
0	0.250971
0	0.294508
0	0.278097
0	0.287439
0	0.225561
0	0.237883
0	0.245516
0	0.260284
0	0.255329
0	0.245039
0	0.232498
0	0.249762
0	0.25476
0	0.313131
0	0.278304
0	0.281363
0	0.217793
0	0.253249
0	0.274452
0	0.244867
0	0.206671
0	0.270172
0	0.22357
0	0.228069
0	0.234312
0	0.349135
0	0.260752
0	0.267982
0	0.228185
0	0.222704
0	0.244895
0	0.299063
0	0.285026
0	0.261039
0	0.258251
0	0.245366
0	0.222692
0	0.223268
0	0.270365
0	0.221932
0	0.218327
0	0.244596
0	0.254355
0	0.267603
0	0.281856
0	0.252447
0	0.231659
0	0.243022
0	0.242481
0	0.226337
0	0.245335
0	0.233488
0	0.255299
0	0.277823
0	0.310936
0	0.239393
0	0.255313
0	0.23026
0	0.233885
0	0.302937
0	0.262708
0	0.284206
0	0.209652
0	0.27957
0	0.316431
0	0.272645
0	0.286973
0	0.299352
0	0.284469
1	0.560615
1	0.506722
1	0.394845
1	0.512472
1	0.46176
1	0.507061
1	0.44759
1	0.493113
1	0.403572
1	0.396497
1	0.45374
1	0.346258
1	0.450545
1	0.374817
1	0.381924
1	0.480832
1	0.552966
1	0.423982
1	0.557198
1	0.515852
1	0.386155
1	0.399636
1	0.447536
1	0.516343
1	0.502892
1	0.503547
1	0.431686
1	0.456208
1	0.417539
1	0.427521
1	0.440238
1	0.515118
1	0.427109
1	0.558505
1	0.489898
1	0.507123
1	0.444928
1	0.443502
1	0.597836
1	0.460261
1	0.500664
1	0.391168
1	0.484383
1	0.395856
1	0.464376
1	0.442555
1	0.421231
1	0.592522
1	0.487971
1	0.489432
1	0.388245
1	0.408165
1	0.414557
1	0.352546
1	0.438893
1	0.441676
1	0.421712
1	0.447172
1	0.450489
1	0.383447
1	0.502162
1	0.522116
1	0.471819
1	0.472856
1	0.355082
1	0.451506
1	0.448302
1	0.506435
1	0.513589
1	0.354455
1	0.466785
1	0.480156
1	0.519164
1	0.432427
1	0.442271
1	0.525721
1	0.514985
1	0.43215
1	0.472787
1	0.510939
1	0.566317
1	0.388689
1	0.406174
1	0.436883
1	0.474365
1	0.525622
1	0.470832
1	0.423685
1	0.474723
1	0.509169
1	0.449598
1	0.505046
1	0.439273
1	0.494576
1	0.473209
1	0.518949
1	0.426531
1	0.444001
1	0.511932
1	0.409738
1	0.493002
1	0.422114
1	0.529173
1	0.503048
1	0.384635
1	0.38189
1	0.457715
1	0.402751
1	0.456911
1	0.467443
1	0.441324
1	0.510645
1	0.453861
1	0.514809
1	0.464296
1	0.452802
1	0.512174
1	0.369225
1	0.487627
1	0.449979
1	0.467242
1	0.492948
1	0.451292
1	0.485178
1	0.452539
1	0.499133
1	0.45803
1	0.480167
1	0.534355
1	0.437614
1	0.500653
1	0.416979
1	0.483355
1	0.457803
1	0.475553
1	0.411003
1	0.481748
1	0.45102
1	0.480077
1	0.460123
1	0.431992
1	0.541112
1	0.457665
1	0.484355
1	0.395424
1	0.418328
1	0.509449
1	0.463492
1	0.454756
1	0.481822
1	0.559374
1	0.505696
1	0.533457
1	0.539046
1	0.483607
1	0.393337
1	0.514739
1	0.486255
1	0.493468
1	0.490561
1	0.499497
1	0.418668
1	0.497984
1	0.530657
1	0.511739
1	0.410507
1	0.55097
1	0.526594
1	0.488844
1	0.390823
1	0.475489
1	0.471099
1	0.440416
1	0.437988
1	0.522447
1	0.48636
1	0.49199
1	0.447501
1	0.477481
1	0.356836
1	0.488361
1	0.447071
1	0.433145
1	0.346894
1	0.565566
1	0.453117
1	0.491355
1	0.520483
1	0.511129
1	0.453741
1	0.485573
1	0.507689
1	0.482963
1	0.498268
1	0.487394
1	0.421644

## Sheet: FLI1_DMR_DS_GATA1mut
DS_GATA1_mutation	meanBeta
0	0.560615
0	0.394845
0	0.512472
0	0.46176
0	0.507061
0	0.493113
0	0.403572
0	0.396497
0	0.45374
0	0.346258
0	0.450545
0	0.374817
0	0.381924
0	0.480832
0	0.552966
0	0.423982
0	0.557198
0	0.386155
0	0.399636
0	0.447536
0	0.516343
0	0.502892
0	0.503547
0	0.431686
0	0.456208
0	0.417539
0	0.440238
0	0.515118
0	0.427109
0	0.558505
0	0.489898
0	0.507123
0	0.444928
0	0.443502
0	0.597836
0	0.460261
0	0.500664
0	0.391168
0	0.484383
0	0.395856
0	0.464376
0	0.592522
0	0.487971
0	0.388245
0	0.408165
0	0.414557
0	0.438893
0	0.421712
0	0.450489
0	0.471819
0	0.472856
0	0.355082
0	0.451506
0	0.448302
0	0.506435
0	0.480156
0	0.519164
0	0.432427
0	0.525721
0	0.514985
0	0.43215
0	0.472787
0	0.510939
0	0.388689
0	0.406174
0	0.436883
0	0.525622
0	0.470832
0	0.423685
0	0.474723
0	0.505046
0	0.439273
0	0.494576
0	0.473209
0	0.518949
0	0.426531
0	0.444001
0	0.511932
0	0.409738
0	0.529173
0	0.503048
0	0.384635
0	0.38189
0	0.457715
0	0.402751
0	0.456911
0	0.467443
0	0.441324
0	0.510645
0	0.453861
0	0.514809
0	0.452802
0	0.512174
0	0.369225
0	0.487627
0	0.449979
0	0.492948
0	0.452539
0	0.499133
0	0.480167
0	0.534355
0	0.437614
0	0.500653
0	0.416979
0	0.483355
0	0.457803
0	0.475553
0	0.411003
0	0.481748
0	0.45102
0	0.480077
0	0.460123
0	0.484355
0	0.395424
0	0.418328
0	0.509449
0	0.463492
0	0.481822
0	0.559374
0	0.505696
0	0.533457
0	0.539046
0	0.483607
0	0.393337
0	0.514739
0	0.486255
0	0.493468
0	0.490561
0	0.499497
0	0.418668
0	0.497984
0	0.530657
0	0.511739
0	0.410507
0	0.526594
0	0.488844
0	0.475489
0	0.471099
0	0.440416
0	0.522447
0	0.49199
0	0.447501
0	0.477481
0	0.356836
0	0.488361
0	0.447071
0	0.433145
0	0.565566
0	0.453117
0	0.491355
0	0.511129
0	0.453741
0	0.507689
0	0.498268
0	0.487394
0	0.421644
1	0.520483
1	0.457665
1	0.451292
1	0.44759
1	0.45803
1	0.421231
1	0.437988
1	0.502162
1	0.442271
1	0.464296
1	0.431992
1	0.489432
1	0.509169
1	0.466785
1	0.48636
1	0.346894
1	0.422114
1	0.485573
1	0.442555
1	0.566317
1	0.513589
1	0.541112
1	0.474365
1	0.454756
1	0.482963
1	0.352546
1	0.441676
1	0.354455
1	0.390823
1	0.383447
