# Supplementary material for: The genome-wide impact of trisomy 21 on DNA methylation and its implications for hematopoiesis
Source: Nat Commun. 2021 Feb 5;12:821. doi: 10.1038/s41467-021-21064-z (PMC7865055; doi:10.1038/s41467-021-21064-z)
Supplement: Supplementary file 14 — Source Data [file 41467_2021_21064_MOESM14_ESM.zip › SourceData_final/Figure_S3_sourcedata.xlsx]

## Sheet: Sheet1
GATA1_mutation_VAF_sexadjusted	GATA1_mutation_function
0.0096	noncoding
0.0122	noncoding
0.0143	noncoding
0.0158	noncoding
0.1926	noncoding
0.0101	noncoding
0.0226	noncoding
0.0374	noncoding
0.0282	missense
0.9611	missense
0.0105	missense
0.0108	missense
0.1926	missense
0.022	frameshift_deletion
0.0243	frameshift_deletion
0.0572	frameshift_deletion
0.4406	frameshift_deletion
0.6771	frameshift_deletion
0.689	frameshift_deletion
0.7439	frameshift_deletion
0.7166	frameshift_deletion/splicing
0.0186	frameshift_insertion
0.0296	frameshift_insertion
0.0588	frameshift_insertion
0.0666	frameshift_insertion
0.1901	frameshift_insertion
0.5242	frameshift_insertion
0.0574	frameshift_insertion/deletion
0.0322	splicing
0.2236	splicing
0.573	splicing
0.6266	splicing
0.0097	stopgain
0.0583	stopgain
0.0698	stopgain
