# Supplementary material for: The genome-wide impact of trisomy 21 on DNA methylation and its implications for hematopoiesis
Source: Nat Commun. 2021 Feb 5;12:821. doi: 10.1038/s41467-021-21064-z (PMC7865055; doi:10.1038/s41467-021-21064-z)
Supplement: Supplementary file 14 — Source Data [file 41467_2021_21064_MOESM14_ESM.zip › SourceData_final/Figure_S4_Deconvoluted_cell_types_by_GATA1_status.csv]

	geneCluster	CD8T	CD4T	NK	Bcell	Mono	Gran	nRBC
1	nonDown	0.018035653	0.100616604	0	0.079603121	0.058157647	0.740202838	-3.47e-18
2	nonDown	0.011245799	0.038594308	-2.4e-21	0.014279015	0.108162613	0.818863261	0
3	nonDown	0.06246643	0.175040709	0.005251146	0.091455861	0.05967598	0.60351438	0
4	nonDown	0.012068209	0.132636404	-2.11e-20	0.056159337	0.061865653	0.736104776	-1.73e-18
5	nonDown	0.042446421	0.294530422	0.027192537	0.03598815	0.119237078	0.473404735	0
6	nonDown	0.013575596	0.208585917	0.02382519	0.076487157	0.128212982	0.544705459	-3.47e-18
7	nonDown	0.071365763	0.201245821	0.009902609	0.059131231	0.143763317	0.511310299	0
8	nonDown	0.025135752	0.256167761	0	0.063331692	0.108156904	0.539568056	0.001851617
9	nonDown	0.037324058	0.306022257	0	0.046678526	0.166601595	0.418797597	0
10	nonDown	0.038430617	0.140226985	0	0.043910322	0.116755833	0.649759872	8.67e-19
11	nonDown	0.033189297	0.318335099	0	0.080698698	0.110673596	0.453367274	0
12	nonDown	0.16793205	0.272012109	0.003827165	0.067908078	0.145977582	0.316261018	0.004729088
13	nonDown	0.058014156	0.309547028	-8.67e-19	0.062601607	0.12382839	0.429614	0
14	nonDown	0.027482095	0.26284305	0	0.01392448	0.053435945	0.636351482	0
15	nonDown	0.009457995	0.260625354	0.002316634	0.064967142	0.128210217	0.509481591	0
16	nonDown	0.037315598	0.293935012	0.010016227	0.046929878	0.092916479	0.49596257	6.94e-18
17	nonDown	0.023928607	0.163305777	0.002017136	0	0.084964028	0.700408166	6.94e-18
18	nonDown	0.034387434	0.176106462	1.08e-19	0.088975774	0.084170818	0.592400021	0.005761149
19	nonDown	-4.32e-20	0.243895483	0.074981412	0.042456504	0.087137422	0.536360623	0
20	nonDown	0.051417695	0.171606089	0	0.017044515	0.051948481	0.704545512	0
21	nonDown	0.049691568	0.234883899	0.014109593	0.046290973	0.144864684	0.497082684	0
22	nonDown	0.029567976	0.26946238	0	0.00573496	0.114476824	0.552547983	0
23	nonDown	0.034548229	0.1990776	0.009179344	0.02318512	0.150535506	0.574025138	0
24	nonDown	0.044543608	0.22120087	0	0.016380686	0.09403909	0.613095187	0
25	nonDown	0.022230935	0.294837875	0.00473809	0.073422566	0.112543417	0.476869026	-3.47e-18
26	nonDown	0.019900221	0.210871449	0.000678204	0.082278918	0.079362217	0.394475969	0.220137734
27	nonDown	0.066231072	0.177714526	0.000610359	0.026244216	0.063383716	0.647592905	0
28	nonDown	0.103354146	0.416034414	0	0.058322874	0.124381474	0.30096716	0.000145659
29	nonDown	0.026126083	0.14153765	0.007800725	0.040589409	0.018172643	0.754477181	0
30	nonDown	0.042002139	0.241093698	0.002434192	0.041608442	0.119073636	0.52123396	0
31	nonDown	0.063529888	0.179517214	0	0.048076627	0.071251599	0.616747956	0
32	nonDown	0.036989731	0.235200601	0	0.017272925	0.08095061	0.610110283	0
33	nonDown	0.073369009	0.261824704	0.011725128	0.048578605	0.081439298	0.495410596	0
34	nonDown	8.67e-19	0.253057101	-9.69e-21	0.029950177	0.052976151	0.639083742	0.001626491
35	nonDown	0.013393303	0.173461915	0.005224306	0.053435204	0.018893783	0.72078482	0.007735936
36	nonDown	0.045869263	0.187508628	0	0.013937348	0.108134049	0.62045533	-1.73e-18
37	nonDown	0.005078911	0.199231056	0	0.052321749	0.080807473	0.632113876	0.020389077
38	nonDown	0	0.157805183	-5.46e-22	0.017021919	0.053951886	0.749670564	0
39	nonDown	0	0.257523671	0.000714402	0.040648788	0.128606006	0.548864415	0.019635024
40	nonDown	-1.18e-19	0.11089825	0.014774281	0.025490848	0.13223499	0.705140276	0
41	nonDown	0.042424033	0.195497808	0	0.034605732	0.111897681	0.583376671	0
42	nonDown	0.030979786	0.201475534	0	0.071751366	0.076748064	0.601318164	0
43	nonDown	0.044074586	0.263608281	0.021499613	0.05729749	0.10832089	0.518104383	0
44	nonDown	0.017381436	0.182405579	0	0.076683003	0.110569057	0.600946642	0.001201513
45	nonDown	0.007602868	0.111002374	0.002558128	0.034522926	0.112200638	0.736000402	0
46	nonDown	0.039646813	0.144638331	-2.61e-21	0.033540425	0.075566199	0.680563577	0
47	nonDown	0.017640002	0.325433687	0	0.015816699	0.042860289	0.592128047	0
48	nonDown	0.072648533	0.132701137	0	0.020842632	0.106422543	0.659551135	0
49	nonDown	0.029575005	0.219628122	0.048029611	0.033799835	0.101550542	0.547146404	0
50	nonDown	0.007799283	0.115234374	0	0.015519587	0.082776725	0.756914253	0
51	nonDown	0.023573814	0.220830459	0.008554529	0.05536275	0.109698361	0.579884863	0
52	nonDown	0.046974622	0.19542873	0.002462737	0.042824761	0.149936675	0.570123828	0
53	nonDown	0.022321006	0.141555608	0	0.020416521	0.101662919	0.69173256	0
54	nonDown	0.0170263	0.245148198	0.040369466	0.016107482	0.099481401	0.574973028	6.94e-18
55	nonDown	0.008185262	0.23949577	5.11e-21	2.71e-20	0.077810088	0.639098481	0
56	nonDown	0.04366328	0.206392704	0.003870322	0.016215208	0.077382247	0.616903972	0.027962144
57	nonDown	0.067761906	0.201053024	0	0.049788635	0.040442733	0.620601187	0
58	nonDown	0.00723831	0.164655617	0	0.034175212	0.085718129	0.698038358	0
59	nonDown	0.042103472	0.235317254	0	0.032730424	0.142549199	0.472469396	0.076771428
60	nonDown	0.077536402	0.204461092	0.005806524	0.025436648	0.062840666	0.620980709	-8.67e-19
61	nonDown	0.023241	0.189281642	0	0.033218197	0.093590012	0.655796548	1.73e-18
62	nonDown	0.019495281	0.13320275	0	0.030064504	0.086326976	0.733510468	0
63	nonDown	0.034854617	0.338831875	0	0.043322147	0.076895623	0.480319906	-6.94e-18
64	nonDown	0.012945165	0.117915943	0	0.032973994	0.095773709	0.747920421	0.001423168
65	nonDown	0.013202412	0.240961573	0	0.012073179	0.097996391	0.607042747	0
66	nonDown	0.039672024	0.165987054	0.00224656	0.019894321	0.038150108	0.712520604	-6.94e-18
67	nonDown	0.04810434	0.169772192	0.005572062	0.021431494	0.13373204	0.607167186	-8.67e-19
68	nonDown	0	0.114786222	-3.19e-22	0.013736	0.113134284	0.737571161	0
69	nonDown	0.026035246	0.145302547	0.007743662	0.035818713	0.098348952	0.673506956	1.73e-18
70	nonDown	0.031333305	0.25646667	-8.23e-21	0.016665949	0.073619084	0.610191057	0
71	nonDown	0.008315908	0.154614092	0	0.028575082	0.106690324	0.67650763	0.00980156
72	nonDown	0.051737561	0.193071093	0	0.026158162	0.099692734	0.616396903	0
73	nonDown	0.071825932	0.287529479	0.005263751	0.057844545	0.090573474	0.475000692	1.73e-18
74	nonDown	0.086089763	0.188216521	0.000735904	0.037689875	0.060506135	0.604641715	0.008115646
75	nonDown	0.005648449	0.171147737	0	0.076865965	0.079201986	0.650883519	0
76	nonDown	0.005044078	0.261232948	0	0.038452911	0.043018391	0.652406896	0
77	nonDown	0.006462729	0.077665504	0	0.041180296	0.06412391	0.803511211	0
78	nonDown	0.010875482	0.182170357	0	0.038128336	0.098501244	0.658397682	0.007084735
79	nonDown	0.05245702	0.264076935	0	0.035001964	0.049862099	0.588291179	0
80	nonDown	0.047177553	0.253109119	0.009831158	0.054990648	0.079717193	0.537573229	0
81	nonDown	0.025997872	0.273532105	0.003235866	0.056898067	0.08522089	0.540130159	3.47e-18
82	nonDown	0.050228686	0.201958484	0	0.029640047	0.093491447	0.613421232	0
83	nonDown	0.032745721	0.210802033	0.011265022	0.025348436	0.071500711	0.623224323	0.012828998
84	nonDown	0.070844735	0.188644228	0.030632443	0.059979768	0.081559993	0.541059669	0
85	nonDown	0.041344197	0.254839006	0.006937508	0.021574581	0.029713939	0.64259985	0
86	nonDown	0.019977813	0.139117858	-2.49e-20	0.05363493	0.076985606	0.697502322	0
87	nonDown	0.047957749	0.186565347	0	0.07224422	0.067497603	0.61339876	0
88	nonDown	0.025440861	0.304146251	0	0.033070461	0.043775606	0.57436112	0
89	nonDown	0.019247011	0.167044955	0	0.051108966	0.093659017	0.64513619	0
90	nonDown	0.00638432	0.140913086	0.000909493	0.030679467	0.039555597	0.773420656	0
91	nonDown	0.046164858	0.257173146	0	0.028448932	0.038952258	0.611556104	0.004355909
92	nonDown	0.033795478	0.139394212	-9.06e-21	0.025287599	0.12346764	0.670318412	0
93	nonDown	0.078670499	0.178736399	0.000473148	0.042004327	0.107669362	0.579451444	6.94e-18
94	nonDown	0.030314242	0.165394859	0	0.016803569	0.126973215	0.656154711	0
95	nonDown	0.050204111	0.185562712	0	0.042365682	0.059505266	0.65550654	0
96	nonDown	0	0.135015903	0.003027223	0.038231263	0.079593795	0.733203798	0
97	nonDown	0.010971183	0.162132212	0.008387366	0.025900278	0.090145589	0.695529496	0
98	nonDown	0.026742523	0.211187186	0	0.068699051	0.079671297	0.604643284	0
99	nonDown	0.064099572	0.177246608	-1.89e-20	0.051701284	0.060947986	0.623894656	0
100	nonDown	0.047979224	0.11840039	0.006698617	0.046703614	0.097148862	0.65806818	0
101	nonDown	0.021427457	0.248303974	0	0.036261128	0.126467398	0.545652025	0
102	nonDown	0.042258683	0.203441342	0	0.027755986	0.092584033	0.623061383	0
103	nonDown	0	0.194026879	-1.73e-18	0.066118089	0.105492094	0.623558047	0
104	nonDown	0.017175775	0.192919344	0	0.040839402	0.095976575	0.63608225	0
105	nonDown	0.036030904	0.183874194	0	0.051477404	0.065088076	0.647386571	0
106	nonDown	0.023348714	0.127356905	0	0.053155349	0.06562501	0.714291311	-3.47e-18
107	nonDown	0.029933421	0.226306887	0	0.03226527	0.064606439	0.637143245	0
108	nonDown	0.002398501	0.224075353	-3.31e-21	0.047814313	0.051329485	0.659672264	0
109	nonDown	0.025767954	0.32322128	-2.75e-20	0.007378749	0.047435534	0.587120591	0
110	nonDown	0.01741942	0.079992304	0	0.030896989	0.145364697	0.703202946	0
111	nonDown	0.051024188	0.248252287	0	0.04023336	0.095960575	0.558466138	3.47e-18
112	nonDown	0.018159075	0.114993345	0	0.025599285	0.11314165	0.711978453	0
113	nonDown	0.026661991	0.251867666	0.004409618	0.079171549	0.129072988	0.496138662	0
114	nonDown	0.049425727	0.297723881	0	0.049063819	0.074968907	0.497783474	0
115	nonDown	0.05552493	0.261752786	-3.1e-20	0.059974498	0.054231431	0.547694889	0
116	nonDown	2.17e-19	0.164159691	-1.26e-20	0.036142907	0.080330133	0.703751103	-1.25e-20
117	nonDown	0.025599217	0.290125931	0.031824062	0.062400595	0.075202373	0.498289545	0
118	nonDown	0.019439825	0.263558222	0.015235573	0.048039471	0.0868209	0.565833535	0
119	nonDown	0.067235346	0.24523203	0	0.014155099	0.078571197	0.585334243	0
120	nonDown	0	0.168310231	-9.34e-23	0.040526898	0.071273895	0.715384008	0
121	nonDown	0.009945933	0.178308597	0	0.058116224	0.06830521	0.673964159	0
122	nonDown	0.036114953	0.136033685	-1.38e-21	0.026521908	0.092619505	0.689666865	0
123	nonDown	0.027096943	0.245861967	0	0.017866241	0.116484018	0.572488918	0.015290954
124	nonDown	0.058905392	0.235344627	0	0.009760927	0.089597268	0.57955892	0.008120736
125	nonDown	0.016566273	0.292093109	0.027477441	0.020355478	0.085846561	0.546962128	0
126	nonDown	0.038758988	0.162363924	0	0.063240885	0.083522009	0.644051622	1.73e-18
127	nonDown	1.53e-05	0.223461081	0	0.036642264	0.050150535	0.661287425	0.006484262
128	nonDown	0.069097628	0.144353693	0	0.001029107	0.091796113	0.684787496	0
129	nonDown	0.014056701	0.120262229	0.01284021	0.082054596	0.090860064	0.678460796	0
130	nonDown	0.041870667	0.189043787	0.002135913	0.074549063	0.084101692	0.610786625	0
131	nonDown	0.027876398	0.209462978	0.008835829	0.042808817	0.061589449	0.648096586	0
132	nonDown	0.019920036	0.137228218	0	0.049223133	0.072642786	0.717549094	0
133	nonDown	0.072299545	0.095165799	0.006959808	0.047443357	0.110477551	0.666122386	-1.73e-18
134	nonDown	0.026452426	0.167895722	0	0.042730523	0.084211197	0.67389504	0
135	nonDown	0.023096934	0.115250299	-6.17e-21	0.011742023	0.026502452	0.80612442	0
136	nonDown	0.01955393	0.132331164	0	0.070156536	0.056901099	0.706834159	0.009604675
137	nonDown	0.02621914	0.162153923	0.030144453	0.023105116	0.109890496	0.655003873	0
138	nonDown	0.034765164	0.144024187	0.008512857	0.085852107	0.057648129	0.660940168	0
139	nonDown	0.021207779	0.245190648	0	0.056906435	0.076373529	0.57339498	0.014847119
140	nonDown	0.029251739	0.188038813	0	0.08601804	0.075339875	0.610438086	0
141	nonDown	0.003315184	0.142711507	0	0.056882103	0.108817227	0.671964375	-3.47e-18
142	nonDown	0.003979626	0.112782006	0	0.012154022	0.105518202	0.763606754	0
143	nonDown	0.039633333	0.205068462	0	0.012446584	0.04693878	0.672722195	-3.47e-18
144	nonDown	0.000685261	0.22225969	0	0.043476189	0.05785948	0.660371291	0
145	nonDown	0.027464643	0.311258076	0.004394094	0.029082259	0.109111424	0.497217034	3.47e-18
146	nonDown	0.03626332	0.138687986	0.001768202	0.02554708	0.097793786	0.700866585	-1.73e-18
147	nonDown	0.027303473	0.179986871	0.008634066	0.033879642	0.074839294	0.653898977	3.47e-18
148	nonDown	0.035888645	0.197216904	0.003466356	0.041400309	0.074907779	0.631803068	0
149	nonDown	0.028908431	0.147664545	3.95e-21	0	0.0342327	0.795464955	0
150	nonDown	0.102695368	0.159455579	0	0.044696496	0.099581566	0.577720957	0
151	nonDown	0.06543908	0.327779827	0.013376663	0.055038669	0.070050781	0.459763586	3.47e-18
152	nonDown	0.043414924	0.239274363	0.007398848	0.032258666	0.072865474	0.547208517	0.03984627
153	nonDown	0.016955176	0.162128821	0	0.04111708	0.099871282	0.662600323	0
154	nonDown	0.057763856	0.143669098	0	0.016935813	0.067241858	0.698602714	0
155	nonDown	0.095104301	0.254739946	-3.43e-18	2.17e-19	0.102918428	0.526745719	0
156	nonDown	0.025297839	0.091913815	-8.83e-19	0.018556993	0.117527838	0.733907202	0
157	nonDown	0.020868129	0.12840358	0	0.039895578	0.054699835	0.741045159	0
158	nonDown	0.049668115	0.175651108	0.000136729	0.041181362	0.060977763	0.671811839	0
159	nonDown	0.047615482	0.131349958	0	0.028833368	0.06379418	0.71754196	-1.73e-18
160	nonDown	0.022414872	0.187204385	0	0.030229663	0.123199851	0.620163861	-3.47e-18
161	nonDown	0.040034052	0.122575034	0.010956167	0.037242338	0.120843405	0.678038291	0
162	nonDown	0	0.190165095	-1.19e-22	0.035008207	0.123555968	0.633020281	0
163	nonDown	0.009903045	0.199552375	0	0.033602044	0.101383432	0.629487922	0
164	nonDown	0.00754133	0.196325338	0	0.036937811	0.085084869	0.654473924	0
165	nonDown	0.060595875	0.223936385	0	0.058367876	0.090060989	0.561450941	0
166	nonDown	0.042969461	0.115140293	0	0.057784598	0.07867017	0.682437174	0
167	nonDown	0.004748627	0.170888444	0	0.009379898	0.080519923	0.726401558	0
168	nonDown	0.025573277	0.163577244	0	0.053156289	0.075090072	0.673961697	0
169	nonDown	0.053613841	0.195864386	0.01001993	0.021297589	0.090333185	0.625797683	-3.47e-18
170	nonDown	0.018800913	0.161153539	0.001904462	0.030870457	0.084632451	0.696319113	0
171	nonDown	0.030872151	0.168169381	0.034114693	0.020752279	0.064314782	0.644158485	0.022763981
172	nonDown	0.035925022	0.125098687	0	0.053030556	0.062854467	0.702737571	0
173	nonDown	0.03304746	0.149213514	0.022649797	0.036532714	0.116100197	0.627835387	0
174	nonDown	0.001118825	0.114420919	-8.67e-19	0.035124899	0.082499523	0.767924485	0
175	nonDown	0.04793358	0.17893885	0	0.010852242	0.07345514	0.667742092	0
176	nonDown	0.045876711	0.188254823	1.73e-18	0.027003267	0.064358908	0.64991119	0
177	nonDown	0.037276348	0.195257868	0.020247155	0.00467588	0.054791487	0.620835015	0.059680503
178	nonDown	0.023213572	0.184704984	0.015197399	0.080333621	0.083078613	0.599276369	-1.73e-18
179	nonDown	0.02990846	0.280864996	0	0.07365243	0.070375937	0.529927203	0
180	nonDown	0.049268726	0.186634875	0.007947889	0.089029716	0.083187945	0.560549586	0
181	nonDown	0.047553124	0.165565901	0.007687477	0.039188617	0.056174334	0.668058511	0.001390127
182	nonDown	0.024363805	0.119787374	0.010586127	0.031527204	0.084005276	0.721487911	0
183	nonDown	0.04299121	0.165067521	0	0.033978679	0.076895218	0.674696094	0
184	nonDown	0.010068888	0.153803396	0.011059859	0.043116647	0.092191906	0.642660686	0.044045991
185	nonDown	0.03095555	0.221054465	0	0.061176628	0.054196325	0.578426687	0.037109278
186	nonDown	0.034218725	0.122720572	0.001290863	0.039785674	0.086571982	0.707859419	0
187	nonDown	0.062684871	0.231642513	0.018819534	0.038264447	0.069237042	0.539979192	0.022792668
188	nonDown	0.024855939	0.096419402	0	0.023299914	0.081496801	0.77341483	0
189	nonDown	0.043683022	0.157372096	-6.6e-23	0.09441837	0.104833698	0.580434092	0
190	nonDown	0.007115044	0.116898282	0	0.075071516	0.069827434	0.725782024	0
191	nonDown	0.026708863	0.198093957	1.73e-18	0.049798145	0.101459145	0.627807092	0
192	nonDown	0.037424819	0.146058398	0.006817693	0.035473921	0.079597172	0.680868328	0
193	nonDown	0.031570105	0.244048026	0	0.015565982	0.049974067	0.653653572	3.47e-18
194	nonDown	0.031083917	0.103597145	0	0.056977063	0.102709557	0.687732767	0
195	nonDown	0.010672168	0.18956557	-2.4e-20	0.040461254	0.054872011	0.695973248	-1.73e-18
196	nonDown	0.007575876	0.206245207	0	0.044676918	0.057979288	0.657638649	0
197	nonDown	0.095076512	0.266559804	0	0.055411687	0.037473183	0.531742737	0.004872558
198	nonDown	0.014640823	0.239019105	0	0.065571289	0.071779582	0.594102643	0
199	nonDown	0.033336589	0.15321326	0	0.009190105	0.063681279	0.585187638	0.1471324
200	nonDown	0.041854576	0.134243269	0.01104182	0.07166774	0.07927163	0.65704453	0
201	nonDown	0.009036626	0.131567395	0	0.023473354	0.067364972	0.747478059	0
202	nonDown	8.51e-19	0.125230293	0	0.045047638	0.096438096	0.723524333	0.000841212
203	nonDown	0.021272839	0.151479822	0.003629748	0.066008089	0.085157221	0.659581546	0
204	nonDown	0.029470008	0.179263066	0.005415763	0.079659168	0.022124514	0.666875429	0.003553583
205	nonDown	0.025519487	0.141835749	0.001555874	0.072256781	0.027824269	0.73270754	0
206	nonDown	0.023324021	0.238545854	0.005683978	0.097492847	0.067022576	0.529623946	0.035807457
207	nonDown	0.020536784	0.174770284	0.003133009	0.022563822	0.044592534	0.743393365	0
208	nonDown	0.009785364	0.152971336	0	0.021567681	0.071473157	0.640831791	0.084883459
209	nonDown	0.035258069	0.220712809	0	0.039181321	0.069627645	0.627750947	0
210	nonDown	0	0.154984746	-6.95e-23	0.012522871	0.12789504	0.694698712	0
211	nonDown	0.016386954	0.118873913	0	0.036536923	0.067353249	0.736002647	0
212	nonDown	4.34e-19	0.153397799	0.006210068	0.067278103	0.108544949	0.656240737	0
213	nonDown	0.090541265	0.165320954	0	0.054786996	0.111904105	0.571191879	0.000795934
214	nonDown	1.08e-19	0.180584487	-3.02e-23	0.017513242	0.147572823	0.629299793	0
215	nonDown	0.030880204	0.172434977	0	0.000237413	0.112314341	0.671861354	0
216	nonDown	0.059917803	0.224647918	0	0.072934692	0.066334988	0.579289074	0
217	nonDown	0.005480901	0.173138078	0.004223933	0.055982653	0.110795753	0.662158186	0
218	nonDown	0.053100091	0.194158137	0	0.012169717	0.043694971	0.682651766	0
219	nonDown	0.025920393	0.193917506	0	0.004933101	0.087174175	0.674220763	0
220	nonDown	0.050896559	0.272549115	0	0.030476863	0.082583379	0.531551322	0
221	nonDown	0.031407505	0.07455369	0	0.022027719	0.09804886	0.783918932	0
222	nonDown	0.045357559	0.150611994	0	0.053116727	0.082407827	0.650767286	0
223	nonDown	0.028582744	0.131350605	8.67e-19	0.027770108	0.071902412	0.727227563	0
224	nonDown	0.015791122	0.134293881	0	0.024338597	0.05500393	0.749277464	0
225	nonDown	0.052563316	0.149076919	0	0.029177081	0.122031053	0.638512121	-3.47e-18
226	nonDown	0.079750017	0.180915221	4.34e-19	0.047482867	0.077102433	0.60722068	0
227	nonDown	0.026710106	0.168241518	0.008121235	0.060747922	0.073516817	0.66174219	0
228	nonDown	0.003208558	0.116630203	-1.36e-20	0.037788769	0.056322815	0.765466512	0
229	nonDown	0.072924348	0.212738825	0.004677155	0.040198614	0.073909091	0.584079307	0
230	nonDown	4.54e-19	0.105621154	0	0.021166905	0.103895694	0.724813037	0.015248254
231	nonDown	0.008701052	0.123246742	-1.36e-20	0.015086814	0.100987489	0.739882085	0
232	nonDown	0.047630417	0.116060793	0	0.014302204	0.065562648	0.743180445	-3.47e-18
233	nonDown	0.031817848	0.14443059	0	0.015062819	0.056095343	0.733315034	0.001866224
234	nonDown	0.04240635	0.161911016	0.012457672	0.035204037	0.08418472	0.650918567	0
235	nonDown	0.039437073	0.228692533	0.000278021	0.041772851	0.061255089	0.613640036	0
236	nonDown	0.018603187	0.144013057	-2.66e-20	0.023669632	0.078328375	0.720997738	0
237	nonDown	0.043391667	0.164418419	0	0.021238487	0.082162632	0.668361555	0
238	nonDown	0.020057789	0.219075089	0	0.041154556	0.027926448	0.693800007	0
239	nonDown	0.026591904	0.154853487	0	0.062294503	0.061770195	0.692676849	0
240	nonDown	0.052101248	0.142389222	0.024942812	0.059430813	0.093296453	0.618539322	0
241	nonDown	0.062271743	0.138681128	0.01528752	0.070371523	0.110025168	0.611056801	0
242	nonDown	0	0.140285416	0.002849663	0.04686888	0.040633974	0.772327628	0
243	nonDown	0.061001279	0.153917261	0.015130926	0.034997528	0.079111418	0.638329663	0.003631929
244	nonDown	0.017501525	0.208997393	-1.96e-20	0.118551856	0.090687222	0.550402033	0
245	nonDown	0.025171296	0.073678224	0	0.033983052	0.057578581	0.799241184	0
246	nonDown	0.064268156	0.149882295	0.006153612	0.08966738	0.062063487	0.601292086	0.005885608
247	nonDown	0.025421675	0.140606131	0.001444674	0.033169013	0.105616104	0.690632702	0
248	nonDown	0.034475498	0.140871723	0	0.033991367	0.065659574	0.715335822	-6.94e-18
249	nonDown	0.051182232	0.106333115	0	0.035139824	0.019403181	0.777314168	0.004940617
250	nonDown	0.05207352	0.149697688	0.016941821	0.031287749	0.124031389	0.61045024	0
251	nonDown	0.016957495	0.12766423	0.000748148	0.034012342	0.090791272	0.71260494	0
252	nonDown	0.065639531	0.117035882	0.003974317	0.068599955	0.071405667	0.673444704	0.007937179
253	nonDown	0.025621873	0.143249436	0	0.057950796	0.071464581	0.702580695	0
254	nonDown	0.016288353	0.207541987	0	0.038560985	0.070150311	0.656560684	0
255	nonDown	0.033520645	0.09508798	0	0.04832763	0.131888796	0.687833723	0.003723503
256	nonDown	0.010098701	0.211178078	0	0.035396739	0.046035693	0.691876232	0
257	nonDown	0.04665528	0.196860884	0.002922903	0.072813504	0.106112671	0.525896287	0.027838075
258	nonDown	0.038327997	0.084451366	0	0.065612388	0.065493458	0.750981182	0.001691582
259	nonDown	0.028492531	0.127531057	0	0.000470282	0.07433446	0.767516165	0
260	nonDown	0.019320091	0.098070318	0	0.050081358	0.109153004	0.718872153	0
261	nonDown	0.002263714	0.154251271	0	0.02721061	0.07884211	0.726006513	0.001839553
262	nonDown	0.059795087	0.16979702	0.000850828	0.047746714	0.079911439	0.637106126	0
263	nonDown	0.033704944	0.187600189	0.001164423	0.0555912	0.061456178	0.620258219	0.036524523
264	nonDown	0.04427211	0.166744355	0	0.067354362	0.058782955	0.646947264	-3.47e-18
265	nonDown	0.035772667	0.098978373	0	0.040028	0.08747382	0.717918478	0
266	nonDown	0.033451496	0.148499425	0	0.025959972	0.043699415	0.733126329	0
267	nonDown	0.020219531	0.180709032	0	0.054242696	0.059982052	0.62363151	0.051167239
268	nonDown	0.038394499	0.133874488	0.00044987	0.013290938	0.098867504	0.698046525	0
269	nonDown	0.016684003	0.115954811	0	0.028789734	0.105765573	0.71030912	-1.73e-18
270	nonDown	0.042605232	0.126671328	0	0.038176499	0.061706427	0.706963278	0.00764525
271	nonDown	0.085182516	0.193665615	0	0.083603165	0.053500018	0.579637768	0
272	nonDown	0.008081694	0.308744938	-2.61e-20	0.025630114	0.054738632	0.588129083	0
273	nonDown	0.028567086	0.155679772	0.012840031	0.049871107	0.064330761	0.690894654	0
274	nonDown	0.046031604	0.10581947	-2.73e-20	0.037925071	0.086138247	0.703819794	0
275	nonDown	0.030510484	0.129379004	0	0.070461522	0.081324812	0.677742862	0
276	nonDown	0.004560064	0.109092947	0	0.019919316	0.055288792	0.808557919	0
277	nonDown	0.024660036	0.263832086	0	0.020085584	0.082950553	0.59788402	0
278	nonDown	0.028879704	0.145443615	0	0.020765897	0.065583449	0.717978063	0
279	nonDown	0.011780177	0.179246472	0.003331472	0.024456481	0.107997576	0.664067033	0
280	nonDown	0.029508461	0.240166126	0	0.094557405	0.06866955	0.534842688	0.015499477
281	nonDown	0.005136224	0.128202102	-3.47e-18	0.009877586	0.086754127	0.756742065	0
282	nonDown	0.02363574	0.240618487	0	0.054030223	0.094657368	0.555447154	0.03863168
283	nonDown	0.067249465	0.190206326	0.01037135	0.062365583	0.069852831	0.584270634	0
284	nonDown	0.035584509	0.232340681	0.002140465	0.026946494	0.073664292	0.613472607	1.73e-18
285	nonDown	0.029555009	0.0769871	0	0.038450748	0.064864639	0.795043147	0
286	nonDown	0.033259674	0.157513581	0	0.05763775	0.037905182	0.66067799	0.025560188
287	nonDown	0.011631669	0.145947508	0	0.032337156	0.106413237	0.683653929	0
288	nonDown	0.003922461	0.092972516	0	0.024417786	0.071905367	0.801765756	-1.73e-18
289	nonDown	0.035396667	0.185039768	0.011806158	0.043838794	0.069140284	0.65843517	0
290	nonDown	0.08647634	0.121613294	0	0.027989438	0.101629667	0.659854388	0
291	nonDown	0.017324917	0.128895411	0	0.016555489	0.072260683	0.742561003	0.003668822
292	nonDown	0.006965384	0.117226221	0	0.03560832	0.039734225	0.759985541	0.011108413
293	nonDown	0.007010734	0.136269196	-3.6e-21	0.010504817	0.08791417	0.741748394	0
294	nonDown	0.003453515	0.140514994	0	0.023692206	0.068262199	0.761175462	-1.73e-18
295	nonDown	0.017847631	0.105596394	0.002248256	0.014218568	0.080750701	0.776287207	0.013298811
296	nonDown	0.037068253	0.106993539	0	0.019428949	0.105116206	0.72548544	0
297	nonDown	0.043989103	0.163019098	0	0.011725682	0.075111454	0.699820354	0
298	nonDown	0.011022755	0.143278825	0	0.035010046	0.120213216	0.689671839	0
299	nonDown	0.088678729	0.226890367	-1.77e-21	0.043164015	0.09335908	0.526965512	0
300	nonDown	0.031971557	0.138457506	0	0.019313247	0.104624155	0.654358024	0.044772967
301	nonDown	0.023147415	0.118318281	0	0.041488255	0.121144939	0.681599255	0
302	nonDown	0.040266427	0.221365833	0	0.042941551	0.075749805	0.602774888	-6.94e-18
303	nonDown	0.032510246	0.127938216	0	0.035358834	0.086983058	0.696059051	0
304	nonDown	0.037300849	0.184145874	4.34e-19	0.043097497	0.061733847	0.675203442	0
305	nonDown	0.051415456	0.200849069	0.000607257	0.026446153	0.064155927	0.646521909	0
306	nonDown	0.019663748	0.11998763	0	0.028869153	0.091028452	0.716139112	0
307	nonDown	0.027099073	0.180156587	0.001284236	0.061909627	0.096672212	0.622424127	0
308	nonDown	0.025087566	0.094962432	0	0.026180455	0.139209104	0.705621485	1.73e-18
309	nonDown	0.019125119	0.127512766	0.004478855	0.024604955	0.076099177	0.74260408	0
310	nonDown	0.023912686	0.200617781	0	0.040417356	0.043363528	0.694972266	0
311	nonDown	0.029239714	0.213881761	0	0.067474072	0.072696002	0.597081321	0
312	nonDown	8.79e-19	0.147341963	0	0.013047676	0.093479166	0.707258241	0.013847281
313	nonDown	0.025169991	0.11690366	0	0.052329025	0.033357238	0.77757966	0
314	nonDown	0.002142205	0.126706397	0	0.016400713	0.078314946	0.754282954	0
315	nonDown	0.036926302	0.163164179	0.007254719	0.032957937	0.059789706	0.691179977	8.67e-19
316	nonDown	0.004818453	0.18546755	0	0.057984513	0.080075988	0.660176813	0.000875824
317	nonDown	0.068148648	0.285999699	0.00619818	0.062703813	0.065619222	0.489554305	0
318	nonDown	2.17e-19	0.09424217	-7.29e-23	0.031046941	0.103557408	0.744587791	-3.47e-18
319	nonDown	0.05432681	0.113236215	8.67e-19	0.108525538	0.056478064	0.639707101	0.011028341
320	nonDown	0.039916309	0.16080833	0	0.037578949	0.084406105	0.67669986	-3.47e-18
321	nonDown	0.038895644	0.094104802	0.010208467	0.023794773	0.074251977	0.759101052	0
322	nonDown	0.009170282	0.075289872	3.47e-18	0.055908837	0.130664853	0.712757571	0
323	nonDown	0.044978775	0.192962788	0.017070045	0.054908496	0.125500416	0.564922656	0
324	nonDown	0.018240359	0.168334644	0	0.031889036	0.087739052	0.699851452	0
325	nonDown	0.004484999	0.154860008	0	0.041348199	0.05924132	0.732529798	0
326	nonDown	0.014982653	0.104656398	0.004681107	0.030047839	0.048992862	0.80066915	0
327	nonDown	0.007824484	0.201779665	0	0.008080219	0.085713392	0.68011622	0
328	nonDown	0.016958956	0.140754667	0	0.01811708	0.054211094	0.752517142	0
329	nonDown	0.017572633	0.128456101	0	0.034044336	0.132046656	0.682274752	0
330	nonDown	0	0.111954069	0.002230005	0.048078522	0.12073209	0.708326899	0
331	nonDown	0.017327367	0.108339066	0	0.025441701	0.094313784	0.749172945	0
332	nonDown	0.033452392	0.106496548	0	0.008437047	0.049599626	0.787165946	0
333	nonDown	0.030931028	0.21804466	-2.1e-20	0.04260899	0.054805407	0.640127478	1.73e-18
334	nonDown	0.0420175	0.096317523	-4.29e-19	0	0.077073713	0.765124018	0.026795878
335	nonDown	0.02614322	0.150960764	0	0.032914788	0.026553419	0.738629522	0
336	nonDown	0.021185178	0.154075079	0.002332731	0.043079953	0.050620985	0.74041869	0
337	nonDown	0.058456401	0.148553922	0.001814055	0.055635535	0.093973764	0.631561714	0
338	nonDown	-1.06e-19	0.108399293	0	0.035992268	0.132355537	0.719831212	-3.47e-18
339	nonDown	0.02922274	0.133119235	0.000346125	0.02941519	0.092272687	0.708247695	0
340	nonDown	0.001765355	0.175895109	0.012452483	0.095641559	0.094179221	0.584957676	0.02827963
341	nonDown	0.033560968	0.141132107	-1.4e-20	0.02469685	0.08660952	0.705135588	0
342	nonDown	0.021110054	0.119614056	0	0.058692383	0.086941593	0.695223996	2.63e-05
343	nonDown	0.015107739	0.155689055	0	0.036986572	0.075755204	0.690369032	0.022189825
344	nonDown	0.021791956	0.126220378	0	0.04699862	0.076498742	0.721982478	0
345	nonDown	0.010617452	0.122689619	0	0.037167247	0.048880601	0.777162915	0
346	nonDown	-5.2e-19	0.164655398	0	0.041061914	0.075264957	0.703738967	0
347	nonDown	0.025567416	0.103850807	0	0.011307491	0.08303318	0.763529367	0
348	nonDown	0.028872329	0.14463965	0	0.04005842	0.084579908	0.69199208	0
349	nonDown	0.00393145	0.067417047	0.003619888	0.038930672	0.06471062	0.810606203	0.002260223
350	nonDown	0.026158417	0.23195126	0	0.029625107	0.09107644	0.604644357	0
351	nonDown	0.034024345	0.171466206	0.004362353	0.082881161	0.113566956	0.582237833	0
352	nonDown	0.044771295	0.229144072	0	0.066763817	0.080996227	0.57819204	0
353	nonDown	0.073146218	0.119860249	0	0.036521074	0.086697389	0.631322741	0.033355695
354	nonDown	0.073369369	0.126184793	0	0.063350297	0.064990852	0.652284355	0
355	nonDown	0.047193419	0.240030873	0	0.015347127	0.078443186	0.58650872	0.012193827
356	nonDown	0.014717161	0.081953387	0	0.016098828	0.100196791	0.772509112	0
357	nonDown	0.051350142	0.164018213	0	0.049123391	0.070819573	0.652746898	0
358	nonDown	0.027166366	0.110041595	0	0.018498087	0.101681672	0.733351012	0.002214575
359	nonDown	0	0.130022915	-1.94e-20	0.037891287	0.053784376	0.747610163	-2.51e-20
360	nonDown	0.019895717	0.155415237	0	0.051882996	0.08527479	0.668343632	0
361	nonDown	0.023146262	0.113265356	0	0.037458874	0.089386263	0.727746351	0
362	nonDown	0.031584196	0.197064296	0.0106692	0.043064737	0.061113271	0.646697704	1.73e-18
363	nonDown	0.021447966	0.199592848	0.001052442	0.02500545	0.079428778	0.674599412	0
364	nonDown	0	0.149663254	-4.55e-20	0.017515636	0.098993923	0.70595063	-3.64e-20
365	nonDown	0.027642516	0.190409708	0	0.021779385	0.091995808	0.650489687	0
366	nonDown	0.023924432	0.199342279	0	0.04890353	0.042172291	0.672033326	-3.47e-18
367	nonDown	0.009989966	0.186623091	0.001180316	0.050261552	0.084917589	0.640262284	0.035873662
368	nonDown	0.032914371	0.150269299	0	0.036758096	0.062523262	0.711850456	0
369	nonDown	0	0.114363356	-4.63e-22	0.044716036	0.073834094	0.757536902	0
370	nonDown	0.048664551	0.168006657	0.02650577	0.079774154	0.089559534	0.581157655	6.94e-18
371	nonDown	0.080472425	0.181626383	0	0.053863863	0.07536668	0.579834888	0
372	nonDown	0.028354439	0.082800051	0.032808081	0.058131136	0.15286673	0.569005251	0.111734881
373	nonDown	0	0.191594637	0.001926684	0.096793645	0.135655917	0.551718954	0.011613281
374	nonDown	0.007817759	0.093325916	1.73e-18	0.040644588	0.066633341	0.784839505	0
375	nonDown	0.029496909	0.208504169	0	0.037310411	0.071264331	0.652588508	-3.47e-18
376	nonDown	0.035025611	0.152716801	0	0.038429514	0.060128017	0.695385801	3.47e-18
377	nonDown	0	0.196575991	-4.08e-23	0.044647656	0.080871158	0.659661571	0
378	nonDown	0.025426811	0.19977795	0	0.059369129	0.028615069	0.6807462	0
379	nonDown	0.01826005	0.098470986	0	0.027914491	0.047478726	0.803433537	3.47e-18
380	nonDown	0.051916083	0.168673635	0	0.027751609	0.078054772	0.653074944	3.47e-18
381	nonDown	0.013183073	0.243667376	0.004923694	0.04730804	0.044543214	0.644678862	-3.47e-18
382	nonDown	0.026412996	0.154698225	0	0.0642638	0.076960876	0.589206012	0.080095878
383	nonDown	0.072547483	0.240194709	0.00547554	0.090006933	0.12522246	0.419999141	0.026540086
384	nonDown	0.036873539	0.273445265	0	0.024938075	0.068564492	0.602579897	0
385	nonDown	0.042497051	0.101547514	0	0.026832968	0.057027985	0.763541436	1.73e-18
386	nonDown	0.028285453	0.17659879	0.00603309	0.05402518	0.126264741	0.592434605	0
387	nonDown	0.079389277	0.167930509	0	0.049694502	0.103651686	0.582485943	0
388	nonDown	0.056750725	0.188036675	3.47e-18	0.019102321	0.067348875	0.650006776	0
389	nonDown	0.005215574	0.065657074	0	0.024765478	0.107177087	0.809023621	3.47e-18
390	nonDown	0.032484139	0.125778535	0	0.060238126	0.091048855	0.652938737	0.018973046
391	nonDown	-2.53e-21	0.155000777	0.031504868	0.045193276	0.067990337	0.689937852	-2.71e-20
392	nonDown	0.023010192	0.14695214	0	0.035889783	0.051428995	0.737527969	0
393	nonDown	0.015801953	0.164425698	0.010899583	0.038186254	0.069783061	0.711467834	3.47e-18
394	nonDown	0.032999049	0.154058816	0.002992653	0.036681078	0.111007088	0.667753982	0
395	nonDown	0.023491076	0.232835448	1.63e-20	0	0.072064	0.66568129	0
396	nonDown	0.019667248	0.108821902	0	0.039584506	0.089748921	0.744974186	0
397	nonDown	0.006999083	0.151273509	0	0.045403011	0.101327024	0.602265476	0.083343121
398	nonDown	0.037177081	0.1108017	0	0.053149102	0.053224559	0.745889487	1.73e-18
399	nonDown	0.024816098	0.212124565	0.009001373	0.01994121	0.087470598	0.631336419	0
400	nonDown	0.025855274	0.192314559	-1.11e-20	0.043212425	0.070270369	0.663083622	0
401	nonDown	0.035660829	0.086777248	0.007312751	0.02809984	0.105860668	0.721687589	0
402	nonDown	0.051011427	0.144521695	0	0.066343674	0.065289986	0.657405257	0
403	nonDown	0.053778359	0.190138151	0.010649629	0.06476758	0.080351453	0.602624189	-3.47e-18
404	nonDown	0.044768026	0.126881012	0.002895337	0.04942846	0.069497244	0.685937506	0
405	nonDown	0.040578609	0.112277556	-1.08e-19	0.039867827	0.067399903	0.725611045	0
406	nonDown	0.07409512	0.153069098	0	0.06948573	0.165368001	0.540582992	0.000644062
407	nonDown	0.032208379	0.054711051	-1.58e-21	0.03614095	0.110048141	0.74968237	-1.08e-19
408	nonDown	0.055799172	0.220796138	0	0.022386571	0.063910189	0.619600513	0
409	nonDown	0.005971179	0.10542493	0.008226797	0.017147398	0.08444578	0.762284809	0.004799423
410	nonDown	0.022266878	0.158790599	0.002238253	0.005668721	0.10433761	0.657368206	0.044785897
411	nonDown	0.039541694	0.115878442	0	0.057292935	0.087201001	0.67636644	0
412	nonDown	0.019886494	0.111954855	0.000443735	0.027476329	0.084896598	0.724967117	0.017743839
413	nonDown	0	0.111871741	0.008559193	0.036290314	0.048924028	0.790795538	0
414	nonDown	0	0.109897548	-3.38e-22	0.030378441	0.077451448	0.765380046	0
415	nonDown	0.032675156	0.173538768	0	1.83e-19	0.07061546	0.722982323	0
416	nonDown	0.056014046	0.236969374	0	0.071771543	0.083417826	0.548399778	-3.47e-18
417	nonDown	0.027334914	0.111220332	0	0.008956876	0.009308721	0.835792348	0
418	nonDown	0.03479956	0.112125505	0	0.035461233	0.078845469	0.739842971	0
419	nonDown	0.047940542	0.190094371	0	0.016626719	0.065606735	0.659383355	0
420	nonDown	0.056346179	0.118569586	0.000827377	0	0.044981937	0.764435552	0.010839691
421	nonDown	0.067555872	0.251260247	7.75e-21	0	0.063713509	0.595696015	0
422	nonDown	0.065533659	0.087614112	0	0.049956615	0.092710328	0.692467077	0
423	nonDown	0.053197812	0.171680635	0.015763697	0.050405666	0.04753383	0.627795788	0.013543046
424	nonDown	0.03250367	0.190416962	0	0.042048554	0.099011934	0.623787386	0.007766253
425	nonDown	0.031754228	0.09457928	-5.92e-21	0.011024794	0.101403288	0.775124054	0
426	nonDown	0	0.186815996	0.001668279	0.055058424	0.079950999	0.691867163	0.005107508
427	nonDown	0.018947262	0.108790716	0	0.038685063	0.092934283	0.732963663	0
428	nonDown	0	0.145417811	-2.42e-20	0.026300063	0.02186235	0.813497702	-3.04e-20
429	nonDown	0.043340302	0.092203854	0	0.025045809	0.075054524	0.750225242	0
430	nonDown	0.010823245	0.091647176	0.004984035	0.041251821	0.105754248	0.742774735	0
431	nonDown	0.034731459	0.123281277	0	0.062880974	0.099609143	0.65925455	1.73e-18
432	nonDown	0.016550295	0.209682567	0	0.003926929	0.063822156	0.642882589	0.036597296
433	nonDown	0.02289952	0.183269101	0	0.012788232	0.119748799	0.640157098	1.73e-18
434	nonDown	0.008077996	0.127476469	0.020619836	0.054885658	0.137286146	0.586586495	0.067008423
435	nonDown	0.014330835	0.094504492	0	0.028126787	0.067757924	0.78105614	0
436	nonDown	0.03388808	0.153717275	0	0.041976051	0.130999408	0.580126305	0.054466378
437	nonDown	0.046542292	0.427628912	0.015623499	0.042556015	0.117659072	0.3639	3.47e-18
438	nonDown	0.045013449	0.101263005	0.003951917	0.050961197	0.116177326	0.692157587	0
439	nonDown	0.006887044	0.161205282	0	0.054665834	0.065859494	0.70010951	0
440	NoGATAMutation	0.059743639	0.072288771	0.019918059	0.03983181	0.030689473	0.778747754	0
441	NoGATAMutation	0.010594648	0.003266908	-1.84e-19	-1.05e-19	-3.66e-19	0	0.992206575
442	NoGATAMutation	0.079630586	0.139378469	0.107894946	0.012479126	0.117502816	0.532609956	0
443	NoGATAMutation	0.04012577	0.186068891	0.03469596	0	0.125183235	0.619729403	6.94e-18
444	NoGATAMutation	0.038359096	0.129290158	0.031126636	0.007935639	0.086328848	0.669151056	0.009286673
445	GATAMutation	0.078210221	0.138971546	0.03197028	0.010819302	0.05691742	0.674153349	0
446	NoGATAMutation	0.017321505	0.142097684	0.021982887	0.002954461	0.059996725	0.748025257	0
447	NoGATAMutation	0.022019341	0.105542323	0.038648558	0.002083199	0.06428027	0.754960751	0
448	NoGATAMutation	0	3.58e-19	9.42e-19	8.11e-19	1.52e-18	-9.34e-18	1.017307955
449	NoGATAMutation	0.044663813	0.049027724	0.01515248	0.007905517	0.050495542	0.700566491	0.119126642
450	NoGATAMutation	0.041080816	0.061745068	-1.66e-19	0	-2.95e-19	0.31905886	0.55859601
451	NoGATAMutation	0.032771022	0.014653508	0	-7.53e-19	0.049448248	0.570597102	0.295496544
452	NoGATAMutation	0.09860339	0.067169251	0.015630854	0	0.088184167	0.694022256	-1.73e-18
453	NoGATAMutation	0.021342607	0.062003551	-3.21e-19	0	0.003659955	0.482013407	0.398176935
454	NoGATAMutation	0.091747684	0.093152181	0.054071816	0.009971671	0.139897604	0.606068694	0
455	NoGATAMutation	0.18994539	0.323097222	0.030100003	0	0.083378476	0.35160281	0
456	NoGATAMutation	0.020849843	0.060906264	-1.01e-18	-2.5e-19	0	0.467750844	0.44216504
457	NoGATAMutation	0.029232134	0.091913354	0.026397974	0	0.075701683	0.773405914	0
458	NoGATAMutation	0.02835635	0.011862787	-9.12e-19	3.32e-19	0	-1.25e-17	0.985337997
459	NoGATAMutation	0.017665262	0.04547406	0	-5.73e-19	0.013385326	0.342290918	0.558384227
460	NoGATAMutation	0.035570857	0.082584129	0.011149453	0.000699114	0.078971522	0.670003687	0.102095684
461	NoGATAMutation	0.11090641	0.089547877	0.032197197	0.021093526	0.10240846	0.57696744	0.047410862
462	NoGATAMutation	0.056646153	0.155968723	0.025554675	0.008143342	0.16066188	0.579786614	0
463	NoGATAMutation	0.027860073	0.15596639	0.003703607	0.000267385	0.054087976	0.628666492	0.089912754
464	NoGATAMutation	0.037303261	0.030401647	0.009703169	0.011975293	0.03764983	0.857622501	0.027905502
465	NoGATAMutation	0.041153236	0.077616539	0	-3.5e-19	0.039049866	0.652585283	0.158327482
466	NoGATAMutation	0.029911688	0.063188883	0.056479199	0.033186137	0.088153737	0.718022356	0
467	NoGATAMutation	0.067115862	0.180142292	0.043560633	0	0.078278981	0.60558353	0
468	NoGATAMutation	0.070281096	0.124202796	0.000618241	0.021562262	0.034012501	0.592542111	0.134702906
469	NoGATAMutation	0.026581577	0.090005501	0.008251674	0.01727656	0.031133897	0.739395926	0.051394249
470	NoGATAMutation	0.047520401	0.150408117	0.016021362	0.019246443	0.090575043	0.629256604	0.021648521
471	NoGATAMutation	0.031575031	0.046430154	0.011847129	0	0.088770327	0.799188932	0
472	NoGATAMutation	0.031752514	0.042896584	0.020269087	0	0.074961581	0.804967672	-6.94e-18
473	NoGATAMutation	0.042738541	0.018432912	-5.17e-19	0	0.030668395	0.491262158	0.391435214
474	NoGATAMutation	0.038237397	0.054237676	0.029815279	0.009638686	0.102436158	0.708347923	0.035525933
475	NoGATAMutation	0.175314592	0.387275652	0.06372948	0.008973938	0.099766535	0.251909411	0
476	NoGATAMutation	0.093934038	0.187634466	0.053886202	0	0.135763903	0.506622454	6.94e-18
477	NoGATAMutation	0.035686604	0.085936138	0.035409793	0.012986925	0.047544237	0.759474488	0
478	NoGATAMutation	0.048205093	0.122055374	0.033051312	0	0.121557591	0.648841936	0
479	NoGATAMutation	0.067594311	0.134994971	0.020666653	0	0.054023546	0.701237722	0
480	NoGATAMutation	0.025279506	0.136861625	0.002978307	0.006479847	0.058401502	0.573107515	0.176242188
481	NoGATAMutation	0.063348212	0.175808875	0.025575424	0.014135767	0.079336661	0.631497956	0
482	GATAMutation	0.070920478	0.26589228	0.007720576	5.02e-19	0.048658887	0.581142494	0
483	GATAMutation	0.058971951	0.062053943	0.010788709	0	0.012075014	0.765695824	0.070722986
484	NoGATAMutation	0.041752548	0.049593679	0.026598964	0	0.072129357	0.805891477	0
485	NoGATAMutation	0.059047334	0.112724516	0.023746411	0.015805392	0.075110652	0.683535031	3.47e-18
486	GATAMutation	0.079010759	0.166296393	0.014322949	0	0.043368117	0.673385998	0
487	NoGATAMutation	0	0.12348443	0.014120462	-3.82e-19	0	0.377223062	0.45794513
488	NoGATAMutation	0.048410542	0.056432343	0.007518994	0	0.086254916	0.678045947	0.076870534
489	NoGATAMutation	0.071533072	0.118924481	0.015398042	0.001575408	0.042376563	0.706130348	0
490	GATAMutation	0	0.179514883	0.0275589	4.88e-20	0.01930973	0.21635246	0.498149807
491	NoGATAMutation	0.103110214	0.101799524	0.027390291	0.010036335	0.088413914	0.657444185	0
492	GATAMutation	0.058561803	0.127650616	0.030522866	0.004519512	0.107853306	0.657649784	0
493	NoGATAMutation	0.03458466	0.054011176	0.022605535	0.033327801	0.066627731	0.758634696	0
494	NoGATAMutation	0.067940451	0.191145395	0.021192376	0.001194532	0.074464885	0.621689392	0
495	GATAMutation	0	0.187068458	0.034321668	1.43e-19	0.067991423	0.204409865	0.443341988
496	GATAMutation	0.001737313	0.127757505	0.018762815	-7.01e-20	0	0.33210119	0.505162842
497	NoGATAMutation	0.078059295	0.290605842	0.082881254	0	0.135586305	0.402248078	0
498	NoGATAMutation	0.103995328	0.176983978	0.022960376	0	0.087165929	0.416715198	0.189503723
499	NoGATAMutation	0.036160826	0.047673491	0.002683799	0	0.066535291	0.674738651	0.146930206
500	NoGATAMutation	0.040663767	0.157967132	0.041853195	0.031618947	0.068400323	0.644365132	0
501	NoGATAMutation	0.047279812	0.143946331	0.042149162	0	0.004048941	0.144379361	0.583042707
502	NoGATAMutation	0.035660597	0.080122582	0.026771892	0.004624059	0.076611578	0.74877491	0.012638015
503	GATAMutation	0.079993537	0.171791276	0.083904982	0.020011968	0.107870365	0.510384473	0
504	GATAMutation	0.006124896	0.073798861	0.027315563	0	0.018136164	0.050086935	0.78655188
505	GATAMutation	0.018280196	0.014713219	0	-1.02e-18	0.035773946	0.519108606	0.399881086
506	NoGATAMutation	0.090310326	0.07003278	0.013000102	0	0.065104541	0.746678645	0
507	NoGATAMutation	0.06614781	0.134435666	0.030256318	0.004297139	0.051418759	0.690711525	0
508	NoGATAMutation	0.053302602	0.153360657	0.034916462	0.01675311	0.135684409	0.463271315	0.118670511
509	GATAMutation	0.124006487	0.292960596	0.026850249	0.023978749	0.077503567	0.424084395	0
510	NoGATAMutation	0.020726453	0.066133799	0.024625222	0.007532249	0.083038854	0.755516799	0.022584734
511	NoGATAMutation	0.063979869	0.166175538	0.021330035	0	0.110615871	0.609440955	0
512	NoGATAMutation	0.017310151	0.112492114	0.010773028	0.020809374	0.056010528	0.754203481	0
513	NoGATAMutation	0.049905339	0.181468244	0.024846673	0.00977008	0.16649117	0.546386906	0
514	NoGATAMutation	0.081355407	0.266096237	0.094684686	0	0.115366272	0.430339088	0
515	GATAMutation	0.017970456	0.267554559	0	-2.08e-19	0.021436671	0.283289905	0.385605827
516	NoGATAMutation	0.021207664	0.069773812	0.016395409	0.003216478	0.06426999	0.807750419	0.002180407
517	NoGATAMutation	0.001441342	0.036399839	0	-2.68e-18	0.004332692	0.221195004	0.753835362
518	NoGATAMutation	0.029515679	0.058729493	0.001029114	0.0057202	0.05616435	0.711814225	0.132288961
519	GATAMutation	0.05785903	0.147797359	0.014578386	0.010817252	0.050622478	0.68926004	-1.73e-18
520	NoGATAMutation	0.068739423	0.207712838	0.057271131	0.039033023	0.091191051	0.514742494	0
521	NoGATAMutation	0.03494221	0.068795263	0	-2.63e-20	0.039342794	0.544440359	0.287878986
522	NoGATAMutation	0.058841729	0.042690696	0.023905844	0.00293182	0.043244543	0.77988019	0.021467401
523	NoGATAMutation	0.068677682	0.160667641	0.101741585	0.036154468	0.120079604	0.509264219	0
524	GATAMutation	0.02545417	0.046930208	0	-4.25e-19	0.035451052	0.336569738	0.516200638
525	NoGATAMutation	0.018505293	0.063714659	0.013341491	0.006939754	0.064820988	0.615108174	0.21210183
526	NoGATAMutation	0.055347431	0.082840773	0.0365454	0.009752526	0.072172373	0.721934148	6.94e-18
527	NoGATAMutation	0.071819742	0.115993313	0.061162897	0	0.092047373	0.646713058	0
528	NoGATAMutation	0.014119811	0.068095497	-1.57e-18	-1.73e-18	0.016617486	0.473439327	0.417737646
529	NoGATAMutation	0.049627591	0.067543508	0.022603997	0	0.110087148	0.730650728	0
530	NoGATAMutation	0.059193564	0.104182135	0.046548084	0.018695465	0.07594088	0.689913715	0
531	NoGATAMutation	0.039646816	0.055693597	-3.89e-19	4.34e-19	0.038646164	0.307481377	0.514421145
532	NoGATAMutation	0.088906973	0.191612348	0.0358505	0	0.101771682	0.566631603	0
533	NoGATAMutation	0.041588393	0.116554285	0.008376784	0.003701178	0.066983995	0.724696189	0
534	GATAMutation	0.04424236	0.09489219	0.026046431	0.008315832	0.054804317	0.756049808	0
535	NoGATAMutation	0.040881099	0.176045934	0.029405672	0	0.144994477	0.596900272	0
536	NoGATAMutation	0.023664579	0.058835117	0.018269138	0	0.067724835	0.775087952	0.022949825
537	NoGATAMutation	0.03446631	0.033588882	0.023357943	0.035691446	0.052978537	0.67364642	0.13135788
538	NoGATAMutation	0.046188407	0.051591443	0	0.003445471	0.035384924	0.217827069	0.625677714
539	NoGATAMutation	0.064684689	0.266319275	0.061079128	0.005112581	0.094906352	0.504934785	0
540	NoGATAMutation	0.084418685	0.046760642	9.44e-20	0	0.022138212	0.84431128	6.94e-18
541	NoGATAMutation	0.024871477	0.108076795	0.01755995	0.015944137	0.074298268	0.744437292	0
542	NoGATAMutation	0.04064984	0.089615	0.021329227	0.010043646	0.072362063	0.742640308	0
543	NoGATAMutation	0.046647326	0.058697819	-2.64e-18	0	0.015069617	0.155300746	0.749746454
544	NoGATAMutation	0.035321064	0.093642171	0.050635965	0.007717618	0.065385055	0.723185686	0
545	NoGATAMutation	0.048363963	0.106040494	0.02582851	0.021466489	0.087868764	0.711836868	0
546	NoGATAMutation	0.036908796	0.22176328	0.031093347	0	0.108085101	0.591151553	6.94e-18
547	GATAMutation	0.030664186	0.123332634	0.014080593	0	0.064543854	0.746183884	0
548	NoGATAMutation	0.066549836	0.182393932	0.01976439	0.01296106	0.04163559	0.508243818	0.154504436
549	NoGATAMutation	0.042928506	0	0.008435281	-2.74e-19	0.059414618	0.775857774	0.080832857
550	NoGATAMutation	0.018326791	0.082546189	0.003868361	0.004303066	0.038868492	0.816671547	0.008439675
551	NoGATAMutation	0.035810322	0.089401045	0	-8.58e-19	0.020237987	0.402526874	0.457019062
552	NoGATAMutation	0.031991601	0.088978751	0.020443687	0.022114486	0.026462125	0.805908595	0.002437907
553	NoGATAMutation	0.070851246	0.137926386	0.02452943	0.000251252	0.119375587	0.653055304	0
554	GATAMutation	0.038527002	0.136892952	0.006114896	0.012730972	0.044688482	0.698730822	0.048606561
555	NoGATAMutation	0.041633693	0.114580837	0.035715332	0.011929918	0.095010909	0.715255475	0
556	NoGATAMutation	0.071064741	0.092935616	0.017114843	0.019786724	0.060791539	0.728380643	0.008514893
557	GATAMutation	0.061726403	0.158275288	0.031932911	0.014749606	0.104725347	0.578206973	0.027076097
558	NoGATAMutation	0.062278491	0.165910252	0.019257714	0	0.068643505	0.629917437	0.040158012
559	NoGATAMutation	0.037371867	0.043750839	0.039354315	0	0.081334786	0.831467995	0
560	NoGATAMutation	0.063882159	0.023143923	0.007697653	0.010465392	0.020608203	0.851154208	0
561	NoGATAMutation	0.074424493	0.264890438	0.053783537	0	0.126563122	0.46678752	0
562	NoGATAMutation	0.01983643	0.067605908	0.0073572	-5.89e-19	0	0.220681284	0.674369045
563	NoGATAMutation	0.028508154	0.098500539	0.008840985	0.002896232	0.063515859	0.788382673	0
564	NoGATAMutation	0.070113941	0.133994973	0.115328051	0.00816939	0.074746883	0.560566832	4.34e-19
565	NoGATAMutation	0.059547529	0.166586397	0.057802731	0.019188348	0.08819501	0.621167595	0
566	NoGATAMutation	0.020479115	0	-1.96e-18	-4.96e-19	0.002865486	0.013814572	0.942242981
567	NoGATAMutation	0.034114694	0.070454464	0.045939448	0.005698846	0.069265314	0.788149316	-6.94e-18
568	NoGATAMutation	0.053784919	0.096771879	0.029878791	0.00304507	0.074609396	0.690827739	0.033728918
569	NoGATAMutation	0.035087445	0.066333437	0.035193313	0.028450465	0.038727895	0.785803913	0
570	NoGATAMutation	0.063870417	0.200449432	0.027719848	0.007961036	0.051187036	0.623761501	0
571	GATAMutation	0.004755494	0.350414292	0.013198303	-5.16e-19	0	0.181605996	0.364624828
572	GATAMutation	0.044095504	0.106200214	0.037370094	0.019952587	0.09067391	0.68525211	0
573	GATAMutation	0.046743727	0.146021103	0.01499471	0	0.056797357	0.2968634	0.394841195
574	NoGATAMutation	0.053802431	0.13426177	0.012593741	0.010437093	0.047121541	0.720661914	0
575	NoGATAMutation	0.032897869	0.062402564	0.009027556	0.029378249	0.070708058	0.795991998	0
576	NoGATAMutation	0.090083062	0.108519336	0.033989817	0.005975575	0.078458338	0.671645062	0
577	NoGATAMutation	0.062220476	0.126017092	0.046606876	0.025108152	0.136042151	0.598752511	0
578	NoGATAMutation	0.011180576	0	0.032232395	0.035573472	0.066568631	0.87930219	0
579	GATAMutation	0.111836124	0.431277979	0.093014886	0	0.086363828	0.207457052	0.035492691
580	NoGATAMutation	0.118355714	0.238910079	0.053536858	-1.73e-18	0.110310523	0.468317559	0
581	NoGATAMutation	0.080441423	0.101995122	0.031192391	0	0.061911322	0.719602126	0
582	NoGATAMutation	0.05746849	0.247612337	0.049828804	0.008240596	0.113827283	0.490622292	0.04185972
583	NoGATAMutation	0.057244368	0.136610314	0.034825795	0.002054228	0.189827184	0.579028249	0
584	NoGATAMutation	0.072326197	0.103452043	0.02193608	0.000697614	0.112116839	0.673269946	0
585	NoGATAMutation	0.035839371	0.060883516	0.027402896	0	0.082276285	0.619265123	0.200945332
586	NoGATAMutation	0.047020818	0.118668715	0.018728973	0.024660043	0.063872374	0.585436023	0.122929987
587	NoGATAMutation	0.042335954	0.094369084	0.040533307	0.00384327	0.076124421	0.727013263	0
588	NoGATAMutation	0.085250767	0.178877808	0.027769324	0.007329985	0.085065156	0.608749954	0
589	NoGATAMutation	0.037528052	0.068976042	0.025519425	0.004661041	0.063232747	0.77721945	0
590	NoGATAMutation	0.038153971	0.095254955	0.041789349	0	0.141096807	0.648393358	0
591	NoGATAMutation	0.063009861	0.141024009	0.03279903	0.005425816	0.080782438	0.671284491	0
592	NoGATAMutation	0.03781307	0.095308241	0.020251214	0.013662893	0.083110753	0.645953599	0.089673744
593	NoGATAMutation	0.019700964	0.058602258	0.024461868	0.004756133	0.08816342	0.776566534	0
594	NoGATAMutation	0.061467686	0.150267496	0.042148307	0.016820948	0.097922185	0.620836306	0
595	NoGATAMutation	0.028928094	0.030152698	0.021223153	0.013544662	0.083360881	0.830384471	6.94e-18
596	NoGATAMutation	0.030005512	0.079224232	0.025037326	0.025970003	0.055072851	0.754864902	0.00572203
597	NoGATAMutation	0.076519324	0.12426224	0.010001733	0.003438282	0.027557628	0.658164551	0.087160977
598	GATAMutation	0	0.155149823	0.006291158	7.85e-20	0.022589457	0.44030355	0.305886424
599	NoGATAMutation	0.057502698	0.069127136	0.010330298	0	0.064000896	0.775372433	0
600	NoGATAMutation	0.127604416	0.232837287	0.058041548	0	0.10186974	0.457934485	0
601	GATAMutation	0.087703019	0.124529086	0.0380586	0	0.123225942	0.606829404	0
602	NoGATAMutation	0.075831081	0.069992319	0.041875963	0.003791264	0.103929886	0.695939824	0
603	GATAMutation	0.075809341	0.108519092	0.023394253	0	0.115328733	0.655749386	0
604	NoGATAMutation	0.132778838	0.169530175	0.052714499	0.051331292	0.079596851	0.512689266	6.94e-18
605	NoGATAMutation	0.12697131	0.227542725	0.035605662	0.017749522	0.108788354	0.464100439	-6.94e-18
606	NoGATAMutation	0.117544767	0.225816545	0.029433001	0.00616724	0.153922001	0.458775124	0
607	NoGATAMutation	0.031380745	0.20462468	0.009851165	0.039221193	0.046541658	0.668944529	0
608	NoGATAMutation	0.07179959	0.030902479	0.021054417	0.010261294	0.098409779	0.77062196	0.001255597
609	NoGATAMutation	0.019211523	0.06001225	0.021883389	0.003305884	0.049676111	0.620520583	0.203381612
610	NoGATAMutation	0.048291269	0.041285854	0.000423141	0	0.030968154	0.540432091	0.322200292
611	GATAMutation	0.03204663	0.036297323	-2.03e-18	-8.7e-19	0	0.005444186	0.936936428
612	NoGATAMutation	0.10010344	0.212726354	0.038395103	0.010213729	0.114308198	0.51424534	0
613	NoGATAMutation	0.067576883	0.140198524	0.025835238	0	0.077813492	0.680671909	0
614	NoGATAMutation	0.050779823	0.133306552	0.048296732	0.0031822	0.16099025	0.594914007	0
615	GATAMutation	-2.17e-19	0.110211786	0.024690038	-4.97e-20	0	0.037321662	0.782814663
616	NoGATAMutation	0.053607584	0.102677253	0.035424124	0.030348567	0.073951369	0.697067368	0
617	NoGATAMutation	0.037888043	0.026106143	0.043923966	0.006059704	0.074274899	0.808889481	0
618	GATAMutation	0.019451777	0.147412366	0.035019119	0.017827965	0.082768825	0.700024486	0
619	NoGATAMutation	0.028158553	0.082761201	0.056458608	0.050444769	0.074886446	0.708042978	0
620	GATAMutation	0.029341564	0.055457881	0.027319871	0	0.080179056	0.66026218	0.129830855
621	NoGATAMutation	0.069446409	0.087793809	0.020051177	0	0.078525079	0.728533725	0
622	NoGATAMutation	0.086146695	0.106101788	0.012387247	0.010759751	0.047839248	0.722300023	0
623	NoGATAMutation	0.069467151	0.077116427	0	0.039335967	0.056627198	0.667843861	0.073776183
