# Supplementary material for: The genome-wide impact of trisomy 21 on DNA methylation and its implications for hematopoiesis
Source: Nat Commun. 2021 Feb 5;12:821. doi: 10.1038/s41467-021-21064-z (PMC7865055; doi:10.1038/s41467-021-21064-z)
Supplement: Supplementary file 14 — Source Data [file 41467_2021_21064_MOESM14_ESM.zip › SourceData_final/Figure_S4_Deconvoluted_cell_types_in_DS_vs_non_DS.csv]

	CD8T	CD4T	NK	Bcell	Mono	Gran	nRBC	down_syndrome_pheno
1	0.018035653	0.100616604	0	0.079603121	0.058157647	0.740202838	-3.47e-18	0
2	0.011245799	0.038594308	-2.4e-21	0.014279015	0.108162613	0.818863261	0	0
3	0.06246643	0.175040709	0.005251146	0.091455861	0.05967598	0.60351438	0	0
4	0.033448798	0.176535419	0.026932662	0	0.046559142	0.462734253	0.230932758	1
5	0.05360041	0.156868744	0.024968045	0.01407606	0.122049991	0.614003971	0	1
6	0.059047334	0.112724516	0.023746411	0.015805392	0.075110652	0.683535031	3.47e-18	1
7	0.01983643	0.067605908	0.0073572	-5.89e-19	0	0.220681284	0.674369045	1
8	0.02545417	0.046930208	0	-4.25e-19	0.035451052	0.336569738	0.516200638	1
9	0.081355407	0.266096237	0.094684686	0	0.115366272	0.430339088	0	1
10	0.062220476	0.126017092	0.046606876	0.025108152	0.136042151	0.598752511	0	1
11	0.118355714	0.238910079	0.053536858	-1.73e-18	0.110310523	0.468317559	0	1
12	0.091747684	0.093152181	0.054071816	0.009971671	0.139897604	0.606068694	0	1
13	0.175314592	0.387275652	0.06372948	0.008973938	0.099766535	0.251909411	0	1
14	0.074424493	0.264890438	0.053783537	0	0.126563122	0.46678752	0	1
15	0.068739423	0.207712838	0.057271131	0.039033023	0.091191051	0.514742494	0	1
16	0.053302602	0.153360657	0.034916462	0.01675311	0.135684409	0.463271315	0.118670511	1
17	0.029232134	0.091913354	0.026397974	0	0.075701683	0.773405914	0	1
18	0.07179959	0.030902479	0.021054417	0.010261294	0.098409779	0.77062196	0.001255597	1
19	0.004755494	0.350414292	0.013198303	-5.16e-19	0	0.181605996	0.364624828	1
20	0.18994539	0.323097222	0.030100003	0	0.083378476	0.35160281	0	1
21	0.132778838	0.169530175	0.052714499	0.051331292	0.079596851	0.512689266	6.94e-18	1
22	0.05746849	0.247612337	0.049828804	0.008240596	0.113827283	0.490622292	0.04185972	1
23	0.077117125	0.192515838	0.024322471	0	0.131914522	0.557135826	0	1
24	0.093934038	0.187634466	0.053886202	0	0.135763903	0.506622454	6.94e-18	1
25	0.12697131	0.227542725	0.035605662	0.017749522	0.108788354	0.464100439	-6.94e-18	1
26	0.10010344	0.212726354	0.038395103	0.010213729	0.114308198	0.51424534	0	1
27	0.10900514	0.130140591	0.022193911	0.00598578	0.147378308	0.569637439	0	1
28	0.127604416	0.232837287	0.058041548	0	0.10186974	0.457934485	0	1
29	0.111836124	0.431277979	0.093014886	0	0.086363828	0.207457052	0.035492691	1
30	0.117544767	0.225816545	0.029433001	0.00616724	0.153922001	0.458775124	0	1
31	0.012068209	0.132636404	-2.11e-20	0.056159337	0.061865653	0.736104776	-1.73e-18	0
32	0.038153971	0.095254955	0.041789349	0	0.141096807	0.648393358	0	1
33	0.079630586	0.139378469	0.107894946	0.012479126	0.117502816	0.532609956	0	1
34	0	0.187068458	0.034321668	1.43e-19	0.067991423	0.204409865	0.443341988	1
35	0.050779823	0.133306552	0.048296732	0.0031822	0.16099025	0.594914007	0	1
36	0.029911688	0.063188883	0.056479199	0.033186137	0.088153737	0.718022356	0	1
37	0.042446421	0.294530422	0.027192537	0.03598815	0.119237078	0.473404735	0	0
38	0.013575596	0.208585917	0.02382519	0.076487157	0.128212982	0.544705459	-3.47e-18	0
39	0.040881099	0.176045934	0.029405672	0	0.144994477	0.596900272	0	1
40	0.115397105	0.342319215	0.053080656	0	0.089484892	0.39625512	0	1
41	0.064684689	0.266319275	0.061079128	0.005112581	0.094906352	0.504934785	0	1
42	0.036908796	0.22176328	0.031093347	0	0.108085101	0.591151553	6.94e-18	1
43	0.019451777	0.147412366	0.035019119	0.017827965	0.082768825	0.700024486	0	1
44	0.071365763	0.201245821	0.009902609	0.059131231	0.143763317	0.511310299	0	0
45	0.056646153	0.155968723	0.025554675	0.008143342	0.16066188	0.579786614	0	1
46	0.040663767	0.157967132	0.041853195	0.031618947	0.068400323	0.644365132	0	1
47	0.068677682	0.160667641	0.101741585	0.036154468	0.120079604	0.509264219	0	1
48	0.025135752	0.256167761	0	0.063331692	0.108156904	0.539568056	0.001851617	0
49	0.078059295	0.290605842	0.082881254	0	0.135586305	0.402248078	0	1
50	0.029341564	0.055457881	0.027319871	0	0.080179056	0.66026218	0.129830855	1
51	0.037324058	0.306022257	0	0.046678526	0.166601595	0.418797597	0	0
52	0.028928094	0.030152698	0.021223153	0.013544662	0.083360881	0.830384471	6.94e-18	1
53	0.059193564	0.104182135	0.046548084	0.018695465	0.07594088	0.689913715	0	1
54	0.038430617	0.140226985	0	0.043910322	0.116755833	0.649759872	8.67e-19	0
55	0.04012577	0.186068891	0.03469596	0	0.125183235	0.619729403	6.94e-18	1
56	0.033189297	0.318335099	0	0.080698698	0.110673596	0.453367274	0	0
57	0.16793205	0.272012109	0.003827165	0.067908078	0.145977582	0.316261018	0.004729088	0
58	0.088906973	0.191612348	0.0358505	0	0.101771682	0.566631603	0	1
59	0.026581577	0.090005501	0.008251674	0.01727656	0.031133897	0.739395926	0.051394249	1
60	0.075831081	0.069992319	0.041875963	0.003791264	0.103929886	0.695939824	0	1
61	0.13387104	0.137996133	0.049788157	0.012855085	0.099135683	0.532576636	0	1
62	0.058014156	0.309547028	-8.67e-19	0.062601607	0.12382839	0.429614	0	0
63	0.063979869	0.166175538	0.021330035	0	0.110615871	0.609440955	0	1
64	0.069446409	0.087793809	0.020051177	0	0.078525079	0.728533725	0	1
65	0.058561803	0.127650616	0.030522866	0.004519512	0.107853306	0.657649784	0	1
66	0.046743727	0.146021103	0.01499471	0	0.056797357	0.2968634	0.394841195	1
67	0.087703019	0.124529086	0.0380586	0	0.123225942	0.606829404	0	1
68	0.048205093	0.122055374	0.033051312	0	0.121557591	0.648841936	0	1
69	0.079993537	0.171791276	0.083904982	0.020011968	0.107870365	0.510384473	0	1
70	0.027482095	0.26284305	0	0.01392448	0.053435945	0.636351482	0	0
71	0.063348212	0.175808875	0.025575424	0.014135767	0.079336661	0.631497956	0	1
72	0.057244368	0.136610314	0.034825795	0.002054228	0.189827184	0.579028249	0	1
73	0.009457995	0.260625354	0.002316634	0.064967142	0.128210217	0.509481591	0	0
74	0	0.179514883	0.0275589	4.88e-20	0.01930973	0.21635246	0.498149807	1
75	0.063009861	0.141024009	0.03279903	0.005425816	0.080782438	0.671284491	0	1
76	0.037315598	0.293935012	0.010016227	0.046929878	0.092916479	0.49596257	6.94e-18	0
77	0	0.155149823	0.006291158	7.85e-20	0.022589457	0.44030355	0.305886424	1
78	0.023928607	0.163305777	0.002017136	0	0.084964028	0.700408166	6.94e-18	0
79	0.041633693	0.114580837	0.035715332	0.011929918	0.095010909	0.715255475	0	1
80	0.072326197	0.103452043	0.02193608	0.000697614	0.112116839	0.673269946	0	1
81	0.034387434	0.176106462	1.08e-19	0.088975774	0.084170818	0.592400021	0.005761149	0
82	0.067940451	0.191145395	0.021192376	0.001194532	0.074464885	0.621689392	0	1
83	0.027860073	0.15596639	0.003703607	0.000267385	0.054087976	0.628666492	0.089912754	1
84	0.071819742	0.115993313	0.061162897	0	0.092047373	0.646713058	0	1
85	0.016928186	0.026448353	0.027314222	0	0.157110434	0.778698787	0	1
86	-4.32e-20	0.243895483	0.074981412	0.042456504	0.087137422	0.536360623	0	0
87	0.124006487	0.292960596	0.026850249	0.023978749	0.077503567	0.424084395	0	1
88	0.067594311	0.134994971	0.020666653	0	0.054023546	0.701237722	0	1
89	0.051417695	0.171606089	0	0.017044515	0.051948481	0.704545512	0	0
90	0.049691568	0.234883899	0.014109593	0.046290973	0.144864684	0.497082684	0	0
91	0.029567976	0.26946238	0	0.00573496	0.114476824	0.552547983	0	0
92	0.017321505	0.142097684	0.021982887	0.002954461	0.059996725	0.748025257	0	1
93	0.034548229	0.1990776	0.009179344	0.02318512	0.150535506	0.574025138	0	0
94	0.044543608	0.22120087	0	0.016380686	0.09403909	0.613095187	0	0
95	0.022230935	0.294837875	0.00473809	0.073422566	0.112543417	0.476869026	-3.47e-18	0
96	0.019900221	0.210871449	0.000678204	0.082278918	0.079362217	0.394475969	0.220137734	0
97	0.070113941	0.133994973	0.115328051	0.00816939	0.074746883	0.560566832	4.34e-19	1
98	0.062278491	0.165910252	0.019257714	0	0.068643505	0.629917437	0.040158012	1
99	0.066231072	0.177714526	0.000610359	0.026244216	0.063383716	0.647592905	0	0
100	0.103354146	0.416034414	0	0.058322874	0.124381474	0.30096716	0.000145659	0
101	0.044095504	0.106200214	0.037370094	0.019952587	0.09067391	0.68525211	0	1
102	0.026126083	0.14153765	0.007800725	0.040589409	0.018172643	0.754477181	0	0
103	0.042002139	0.241093698	0.002434192	0.041608442	0.119073636	0.52123396	0	0
104	0.063529888	0.179517214	0	0.048076627	0.071251599	0.616747956	0	0
105	0.036989731	0.235200601	0	0.017272925	0.08095061	0.610110283	0	0
106	0.079010759	0.166296393	0.014322949	0	0.043368117	0.673385998	0	1
107	0.048363963	0.106040494	0.02582851	0.021466489	0.087868764	0.711836868	0	1
108	0.073369009	0.261824704	0.011725128	0.048578605	0.081439298	0.495410596	0	0
109	8.67e-19	0.253057101	-9.69e-21	0.029950177	0.052976151	0.639083742	0.001626491	0
110	0.013393303	0.173461915	0.005224306	0.053435204	0.018893783	0.72078482	0.007735936	0
111	0.045869263	0.187508628	0	0.013937348	0.108134049	0.62045533	-1.73e-18	0
112	0.005078911	0.199231056	0	0.052321749	0.080807473	0.632113876	0.020389077	0
113	0.054186212	0.213879466	0.019271028	0.011438352	0.062760952	0.588555866	0.038291508	1
114	0	0.157805183	-5.46e-22	0.017021919	0.053951886	0.749670564	0	0
115	0.061726403	0.158275288	0.031932911	0.014749606	0.104725347	0.578206973	0.027076097	1
116	0	0.257523671	0.000714402	0.040648788	0.128606006	0.548864415	0.019635024	0
117	-1.18e-19	0.11089825	0.014774281	0.025490848	0.13223499	0.705140276	0	0
118	0.042424033	0.195497808	0	0.034605732	0.111897681	0.583376671	0	0
119	0.030979786	0.201475534	0	0.071751366	0.076748064	0.601318164	0	0
120	0.053607584	0.102677253	0.035424124	0.030348567	0.073951369	0.697067368	0	1
121	0.025279506	0.136861625	0.002978307	0.006479847	0.058401502	0.573107515	0.176242188	1
122	0.044074586	0.263608281	0.021499613	0.05729749	0.10832089	0.518104383	0	0
123	0.038359096	0.129290158	0.031126636	0.007935639	0.086328848	0.669151056	0.009286673	1
124	0.017381436	0.182405579	0	0.076683003	0.110569057	0.600946642	0.001201513	0
125	0.021342607	0.062003551	-3.21e-19	0	0.003659955	0.482013407	0.398176935	1
126	0.063870417	0.200449432	0.027719848	0.007961036	0.051187036	0.623761501	0	1
127	0.035087445	0.066333437	0.035193313	0.028450465	0.038727895	0.785803913	0	1
128	0.007602868	0.111002374	0.002558128	0.034522926	0.112200638	0.736000402	0	0
129	0.039646813	0.144638331	-2.61e-21	0.033540425	0.075566199	0.680563577	0	0
130	0.070281096	0.124202796	0.000618241	0.021562262	0.034012501	0.592542111	0.134702906	1
131	0.067115862	0.180142292	0.043560633	0	0.078278981	0.60558353	0	1
132	0.017640002	0.325433687	0	0.015816699	0.042860289	0.592128047	0	0
133	0.049627591	0.067543508	0.022603997	0	0.110087148	0.730650728	0	1
134	0.053802431	0.13426177	0.012593741	0.010437093	0.047121541	0.720661914	0	1
135	0.072648533	0.132701137	0	0.020842632	0.106422543	0.659551135	0	0
136	0.075809341	0.108519092	0.023394253	0	0.115328733	0.655749386	0	1
137	0.029575005	0.219628122	0.048029611	0.033799835	0.101550542	0.547146404	0	0
138	0.047279812	0.143946331	0.042149162	0	0.004048941	0.144379361	0.583042707	1
139	0.047520401	0.150408117	0.016021362	0.019246443	0.090575043	0.629256604	0.021648521	1
140	0.007799283	0.115234374	0	0.015519587	0.082776725	0.756914253	0	0
141	0.070851246	0.137926386	0.02452943	0.000251252	0.119375587	0.653055304	0	1
142	0.023573814	0.220830459	0.008554529	0.05536275	0.109698361	0.579884863	0	0
143	0.038527002	0.136892952	0.006114896	0.012730972	0.044688482	0.698730822	0.048606561	1
144	0.042928506	0	0.008435281	-2.74e-19	0.059414618	0.775857774	0.080832857	1
145	0.046974622	0.19542873	0.002462737	0.042824761	0.149936675	0.570123828	0	0
146	0.041752548	0.049593679	0.026598964	0	0.072129357	0.805891477	0	1
147	0.022321006	0.141555608	0	0.020416521	0.101662919	0.69173256	0	0
148	0.0170263	0.245148198	0.040369466	0.016107482	0.099481401	0.574973028	6.94e-18	0
149	0.008185262	0.23949577	5.11e-21	2.71e-20	0.077810088	0.639098481	0	0
150	0.04366328	0.206392704	0.003870322	0.016215208	0.077382247	0.616903972	0.027962144	0
151	0.067761906	0.201053024	0	0.049788635	0.040442733	0.620601187	0	0
152	0.00723831	0.164655617	0	0.034175212	0.085718129	0.698038358	0	0
153	0.035321064	0.093642171	0.050635965	0.007717618	0.065385055	0.723185686	0	1
154	0.085250767	0.178877808	0.027769324	0.007329985	0.085065156	0.608749954	0	1
155	0.042103472	0.235317254	0	0.032730424	0.142549199	0.472469396	0.076771428	0
156	0.077536402	0.204461092	0.005806524	0.025436648	0.062840666	0.620980709	-8.67e-19	0
157	0.023241	0.189281642	0	0.033218197	0.093590012	0.655796548	1.73e-18	0
158	0.019495281	0.13320275	0	0.030064504	0.086326976	0.733510468	0	0
159	0.034854617	0.338831875	0	0.043322147	0.076895623	0.480319906	-6.94e-18	0
160	0.012945165	0.117915943	0	0.032973994	0.095773709	0.747920421	0.001423168	0
161	0.013202412	0.240961573	0	0.012073179	0.097996391	0.607042747	0	0
162	0.039672024	0.165987054	0.00224656	0.019894321	0.038150108	0.712520604	-6.94e-18	0
163	0.04810434	0.169772192	0.005572062	0.021431494	0.13373204	0.607167186	-8.67e-19	0
164	0	0.114786222	-3.19e-22	0.013736	0.113134284	0.737571161	0	0
165	0.041080816	0.061745068	-1.66e-19	0	-2.95e-19	0.31905886	0.55859601	1
166	0.059547529	0.166586397	0.057802731	0.019188348	0.08819501	0.621167595	0	1
167	0.026035246	0.145302547	0.007743662	0.035818713	0.098348952	0.673506956	1.73e-18	0
168	0.031333305	0.25646667	-8.23e-21	0.016665949	0.073619084	0.610191057	0	0
169	0.017970456	0.267554559	0	-2.08e-19	0.021436671	0.283289905	0.385605827	1
170	0.008315908	0.154614092	0	0.028575082	0.106690324	0.67650763	0.00980156	0
171	0.028158553	0.082761201	0.056458608	0.050444769	0.074886446	0.708042978	0	1
172	0.051737561	0.193071093	0	0.026158162	0.099692734	0.616396903	0	0
173	0.071825932	0.287529479	0.005263751	0.057844545	0.090573474	0.475000692	1.73e-18	0
174	0.086089763	0.188216521	0.000735904	0.037689875	0.060506135	0.604641715	0.008115646	0
175	0.005648449	0.171147737	0	0.076865965	0.079201986	0.650883519	0	0
176	0.005044078	0.261232948	0	0.038452911	0.043018391	0.652406896	0	0
177	0.037371867	0.043750839	0.039354315	0	0.081334786	0.831467995	0	1
178	0.006462729	0.077665504	0	0.041180296	0.06412391	0.803511211	0	0
179	0.010875482	0.182170357	0	0.038128336	0.098501244	0.658397682	0.007084735	0
180	0.05245702	0.264076935	0	0.035001964	0.049862099	0.588291179	0	0
181	0.047177553	0.253109119	0.009831158	0.054990648	0.079717193	0.537573229	0	0
182	0.025997872	0.273532105	0.003235866	0.056898067	0.08522089	0.540130159	3.47e-18	0
183	0.086146695	0.106101788	0.012387247	0.010759751	0.047839248	0.722300023	0	1
184	0.050228686	0.201958484	0	0.029640047	0.093491447	0.613421232	0	0
185	0.032745721	0.210802033	0.011265022	0.025348436	0.071500711	0.623224323	0.012828998	0
186	0.070844735	0.188644228	0.030632443	0.059979768	0.081559993	0.541059669	0	0
187	0.04064984	0.089615	0.021329227	0.010043646	0.072362063	0.742640308	0	1
188	0.041344197	0.254839006	0.006937508	0.021574581	0.029713939	0.64259985	0	0
189	0.019977813	0.139117858	-2.49e-20	0.05363493	0.076985606	0.697502322	0	0
190	0.061467686	0.150267496	0.042148307	0.016820948	0.097922185	0.620836306	0	1
191	0.047957749	0.186565347	0	0.07224422	0.067497603	0.61339876	0	0
192	0.025440861	0.304146251	0	0.033070461	0.043775606	0.57436112	0	0
193	0.019247011	0.167044955	0	0.051108966	0.093659017	0.64513619	0	0
194	0.090310326	0.07003278	0.013000102	0	0.065104541	0.746678645	0	1
195	0.00638432	0.140913086	0.000909493	0.030679467	0.039555597	0.773420656	0	0
196	0.046164858	0.257173146	0	0.028448932	0.038952258	0.611556104	0.004355909	0
197	0.032897869	0.062402564	0.009027556	0.029378249	0.070708058	0.795991998	0	1
198	0.033795478	0.139394212	-9.06e-21	0.025287599	0.12346764	0.670318412	0	0
199	0.058971951	0.062053943	0.010788709	0	0.012075014	0.765695824	0.070722986	1
200	0.078670499	0.178736399	0.000473148	0.042004327	0.107669362	0.579451444	6.94e-18	0
201	0.030314242	0.165394859	0	0.016803569	0.126973215	0.656154711	0	0
202	0.050204111	0.185562712	0	0.042365682	0.059505266	0.65550654	0	0
203	0	0.135015903	0.003027223	0.038231263	0.079593795	0.733203798	0	0
204	0.020479115	0	-1.96e-18	-4.96e-19	0.002865486	0.013814572	0.942242981	1
205	0.037888043	0.026106143	0.043923966	0.006059704	0.074274899	0.808889481	0	1
206	0.090849493	0.103525073	0.012299719	0.017431194	0.037337929	0.734961879	0	1
207	0.070920478	0.26589228	0.007720576	5.02e-19	0.048658887	0.581142494	0	1
208	0.010971183	0.162132212	0.008387366	0.025900278	0.090145589	0.695529496	0	0
209	0.026742523	0.211187186	0	0.068699051	0.079671297	0.604643284	0	0
210	0.036160826	0.047673491	0.002683799	0	0.066535291	0.674738651	0.146930206	1
211	0.064099572	0.177246608	-1.89e-20	0.051701284	0.060947986	0.623894656	0	0
212	0.047979224	0.11840039	0.006698617	0.046703614	0.097148862	0.65806818	0	0
213	0.021427457	0.248303974	0	0.036261128	0.126467398	0.545652025	0	0
214	0.035570857	0.082584129	0.011149453	0.000699114	0.078971522	0.670003687	0.102095684	1
215	0.042258683	0.203441342	0	0.027755986	0.092584033	0.623061383	0	0
216	0	0.194026879	-1.73e-18	0.066118089	0.105492094	0.623558047	0	0
217	0.017175775	0.192919344	0	0.040839402	0.095976575	0.63608225	0	0
218	0.042335954	0.094369084	0.040533307	0.00384327	0.076124421	0.727013263	0	1
219	0.036030904	0.183874194	0	0.051477404	0.065088076	0.647386571	0	0
220	0.023348714	0.127356905	0	0.053155349	0.06562501	0.714291311	-3.47e-18	0
221	0.029933421	0.226306887	0	0.03226527	0.064606439	0.637143245	0	0
222	0.002398501	0.224075353	-3.31e-21	0.047814313	0.051329485	0.659672264	0	0
223	0.025767954	0.32322128	-2.75e-20	0.007378749	0.047435534	0.587120591	0	0
224	0.01741942	0.079992304	0	0.030896989	0.145364697	0.703202946	0	0
225	0.051024188	0.248252287	0	0.04023336	0.095960575	0.558466138	3.47e-18	0
226	0.018159075	0.114993345	0	0.025599285	0.11314165	0.711978453	0	0
227	0.026661991	0.251867666	0.004409618	0.079171549	0.129072988	0.496138662	0	0
228	0.031575031	0.046430154	0.011847129	0	0.088770327	0.799188932	0	1
229	0.049425727	0.297723881	0	0.049063819	0.074968907	0.497783474	0	0
230	0.05552493	0.261752786	-3.1e-20	0.059974498	0.054231431	0.547694889	0	0
231	2.17e-19	0.164159691	-1.26e-20	0.036142907	0.080330133	0.703751103	-1.25e-20	0
232	0.025599217	0.290125931	0.031824062	0.062400595	0.075202373	0.498289545	0	0
233	0.019439825	0.263558222	0.015235573	0.048039471	0.0868209	0.565833535	0	0
234	0.067235346	0.24523203	0	0.014155099	0.078571197	0.585334243	0	0
235	0.047020818	0.118668715	0.018728973	0.024660043	0.063872374	0.585436023	0.122929987	1
236	0	0.168310231	-9.34e-23	0.040526898	0.071273895	0.715384008	0	0
237	0.009945933	0.178308597	0	0.058116224	0.06830521	0.673964159	0	0
238	0.090083062	0.108519336	0.033989817	0.005975575	0.078458338	0.671645062	0	1
239	0.036114953	0.136033685	-1.38e-21	0.026521908	0.092619505	0.689666865	0	0
240	0.027096943	0.245861967	0	0.017866241	0.116484018	0.572488918	0.015290954	0
241	0.058905392	0.235344627	0	0.009760927	0.089597268	0.57955892	0.008120736	0
242	0.063882159	0.023143923	0.007697653	0.010465392	0.020608203	0.851154208	0	1
243	0.016566273	0.292093109	0.027477441	0.020355478	0.085846561	0.546962128	0	0
244	0.038758988	0.162363924	0	0.063240885	0.083522009	0.644051622	1.73e-18	0
245	1.53e-05	0.223461081	0	0.036642264	0.050150535	0.661287425	0.006484262	0
246	0.069097628	0.144353693	0	0.001029107	0.091796113	0.684787496	0	0
247	0.035660597	0.080122582	0.026771892	0.004624059	0.076611578	0.74877491	0.012638015	1
248	0.014056701	0.120262229	0.01284021	0.082054596	0.090860064	0.678460796	0	0
249	0.041870667	0.189043787	0.002135913	0.074549063	0.084101692	0.610786625	0	0
250	0.027876398	0.209462978	0.008835829	0.042808817	0.061589449	0.648096586	0	0
251	0.071533072	0.118924481	0.015398042	0.001575408	0.042376563	0.706130348	0	1
252	0.019920036	0.137228218	0	0.049223133	0.072642786	0.717549094	0	0
253	0.072299545	0.095165799	0.006959808	0.047443357	0.110477551	0.666122386	-1.73e-18	0
254	0.026452426	0.167895722	0	0.042730523	0.084211197	0.67389504	0	0
255	0.023096934	0.115250299	-6.17e-21	0.011742023	0.026502452	0.80612442	0	0
256	0.041153236	0.077616539	0	-3.5e-19	0.039049866	0.652585283	0.158327482	1
257	0.024871477	0.108076795	0.01755995	0.015944137	0.074298268	0.744437292	0	1
258	0.01955393	0.132331164	0	0.070156536	0.056901099	0.706834159	0.009604675	0
259	0.02621914	0.162153923	0.030144453	0.023105116	0.109890496	0.655003873	0	0
260	0.035686604	0.085936138	0.035409793	0.012986925	0.047544237	0.759474488	0	1
261	0.034765164	0.144024187	0.008512857	0.085852107	0.057648129	0.660940168	0	0
262	0.021207779	0.245190648	0	0.056906435	0.076373529	0.57339498	0.014847119	0
263	0.029251739	0.188038813	0	0.08601804	0.075339875	0.610438086	0	0
264	0.003315184	0.142711507	0	0.056882103	0.108817227	0.671964375	-3.47e-18	0
265	0.011180576	0	0.032232395	0.035573472	0.066568631	0.87930219	0	1
266	0.029515679	0.058729493	0.001029114	0.0057202	0.05616435	0.711814225	0.132288961	1
267	0.003979626	0.112782006	0	0.012154022	0.105518202	0.763606754	0	0
268	0.039633333	0.205068462	0	0.012446584	0.04693878	0.672722195	-3.47e-18	0
269	0.000685261	0.22225969	0	0.043476189	0.05785948	0.660371291	0	0
270	0.027464643	0.311258076	0.004394094	0.029082259	0.109111424	0.497217034	3.47e-18	0
271	0.03626332	0.138687986	0.001768202	0.02554708	0.097793786	0.700866585	-1.73e-18	0
272	0.039646816	0.055693597	-3.89e-19	4.34e-19	0.038646164	0.307481377	0.514421145	1
273	0.027303473	0.179986871	0.008634066	0.033879642	0.074839294	0.653898977	3.47e-18	0
274	0.035888645	0.197216904	0.003466356	0.041400309	0.074907779	0.631803068	0	0
275	0.028908431	0.147664545	3.95e-21	0	0.0342327	0.795464955	0	0
276	0.06614781	0.134435666	0.030256318	0.004297139	0.051418759	0.690711525	0	1
277	0.102695368	0.159455579	0	0.044696496	0.099581566	0.577720957	0	0
278	0.06543908	0.327779827	0.013376663	0.055038669	0.070050781	0.459763586	3.47e-18	0
279	0.076519324	0.12426224	0.010001733	0.003438282	0.027557628	0.658164551	0.087160977	1
280	0.043414924	0.239274363	0.007398848	0.032258666	0.072865474	0.547208517	0.03984627	0
281	0.016955176	0.162128821	0	0.04111708	0.099871282	0.662600323	0	0
282	0.057763856	0.143669098	0	0.016935813	0.067241858	0.698602714	0	0
283	0.095104301	0.254739946	-3.43e-18	2.17e-19	0.102918428	0.526745719	0	0
284	0.025297839	0.091913815	-8.83e-19	0.018556993	0.117527838	0.733907202	0	0
285	0.020868129	0.12840358	0	0.039895578	0.054699835	0.741045159	0	0
286	0.049668115	0.175651108	0.000136729	0.041181362	0.060977763	0.671811839	0	0
287	0.047615482	0.131349958	0	0.028833368	0.06379418	0.71754196	-1.73e-18	0
288	0.022414872	0.187204385	0	0.030229663	0.123199851	0.620163861	-3.47e-18	0
289	0.040034052	0.122575034	0.010956167	0.037242338	0.120843405	0.678038291	0	0
290	0	0.190165095	-1.19e-22	0.035008207	0.123555968	0.633020281	0	0
291	0.009903045	0.199552375	0	0.033602044	0.101383432	0.629487922	0	0
292	0.00754133	0.196325338	0	0.036937811	0.085084869	0.654473924	0	0
293	0.060595875	0.223936385	0	0.058367876	0.090060989	0.561450941	0	0
294	0.055347431	0.082840773	0.0365454	0.009752526	0.072172373	0.721934148	6.94e-18	1
295	0.042969461	0.115140293	0	0.057784598	0.07867017	0.682437174	0	0
296	0.004748627	0.170888444	0	0.009379898	0.080519923	0.726401558	0	0
297	0.025573277	0.163577244	0	0.053156289	0.075090072	0.673961697	0	0
298	0.053613841	0.195864386	0.01001993	0.021297589	0.090333185	0.625797683	-3.47e-18	0
299	0.018800913	0.161153539	0.001904462	0.030870457	0.084632451	0.696319113	0	0
300	0.030872151	0.168169381	0.034114693	0.020752279	0.064314782	0.644158485	0.022763981	0
301	0.035925022	0.125098687	0	0.053030556	0.062854467	0.702737571	0	0
302	0.03304746	0.149213514	0.022649797	0.036532714	0.116100197	0.627835387	0	0
303	0.001118825	0.114420919	-8.67e-19	0.035124899	0.082499523	0.767924485	0	0
304	0.04793358	0.17893885	0	0.010852242	0.07345514	0.667742092	0	0
305	0.031752514	0.042896584	0.020269087	0	0.074961581	0.804967672	-6.94e-18	1
306	0.045876711	0.188254823	1.73e-18	0.027003267	0.064358908	0.64991119	0	0
307	0.037276348	0.195257868	0.020247155	0.00467588	0.054791487	0.620835015	0.059680503	0
308	0.023213572	0.184704984	0.015197399	0.080333621	0.083078613	0.599276369	-1.73e-18	0
309	0.02990846	0.280864996	0	0.07365243	0.070375937	0.529927203	0	0
310	0.031380745	0.20462468	0.009851165	0.039221193	0.046541658	0.668944529	0	1
311	0.049268726	0.186634875	0.007947889	0.089029716	0.083187945	0.560549586	0	0
312	0.047553124	0.165565901	0.007687477	0.039188617	0.056174334	0.668058511	0.001390127	0
313	0.024363805	0.119787374	0.010586127	0.031527204	0.084005276	0.721487911	0	0
314	0.04299121	0.165067521	0	0.033978679	0.076895218	0.674696094	0	0
315	0.010068888	0.153803396	0.011059859	0.043116647	0.092191906	0.642660686	0.044045991	0
316	0.03095555	0.221054465	0	0.061176628	0.054196325	0.578426687	0.037109278	0
317	0.034218725	0.122720572	0.001290863	0.039785674	0.086571982	0.707859419	0	0
318	0.062684871	0.231642513	0.018819534	0.038264447	0.069237042	0.539979192	0.022792668	0
319	0.024855939	0.096419402	0	0.023299914	0.081496801	0.77341483	0	0
320	0.043683022	0.157372096	-6.6e-23	0.09441837	0.104833698	0.580434092	0	0
321	0.007115044	0.116898282	0	0.075071516	0.069827434	0.725782024	0	0
322	0.09860339	0.067169251	0.015630854	0	0.088184167	0.694022256	-1.73e-18	1
323	0.026708863	0.198093957	1.73e-18	0.049798145	0.101459145	0.627807092	0	0
324	0.037424819	0.146058398	0.006817693	0.035473921	0.079597172	0.680868328	0	0
325	0.031570105	0.244048026	0	0.015565982	0.049974067	0.653653572	3.47e-18	0
326	0.031083917	0.103597145	0	0.056977063	0.102709557	0.687732767	0	0
327	0.022019341	0.105542323	0.038648558	0.002083199	0.06428027	0.754960751	0	1
328	0.010672168	0.18956557	-2.4e-20	0.040461254	0.054872011	0.695973248	-1.73e-18	0
329	0.007575876	0.206245207	0	0.044676918	0.057979288	0.657638649	0	0
330	0.095076512	0.266559804	0	0.055411687	0.037473183	0.531742737	0.004872558	0
331	0.078210221	0.138971546	0.03197028	0.010819302	0.05691742	0.674153349	0	1
332	0.014640823	0.239019105	0	0.065571289	0.071779582	0.594102643	0	0
333	0.033336589	0.15321326	0	0.009190105	0.063681279	0.585187638	0.1471324	0
334	0.041854576	0.134243269	0.01104182	0.07166774	0.07927163	0.65704453	0	0
335	0.009036626	0.131567395	0	0.023473354	0.067364972	0.747478059	0	0
336	8.51e-19	0.125230293	0	0.045047638	0.096438096	0.723524333	0.000841212	0
337	0.021272839	0.151479822	0.003629748	0.066008089	0.085157221	0.659581546	0	0
338	0.019700964	0.058602258	0.024461868	0.004756133	0.08816342	0.776566534	0	1
339	0.029470008	0.179263066	0.005415763	0.079659168	0.022124514	0.666875429	0.003553583	0
340	0.025519487	0.141835749	0.001555874	0.072256781	0.027824269	0.73270754	0	0
341	0.023324021	0.238545854	0.005683978	0.097492847	0.067022576	0.529623946	0.035807457	0
342	0	0.12348443	0.014120462	-3.82e-19	0	0.377223062	0.45794513	1
343	0.020536784	0.174770284	0.003133009	0.022563822	0.044592534	0.743393365	0	0
344	0.03204663	0.036297323	-2.03e-18	-8.7e-19	0	0.005444186	0.936936428	1
345	0.009785364	0.152971336	0	0.021567681	0.071473157	0.640831791	0.084883459	0
346	0.035258069	0.220712809	0	0.039181321	0.069627645	0.627750947	0	0
347	0	0.154984746	-6.95e-23	0.012522871	0.12789504	0.694698712	0	0
348	0.016386954	0.118873913	0	0.036536923	0.067353249	0.736002647	0	0
349	4.34e-19	0.153397799	0.006210068	0.067278103	0.108544949	0.656240737	0	0
350	0.090541265	0.165320954	0	0.054786996	0.111904105	0.571191879	0.000795934	0
351	1.08e-19	0.180584487	-3.02e-23	0.017513242	0.147572823	0.629299793	0	0
352	0.030880204	0.172434977	0	0.000237413	0.112314341	0.671861354	0	0
353	0.059917803	0.224647918	0	0.072934692	0.066334988	0.579289074	0	0
354	0.005480901	0.173138078	0.004223933	0.055982653	0.110795753	0.662158186	0	0
355	0.053100091	0.194158137	0	0.012169717	0.043694971	0.682651766	0	0
356	0.025920393	0.193917506	0	0.004933101	0.087174175	0.674220763	0	0
357	0.050896559	0.272549115	0	0.030476863	0.082583379	0.531551322	0	0
358	0.031407505	0.07455369	0	0.022027719	0.09804886	0.783918932	0	0
359	0.045357559	0.150611994	0	0.053116727	0.082407827	0.650767286	0	0
360	0.028582744	0.131350605	8.67e-19	0.027770108	0.071902412	0.727227563	0	0
361	0.015791122	0.134293881	0	0.024338597	0.05500393	0.749277464	0	0
362	0.052563316	0.149076919	0	0.029177081	0.122031053	0.638512121	-3.47e-18	0
363	0.030005512	0.079224232	0.025037326	0.025970003	0.055072851	0.754864902	0.00572203	1
364	0.079750017	0.180915221	4.34e-19	0.047482867	0.077102433	0.60722068	0	0
365	0.026710106	0.168241518	0.008121235	0.060747922	0.073516817	0.66174219	0	0
366	0.103110214	0.101799524	0.027390291	0.010036335	0.088413914	0.657444185	0	1
367	0.003208558	0.116630203	-1.36e-20	0.037788769	0.056322815	0.765466512	0	0
368	0.028508154	0.098500539	0.008840985	0.002896232	0.063515859	0.788382673	0	1
369	0.072924348	0.212738825	0.004677155	0.040198614	0.073909091	0.584079307	0	0
370	4.54e-19	0.105621154	0	0.021166905	0.103895694	0.724813037	0.015248254	0
371	0.008701052	0.123246742	-1.36e-20	0.015086814	0.100987489	0.739882085	0	0
372	0.047630417	0.116060793	0	0.014302204	0.065562648	0.743180445	-3.47e-18	0
373	0.031817848	0.14443059	0	0.015062819	0.056095343	0.733315034	0.001866224	0
374	0.04240635	0.161911016	0.012457672	0.035204037	0.08418472	0.650918567	0	0
375	0.039437073	0.228692533	0.000278021	0.041772851	0.061255089	0.613640036	0	0
376	0.018603187	0.144013057	-2.66e-20	0.023669632	0.078328375	0.720997738	0	0
377	0.043391667	0.164418419	0	0.021238487	0.082162632	0.668361555	0	0
378	0.020057789	0.219075089	0	0.041154556	0.027926448	0.693800007	0	0
379	0.026591904	0.154853487	0	0.062294503	0.061770195	0.692676849	0	0
380	0.052101248	0.142389222	0.024942812	0.059430813	0.093296453	0.618539322	0	0
381	0.062271743	0.138681128	0.01528752	0.070371523	0.110025168	0.611056801	0	0
382	0	0.140285416	0.002849663	0.04686888	0.040633974	0.772327628	0	0
383	0.061001279	0.153917261	0.015130926	0.034997528	0.079111418	0.638329663	0.003631929	0
384	0.03458466	0.054011176	0.022605535	0.033327801	0.066627731	0.758634696	0	1
385	0.017501525	0.208997393	-1.96e-20	0.118551856	0.090687222	0.550402033	0	0
386	0.059743639	0.072288771	0.019918059	0.03983181	0.030689473	0.778747754	0	1
387	0.025171296	0.073678224	0	0.033983052	0.057578581	0.799241184	0	0
388	0.064268156	0.149882295	0.006153612	0.08966738	0.062063487	0.601292086	0.005885608	0
389	0.025421675	0.140606131	0.001444674	0.033169013	0.105616104	0.690632702	0	0
390	0.034475498	0.140871723	0	0.033991367	0.065659574	0.715335822	-6.94e-18	0
391	0.051182232	0.106333115	0	0.035139824	0.019403181	0.777314168	0.004940617	0
392	0.05207352	0.149697688	0.016941821	0.031287749	0.124031389	0.61045024	0	0
393	0.016957495	0.12766423	0.000748148	0.034012342	0.090791272	0.71260494	0	0
394	0.065639531	0.117035882	0.003974317	0.068599955	0.071405667	0.673444704	0.007937179	0
395	0.025621873	0.143249436	0	0.057950796	0.071464581	0.702580695	0	0
396	0.016288353	0.207541987	0	0.038560985	0.070150311	0.656560684	0	0
397	0.033520645	0.09508798	0	0.04832763	0.131888796	0.687833723	0.003723503	0
398	0.010098701	0.211178078	0	0.035396739	0.046035693	0.691876232	0	0
399	0.04665528	0.196860884	0.002922903	0.072813504	0.106112671	0.525896287	0.027838075	0
400	0.038327997	0.084451366	0	0.065612388	0.065493458	0.750981182	0.001691582	0
401	0.028492531	0.127531057	0	0.000470282	0.07433446	0.767516165	0	0
402	0.019320091	0.098070318	0	0.050081358	0.109153004	0.718872153	0	0
403	0.002263714	0.154251271	0	0.02721061	0.07884211	0.726006513	0.001839553	0
404	0.059795087	0.16979702	0.000850828	0.047746714	0.079911439	0.637106126	0	0
405	0.033704944	0.187600189	0.001164423	0.0555912	0.061456178	0.620258219	0.036524523	0
406	0.04427211	0.166744355	0	0.067354362	0.058782955	0.646947264	-3.47e-18	0
407	0.035772667	0.098978373	0	0.040028	0.08747382	0.717918478	0	0
408	0.033451496	0.148499425	0	0.025959972	0.043699415	0.733126329	0	0
409	0.020219531	0.180709032	0	0.054242696	0.059982052	0.62363151	0.051167239	0
410	0.038394499	0.133874488	0.00044987	0.013290938	0.098867504	0.698046525	0	0
411	0.016684003	0.115954811	0	0.028789734	0.105765573	0.71030912	-1.73e-18	0
412	0.042605232	0.126671328	0	0.038176499	0.061706427	0.706963278	0.00764525	0
413	0.085182516	0.193665615	0	0.083603165	0.053500018	0.579637768	0	0
414	0.008081694	0.308744938	-2.61e-20	0.025630114	0.054738632	0.588129083	0	0
415	0.028567086	0.155679772	0.012840031	0.049871107	0.064330761	0.690894654	0	0
416	0.046031604	0.10581947	-2.73e-20	0.037925071	0.086138247	0.703819794	0	0
417	0.030510484	0.129379004	0	0.070461522	0.081324812	0.677742862	0	0
418	0.067576883	0.140198524	0.025835238	0	0.077813492	0.680671909	0	1
419	0.03781307	0.095308241	0.020251214	0.013662893	0.083110753	0.645953599	0.089673744	1
420	0.004560064	0.109092947	0	0.019919316	0.055288792	0.808557919	0	0
421	0.024660036	0.263832086	0	0.020085584	0.082950553	0.59788402	0	0
422	0.028879704	0.145443615	0	0.020765897	0.065583449	0.717978063	0	0
423	0.011780177	0.179246472	0.003331472	0.024456481	0.107997576	0.664067033	0	0
424	0.029508461	0.240166126	0	0.094557405	0.06866955	0.534842688	0.015499477	0
425	0.005136224	0.128202102	-3.47e-18	0.009877586	0.086754127	0.756742065	0	0
426	0.02363574	0.240618487	0	0.054030223	0.094657368	0.555447154	0.03863168	0
427	0.067249465	0.190206326	0.01037135	0.062365583	0.069852831	0.584270634	0	0
428	0.035584509	0.232340681	0.002140465	0.026946494	0.073664292	0.613472607	1.73e-18	0
429	0.029555009	0.0769871	0	0.038450748	0.064864639	0.795043147	0	0
430	0.033259674	0.157513581	0	0.05763775	0.037905182	0.66067799	0.025560188	0
431	0.011631669	0.145947508	0	0.032337156	0.106413237	0.683653929	0	0
432	0.003922461	0.092972516	0	0.024417786	0.071905367	0.801765756	-1.73e-18	0
433	0.035396667	0.185039768	0.011806158	0.043838794	0.069140284	0.65843517	0	0
434	0.08647634	0.121613294	0	0.027989438	0.101629667	0.659854388	0	0
435	0.017324917	0.128895411	0	0.016555489	0.072260683	0.742561003	0.003668822	0
436	0.03494221	0.068795263	0	-2.63e-20	0.039342794	0.544440359	0.287878986	1
437	0.006965384	0.117226221	0	0.03560832	0.039734225	0.759985541	0.011108413	0
438	0.007010734	0.136269196	-3.6e-21	0.010504817	0.08791417	0.741748394	0	0
439	0.003453515	0.140514994	0	0.023692206	0.068262199	0.761175462	-1.73e-18	0
440	0.017847631	0.105596394	0.002248256	0.014218568	0.080750701	0.776287207	0.013298811	0
441	0.034114694	0.070454464	0.045939448	0.005698846	0.069265314	0.788149316	-6.94e-18	1
442	0.037068253	0.106993539	0	0.019428949	0.105116206	0.72548544	0	0
443	0.043989103	0.163019098	0	0.011725682	0.075111454	0.699820354	0	0
444	0.011022755	0.143278825	0	0.035010046	0.120213216	0.689671839	0	0
445	0.088678729	0.226890367	-1.77e-21	0.043164015	0.09335908	0.526965512	0	0
446	0.031971557	0.138457506	0	0.019313247	0.104624155	0.654358024	0.044772967	0
447	0.023147415	0.118318281	0	0.041488255	0.121144939	0.681599255	0	0
448	0.078415616	0.0910972	0.011700768	0.00644999	0.033008005	0.728674429	0.021626088	1
449	0.040266427	0.221365833	0	0.042941551	0.075749805	0.602774888	-6.94e-18	0
450	0.032510246	0.127938216	0	0.035358834	0.086983058	0.696059051	0	0
451	0.037300849	0.184145874	4.34e-19	0.043097497	0.061733847	0.675203442	0	0
452	0.051415456	0.200849069	0.000607257	0.026446153	0.064155927	0.646521909	0	0
453	0.019663748	0.11998763	0	0.028869153	0.091028452	0.716139112	0	0
454	0.027099073	0.180156587	0.001284236	0.061909627	0.096672212	0.622424127	0	0
455	0.025087566	0.094962432	0	0.026180455	0.139209104	0.705621485	1.73e-18	0
456	0.019125119	0.127512766	0.004478855	0.024604955	0.076099177	0.74260408	0	0
457	0.023912686	0.200617781	0	0.040417356	0.043363528	0.694972266	0	0
458	0.029239714	0.213881761	0	0.067474072	0.072696002	0.597081321	0	0
459	0.030664186	0.123332634	0.014080593	0	0.064543854	0.746183884	0	1
460	8.79e-19	0.147341963	0	0.013047676	0.093479166	0.707258241	0.013847281	0
461	0.025169991	0.11690366	0	0.052329025	0.033357238	0.77757966	0	0
462	0.002142205	0.126706397	0	0.016400713	0.078314946	0.754282954	0	0
463	0.04424236	0.09489219	0.026046431	0.008315832	0.054804317	0.756049808	0	1
464	0.036926302	0.163164179	0.007254719	0.032957937	0.059789706	0.691179977	8.67e-19	0
465	0.004818453	0.18546755	0	0.057984513	0.080075988	0.660176813	0.000875824	0
466	0.068148648	0.285999699	0.00619818	0.062703813	0.065619222	0.489554305	0	0
467	2.17e-19	0.09424217	-7.29e-23	0.031046941	0.103557408	0.744587791	-3.47e-18	0
468	0.018280196	0.014713219	0	-1.02e-18	0.035773946	0.519108606	0.399881086	1
469	0.05432681	0.113236215	8.67e-19	0.108525538	0.056478064	0.639707101	0.011028341	0
470	0.038237397	0.054237676	0.029815279	0.009638686	0.102436158	0.708347923	0.035525933	1
471	0.039916309	0.16080833	0	0.037578949	0.084406105	0.67669986	-3.47e-18	0
472	0.038895644	0.094104802	0.010208467	0.023794773	0.074251977	0.759101052	0	0
473	0.009170282	0.075289872	3.47e-18	0.055908837	0.130664853	0.712757571	0	0
474	0.044978775	0.192962788	0.017070045	0.054908496	0.125500416	0.564922656	0	0
475	0.018240359	0.168334644	0	0.031889036	0.087739052	0.699851452	0	0
476	0.004484999	0.154860008	0	0.041348199	0.05924132	0.732529798	0	0
477	0.014982653	0.104656398	0.004681107	0.030047839	0.048992862	0.80066915	0	0
478	0.007824484	0.201779665	0	0.008080219	0.085713392	0.68011622	0	0
479	0.084418685	0.046760642	9.44e-20	0	0.022138212	0.84431128	6.94e-18	1
480	0.016958956	0.140754667	0	0.01811708	0.054211094	0.752517142	0	0
481	0.017572633	0.128456101	0	0.034044336	0.132046656	0.682274752	0	0
482	0	0.111954069	0.002230005	0.048078522	0.12073209	0.708326899	0	0
483	0.017327367	0.108339066	0	0.025441701	0.094313784	0.749172945	0	0
484	0.033452392	0.106496548	0	0.008437047	0.049599626	0.787165946	0	0
485	0.030931028	0.21804466	-2.1e-20	0.04260899	0.054805407	0.640127478	1.73e-18	0
486	0.057502698	0.069127136	0.010330298	0	0.064000896	0.775372433	0	1
487	0.0420175	0.096317523	-4.29e-19	0	0.077073713	0.765124018	0.026795878	0
488	0.02614322	0.150960764	0	0.032914788	0.026553419	0.738629522	0	0
489	0.021185178	0.154075079	0.002332731	0.043079953	0.050620985	0.74041869	0	0
490	0.058456401	0.148553922	0.001814055	0.055635535	0.093973764	0.631561714	0	0
491	-1.06e-19	0.108399293	0	0.035992268	0.132355537	0.719831212	-3.47e-18	0
492	0.066549836	0.182393932	0.01976439	0.01296106	0.04163559	0.508243818	0.154504436	1
493	0.042820108	0.04539662	0.00654088	0.001318311	0.056509352	0.700891604	0.115056773	1
494	0.02922274	0.133119235	0.000346125	0.02941519	0.092272687	0.708247695	0	0
495	0.001765355	0.175895109	0.012452483	0.095641559	0.094179221	0.584957676	0.02827963	0
496	0.049905339	0.181468244	0.024846673	0.00977008	0.16649117	0.546386906	0	1
497	0.033560968	0.141132107	-1.4e-20	0.02469685	0.08660952	0.705135588	0	0
498	0.071064741	0.092935616	0.017114843	0.019786724	0.060791539	0.728380643	0.008514893	1
499	0.021110054	0.119614056	0	0.058692383	0.086941593	0.695223996	2.63e-05	0
500	0.015107739	0.155689055	0	0.036986572	0.075755204	0.690369032	0.022189825	0
501	0.021791956	0.126220378	0	0.04699862	0.076498742	0.721982478	0	0
502	0.010617452	0.122689619	0	0.037167247	0.048880601	0.777162915	0	0
503	-5.2e-19	0.164655398	0	0.041061914	0.075264957	0.703738967	0	0
504	0.11090641	0.089547877	0.032197197	0.021093526	0.10240846	0.57696744	0.047410862	1
505	0.025567416	0.103850807	0	0.011307491	0.08303318	0.763529367	0	0
506	0.028872329	0.14463965	0	0.04005842	0.084579908	0.69199208	0	0
507	0.00393145	0.067417047	0.003619888	0.038930672	0.06471062	0.810606203	0.002260223	0
508	0.026158417	0.23195126	0	0.029625107	0.09107644	0.604644357	0	0
509	0.034024345	0.171466206	0.004362353	0.082881161	0.113566956	0.582237833	0	0
510	0.044771295	0.229144072	0	0.066763817	0.080996227	0.57819204	0	0
511	0.020726453	0.066133799	0.024625222	0.007532249	0.083038854	0.755516799	0.022584734	1
512	0.073146218	0.119860249	0	0.036521074	0.086697389	0.631322741	0.033355695	0
513	0.073369369	0.126184793	0	0.063350297	0.064990852	0.652284355	0	0
514	0.047193419	0.240030873	0	0.015347127	0.078443186	0.58650872	0.012193827	0
515	0.014717161	0.081953387	0	0.016098828	0.100196791	0.772509112	0	0
516	0.051350142	0.164018213	0	0.049123391	0.070819573	0.652746898	0	0
517	0.027166366	0.110041595	0	0.018498087	0.101681672	0.733351012	0.002214575	0
518	0	0.130022915	-1.94e-20	0.037891287	0.053784376	0.747610163	-2.51e-20	0
519	0.019895717	0.155415237	0	0.051882996	0.08527479	0.668343632	0	0
520	0.023146262	0.113265356	0	0.037458874	0.089386263	0.727746351	0	0
521	0.031584196	0.197064296	0.0106692	0.043064737	0.061113271	0.646697704	1.73e-18	0
522	0.021447966	0.199592848	0.001052442	0.02500545	0.079428778	0.674599412	0	0
523	0	0.149663254	-4.55e-20	0.017515636	0.098993923	0.70595063	-3.64e-20	0
524	0.017310151	0.112492114	0.010773028	0.020809374	0.056010528	0.754203481	0	1
525	0.027642516	0.190409708	0	0.021779385	0.091995808	0.650489687	0	0
526	0.023924432	0.199342279	0	0.04890353	0.042172291	0.672033326	-3.47e-18	0
527	0.009989966	0.186623091	0.001180316	0.050261552	0.084917589	0.640262284	0.035873662	0
528	0.032914371	0.150269299	0	0.036758096	0.062523262	0.711850456	0	0
529	0	0.114363356	-4.63e-22	0.044716036	0.073834094	0.757536902	0	0
530	0.018505293	0.063714659	0.013341491	0.006939754	0.064820988	0.615108174	0.21210183	1
531	0.048664551	0.168006657	0.02650577	0.079774154	0.089559534	0.581157655	6.94e-18	0
532	0.001737313	0.127757505	0.018762815	-7.01e-20	0	0.33210119	0.505162842	1
533	0.103995328	0.176983978	0.022960376	0	0.087165929	0.416715198	0.189503723	1
534	0.080472425	0.181626383	0	0.053863863	0.07536668	0.579834888	0	0
535	0.028354439	0.082800051	0.032808081	0.058131136	0.15286673	0.569005251	0.111734881	0
536	0	0.191594637	0.001926684	0.096793645	0.135655917	0.551718954	0.011613281	0
537	0.007817759	0.093325916	1.73e-18	0.040644588	0.066633341	0.784839505	0	0
538	0.029496909	0.208504169	0	0.037310411	0.071264331	0.652588508	-3.47e-18	0
539	0.035025611	0.152716801	0	0.038429514	0.060128017	0.695385801	3.47e-18	0
540	0	0.196575991	-4.08e-23	0.044647656	0.080871158	0.659661571	0	0
541	0.058841729	0.042690696	0.023905844	0.00293182	0.043244543	0.77988019	0.021467401	1
542	0.025426811	0.19977795	0	0.059369129	0.028615069	0.6807462	0	0
543	0.01826005	0.098470986	0	0.027914491	0.047478726	0.803433537	3.47e-18	0
544	0.051916083	0.168673635	0	0.027751609	0.078054772	0.653074944	3.47e-18	0
545	0.013183073	0.243667376	0.004923694	0.04730804	0.044543214	0.644678862	-3.47e-18	0
546	0.035810322	0.089401045	0	-8.58e-19	0.020237987	0.402526874	0.457019062	1
547	0.026412996	0.154698225	0	0.0642638	0.076960876	0.589206012	0.080095878	0
548	0.072547483	0.240194709	0.00547554	0.090006933	0.12522246	0.419999141	0.026540086	0
549	0.036873539	0.273445265	0	0.024938075	0.068564492	0.602579897	0	0
550	0.042497051	0.101547514	0	0.026832968	0.057027985	0.763541436	1.73e-18	0
551	0.028285453	0.17659879	0.00603309	0.05402518	0.126264741	0.592434605	0	0
552	0.079389277	0.167930509	0	0.049694502	0.103651686	0.582485943	0	0
553	0.056750725	0.188036675	3.47e-18	0.019102321	0.067348875	0.650006776	0	0
554	0.005215574	0.065657074	0	0.024765478	0.107177087	0.809023621	3.47e-18	0
555	0.042738541	0.018432912	-5.17e-19	0	0.030668395	0.491262158	0.391435214	1
556	0.046647326	0.058697819	-2.64e-18	0	0.015069617	0.155300746	0.749746454	1
557	0.032484139	0.125778535	0	0.060238126	0.091048855	0.652938737	0.018973046	0
558	0.05785903	0.147797359	0.014578386	0.010817252	0.050622478	0.68926004	-1.73e-18	1
559	0.023664579	0.058835117	0.018269138	0	0.067724835	0.775087952	0.022949825	1
560	0.048410542	0.056432343	0.007518994	0	0.086254916	0.678045947	0.076870534	1
561	-2.53e-21	0.155000777	0.031504868	0.045193276	0.067990337	0.689937852	-2.71e-20	0
562	0.023010192	0.14695214	0	0.035889783	0.051428995	0.737527969	0	0
563	0.015801953	0.164425698	0.010899583	0.038186254	0.069783061	0.711467834	3.47e-18	0
564	0.031991601	0.088978751	0.020443687	0.022114486	0.026462125	0.805908595	0.002437907	1
565	0.032999049	0.154058816	0.002992653	0.036681078	0.111007088	0.667753982	0	0
566	0.023491076	0.232835448	1.63e-20	0	0.072064	0.66568129	0	0
567	0.019667248	0.108821902	0	0.039584506	0.089748921	0.744974186	0	0
568	0.006999083	0.151273509	0	0.045403011	0.101327024	0.602265476	0.083343121	0
569	0.037177081	0.1108017	0	0.053149102	0.053224559	0.745889487	1.73e-18	0
570	0.024816098	0.212124565	0.009001373	0.01994121	0.087470598	0.631336419	0	0
571	0.025855274	0.192314559	-1.11e-20	0.043212425	0.070270369	0.663083622	0	0
572	0.035660829	0.086777248	0.007312751	0.02809984	0.105860668	0.721687589	0	0
573	0.041588393	0.116554285	0.008376784	0.003701178	0.066983995	0.724696189	0	1
574	0.051011427	0.144521695	0	0.066343674	0.065289986	0.657405257	0	0
575	0.053778359	0.190138151	0.010649629	0.06476758	0.080351453	0.602624189	-3.47e-18	0
576	0.044768026	0.126881012	0.002895337	0.04942846	0.069497244	0.685937506	0	0
577	0.040578609	0.112277556	-1.08e-19	0.039867827	0.067399903	0.725611045	0	0
578	0.07409512	0.153069098	0	0.06948573	0.165368001	0.540582992	0.000644062	0
579	0	3.58e-19	9.42e-19	8.11e-19	1.52e-18	-9.34e-18	1.017307955	1
580	0.032208379	0.054711051	-1.58e-21	0.03614095	0.110048141	0.74968237	-1.08e-19	0
581	0.053784919	0.096771879	0.029878791	0.00304507	0.074609396	0.690827739	0.033728918	1
582	0.055799172	0.220796138	0	0.022386571	0.063910189	0.619600513	0	0
583	0.005971179	0.10542493	0.008226797	0.017147398	0.08444578	0.762284809	0.004799423	0
584	0.022266878	0.158790599	0.002238253	0.005668721	0.10433761	0.657368206	0.044785897	0
585	0.039541694	0.115878442	0	0.057292935	0.087201001	0.67636644	0	0
586	0.019886494	0.111954855	0.000443735	0.027476329	0.084896598	0.724967117	0.017743839	0
587	0	0.111871741	0.008559193	0.036290314	0.048924028	0.790795538	0	0
588	0	0.109897548	-3.38e-22	0.030378441	0.077451448	0.765380046	0	0
589	0.050906831	0.10865051	0.013908048	0.011310756	0.030108431	0.723918842	0.042815441	1
590	0.032675156	0.173538768	0	1.83e-19	0.07061546	0.722982323	0	0
591	0.056014046	0.236969374	0	0.071771543	0.083417826	0.548399778	-3.47e-18	0
592	0.027334914	0.111220332	0	0.008956876	0.009308721	0.835792348	0	0
593	0.037528052	0.068976042	0.025519425	0.004661041	0.063232747	0.77721945	0	1
594	0.001441342	0.036399839	0	-2.68e-18	0.004332692	0.221195004	0.753835362	1
595	0.021207664	0.069773812	0.016395409	0.003216478	0.06426999	0.807750419	0.002180407	1
596	0.010594648	0.003266908	-1.84e-19	-1.05e-19	-3.66e-19	0	0.992206575	1
597	0.03479956	0.112125505	0	0.035461233	0.078845469	0.739842971	0	0
598	0.047940542	0.190094371	0	0.016626719	0.065606735	0.659383355	0	0
599	0.056346179	0.118569586	0.000827377	0	0.044981937	0.764435552	0.010839691	0
600	0.067555872	0.251260247	7.75e-21	0	0.063713509	0.595696015	0	0
601	0.065533659	0.087614112	0	0.049956615	0.092710328	0.692467077	0	0
602	0.017665262	0.04547406	0	-5.73e-19	0.013385326	0.342290918	0.558384227	1
603	0.053197812	0.171680635	0.015763697	0.050405666	0.04753383	0.627795788	0.013543046	0
604	0.03250367	0.190416962	0	0.042048554	0.099011934	0.623787386	0.007766253	0
605	0.031754228	0.09457928	-5.92e-21	0.011024794	0.101403288	0.775124054	0	0
606	0	0.186815996	0.001668279	0.055058424	0.079950999	0.691867163	0.005107508	0
607	0.018947262	0.108790716	0	0.038685063	0.092934283	0.732963663	0	0
608	0	0.145417811	-2.42e-20	0.026300063	0.02186235	0.813497702	-3.04e-20	0
609	0.043340302	0.092203854	0	0.025045809	0.075054524	0.750225242	0	0
610	0.019211523	0.06001225	0.021883389	0.003305884	0.049676111	0.620520583	0.203381612	1
611	0.010823245	0.091647176	0.004984035	0.041251821	0.105754248	0.742774735	0	0
612	0.032771022	0.014653508	0	-7.53e-19	0.049448248	0.570597102	0.295496544	1
613	0.048291269	0.041285854	0.000423141	0	0.030968154	0.540432091	0.322200292	1
614	0.02835635	0.011862787	-9.12e-19	3.32e-19	0	-1.25e-17	0.985337997	1
615	0.034731459	0.123281277	0	0.062880974	0.099609143	0.65925455	1.73e-18	0
616	0.016550295	0.209682567	0	0.003926929	0.063822156	0.642882589	0.036597296	0
617	0.02289952	0.183269101	0	0.012788232	0.119748799	0.640157098	1.73e-18	0
618	0.037303261	0.030401647	0.009703169	0.011975293	0.03764983	0.857622501	0.027905502	1
619	0.020849843	0.060906264	-1.01e-18	-2.5e-19	0	0.467750844	0.44216504	1
620	0.008077996	0.127476469	0.020619836	0.054885658	0.137286146	0.586586495	0.067008423	0
621	0.014330835	0.094504492	0	0.028126787	0.067757924	0.78105614	0	0
622	0.03446631	0.033588882	0.023357943	0.035691446	0.052978537	0.67364642	0.13135788	1
623	0.03388808	0.153717275	0	0.041976051	0.130999408	0.580126305	0.054466378	0
624	0.018326791	0.082546189	0.003868361	0.004303066	0.038868492	0.816671547	0.008439675	1
625	0.046542292	0.427628912	0.015623499	0.042556015	0.117659072	0.3639	3.47e-18	0
626	0.014119811	0.068095497	-1.57e-18	-1.73e-18	0.016617486	0.473439327	0.417737646	1
627	0.045013449	0.101263005	0.003951917	0.050961197	0.116177326	0.692157587	0	0
628	0.069467151	0.077116427	0	0.039335967	0.056627198	0.667843861	0.073776183	1
629	0.046188407	0.051591443	0	0.003445471	0.035384924	0.217827069	0.625677714	1
630	0.044663813	0.049027724	0.01515248	0.007905517	0.050495542	0.700566491	0.119126642	1
631	0.006124896	0.073798861	0.027315563	0	0.018136164	0.050086935	0.78655188	1
632	0.080441423	0.101995122	0.031192391	0	0.061911322	0.719602126	0	1
633	-2.17e-19	0.110211786	0.024690038	-4.97e-20	0	0.037321662	0.782814663	1
634	0.035839371	0.060883516	0.027402896	0	0.082276285	0.619265123	0.200945332	1
635	0.006887044	0.161205282	0	0.054665834	0.065859494	0.70010951	0	0
