# Supplementary material for: The genome-wide impact of trisomy 21 on DNA methylation and its implications for hematopoiesis
Source: Nat Commun. 2021 Feb 5;12:821. doi: 10.1038/s41467-021-21064-z (PMC7865055; doi:10.1038/s41467-021-21064-z)
Supplement: Supplementary file 14 — Source Data [file 41467_2021_21064_MOESM14_ESM.zip › SourceData_final/Figure_S5_Deconvoluted_cell_types_in_Latinos.csv]

	CD8T	CD4T	NK	Bcell	Mono	Gran	nRBC	down_syndrome_pheno
1	0.018035653	0.100616604	0	0.079603121	0.058157647	0.740202838	-3.47e-18	0
2	0.011245799	0.038594308	-2.4e-21	0.014279015	0.108162613	0.818863261	0	0
3	0.06246643	0.175040709	0.005251146	0.091455861	0.05967598	0.60351438	0	0
4	0.033448798	0.176535419	0.026932662	0	0.046559142	0.462734253	0.230932758	1
5	0.05360041	0.156868744	0.024968045	0.01407606	0.122049991	0.614003971	0	1
6	0.059047334	0.112724516	0.023746411	0.015805392	0.075110652	0.683535031	3.47e-18	1
7	0.01983643	0.067605908	0.0073572	-5.89e-19	0	0.220681284	0.674369045	1
8	0.02545417	0.046930208	0	-4.25e-19	0.035451052	0.336569738	0.516200638	1
9	0.081355407	0.266096237	0.094684686	0	0.115366272	0.430339088	0	1
10	0.062220476	0.126017092	0.046606876	0.025108152	0.136042151	0.598752511	0	1
11	0.091747684	0.093152181	0.054071816	0.009971671	0.139897604	0.606068694	0	1
12	0.175314592	0.387275652	0.06372948	0.008973938	0.099766535	0.251909411	0	1
13	0.068739423	0.207712838	0.057271131	0.039033023	0.091191051	0.514742494	0	1
14	0.053302602	0.153360657	0.034916462	0.01675311	0.135684409	0.463271315	0.118670511	1
15	0.07179959	0.030902479	0.021054417	0.010261294	0.098409779	0.77062196	0.001255597	1
16	0.004755494	0.350414292	0.013198303	-5.16e-19	0	0.181605996	0.364624828	1
17	0.077117125	0.192515838	0.024322471	0	0.131914522	0.557135826	0	1
18	0.093934038	0.187634466	0.053886202	0	0.135763903	0.506622454	6.94e-18	1
19	0.10010344	0.212726354	0.038395103	0.010213729	0.114308198	0.51424534	0	1
20	0.10900514	0.130140591	0.022193911	0.00598578	0.147378308	0.569637439	0	1
21	0.111836124	0.431277979	0.093014886	0	0.086363828	0.207457052	0.035492691	1
22	0.117544767	0.225816545	0.029433001	0.00616724	0.153922001	0.458775124	0	1
23	0.012068209	0.132636404	-2.11e-20	0.056159337	0.061865653	0.736104776	-1.73e-18	0
24	0.079630586	0.139378469	0.107894946	0.012479126	0.117502816	0.532609956	0	1
25	0	0.187068458	0.034321668	1.43e-19	0.067991423	0.204409865	0.443341988	1
26	0.050779823	0.133306552	0.048296732	0.0031822	0.16099025	0.594914007	0	1
27	0.042446421	0.294530422	0.027192537	0.03598815	0.119237078	0.473404735	0	0
28	0.040881099	0.176045934	0.029405672	0	0.144994477	0.596900272	0	1
29	0.115397105	0.342319215	0.053080656	0	0.089484892	0.39625512	0	1
30	0.071365763	0.201245821	0.009902609	0.059131231	0.143763317	0.511310299	0	0
31	0.068677682	0.160667641	0.101741585	0.036154468	0.120079604	0.509264219	0	1
32	0.037324058	0.306022257	0	0.046678526	0.166601595	0.418797597	0	0
33	0.059193564	0.104182135	0.046548084	0.018695465	0.07594088	0.689913715	0	1
34	0.038430617	0.140226985	0	0.043910322	0.116755833	0.649759872	8.67e-19	0
35	0.04012577	0.186068891	0.03469596	0	0.125183235	0.619729403	6.94e-18	1
36	0.088906973	0.191612348	0.0358505	0	0.101771682	0.566631603	0	1
37	0.075831081	0.069992319	0.041875963	0.003791264	0.103929886	0.695939824	0	1
38	0.13387104	0.137996133	0.049788157	0.012855085	0.099135683	0.532576636	0	1
39	0.058014156	0.309547028	-8.67e-19	0.062601607	0.12382839	0.429614	0	0
40	0.046743727	0.146021103	0.01499471	0	0.056797357	0.2968634	0.394841195	1
41	0.087703019	0.124529086	0.0380586	0	0.123225942	0.606829404	0	1
42	0.048205093	0.122055374	0.033051312	0	0.121557591	0.648841936	0	1
43	0.079993537	0.171791276	0.083904982	0.020011968	0.107870365	0.510384473	0	1
44	0.063348212	0.175808875	0.025575424	0.014135767	0.079336661	0.631497956	0	1
45	0	0.179514883	0.0275589	4.88e-20	0.01930973	0.21635246	0.498149807	1
46	0.063009861	0.141024009	0.03279903	0.005425816	0.080782438	0.671284491	0	1
47	0	0.155149823	0.006291158	7.85e-20	0.022589457	0.44030355	0.305886424	1
48	0.023928607	0.163305777	0.002017136	0	0.084964028	0.700408166	6.94e-18	0
49	0.034387434	0.176106462	1.08e-19	0.088975774	0.084170818	0.592400021	0.005761149	0
50	0.027860073	0.15596639	0.003703607	0.000267385	0.054087976	0.628666492	0.089912754	1
51	0.071819742	0.115993313	0.061162897	0	0.092047373	0.646713058	0	1
52	-4.32e-20	0.243895483	0.074981412	0.042456504	0.087137422	0.536360623	0	0
53	0.051417695	0.171606089	0	0.017044515	0.051948481	0.704545512	0	0
54	0.017321505	0.142097684	0.021982887	0.002954461	0.059996725	0.748025257	0	1
55	0.034548229	0.1990776	0.009179344	0.02318512	0.150535506	0.574025138	0	0
56	0.019900221	0.210871449	0.000678204	0.082278918	0.079362217	0.394475969	0.220137734	0
57	0.066231072	0.177714526	0.000610359	0.026244216	0.063383716	0.647592905	0	0
58	0.103354146	0.416034414	0	0.058322874	0.124381474	0.30096716	0.000145659	0
59	0.042002139	0.241093698	0.002434192	0.041608442	0.119073636	0.52123396	0	0
60	0.063529888	0.179517214	0	0.048076627	0.071251599	0.616747956	0	0
61	0.079010759	0.166296393	0.014322949	0	0.043368117	0.673385998	0	1
62	0.048363963	0.106040494	0.02582851	0.021466489	0.087868764	0.711836868	0	1
63	0.073369009	0.261824704	0.011725128	0.048578605	0.081439298	0.495410596	0	0
64	0.013393303	0.173461915	0.005224306	0.053435204	0.018893783	0.72078482	0.007735936	0
65	0	0.257523671	0.000714402	0.040648788	0.128606006	0.548864415	0.019635024	0
66	-1.18e-19	0.11089825	0.014774281	0.025490848	0.13223499	0.705140276	0	0
67	0.042424033	0.195497808	0	0.034605732	0.111897681	0.583376671	0	0
68	0.030979786	0.201475534	0	0.071751366	0.076748064	0.601318164	0	0
69	0.053607584	0.102677253	0.035424124	0.030348567	0.073951369	0.697067368	0	1
70	0.039646813	0.144638331	-2.61e-21	0.033540425	0.075566199	0.680563577	0	0
71	0.070281096	0.124202796	0.000618241	0.021562262	0.034012501	0.592542111	0.134702906	1
72	0.067115862	0.180142292	0.043560633	0	0.078278981	0.60558353	0	1
73	0.017640002	0.325433687	0	0.015816699	0.042860289	0.592128047	0	0
74	0.053802431	0.13426177	0.012593741	0.010437093	0.047121541	0.720661914	0	1
75	0.072648533	0.132701137	0	0.020842632	0.106422543	0.659551135	0	0
76	0.075809341	0.108519092	0.023394253	0	0.115328733	0.655749386	0	1
77	0.007799283	0.115234374	0	0.015519587	0.082776725	0.756914253	0	0
78	0.042928506	0	0.008435281	-2.74e-19	0.059414618	0.775857774	0.080832857	1
79	0.022321006	0.141555608	0	0.020416521	0.101662919	0.69173256	0	0
80	0.0170263	0.245148198	0.040369466	0.016107482	0.099481401	0.574973028	6.94e-18	0
81	0.008185262	0.23949577	5.11e-21	2.71e-20	0.077810088	0.639098481	0	0
82	0.067761906	0.201053024	0	0.049788635	0.040442733	0.620601187	0	0
83	0.00723831	0.164655617	0	0.034175212	0.085718129	0.698038358	0	0
84	0.085250767	0.178877808	0.027769324	0.007329985	0.085065156	0.608749954	0	1
85	0.042103472	0.235317254	0	0.032730424	0.142549199	0.472469396	0.076771428	0
86	0.023241	0.189281642	0	0.033218197	0.093590012	0.655796548	1.73e-18	0
87	0.034854617	0.338831875	0	0.043322147	0.076895623	0.480319906	-6.94e-18	0
88	0.039672024	0.165987054	0.00224656	0.019894321	0.038150108	0.712520604	-6.94e-18	0
89	0.026035246	0.145302547	0.007743662	0.035818713	0.098348952	0.673506956	1.73e-18	0
90	0.031333305	0.25646667	-8.23e-21	0.016665949	0.073619084	0.610191057	0	0
91	0.017970456	0.267554559	0	-2.08e-19	0.021436671	0.283289905	0.385605827	1
92	0.005648449	0.171147737	0	0.076865965	0.079201986	0.650883519	0	0
93	0.037371867	0.043750839	0.039354315	0	0.081334786	0.831467995	0	1
94	0.006462729	0.077665504	0	0.041180296	0.06412391	0.803511211	0	0
95	0.047177553	0.253109119	0.009831158	0.054990648	0.079717193	0.537573229	0	0
96	0.086146695	0.106101788	0.012387247	0.010759751	0.047839248	0.722300023	0	1
97	0.04064984	0.089615	0.021329227	0.010043646	0.072362063	0.742640308	0	1
98	0.041344197	0.254839006	0.006937508	0.021574581	0.029713939	0.64259985	0	0
99	0.025440861	0.304146251	0	0.033070461	0.043775606	0.57436112	0	0
100	0.019247011	0.167044955	0	0.051108966	0.093659017	0.64513619	0	0
101	0.033795478	0.139394212	-9.06e-21	0.025287599	0.12346764	0.670318412	0	0
102	0.058971951	0.062053943	0.010788709	0	0.012075014	0.765695824	0.070722986	1
103	0.078670499	0.178736399	0.000473148	0.042004327	0.107669362	0.579451444	6.94e-18	0
104	0.050204111	0.185562712	0	0.042365682	0.059505266	0.65550654	0	0
105	0.020479115	0	-1.96e-18	-4.96e-19	0.002865486	0.013814572	0.942242981	1
106	0.090849493	0.103525073	0.012299719	0.017431194	0.037337929	0.734961879	0	1
107	0.070920478	0.26589228	0.007720576	5.02e-19	0.048658887	0.581142494	0	1
108	0.010971183	0.162132212	0.008387366	0.025900278	0.090145589	0.695529496	0	0
109	0.026742523	0.211187186	0	0.068699051	0.079671297	0.604643284	0	0
110	0.036160826	0.047673491	0.002683799	0	0.066535291	0.674738651	0.146930206	1
111	0.064099572	0.177246608	-1.89e-20	0.051701284	0.060947986	0.623894656	0	0
112	0.035570857	0.082584129	0.011149453	0.000699114	0.078971522	0.670003687	0.102095684	1
113	0.042258683	0.203441342	0	0.027755986	0.092584033	0.623061383	0	0
114	0	0.194026879	-1.73e-18	0.066118089	0.105492094	0.623558047	0	0
115	0.042335954	0.094369084	0.040533307	0.00384327	0.076124421	0.727013263	0	1
116	0.023348714	0.127356905	0	0.053155349	0.06562501	0.714291311	-3.47e-18	0
117	0.029933421	0.226306887	0	0.03226527	0.064606439	0.637143245	0	0
118	0.051024188	0.248252287	0	0.04023336	0.095960575	0.558466138	3.47e-18	0
119	0.018159075	0.114993345	0	0.025599285	0.11314165	0.711978453	0	0
120	0.026661991	0.251867666	0.004409618	0.079171549	0.129072988	0.496138662	0	0
121	0.031575031	0.046430154	0.011847129	0	0.088770327	0.799188932	0	1
122	0.05552493	0.261752786	-3.1e-20	0.059974498	0.054231431	0.547694889	0	0
123	0.067235346	0.24523203	0	0.014155099	0.078571197	0.585334243	0	0
124	0.047020818	0.118668715	0.018728973	0.024660043	0.063872374	0.585436023	0.122929987	1
125	0.090083062	0.108519336	0.033989817	0.005975575	0.078458338	0.671645062	0	1
126	0.036114953	0.136033685	-1.38e-21	0.026521908	0.092619505	0.689666865	0	0
127	0.058905392	0.235344627	0	0.009760927	0.089597268	0.57955892	0.008120736	0
128	0.016566273	0.292093109	0.027477441	0.020355478	0.085846561	0.546962128	0	0
129	0.038758988	0.162363924	0	0.063240885	0.083522009	0.644051622	1.73e-18	0
130	0.069097628	0.144353693	0	0.001029107	0.091796113	0.684787496	0	0
131	0.035660597	0.080122582	0.026771892	0.004624059	0.076611578	0.74877491	0.012638015	1
132	0.041870667	0.189043787	0.002135913	0.074549063	0.084101692	0.610786625	0	0
133	0.027876398	0.209462978	0.008835829	0.042808817	0.061589449	0.648096586	0	0
134	0.071533072	0.118924481	0.015398042	0.001575408	0.042376563	0.706130348	0	1
135	0.072299545	0.095165799	0.006959808	0.047443357	0.110477551	0.666122386	-1.73e-18	0
136	0.026452426	0.167895722	0	0.042730523	0.084211197	0.67389504	0	0
137	0.024871477	0.108076795	0.01755995	0.015944137	0.074298268	0.744437292	0	1
138	0.029515679	0.058729493	0.001029114	0.0057202	0.05616435	0.711814225	0.132288961	1
139	0.003979626	0.112782006	0	0.012154022	0.105518202	0.763606754	0	0
140	0.039633333	0.205068462	0	0.012446584	0.04693878	0.672722195	-3.47e-18	0
141	0.000685261	0.22225969	0	0.043476189	0.05785948	0.660371291	0	0
142	0.027464643	0.311258076	0.004394094	0.029082259	0.109111424	0.497217034	3.47e-18	0
143	0.03626332	0.138687986	0.001768202	0.02554708	0.097793786	0.700866585	-1.73e-18	0
144	0.027303473	0.179986871	0.008634066	0.033879642	0.074839294	0.653898977	3.47e-18	0
145	0.028908431	0.147664545	3.95e-21	0	0.0342327	0.795464955	0	0
146	0.06614781	0.134435666	0.030256318	0.004297139	0.051418759	0.690711525	0	1
147	0.102695368	0.159455579	0	0.044696496	0.099581566	0.577720957	0	0
148	0.06543908	0.327779827	0.013376663	0.055038669	0.070050781	0.459763586	3.47e-18	0
149	0.076519324	0.12426224	0.010001733	0.003438282	0.027557628	0.658164551	0.087160977	1
150	0.043414924	0.239274363	0.007398848	0.032258666	0.072865474	0.547208517	0.03984627	0
151	0.016955176	0.162128821	0	0.04111708	0.099871282	0.662600323	0	0
152	0.057763856	0.143669098	0	0.016935813	0.067241858	0.698602714	0	0
153	0.025297839	0.091913815	-8.83e-19	0.018556993	0.117527838	0.733907202	0	0
154	0.049668115	0.175651108	0.000136729	0.041181362	0.060977763	0.671811839	0	0
155	0.022414872	0.187204385	0	0.030229663	0.123199851	0.620163861	-3.47e-18	0
156	0.040034052	0.122575034	0.010956167	0.037242338	0.120843405	0.678038291	0	0
157	0.009903045	0.199552375	0	0.033602044	0.101383432	0.629487922	0	0
158	0.00754133	0.196325338	0	0.036937811	0.085084869	0.654473924	0	0
159	0.060595875	0.223936385	0	0.058367876	0.090060989	0.561450941	0	0
160	0.004748627	0.170888444	0	0.009379898	0.080519923	0.726401558	0	0
161	0.053613841	0.195864386	0.01001993	0.021297589	0.090333185	0.625797683	-3.47e-18	0
162	0.018800913	0.161153539	0.001904462	0.030870457	0.084632451	0.696319113	0	0
163	0.035925022	0.125098687	0	0.053030556	0.062854467	0.702737571	0	0
164	0.03304746	0.149213514	0.022649797	0.036532714	0.116100197	0.627835387	0	0
165	0.04793358	0.17893885	0	0.010852242	0.07345514	0.667742092	0	0
166	0.045876711	0.188254823	1.73e-18	0.027003267	0.064358908	0.64991119	0	0
167	0.037276348	0.195257868	0.020247155	0.00467588	0.054791487	0.620835015	0.059680503	0
168	0.023213572	0.184704984	0.015197399	0.080333621	0.083078613	0.599276369	-1.73e-18	0
169	0.031380745	0.20462468	0.009851165	0.039221193	0.046541658	0.668944529	0	1
170	0.047553124	0.165565901	0.007687477	0.039188617	0.056174334	0.668058511	0.001390127	0
171	0.024363805	0.119787374	0.010586127	0.031527204	0.084005276	0.721487911	0	0
172	0.04299121	0.165067521	0	0.033978679	0.076895218	0.674696094	0	0
173	0.03095555	0.221054465	0	0.061176628	0.054196325	0.578426687	0.037109278	0
174	0.09860339	0.067169251	0.015630854	0	0.088184167	0.694022256	-1.73e-18	1
175	0.037424819	0.146058398	0.006817693	0.035473921	0.079597172	0.680868328	0	0
176	0.031570105	0.244048026	0	0.015565982	0.049974067	0.653653572	3.47e-18	0
177	0.010672168	0.18956557	-2.4e-20	0.040461254	0.054872011	0.695973248	-1.73e-18	0
178	0.007575876	0.206245207	0	0.044676918	0.057979288	0.657638649	0	0
179	0.095076512	0.266559804	0	0.055411687	0.037473183	0.531742737	0.004872558	0
180	0.033336589	0.15321326	0	0.009190105	0.063681279	0.585187638	0.1471324	0
181	0.021272839	0.151479822	0.003629748	0.066008089	0.085157221	0.659581546	0	0
182	0.019700964	0.058602258	0.024461868	0.004756133	0.08816342	0.776566534	0	1
183	0.029470008	0.179263066	0.005415763	0.079659168	0.022124514	0.666875429	0.003553583	0
184	0	0.12348443	0.014120462	-3.82e-19	0	0.377223062	0.45794513	1
185	0.03204663	0.036297323	-2.03e-18	-8.7e-19	0	0.005444186	0.936936428	1
186	0.035258069	0.220712809	0	0.039181321	0.069627645	0.627750947	0	0
187	0	0.154984746	-6.95e-23	0.012522871	0.12789504	0.694698712	0	0
188	0.016386954	0.118873913	0	0.036536923	0.067353249	0.736002647	0	0
189	0.090541265	0.165320954	0	0.054786996	0.111904105	0.571191879	0.000795934	0
190	0.030880204	0.172434977	0	0.000237413	0.112314341	0.671861354	0	0
191	0.059917803	0.224647918	0	0.072934692	0.066334988	0.579289074	0	0
192	0.050896559	0.272549115	0	0.030476863	0.082583379	0.531551322	0	0
193	0.031407505	0.07455369	0	0.022027719	0.09804886	0.783918932	0	0
194	0.015791122	0.134293881	0	0.024338597	0.05500393	0.749277464	0	0
195	0.052563316	0.149076919	0	0.029177081	0.122031053	0.638512121	-3.47e-18	0
196	0.030005512	0.079224232	0.025037326	0.025970003	0.055072851	0.754864902	0.00572203	1
197	0.079750017	0.180915221	4.34e-19	0.047482867	0.077102433	0.60722068	0	0
198	0.026710106	0.168241518	0.008121235	0.060747922	0.073516817	0.66174219	0	0
199	0.103110214	0.101799524	0.027390291	0.010036335	0.088413914	0.657444185	0	1
200	0.003208558	0.116630203	-1.36e-20	0.037788769	0.056322815	0.765466512	0	0
201	0.028508154	0.098500539	0.008840985	0.002896232	0.063515859	0.788382673	0	1
202	0.072924348	0.212738825	0.004677155	0.040198614	0.073909091	0.584079307	0	0
203	4.54e-19	0.105621154	0	0.021166905	0.103895694	0.724813037	0.015248254	0
204	0.008701052	0.123246742	-1.36e-20	0.015086814	0.100987489	0.739882085	0	0
205	0.047630417	0.116060793	0	0.014302204	0.065562648	0.743180445	-3.47e-18	0
206	0.04240635	0.161911016	0.012457672	0.035204037	0.08418472	0.650918567	0	0
207	0.043391667	0.164418419	0	0.021238487	0.082162632	0.668361555	0	0
208	0.020057789	0.219075089	0	0.041154556	0.027926448	0.693800007	0	0
209	0.052101248	0.142389222	0.024942812	0.059430813	0.093296453	0.618539322	0	0
210	0.062271743	0.138681128	0.01528752	0.070371523	0.110025168	0.611056801	0	0
211	0.061001279	0.153917261	0.015130926	0.034997528	0.079111418	0.638329663	0.003631929	0
212	0.059743639	0.072288771	0.019918059	0.03983181	0.030689473	0.778747754	0	1
213	0.025421675	0.140606131	0.001444674	0.033169013	0.105616104	0.690632702	0	0
214	0.05207352	0.149697688	0.016941821	0.031287749	0.124031389	0.61045024	0	0
215	0.016957495	0.12766423	0.000748148	0.034012342	0.090791272	0.71260494	0	0
216	0.065639531	0.117035882	0.003974317	0.068599955	0.071405667	0.673444704	0.007937179	0
217	0.016288353	0.207541987	0	0.038560985	0.070150311	0.656560684	0	0
218	0.033520645	0.09508798	0	0.04832763	0.131888796	0.687833723	0.003723503	0
219	0.010098701	0.211178078	0	0.035396739	0.046035693	0.691876232	0	0
220	0.002263714	0.154251271	0	0.02721061	0.07884211	0.726006513	0.001839553	0
221	0.059795087	0.16979702	0.000850828	0.047746714	0.079911439	0.637106126	0	0
222	0.033704944	0.187600189	0.001164423	0.0555912	0.061456178	0.620258219	0.036524523	0
223	0.04427211	0.166744355	0	0.067354362	0.058782955	0.646947264	-3.47e-18	0
224	0.035772667	0.098978373	0	0.040028	0.08747382	0.717918478	0	0
225	0.033451496	0.148499425	0	0.025959972	0.043699415	0.733126329	0	0
226	0.020219531	0.180709032	0	0.054242696	0.059982052	0.62363151	0.051167239	0
227	0.042605232	0.126671328	0	0.038176499	0.061706427	0.706963278	0.00764525	0
228	0.085182516	0.193665615	0	0.083603165	0.053500018	0.579637768	0	0
229	0.046031604	0.10581947	-2.73e-20	0.037925071	0.086138247	0.703819794	0	0
230	0.030510484	0.129379004	0	0.070461522	0.081324812	0.677742862	0	0
231	0.03781307	0.095308241	0.020251214	0.013662893	0.083110753	0.645953599	0.089673744	1
232	0.004560064	0.109092947	0	0.019919316	0.055288792	0.808557919	0	0
233	0.028879704	0.145443615	0	0.020765897	0.065583449	0.717978063	0	0
234	0.005136224	0.128202102	-3.47e-18	0.009877586	0.086754127	0.756742065	0	0
235	0.02363574	0.240618487	0	0.054030223	0.094657368	0.555447154	0.03863168	0
236	0.067249465	0.190206326	0.01037135	0.062365583	0.069852831	0.584270634	0	0
237	0.035584509	0.232340681	0.002140465	0.026946494	0.073664292	0.613472607	1.73e-18	0
238	0.011631669	0.145947508	0	0.032337156	0.106413237	0.683653929	0	0
239	0.003922461	0.092972516	0	0.024417786	0.071905367	0.801765756	-1.73e-18	0
240	0.017324917	0.128895411	0	0.016555489	0.072260683	0.742561003	0.003668822	0
241	0.03494221	0.068795263	0	-2.63e-20	0.039342794	0.544440359	0.287878986	1
242	0.007010734	0.136269196	-3.6e-21	0.010504817	0.08791417	0.741748394	0	0
243	0.003453515	0.140514994	0	0.023692206	0.068262199	0.761175462	-1.73e-18	0
244	0.043989103	0.163019098	0	0.011725682	0.075111454	0.699820354	0	0
245	0.011022755	0.143278825	0	0.035010046	0.120213216	0.689671839	0	0
246	0.088678729	0.226890367	-1.77e-21	0.043164015	0.09335908	0.526965512	0	0
247	0.023147415	0.118318281	0	0.041488255	0.121144939	0.681599255	0	0
248	0.078415616	0.0910972	0.011700768	0.00644999	0.033008005	0.728674429	0.021626088	1
249	0.040266427	0.221365833	0	0.042941551	0.075749805	0.602774888	-6.94e-18	0
250	0.037300849	0.184145874	4.34e-19	0.043097497	0.061733847	0.675203442	0	0
251	0.027099073	0.180156587	0.001284236	0.061909627	0.096672212	0.622424127	0	0
252	0.023912686	0.200617781	0	0.040417356	0.043363528	0.694972266	0	0
253	0.029239714	0.213881761	0	0.067474072	0.072696002	0.597081321	0	0
254	0.068148648	0.285999699	0.00619818	0.062703813	0.065619222	0.489554305	0	0
255	2.17e-19	0.09424217	-7.29e-23	0.031046941	0.103557408	0.744587791	-3.47e-18	0
256	0.018280196	0.014713219	0	-1.02e-18	0.035773946	0.519108606	0.399881086	1
257	0.05432681	0.113236215	8.67e-19	0.108525538	0.056478064	0.639707101	0.011028341	0
258	0.039916309	0.16080833	0	0.037578949	0.084406105	0.67669986	-3.47e-18	0
259	0.038895644	0.094104802	0.010208467	0.023794773	0.074251977	0.759101052	0	0
260	0.009170282	0.075289872	3.47e-18	0.055908837	0.130664853	0.712757571	0	0
261	0.044978775	0.192962788	0.017070045	0.054908496	0.125500416	0.564922656	0	0
262	0.018240359	0.168334644	0	0.031889036	0.087739052	0.699851452	0	0
263	0.084418685	0.046760642	9.44e-20	0	0.022138212	0.84431128	6.94e-18	1
264	0.017327367	0.108339066	0	0.025441701	0.094313784	0.749172945	0	0
265	0.0420175	0.096317523	-4.29e-19	0	0.077073713	0.765124018	0.026795878	0
266	0.02614322	0.150960764	0	0.032914788	0.026553419	0.738629522	0	0
267	0.021185178	0.154075079	0.002332731	0.043079953	0.050620985	0.74041869	0	0
268	0.02922274	0.133119235	0.000346125	0.02941519	0.092272687	0.708247695	0	0
269	0.033560968	0.141132107	-1.4e-20	0.02469685	0.08660952	0.705135588	0	0
270	0.071064741	0.092935616	0.017114843	0.019786724	0.060791539	0.728380643	0.008514893	1
271	0.021110054	0.119614056	0	0.058692383	0.086941593	0.695223996	2.63e-05	0
272	0.015107739	0.155689055	0	0.036986572	0.075755204	0.690369032	0.022189825	0
273	0.021791956	0.126220378	0	0.04699862	0.076498742	0.721982478	0	0
274	0.025567416	0.103850807	0	0.011307491	0.08303318	0.763529367	0	0
275	0.026158417	0.23195126	0	0.029625107	0.09107644	0.604644357	0	0
276	0.034024345	0.171466206	0.004362353	0.082881161	0.113566956	0.582237833	0	0
277	0.044771295	0.229144072	0	0.066763817	0.080996227	0.57819204	0	0
278	0.014717161	0.081953387	0	0.016098828	0.100196791	0.772509112	0	0
279	0.051350142	0.164018213	0	0.049123391	0.070819573	0.652746898	0	0
280	0.027166366	0.110041595	0	0.018498087	0.101681672	0.733351012	0.002214575	0
281	0.019895717	0.155415237	0	0.051882996	0.08527479	0.668343632	0	0
282	0.023146262	0.113265356	0	0.037458874	0.089386263	0.727746351	0	0
283	0.031584196	0.197064296	0.0106692	0.043064737	0.061113271	0.646697704	1.73e-18	0
284	0	0.149663254	-4.55e-20	0.017515636	0.098993923	0.70595063	-3.64e-20	0
285	0.017310151	0.112492114	0.010773028	0.020809374	0.056010528	0.754203481	0	1
286	0.023924432	0.199342279	0	0.04890353	0.042172291	0.672033326	-3.47e-18	0
287	0.009989966	0.186623091	0.001180316	0.050261552	0.084917589	0.640262284	0.035873662	0
288	0.032914371	0.150269299	0	0.036758096	0.062523262	0.711850456	0	0
289	0	0.114363356	-4.63e-22	0.044716036	0.073834094	0.757536902	0	0
290	0.018505293	0.063714659	0.013341491	0.006939754	0.064820988	0.615108174	0.21210183	1
291	0.048664551	0.168006657	0.02650577	0.079774154	0.089559534	0.581157655	6.94e-18	0
292	0.001737313	0.127757505	0.018762815	-7.01e-20	0	0.33210119	0.505162842	1
293	0.080472425	0.181626383	0	0.053863863	0.07536668	0.579834888	0	0
294	0.028354439	0.082800051	0.032808081	0.058131136	0.15286673	0.569005251	0.111734881	0
295	0.029496909	0.208504169	0	0.037310411	0.071264331	0.652588508	-3.47e-18	0
296	0.035025611	0.152716801	0	0.038429514	0.060128017	0.695385801	3.47e-18	0
297	0.058841729	0.042690696	0.023905844	0.00293182	0.043244543	0.77988019	0.021467401	1
298	0.025426811	0.19977795	0	0.059369129	0.028615069	0.6807462	0	0
299	0.01826005	0.098470986	0	0.027914491	0.047478726	0.803433537	3.47e-18	0
300	0.051916083	0.168673635	0	0.027751609	0.078054772	0.653074944	3.47e-18	0
301	0.026412996	0.154698225	0	0.0642638	0.076960876	0.589206012	0.080095878	0
302	0.072547483	0.240194709	0.00547554	0.090006933	0.12522246	0.419999141	0.026540086	0
303	0.042497051	0.101547514	0	0.026832968	0.057027985	0.763541436	1.73e-18	0
304	0.079389277	0.167930509	0	0.049694502	0.103651686	0.582485943	0	0
305	0.056750725	0.188036675	3.47e-18	0.019102321	0.067348875	0.650006776	0	0
306	0.046647326	0.058697819	-2.64e-18	0	0.015069617	0.155300746	0.749746454	1
307	0.05785903	0.147797359	0.014578386	0.010817252	0.050622478	0.68926004	-1.73e-18	1
308	0.048410542	0.056432343	0.007518994	0	0.086254916	0.678045947	0.076870534	1
309	-2.53e-21	0.155000777	0.031504868	0.045193276	0.067990337	0.689937852	-2.71e-20	0
310	0.023010192	0.14695214	0	0.035889783	0.051428995	0.737527969	0	0
311	0.032999049	0.154058816	0.002992653	0.036681078	0.111007088	0.667753982	0	0
312	0.023491076	0.232835448	1.63e-20	0	0.072064	0.66568129	0	0
313	0.019667248	0.108821902	0	0.039584506	0.089748921	0.744974186	0	0
314	0.006999083	0.151273509	0	0.045403011	0.101327024	0.602265476	0.083343121	0
315	0.024816098	0.212124565	0.009001373	0.01994121	0.087470598	0.631336419	0	0
316	0.035660829	0.086777248	0.007312751	0.02809984	0.105860668	0.721687589	0	0
317	0.051011427	0.144521695	0	0.066343674	0.065289986	0.657405257	0	0
318	0.053778359	0.190138151	0.010649629	0.06476758	0.080351453	0.602624189	-3.47e-18	0
319	0.044768026	0.126881012	0.002895337	0.04942846	0.069497244	0.685937506	0	0
320	0.040578609	0.112277556	-1.08e-19	0.039867827	0.067399903	0.725611045	0	0
321	0.053784919	0.096771879	0.029878791	0.00304507	0.074609396	0.690827739	0.033728918	1
322	0.055799172	0.220796138	0	0.022386571	0.063910189	0.619600513	0	0
323	0.005971179	0.10542493	0.008226797	0.017147398	0.08444578	0.762284809	0.004799423	0
324	0.022266878	0.158790599	0.002238253	0.005668721	0.10433761	0.657368206	0.044785897	0
325	0.039541694	0.115878442	0	0.057292935	0.087201001	0.67636644	0	0
326	0	0.111871741	0.008559193	0.036290314	0.048924028	0.790795538	0	0
327	0.032675156	0.173538768	0	1.83e-19	0.07061546	0.722982323	0	0
328	0.056014046	0.236969374	0	0.071771543	0.083417826	0.548399778	-3.47e-18	0
329	0.037528052	0.068976042	0.025519425	0.004661041	0.063232747	0.77721945	0	1
330	0.001441342	0.036399839	0	-2.68e-18	0.004332692	0.221195004	0.753835362	1
331	0.03479956	0.112125505	0	0.035461233	0.078845469	0.739842971	0	0
332	0.047940542	0.190094371	0	0.016626719	0.065606735	0.659383355	0	0
333	0.056346179	0.118569586	0.000827377	0	0.044981937	0.764435552	0.010839691	0
334	0.067555872	0.251260247	7.75e-21	0	0.063713509	0.595696015	0	0
335	0.065533659	0.087614112	0	0.049956615	0.092710328	0.692467077	0	0
336	0.017665262	0.04547406	0	-5.73e-19	0.013385326	0.342290918	0.558384227	1
337	0.053197812	0.171680635	0.015763697	0.050405666	0.04753383	0.627795788	0.013543046	0
338	0.03250367	0.190416962	0	0.042048554	0.099011934	0.623787386	0.007766253	0
339	0.031754228	0.09457928	-5.92e-21	0.011024794	0.101403288	0.775124054	0	0
340	0.018947262	0.108790716	0	0.038685063	0.092934283	0.732963663	0	0
341	0.043340302	0.092203854	0	0.025045809	0.075054524	0.750225242	0	0
342	0.010823245	0.091647176	0.004984035	0.041251821	0.105754248	0.742774735	0	0
343	0.032771022	0.014653508	0	-7.53e-19	0.049448248	0.570597102	0.295496544	1
344	0.02835635	0.011862787	-9.12e-19	3.32e-19	0	-1.25e-17	0.985337997	1
345	0.034731459	0.123281277	0	0.062880974	0.099609143	0.65925455	1.73e-18	0
346	0.016550295	0.209682567	0	0.003926929	0.063822156	0.642882589	0.036597296	0
347	0.02289952	0.183269101	0	0.012788232	0.119748799	0.640157098	1.73e-18	0
348	0.037303261	0.030401647	0.009703169	0.011975293	0.03764983	0.857622501	0.027905502	1
349	0.008077996	0.127476469	0.020619836	0.054885658	0.137286146	0.586586495	0.067008423	0
350	0.014330835	0.094504492	0	0.028126787	0.067757924	0.78105614	0	0
351	0.03446631	0.033588882	0.023357943	0.035691446	0.052978537	0.67364642	0.13135788	1
352	0.03388808	0.153717275	0	0.041976051	0.130999408	0.580126305	0.054466378	0
353	0.069467151	0.077116427	0	0.039335967	0.056627198	0.667843861	0.073776183	1
354	0.006124896	0.073798861	0.027315563	0	0.018136164	0.050086935	0.78655188	1
355	0.080441423	0.101995122	0.031192391	0	0.061911322	0.719602126	0	1
356	-2.17e-19	0.110211786	0.024690038	-4.97e-20	0	0.037321662	0.782814663	1
357	0.006887044	0.161205282	0	0.054665834	0.065859494	0.70010951	0	0
