# Supplementary material for: The genome-wide impact of trisomy 21 on DNA methylation and its implications for hematopoiesis
Source: Nat Commun. 2021 Feb 5;12:821. doi: 10.1038/s41467-021-21064-z (PMC7865055; doi:10.1038/s41467-021-21064-z)
Supplement: Supplementary file 14 — Source Data [file 41467_2021_21064_MOESM14_ESM.zip › SourceData_final/Figure_S5_Deconvoluted_cell_types_in_non_Latino_whites.csv]

	CD8T	CD4T	NK	Bcell	Mono	Gran	nRBC	down_syndrome_pheno
1	0.18994539	0.323097222	0.030100003	0	0.083378476	0.35160281	0	1
2	0.12697131	0.227542725	0.035605662	0.017749522	0.108788354	0.464100439	-6.94e-18	1
3	0.127604416	0.232837287	0.058041548	0	0.10186974	0.457934485	0	1
4	0.038153971	0.095254955	0.041789349	0	0.141096807	0.648393358	0	1
5	0.036908796	0.22176328	0.031093347	0	0.108085101	0.591151553	6.94e-18	1
6	0.019451777	0.147412366	0.035019119	0.017827965	0.082768825	0.700024486	0	1
7	0.056646153	0.155968723	0.025554675	0.008143342	0.16066188	0.579786614	0	1
8	0.040663767	0.157967132	0.041853195	0.031618947	0.068400323	0.644365132	0	1
9	0.033189297	0.318335099	0	0.080698698	0.110673596	0.453367274	0	0
10	0.16793205	0.272012109	0.003827165	0.067908078	0.145977582	0.316261018	0.004729088	0
11	0.026581577	0.090005501	0.008251674	0.01727656	0.031133897	0.739395926	0.051394249	1
12	0.063979869	0.166175538	0.021330035	0	0.110615871	0.609440955	0	1
13	0.058561803	0.127650616	0.030522866	0.004519512	0.107853306	0.657649784	0	1
14	0.009457995	0.260625354	0.002316634	0.064967142	0.128210217	0.509481591	0	0
15	0.037315598	0.293935012	0.010016227	0.046929878	0.092916479	0.49596257	6.94e-18	0
16	0.041633693	0.114580837	0.035715332	0.011929918	0.095010909	0.715255475	0	1
17	0.072326197	0.103452043	0.02193608	0.000697614	0.112116839	0.673269946	0	1
18	0.067940451	0.191145395	0.021192376	0.001194532	0.074464885	0.621689392	0	1
19	0.016928186	0.026448353	0.027314222	0	0.157110434	0.778698787	0	1
20	0.124006487	0.292960596	0.026850249	0.023978749	0.077503567	0.424084395	0	1
21	0.067594311	0.134994971	0.020666653	0	0.054023546	0.701237722	0	1
22	0.049691568	0.234883899	0.014109593	0.046290973	0.144864684	0.497082684	0	0
23	0.029567976	0.26946238	0	0.00573496	0.114476824	0.552547983	0	0
24	0.044543608	0.22120087	0	0.016380686	0.09403909	0.613095187	0	0
25	0.022230935	0.294837875	0.00473809	0.073422566	0.112543417	0.476869026	-3.47e-18	0
26	0.070113941	0.133994973	0.115328051	0.00816939	0.074746883	0.560566832	4.34e-19	1
27	0.062278491	0.165910252	0.019257714	0	0.068643505	0.629917437	0.040158012	1
28	0.044095504	0.106200214	0.037370094	0.019952587	0.09067391	0.68525211	0	1
29	0.026126083	0.14153765	0.007800725	0.040589409	0.018172643	0.754477181	0	0
30	0.036989731	0.235200601	0	0.017272925	0.08095061	0.610110283	0	0
31	8.67e-19	0.253057101	-9.69e-21	0.029950177	0.052976151	0.639083742	0.001626491	0
32	0.045869263	0.187508628	0	0.013937348	0.108134049	0.62045533	-1.73e-18	0
33	0.054186212	0.213879466	0.019271028	0.011438352	0.062760952	0.588555866	0.038291508	1
34	0	0.157805183	-5.46e-22	0.017021919	0.053951886	0.749670564	0	0
35	0.025279506	0.136861625	0.002978307	0.006479847	0.058401502	0.573107515	0.176242188	1
36	0.044074586	0.263608281	0.021499613	0.05729749	0.10832089	0.518104383	0	0
37	0.038359096	0.129290158	0.031126636	0.007935639	0.086328848	0.669151056	0.009286673	1
38	0.017381436	0.182405579	0	0.076683003	0.110569057	0.600946642	0.001201513	0
39	0.021342607	0.062003551	-3.21e-19	0	0.003659955	0.482013407	0.398176935	1
40	0.063870417	0.200449432	0.027719848	0.007961036	0.051187036	0.623761501	0	1
41	0.035087445	0.066333437	0.035193313	0.028450465	0.038727895	0.785803913	0	1
42	0.029575005	0.219628122	0.048029611	0.033799835	0.101550542	0.547146404	0	0
43	0.047520401	0.150408117	0.016021362	0.019246443	0.090575043	0.629256604	0.021648521	1
44	0.070851246	0.137926386	0.02452943	0.000251252	0.119375587	0.653055304	0	1
45	0.023573814	0.220830459	0.008554529	0.05536275	0.109698361	0.579884863	0	0
46	0.038527002	0.136892952	0.006114896	0.012730972	0.044688482	0.698730822	0.048606561	1
47	0.046974622	0.19542873	0.002462737	0.042824761	0.149936675	0.570123828	0	0
48	0.041752548	0.049593679	0.026598964	0	0.072129357	0.805891477	0	1
49	0.04366328	0.206392704	0.003870322	0.016215208	0.077382247	0.616903972	0.027962144	0
50	0.019495281	0.13320275	0	0.030064504	0.086326976	0.733510468	0	0
51	0.012945165	0.117915943	0	0.032973994	0.095773709	0.747920421	0.001423168	0
52	0.013202412	0.240961573	0	0.012073179	0.097996391	0.607042747	0	0
53	0.04810434	0.169772192	0.005572062	0.021431494	0.13373204	0.607167186	-8.67e-19	0
54	0	0.114786222	-3.19e-22	0.013736	0.113134284	0.737571161	0	0
55	0.041080816	0.061745068	-1.66e-19	0	-2.95e-19	0.31905886	0.55859601	1
56	0.008315908	0.154614092	0	0.028575082	0.106690324	0.67650763	0.00980156	0
57	0.051737561	0.193071093	0	0.026158162	0.099692734	0.616396903	0	0
58	0.086089763	0.188216521	0.000735904	0.037689875	0.060506135	0.604641715	0.008115646	0
59	0.005044078	0.261232948	0	0.038452911	0.043018391	0.652406896	0	0
60	0.010875482	0.182170357	0	0.038128336	0.098501244	0.658397682	0.007084735	0
61	0.05245702	0.264076935	0	0.035001964	0.049862099	0.588291179	0	0
62	0.025997872	0.273532105	0.003235866	0.056898067	0.08522089	0.540130159	3.47e-18	0
63	0.050228686	0.201958484	0	0.029640047	0.093491447	0.613421232	0	0
64	0.032745721	0.210802033	0.011265022	0.025348436	0.071500711	0.623224323	0.012828998	0
65	0.070844735	0.188644228	0.030632443	0.059979768	0.081559993	0.541059669	0	0
66	0.019977813	0.139117858	-2.49e-20	0.05363493	0.076985606	0.697502322	0	0
67	0.090310326	0.07003278	0.013000102	0	0.065104541	0.746678645	0	1
68	0.00638432	0.140913086	0.000909493	0.030679467	0.039555597	0.773420656	0	0
69	0	0.135015903	0.003027223	0.038231263	0.079593795	0.733203798	0	0
70	0.047979224	0.11840039	0.006698617	0.046703614	0.097148862	0.65806818	0	0
71	0.021427457	0.248303974	0	0.036261128	0.126467398	0.545652025	0	0
72	0.017175775	0.192919344	0	0.040839402	0.095976575	0.63608225	0	0
73	0.036030904	0.183874194	0	0.051477404	0.065088076	0.647386571	0	0
74	0.002398501	0.224075353	-3.31e-21	0.047814313	0.051329485	0.659672264	0	0
75	0.025767954	0.32322128	-2.75e-20	0.007378749	0.047435534	0.587120591	0	0
76	0.01741942	0.079992304	0	0.030896989	0.145364697	0.703202946	0	0
77	0.049425727	0.297723881	0	0.049063819	0.074968907	0.497783474	0	0
78	2.17e-19	0.164159691	-1.26e-20	0.036142907	0.080330133	0.703751103	-1.25e-20	0
79	0.025599217	0.290125931	0.031824062	0.062400595	0.075202373	0.498289545	0	0
80	0.019439825	0.263558222	0.015235573	0.048039471	0.0868209	0.565833535	0	0
81	0	0.168310231	-9.34e-23	0.040526898	0.071273895	0.715384008	0	0
82	0.009945933	0.178308597	0	0.058116224	0.06830521	0.673964159	0	0
83	0.027096943	0.245861967	0	0.017866241	0.116484018	0.572488918	0.015290954	0
84	1.53e-05	0.223461081	0	0.036642264	0.050150535	0.661287425	0.006484262	0
85	0.019920036	0.137228218	0	0.049223133	0.072642786	0.717549094	0	0
86	0.035686604	0.085936138	0.035409793	0.012986925	0.047544237	0.759474488	0	1
87	0.034765164	0.144024187	0.008512857	0.085852107	0.057648129	0.660940168	0	0
88	0.021207779	0.245190648	0	0.056906435	0.076373529	0.57339498	0.014847119	0
89	0.029251739	0.188038813	0	0.08601804	0.075339875	0.610438086	0	0
90	0.003315184	0.142711507	0	0.056882103	0.108817227	0.671964375	-3.47e-18	0
91	0.011180576	0	0.032232395	0.035573472	0.066568631	0.87930219	0	1
92	0.039646816	0.055693597	-3.89e-19	4.34e-19	0.038646164	0.307481377	0.514421145	1
93	0.035888645	0.197216904	0.003466356	0.041400309	0.074907779	0.631803068	0	0
94	0.095104301	0.254739946	-3.43e-18	2.17e-19	0.102918428	0.526745719	0	0
95	0.020868129	0.12840358	0	0.039895578	0.054699835	0.741045159	0	0
96	0	0.190165095	-1.19e-22	0.035008207	0.123555968	0.633020281	0	0
97	0.055347431	0.082840773	0.0365454	0.009752526	0.072172373	0.721934148	6.94e-18	1
98	0.025573277	0.163577244	0	0.053156289	0.075090072	0.673961697	0	0
99	0.001118825	0.114420919	-8.67e-19	0.035124899	0.082499523	0.767924485	0	0
100	0.031752514	0.042896584	0.020269087	0	0.074961581	0.804967672	-6.94e-18	1
101	0.02990846	0.280864996	0	0.07365243	0.070375937	0.529927203	0	0
102	0.034218725	0.122720572	0.001290863	0.039785674	0.086571982	0.707859419	0	0
103	0.062684871	0.231642513	0.018819534	0.038264447	0.069237042	0.539979192	0.022792668	0
104	0.043683022	0.157372096	-6.6e-23	0.09441837	0.104833698	0.580434092	0	0
105	0.026708863	0.198093957	1.73e-18	0.049798145	0.101459145	0.627807092	0	0
106	0.022019341	0.105542323	0.038648558	0.002083199	0.06428027	0.754960751	0	1
107	0.041854576	0.134243269	0.01104182	0.07166774	0.07927163	0.65704453	0	0
108	0.009036626	0.131567395	0	0.023473354	0.067364972	0.747478059	0	0
109	8.51e-19	0.125230293	0	0.045047638	0.096438096	0.723524333	0.000841212	0
110	0.023324021	0.238545854	0.005683978	0.097492847	0.067022576	0.529623946	0.035807457	0
111	0.009785364	0.152971336	0	0.021567681	0.071473157	0.640831791	0.084883459	0
112	1.08e-19	0.180584487	-3.02e-23	0.017513242	0.147572823	0.629299793	0	0
113	0.005480901	0.173138078	0.004223933	0.055982653	0.110795753	0.662158186	0	0
114	0.053100091	0.194158137	0	0.012169717	0.043694971	0.682651766	0	0
115	0.045357559	0.150611994	0	0.053116727	0.082407827	0.650767286	0	0
116	0.031817848	0.14443059	0	0.015062819	0.056095343	0.733315034	0.001866224	0
117	0.017501525	0.208997393	-1.96e-20	0.118551856	0.090687222	0.550402033	0	0
118	0.025171296	0.073678224	0	0.033983052	0.057578581	0.799241184	0	0
119	0.034475498	0.140871723	0	0.033991367	0.065659574	0.715335822	-6.94e-18	0
120	0.04665528	0.196860884	0.002922903	0.072813504	0.106112671	0.525896287	0.027838075	0
121	0.038327997	0.084451366	0	0.065612388	0.065493458	0.750981182	0.001691582	0
122	0.028492531	0.127531057	0	0.000470282	0.07433446	0.767516165	0	0
123	0.016684003	0.115954811	0	0.028789734	0.105765573	0.71030912	-1.73e-18	0
124	0.008081694	0.308744938	-2.61e-20	0.025630114	0.054738632	0.588129083	0	0
125	0.024660036	0.263832086	0	0.020085584	0.082950553	0.59788402	0	0
126	0.011780177	0.179246472	0.003331472	0.024456481	0.107997576	0.664067033	0	0
127	0.029508461	0.240166126	0	0.094557405	0.06866955	0.534842688	0.015499477	0
128	0.033259674	0.157513581	0	0.05763775	0.037905182	0.66067799	0.025560188	0
129	0.035396667	0.185039768	0.011806158	0.043838794	0.069140284	0.65843517	0	0
130	0.006965384	0.117226221	0	0.03560832	0.039734225	0.759985541	0.011108413	0
131	0.019663748	0.11998763	0	0.028869153	0.091028452	0.716139112	0	0
132	0.025087566	0.094962432	0	0.026180455	0.139209104	0.705621485	1.73e-18	0
133	0.019125119	0.127512766	0.004478855	0.024604955	0.076099177	0.74260408	0	0
134	0.030664186	0.123332634	0.014080593	0	0.064543854	0.746183884	0	1
135	0.002142205	0.126706397	0	0.016400713	0.078314946	0.754282954	0	0
136	0.04424236	0.09489219	0.026046431	0.008315832	0.054804317	0.756049808	0	1
137	0.004484999	0.154860008	0	0.041348199	0.05924132	0.732529798	0	0
138	0.007824484	0.201779665	0	0.008080219	0.085713392	0.68011622	0	0
139	0.016958956	0.140754667	0	0.01811708	0.054211094	0.752517142	0	0
140	0.017572633	0.128456101	0	0.034044336	0.132046656	0.682274752	0	0
141	0	0.111954069	0.002230005	0.048078522	0.12073209	0.708326899	0	0
142	0.033452392	0.106496548	0	0.008437047	0.049599626	0.787165946	0	0
143	0.030931028	0.21804466	-2.1e-20	0.04260899	0.054805407	0.640127478	1.73e-18	0
144	0.057502698	0.069127136	0.010330298	0	0.064000896	0.775372433	0	1
145	0.058456401	0.148553922	0.001814055	0.055635535	0.093973764	0.631561714	0	0
146	-1.06e-19	0.108399293	0	0.035992268	0.132355537	0.719831212	-3.47e-18	0
147	0.066549836	0.182393932	0.01976439	0.01296106	0.04163559	0.508243818	0.154504436	1
148	0.042820108	0.04539662	0.00654088	0.001318311	0.056509352	0.700891604	0.115056773	1
149	-5.2e-19	0.164655398	0	0.041061914	0.075264957	0.703738967	0	0
150	0.028872329	0.14463965	0	0.04005842	0.084579908	0.69199208	0	0
151	0.00393145	0.067417047	0.003619888	0.038930672	0.06471062	0.810606203	0.002260223	0
152	0.020726453	0.066133799	0.024625222	0.007532249	0.083038854	0.755516799	0.022584734	1
153	0.073369369	0.126184793	0	0.063350297	0.064990852	0.652284355	0	0
154	0	0.130022915	-1.94e-20	0.037891287	0.053784376	0.747610163	-2.51e-20	0
155	0.027642516	0.190409708	0	0.021779385	0.091995808	0.650489687	0	0
156	0	0.191594637	0.001926684	0.096793645	0.135655917	0.551718954	0.011613281	0
157	0.007817759	0.093325916	1.73e-18	0.040644588	0.066633341	0.784839505	0	0
158	0	0.196575991	-4.08e-23	0.044647656	0.080871158	0.659661571	0	0
159	0.013183073	0.243667376	0.004923694	0.04730804	0.044543214	0.644678862	-3.47e-18	0
160	0.028285453	0.17659879	0.00603309	0.05402518	0.126264741	0.592434605	0	0
161	0.005215574	0.065657074	0	0.024765478	0.107177087	0.809023621	3.47e-18	0
162	0.042738541	0.018432912	-5.17e-19	0	0.030668395	0.491262158	0.391435214	1
163	0.023664579	0.058835117	0.018269138	0	0.067724835	0.775087952	0.022949825	1
164	0.015801953	0.164425698	0.010899583	0.038186254	0.069783061	0.711467834	3.47e-18	0
165	0.031991601	0.088978751	0.020443687	0.022114486	0.026462125	0.805908595	0.002437907	1
166	0.037177081	0.1108017	0	0.053149102	0.053224559	0.745889487	1.73e-18	0
167	0.025855274	0.192314559	-1.11e-20	0.043212425	0.070270369	0.663083622	0	0
168	0.041588393	0.116554285	0.008376784	0.003701178	0.066983995	0.724696189	0	1
169	0.032208379	0.054711051	-1.58e-21	0.03614095	0.110048141	0.74968237	-1.08e-19	0
170	0	0.109897548	-3.38e-22	0.030378441	0.077451448	0.765380046	0	0
171	0.050906831	0.10865051	0.013908048	0.011310756	0.030108431	0.723918842	0.042815441	1
172	0.027334914	0.111220332	0	0.008956876	0.009308721	0.835792348	0	0
173	0.021207664	0.069773812	0.016395409	0.003216478	0.06426999	0.807750419	0.002180407	1
174	0	0.145417811	-2.42e-20	0.026300063	0.02186235	0.813497702	-3.04e-20	0
175	0.048291269	0.041285854	0.000423141	0	0.030968154	0.540432091	0.322200292	1
176	0.018326791	0.082546189	0.003868361	0.004303066	0.038868492	0.816671547	0.008439675	1
177	0.014119811	0.068095497	-1.57e-18	-1.73e-18	0.016617486	0.473439327	0.417737646	1
178	0.046188407	0.051591443	0	0.003445471	0.035384924	0.217827069	0.625677714	1
