# Supplementary material for: The genome-wide impact of trisomy 21 on DNA methylation and its implications for hematopoiesis
Source: Nat Commun. 2021 Feb 5;12:821. doi: 10.1038/s41467-021-21064-z (PMC7865055; doi:10.1038/s41467-021-21064-z)
Supplement: Supplementary file 14 — Source Data [file 41467_2021_21064_MOESM14_ESM.zip › SourceData_final/Figure_S6_GATA1_nRBC_scatterplot.xlsx]

## Sheet: Sheet1
GATA1_VAF	nRBC_proportion
0	0
0	0
0	0
0	0
0	0
0	0
0	0
0	0
0	0
0	0
0	0
0	0
0	0
0	0
0	0
0	0
0	0
0	0
0	0
0	0
0	0
0	0
0	0
0	0
0	0
0	0
0	0
0	0
0	0
0	0
0	0
0	0
0	0
0	0
0	0
0	0
0	0
0	0
0	0
0	0
0	0
0	0
0	0
0	0
0	0
0	0
0	0
0	0
0	0
0	0
0	0
0	0
0	0
0	0
0	0
0	0
0	0
0	0
0	0
0	0
0	0
0	0
0	0
0	0
0	0
0	0
0	0
0	0
0	0
0	0
0	0
0	0
0	0
0	0
0	0
0	0
0	0
0	0
0	0
0	0
0	0
0	0
0	0
0	0
0	0
0	0
0	0
0	0
0	0
0	0
0	0
0	0
0	0
0	0.0012556
0	0.00218041
0	0.00243791
0	0.00572203
0	0.00843968
0	0.00851489
0	0.00928667
0	0.012638
0	0.0214674
0	0.0216485
0	0.0225847
0	0.0229498
0	0.0279055
0	0.0337289
0	0.0355259
0	0.040158
0	0.0418597
0	0.0474109
0	0.0513942
0	0.0737762
0	0.0768705
0	0.0808329
0	0.087161
0	0.0896737
0	0.0899128
0	0.102096
0	0.118671
0	0.119127
0	0.12293
0	0.131358
0	0.132289
0	0.134703
0	0.14693
0	0.154504
0	0.158327
0	0.176242
0	0.189504
0	0.200945
0	0.203382
0	0.212102
0	0.287879
0	0.295497
0	0.3222
0	0.391435
0	0.398177
0	0.417738
0	0.442165
0	0.457019
0	0.457945
0	0.514421
0	0.558384
0	0.558596
0	0.583043
0	0.625678
0	0.674369
0	0.749746
0	0.753835
0	0.942243
0	0.985338
0	0.992207
0	1.01731
0.0096	0
0.0097	0
0.0105	0
0.0108	0
0.0122	0
0.0158	0
0.0186	0
0.022	0
0.0226	0
0.0243	0.0486066
0.0282	0
0.0296	0.070723
0.0322	0.0270761
0.0574	0
0.0583	0.0354927
0.0588	0.399881
0.0666	-1.73472e-18
0.0698	0.936936
0.1901	0.129831
0.1926	0
0.2236	0.516201
0.4406	0.394841
0.5242	0.305886
0.573	0.443342
0.6266	0.49815
0.6771	0.505163
0.689	0.385606
0.7166	0.364625
0.7439	0.786552
0.9611	0.782815
