# Supplementary material for: The genome-wide impact of trisomy 21 on DNA methylation and its implications for hematopoiesis
Source: Nat Commun. 2021 Feb 5;12:821. doi: 10.1038/s41467-021-21064-z (PMC7865055; doi:10.1038/s41467-021-21064-z)
Supplement: Supplementary file 14 — Source Data [file 41467_2021_21064_MOESM14_ESM.zip › SourceData_final/Figure_S7_sourcedata.xlsx]

## Sheet: Sheet1
CpG	chr21_position	beta_overall
cg09677780	36163427	0.00538504
cg24336374	36164119	0.0154791
cg06862831	36164145	-0.00240893
cg27211894	36164167	0.00334292
cg16507755	36164414	0.0194115
cg05174710	36164748	0.00266758
cg12459280	36165083	0.00343978
cg04212846	36168008	-0.0108122
cg19791221	36168288	0.000324011
cg06114492	36168714	0.00394113
cg17366315	36170674	0.00368226
cg10502424	36173667	-0.0167259
cg22652934	36180035	-0.0285436
cg02233071	36181046	0.00326543
cg01680062	36185960	0.00952603
cg23282659	36193786	0.00591545
cg08743911	36194914	-0.00109069
cg01018731	36202461	0.00653111
cg22697477	36203255	0.0139694
cg21358438	36206841	-0.00758794
cg13589461	36207798	0.00478026
cg14324980	36208014	0.0133756
cg06869619	36208575	0.031154
cg00624853	36209098	-0.00377627
cg04000902	36211765	-0.00115248
cg03871866	36212181	-0.0216756
cg21234618	36216530	-0.0113459
cg08514932	36217108	0.00990932
cg11227853	36218936	-0.0126327
cg21874494	36228910	-0.00627661
cg18573962	36231887	-0.00700604
cg05990867	36233712	0.00378773
cg11500870	36236177	-0.00554658
cg01560665	36236392	-0.0152916
cg02812240	36237272	0.00205512
cg14833908	36238781	0.00171656
cg26417254	36240545	0.00192047
cg18249968	36245584	-0.0291262
cg03544397	36246072	0.00082034
cg07112561	36249792	0.000299983
cg10394623	36250365	0.0164738
cg08752726	36254259	0.0555089
cg03142697	36258497	0.395569
cg26974661	36258596	0.319089
cg02869559	36259067	0.228822
cg20418711	36259179	0.224017
cg12477880	36259241	0.382631
cg00994804	36259383	0.388409
cg14937633	36259397	0.207478
cg06758350	36259460	0.282601
cg09889857	36259618	0.219421
cg12083928	36259623	0.197112
cg07511671	36259694	0.161291
cg16367085	36260731	0.00783958
cg01406267	36261010	-0.000559628
cg03017480	36261029	0.0165847
cg16066237	36261033	-0.000993166
cg07961283	36261057	0.00402026
cg23508333	36261071	-0.00137592
cg04357830	36261693	0.00165878
cg11564339	36261702	-0.00155559
cg02635869	36262100	-0.0121545
cg01337293	36262116	-0.00410836
cg23191157	36262229	-0.00446492
cg13521940	36262239	0.000113754
cg06176221	36263287	0.183719
cg22866426	36263347	0.153617
cg17339910	36263625	0.0779422
cg22698744	36263808	0.156373
cg26360881	36265744	0.00266681
cg27374486	36281988	-0.00471064
cg22424399	36282425	-0.0159985
cg05504927	36284505	-0.0321033
cg25266170	36295888	0.00151151
cg25885356	36297501	0.0426074
cg22227401	36306023	0.0118468
cg14785557	36308281	0.0168169
cg05612693	36310945	-0.00959839
cg21576103	36315299	0.00980045
cg01530448	36319162	0.00416903
cg02428931	36324753	0.00583621
cg06144335	36325471	0.00279697
cg06996485	36339951	0.0196557
cg27195131	36341223	-0.022267
cg00794883	36346334	0.00193845
cg24172434	36346412	0.0085459
cg02149988	36355423	-0.00146107
cg10969521	36355537	0.0467946
cg27106078	36359863	-0.0197823
cg01545084	36363334	-0.00473235
cg12724001	36368835	-0.0304482
cg19774484	36374585	-0.0107517
cg10011479	36375679	0.000831227
cg05488650	36384202	0.0300473
cg07194102	36386792	0.027961
cg16448439	36387391	-0.0133875
cg23416131	36392191	0.00211979
cg27102101	36392826	-0.0298832
cg11704631	36395663	0.0727729
cg00291213	36398056	-0.00680208
cg16432442	36398338	-0.00961405
cg05000748	36399146	0.00191901
cg11498607	36399226	-0.000451764
cg04228935	36399258	0.000452162
cg08433011	36399540	0.011586
cg09221269	36402132	-0.000593094
cg14641757	36410464	0.0125334
cg16071713	36412456	0.0480555
cg15551816	36418766	0.000787184
cg16156013	36419332	0.00207341
cg07201215	36419478	-0.00606662
cg02413040	36419648	0.000588661
cg05973398	36420164	0.00460364
cg01519261	36421467	-0.00292501
cg04915566	36421472	-0.0070156
cg13030790	36421503	-0.00378843
cg15242225	36421857	-0.0116105
cg19836199	36421941	0.021856
cg08443845	36421955	0.0276968
cg06912965	36422112	0.0253412
cg15412634	36422800	-0.0514752
cg06793050	36423674	0.000949036
