# Supplementary material for: The genome-wide impact of trisomy 21 on DNA methylation and its implications for hematopoiesis
Source: Nat Commun. 2021 Feb 5;12:821. doi: 10.1038/s41467-021-21064-z (PMC7865055; doi:10.1038/s41467-021-21064-z)
Supplement: Supplementary file 14 — Source Data [file 41467_2021_21064_MOESM14_ESM.zip › SourceData_final/Figure_S9_sourcedata.xlsx]

## Sheet: Sheet1
chrom	Proportion_Total_DMRs	Number_DMRs
chr1	0.0969582	102
chr2	0.0579848	61
chr3	0.039924	42
chr4	0.0256654	27
chr5	0.0351711	37
chr6	0.0589354	62
chr7	0.0418251	44
chr8	0.0418251	44
chr9	0.026616	28
chr10	0.0361217	38
chr11	0.0655894	69
chr12	0.0475285	50
chr13	0.0171103	18
chr14	0.0342205	36
chr15	0.0313688	33
chr16	0.0617871	65
chr17	0.0693916	73
chr18	0.013308	14
chr19	0.0446768	47
chr20	0.0190114	20
chr21	0.112167	118
chr22	0.0228137	24
