# Supplementary material for: The genome-wide impact of trisomy 21 on DNA methylation and its implications for hematopoiesis
Source: Nat Commun. 2021 Feb 5;12:821. doi: 10.1038/s41467-021-21064-z (PMC7865055; doi:10.1038/s41467-021-21064-z)
Supplement: Supplementary file 14 — Source Data [file 41467_2021_21064_MOESM14_ESM.zip › SourceData_final/Table_1_Demographic_data_subjects.csv]

	down_syndrome_pheno	female	Ethnicity	ageBloodCollection	Y_gestation_day	Y_birthweight	Y_birth_year	GATA1
1	0	0	Asian	22	272	4508	2006	NA
2	0	0	Hispanic	16	280	4035	2005	NA
3	1	1	Hispanic	26	261	2610	NA	Not mutated
4	0	1	Hispanic	21	270	3551	2000	NA
5	1	0	Hispanic	136	229	1212	NA	NA
6	0	0	White	27	283	3941	2000	NA
7	0	1	Hispanic	26	254	3884	2004	NA
8	0	0	Hispanic	25	287	3785	2004	NA
9	0	0	White	37	271	3515	2004	NA
10	0	0	Asian	24	297	3856	2000	NA
11	0	1	Black	12	269	3200	2008	NA
12	1	1	Black	16	248	1444	NA	Not mutated
13	0	0	White	20	268	2752	2005	NA
14	0	1	Hispanic	40	282	3095	2000	NA
15	1	0	Hispanic	125	250	2884	NA	Not mutated
16	1	1	Hispanic	92	278	3963	NA	Not mutated
17	1	1	White	52	293	3341	NA	Not mutated
18	0	1	White	23	282	3220	2005	NA
19	0	0	White	62	273	3885	2006	NA
20	0	0	White	23	285	3050	2003	NA
21	0	1	Asian	15	274	2852	2005	NA
22	0	0	Hispanic	24	257	3035	2004	NA
23	0	1	Hispanic	30	277	3430	2004	NA
24	1	0	Black	29	254	2252	NA	Mutated
25	0	0	Other	29	277	4125	2006	NA
26	0	1	Hispanic	24	243	3487	2000	NA
27	0	1	Hispanic	18	267	4100	2007	NA
28	0	1	Hispanic	106	238	1843	2001	NA
29	0	0	Asian	33	282	2975	2005	NA
30	1	1	Hispanic	64	NA	2990	NA	Not mutated
31	1	1	White	29	265	2110	NA	Not mutated
32	0	0	Hispanic	29	263	2665	2004	NA
33	0	1	Hispanic	19	267	3070	2000	NA
34	0	1	Hispanic	28	281	3364	2004	NA
35	0	0	White	75	270	3884	2002	NA
36	0	0	Hispanic	25	269	2863	2004	NA
37	1	1	Black	18	222	1730	NA	Not mutated
38	0	0	White	19	287	3757	2002	NA
39	0	0	Hispanic	67	279	2590	2002	NA
40	0	0	White	43	284	4135	2006	NA
41	0	0	White	44	267	3629	2000	NA
42	1	1	Black	10	273	3000	NA	Not mutated
43	1	1	White	44	266	2720	NA	Not mutated
44	0	0	Black	19	279	3285	2004	NA
45	1	1	Hispanic	14	255	3160	NA	Not mutated
46	0	0	Hispanic	29	271	2523	2004	NA
47	0	0	Hispanic	32	297	2750	2004	NA
48	0	0	Hispanic	51	271	3572	2004	NA
49	0	1	Hispanic	14	294	3310	2005	NA
50	1	1	Hispanic	29	274	2780	NA	Not mutated
51	1	0	White	52	271	2942	NA	Not mutated
52	0	1	White	31	278	3941	2003	NA
53	1	0	Hispanic	167	278	3349	NA	Not mutated
54	1	1	White	143	273	3350	NA	Not mutated
55	0	1	White	41	279	3317	2005	NA
56	0	1	Black	29	999	3375	2001	NA
57	0	0	Hispanic	53	286	3685	2004	NA
58	1	0	Asian	13	263	2865	NA	Not mutated
59	0	0	Asian	25	272	2845	2000	NA
60	0	0	Hispanic	30	269	3179	2002	NA
61	0	0	Hispanic	34	269	3571	2007	NA
62	1	0	Asian	145	294	3530	NA	Not mutated
63	0	1	Hispanic	25	283	3450	2008	NA
64	0	0	Hispanic	44	252	3118	2005	NA
65	0	0	Hispanic	66	291	3425	2001	NA
66	1	0	Hispanic	139	275	3150	NA	NA
67	0	0	White	26	285	3544	2000	NA
68	0	1	White	24	277	3165	2003	NA
69	0	0	Hispanic	26	294	3289	2002	NA
70	0	1	White	34	999	2793	2004	NA
71	0	1	Hispanic	25	247	3740	2001	NA
72	0	1	White	19	285	3742	2004	NA
73	0	1	Hispanic	25	271	3270	2003	NA
74	0	1	Hispanic	18	275	4414	2008	NA
75	0	0	Asian	25	284	3640	2002	NA
76	1	1	Hispanic	13	NA	NA	NA	Not mutated
77	0	0	Hispanic	74	284	4536	2005	NA
78	0	0	Hispanic	39	266	3741	2008	NA
79	0	1	Hispanic	15	274	3962	2006	NA
80	0	0	Hispanic	24	289	3305	2004	NA
81	0	1	Hispanic	13	252	1359	2004	NA
82	0	0	Hispanic	24	268	3487	2005	NA
83	0	0	Hispanic	72	269	3080	2004	NA
84	0	0	Hispanic	13	232	3765	2006	NA
85	0	0	Hispanic	20	268	3216	2004	NA
86	0	0	Hispanic	15	280	4235	2007	NA
87	0	0	White	42	288	3941	2002	NA
88	0	0	Hispanic	28	289	3747	2000	NA
89	0	1	Hispanic	51	289	3572	2001	NA
90	1	1	Hispanic	15	278	3420	NA	Not mutated
91	0	0	Asian	23	999	3110	2001	NA
92	0	0	Black	55	288	3546	2005	NA
93	0	1	Hispanic	18	261	3500	2001	NA
94	1	0	Hispanic	38	259	3700	NA	Not mutated
95	0	0	Hispanic	25	273	3600	2004	NA
96	1	0	Black	22	269	2568	NA	Not mutated
97	0	0	Hispanic	26	999	3546	2001	NA
98	1	1	White	114	265	2565	NA	Not mutated
99	0	1	Hispanic	15	283	3430	2002	NA
100	0	1	Hispanic	26	265	2438	2001	NA
101	1	1	Hispanic	70	259	3487	NA	Not mutated
102	0	1	Hispanic	25	999	3714	2005	NA
103	0	1	Hispanic	32	282	3345	2004	NA
104	0	1	Hispanic	19	272	3970	2001	NA
105	0	1	Black	33	271	3240	2005	NA
106	0	0	Hispanic	22	285	3598	2003	NA
107	0	0	Asian	24	284	3720	2004	NA
108	0	0	Asian	120	221	2057	2008	NA
109	0	0	Asian	45	294	3430	2005	NA
110	1	0	Hispanic	13	266	2867	NA	Not mutated
111	0	1	Hispanic	21	279	3619	2005	NA
112	1	0	Black	33	276	3170	NA	Not mutated
113	0	0	Hispanic	25	274	2945	2003	NA
114	1	0	Black	121	258	3518	NA	Not mutated
115	0	1	White	28	281	4082	2006	NA
116	0	1	Asian	26	279	3475	2004	NA
117	0	0	Hispanic	31	272	3995	2001	NA
118	0	0	Hispanic	19	999	3590	2006	NA
119	0	0	Hispanic	20	281	3302	2000	NA
120	1	1	Hispanic	38	NA	3278	NA	NA
121	0	1	Black	21	289	3799	2002	NA
122	0	0	White	23	276	3204	2001	NA
123	0	1	Hispanic	120	272	2895	2004	NA
124	1	0	Hispanic	51	271	3690	NA	Not mutated
125	0	0	Hispanic	21	270	3298	2007	NA
126	0	1	Hispanic	22	257	3572	2004	NA
127	0	1	Hispanic	25	277	3901	2001	NA
128	1	1	Hispanic	51	274	3520	NA	Not mutated
129	0	1	Hispanic	22	278	4075	2002	NA
130	1	0	White	90	253	2799	NA	Not mutated
131	0	0	Hispanic	21	257	2950	2003	NA
132	0	0	Hispanic	26	282	4451	2001	NA
133	0	0	White	36	273	3290	2007	NA
134	0	0	White	38	274	3450	2001	NA
135	0	1	White	60	269	2920	2004	NA
136	0	0	Hispanic	45	269	3685	2000	NA
137	0	0	Hispanic	20	283	3485	2006	NA
138	0	0	Hispanic	57	286	2730	2004	NA
139	0	0	White	22	258	1995	2005	NA
140	0	0	Hispanic	29	260	3487	2001	NA
141	0	1	White	32	277	3090	2002	NA
142	0	1	Hispanic	31	287	2995	2001	NA
143	1	1	White	48	280	3317	NA	Not mutated
144	0	1	Asian	29	269	2835	2005	NA
145	0	1	White	35	298	3005	2002	NA
146	0	0	Hispanic	27	281	3487	2006	NA
147	0	0	Black	40	999	3000	2001	NA
148	0	1	Hispanic	39	279	3147	2006	NA
149	0	1	White	34	269	3610	2002	NA
150	0	1	Hispanic	31	277	3397	2006	NA
151	0	0	Hispanic	32	268	3280	2000	NA
152	0	0	Hispanic	27	297	3827	2005	NA
153	1	0	Hispanic	36	245	3022	NA	Not mutated
154	0	0	White	25	275	3380	2004	NA
155	0	0	White	21	284	3320	2004	NA
156	1	1	White	30	272	2890	NA	Not mutated
157	0	0	Asian	31	245	2387	2005	NA
158	0	1	Hispanic	26	291	3487	2006	NA
159	1	0	White	19	285	3253	NA	Not mutated
160	0	1	Hispanic	30	272	2870	2007	NA
161	1	0	Black	24	265	3010	NA	Not mutated
162	0	0	Hispanic	46	272	4015	2002	NA
163	0	0	White	49	298	3495	2002	NA
164	0	0	Hispanic	24	281	3860	2005	NA
165	0	1	White	30	260	3533	2005	NA
166	0	0	White	37	257	2693	2007	NA
167	1	0	Hispanic	165	277	2890	NA	Not mutated
168	1	1	Hispanic	136	276	3250	NA	Not mutated
169	0	0	White	92	257	3317	2002	NA
170	1	1	White	33	264	3120	NA	Not mutated
171	1	1	Hispanic	85	267	3085	NA	Not mutated
172	0	0	Hispanic	57	235	2602	2004	NA
173	0	0	Black	23	261	2360	2003	NA
174	1	1	White	67	262	3402	NA	Not mutated
175	1	0	White	53	263	3230	NA	Not mutated
176	0	1	Hispanic	35	277	3565	2003	NA
177	1	1	Hispanic	83	261	3805	NA	Not mutated
178	0	0	White	24	271	3645	2006	NA
179	0	1	White	31	273	3912	2004	NA
180	1	1	Hispanic	38	NA	3089	NA	Mutated
181	0	0	Other	84	277	3232	2005	NA
182	0	0	Hispanic	37	272	3997	2001	NA
183	1	1	Hispanic	39	288	3197	NA	Mutated
184	0	1	Hispanic	27	284	3572	2006	NA
185	1	0	White	47	268	3500	NA	Not mutated
186	0	1	White	23	269	4280	2000	NA
187	1	1	Hispanic	NA	285	3839	NA	Not mutated
188	0	0	White	31	279	4479	2004	NA
189	0	1	Asian	21	276	2948	2005	NA
190	0	0	White	33	262	3230	2005	NA
191	0	0	Hispanic	53	284	3340	2002	NA
192	0	0	Hispanic	38	275	3140	2001	NA
193	1	1	Hispanic	59	271	2980	NA	Mutated
194	0	0	White	17	268	3459	2002	NA
195	0	0	White	33	250	1872	2003	NA
196	0	0	Black	12	258	3530	2006	NA
197	0	0	Black	30	284	3997	2001	NA
198	0	1	Hispanic	30	249	2722	2001	NA
199	0	0	Hispanic	41	999	3840	2004	NA
200	1	0	Hispanic	28	272	2865	NA	Not mutated
201	1	0	Hispanic	19	276	3524	NA	Not mutated
202	1	1	Hispanic	33	NA	2987	NA	Not mutated
203	0	1	Hispanic	88	225	1705	2002	NA
204	1	1	Hispanic	81	244	2536	NA	Mutated
205	1	0	Hispanic	27	240	2175	NA	Not mutated
206	0	0	Hispanic	53	277	2863	2006	NA
207	0	0	Hispanic	17	277	3390	2003	NA
208	0	1	Hispanic	23	272	4002	2000	NA
209	1	1	White	86	258	2385	NA	Mutated
210	1	0	Black	26	264	3613	NA	Not mutated
211	1	0	Hispanic	88	271	2925	NA	NA
212	0	1	White	28	281	3600	2004	NA
213	0	0	Hispanic	44	275	1899	2003	NA
214	0	1	Hispanic	27	289	3775	2001	NA
215	0	0	Hispanic	37	254	2551	2004	NA
216	1	1	White	71	273	3306	NA	Not mutated
217	1	1	Hispanic	124	284	2385	NA	Mutated
218	0	0	Hispanic	13	286	4560	2005	NA
219	1	0	Hispanic	21	261	2290	NA	Mutated
220	1	0	White	17	268	2260	NA	NA
221	1	0	Black	111	NA	3435	NA	Not mutated
222	0	0	White	29	277	3885	2004	NA
223	1	0	Black	21	258	8646	NA	Not mutated
224	0	1	Hispanic	37	250	3402	2005	NA
225	1	1	Hispanic	38	280	2330	NA	Not mutated
226	1	1	White	114	238	2258	NA	Not mutated
227	0	1	Hispanic	22	257	3033	2002	NA
228	1	1	Black	48	283	2750	NA	Not mutated
229	0	0	Hispanic	31	267	3395	2004	NA
230	1	0	Hispanic	34	268	4061	NA	Not mutated
231	0	0	Hispanic	32	294	3920	2006	NA
232	1	0	Hispanic	85	249	3495	NA	Mutated
233	1	0	Hispanic	7	228	2598	NA	Mutated
234	1	1	Hispanic	24	267	3508	NA	Mutated
235	0	0	Hispanic	126	283	3147	2004	NA
236	0	1	White	25	285	4071	2004	NA
237	0	0	Hispanic	25	999	3230	2002	NA
238	1	0	White	40	280	2892	NA	Not mutated
239	0	0	White	35	273	3260	2001	NA
240	0	1	Hispanic	61	274	4111	2000	NA
241	0	0	Hispanic	37	279	3740	2004	NA
242	0	0	Hispanic	19	269	3912	2001	NA
243	0	0	Asian	26	256	3190	2004	NA
244	0	0	White	41	270	3657	2007	NA
245	1	0	Hispanic	32	271	3121	NA	Not mutated
246	0	1	White	18	278	2858	2006	NA
247	0	0	White	66	273	3714	2004	NA
248	0	0	Hispanic	20	273	3588	2006	NA
249	0	0	Hispanic	24	280	3600	2006	NA
250	1	1	Hispanic	147	259	2335	NA	Not mutated
251	0	0	Asian	26	242	3060	2007	NA
252	0	1	White	38	260	3040	2004	NA
253	0	1	White	29	290	2710	2007	NA
254	0	0	Asian	24	270	3118	2008	NA
255	0	1	Hispanic	15	313	3305	2006	NA
256	0	1	Hispanic	31	283	3141	2006	NA
257	1	1	White	67	278	3912	NA	Mutated
258	0	1	Hispanic	23	278	3147	2003	NA
259	1	1	White	22	231	3435	NA	Not mutated
260	0	1	Hispanic	0	273	3827	2000	NA
261	0	0	White	23	278	3677	2004	NA
262	0	0	Hispanic	33	282	3505	2004	NA
263	0	0	White	34	292	4329	2007	NA
264	0	0	Hispanic	36	263	3531	2000	NA
265	0	0	Hispanic	96	281	3850	2006	NA
266	1	1	White	87	275	2472	NA	Not mutated
267	1	1	Hispanic	21	275	3688	NA	Not mutated
268	0	0	White	23	278	4000	2004	NA
269	0	0	Hispanic	40	295	3742	2003	NA
270	0	1	Hispanic	25	287	3735	2001	NA
271	0	1	White	44	269	3220	2001	NA
272	0	0	Black	21	297	3487	2002	NA
273	0	0	Hispanic	60	286	3150	2000	NA
274	0	1	Hispanic	15	286	3770	2006	NA
275	0	0	Black	18	260	2700	2001	NA
276	0	0	White	64	257	2817	2002	NA
277	0	0	Hispanic	24	295	3570	2008	NA
278	0	0	Asian	33	268	2722	2004	NA
279	0	0	White	92	278	3870	2004	NA
280	0	0	White	40	279	3366	2005	NA
281	1	0	Asian	22	NA	2778	NA	Not mutated
282	0	1	Hispanic	38	999	3585	2003	NA
283	0	1	Hispanic	45	289	3865	2005	NA
284	0	1	White	25	266	3315	2004	NA
285	1	1	Hispanic	366	263	2390	NA	Not mutated
286	1	1	Hispanic	43	285	3340	NA	Mutated
287	0	0	White	27	283	4169	2007	NA
288	1	1	White	16	259	2790	NA	Not mutated
289	0	1	Hispanic	27	265	2551	2001	NA
290	1	1	Hispanic	16	268	2840	NA	Not mutated
291	1	1	Hispanic	32	NA	3746	NA	Not mutated
292	1	1	Hispanic	19	279	3215	NA	Mutated
293	0	1	Hispanic	25	266	3459	2001	NA
294	1	1	Hispanic	148	263	4464	NA	Not mutated
295	1	1	Hispanic	24	289	2810	NA	Not mutated
296	1	0	Hispanic	20	277	2980	NA	Not mutated
297	0	1	Hispanic	20	269	3235	2006	NA
298	1	1	Hispanic	113	263	4000	NA	Not mutated
299	0	1	Asian	26	282	3955	2003	NA
300	1	0	Hispanic	NA	261	2364	NA	Mutated
301	0	0	Hispanic	21	276	3680	2004	NA
302	1	0	White	23	262	3021	NA	NA
303	1	0	Hispanic	21	268	3740	NA	Not mutated
304	0	1	Hispanic	42	280	3430	2008	NA
305	1	0	White	31	260	2825	NA	Not mutated
306	0	0	White	81	278	4366	2001	NA
307	0	0	Asian	31	277	3432	2004	NA
308	1	1	Hispanic	69	268	2457	NA	Not mutated
309	0	1	Hispanic	14	274	3707	2006	NA
310	1	0	White	12	264	3232	NA	Not mutated
311	0	1	White	26	259	3062	2008	NA
312	1	0	Black	51	250	2850	NA	Not mutated
313	0	1	Hispanic	30	249	3489	2003	NA
314	1	1	Hispanic	104	261	3800	NA	Not mutated
315	1	0	White	32	278	2691	NA	Not mutated
316	1	1	Hispanic	90	264	2305	NA	Not mutated
317	0	0	White	44	279	3471	2002	NA
318	0	0	Hispanic	26	277	4275	2001	NA
319	1	1	White	18	273	4126	NA	Not mutated
320	0	0	White	57	259	2600	2002	NA
321	1	1	Hispanic	24	279	2529	NA	NA
322	1	0	White	24	270	3215	NA	Mutated
323	1	0	Hispanic	119	259	1875	NA	Not mutated
324	1	1	White	19	278	3349	NA	Not mutated
325	0	1	Hispanic	15	275	3349	2008	NA
326	0	1	Hispanic	31	284	4808	2004	NA
327	0	0	White	33	263	3572	2001	NA
328	0	0	Hispanic	47	999	3920	2005	NA
329	0	0	Hispanic	46	288	3203	2002	NA
330	0	1	Hispanic	34	248	2732	2004	NA
331	0	0	White	35	266	3147	2005	NA
332	1	0	Hispanic	12	NA	2415	NA	Not mutated
333	0	0	Hispanic	24	268	3195	2008	NA
334	0	0	Hispanic	24	274	3500	2001	NA
335	1	0	White	11	300	3844	NA	Not mutated
336	1	1	Asian	118	269	3170	NA	Not mutated
337	0	0	Hispanic	24	278	3785	2006	NA
338	0	0	White	25	284	3997	2004	NA
339	1	1	Hispanic	23	283	3065	NA	Not mutated
340	0	0	Hispanic	29	271	3365	2008	NA
341	0	0	Other	112	254	2013	2005	NA
342	0	0	Asian	24	278	2910	2008	NA
343	0	1	Asian	29	275	4950	2000	NA
344	0	1	White	34	999	3600	2006	NA
345	0	0	White	18	291	3600	2001	NA
346	0	0	Hispanic	62	279	3234	2007	NA
347	0	0	Hispanic	21	288	3402	2004	NA
348	0	1	Hispanic	22	278	3941	2006	NA
349	1	1	Hispanic	33	275	3975	NA	Not mutated
350	1	1	Hispanic	41	260	2570	NA	Not mutated
351	1	0	Hispanic	19	281	2564	NA	Not mutated
352	0	0	White	24	296	3856	2001	NA
353	0	0	Other	24	273	2790	2004	NA
354	0	0	Hispanic	25	277	3120	2005	NA
355	0	1	Hispanic	17	291	2888	2001	NA
356	1	0	Black	46	268	2777	NA	Not mutated
357	0	0	White	17	999	3827	2003	NA
358	0	1	Hispanic	27	273	3076	2002	NA
359	0	0	Hispanic	25	292	3410	2004	NA
360	0	1	Hispanic	29	999	3885	2003	NA
361	1	1	Hispanic	59	257	3628	NA	Not mutated
362	0	1	Hispanic	31	267	3494	2006	NA
363	0	1	White	21	271	3404	2003	NA
364	0	1	Hispanic	36	254	3090	2004	NA
365	1	1	White	117	260	2781	NA	Not mutated
366	0	0	White	16	277	4281	2004	NA
367	0	1	White	56	278	3827	2000	NA
368	1	1	White	24	274	3400	NA	Mutated
369	0	0	Asian	27	282	3742	2000	NA
370	0	1	White	26	254	2750	2002	NA
371	0	0	White	42	282	3459	2001	NA
372	0	0	White	28	285	3203	2008	NA
373	0	0	Hispanic	30	270	4665	2003	NA
374	0	1	Hispanic	27	281	3380	2003	NA
375	0	1	White	42	271	3355	2001	NA
376	0	1	White	52	277	3459	2006	NA
377	1	1	White	23	267	2410	NA	Not mutated
378	0	0	White	14	294	3818	2005	NA
379	1	0	Hispanic	47	276	3210	NA	Not mutated
380	1	1	White	12	273	3317	NA	Not mutated
381	0	0	White	20	281	2459	2004	NA
382	1	1	Asian	20	244	3240	NA	Not mutated
383	0	1	Hispanic	24	257	2693	2007	NA
384	1	0	White	19	267	3235	NA	Not mutated
385	0	0	Hispanic	38	290	3827	2001	NA
386	1	0	White	68	256	3118	NA	NA
387	0	0	Hispanic	29	259	2696	2003	NA
388	0	1	Hispanic	30	999	3305	2004	NA
389	0	1	Asian	39	270	2706	2005	NA
390	1	1	White	47	281	3742	NA	Not mutated
391	0	1	White	30	274	3980	2006	NA
392	0	0	Hispanic	25	277	2282	2007	NA
393	1	0	White	47	276	3420	NA	Mutated
394	1	1	White	55	284	2450	NA	NA
395	1	1	White	74	263	3052	NA	Not mutated
396	0	0	Hispanic	28	275	3374	2003	NA
397	1	0	Hispanic	22	283	2640	NA	Not mutated
398	0	1	White	20	307	3544	2004	NA
399	0	1	Hispanic	19	261	3155	2005	NA
400	1	1	Black	54	NA	2962	NA	Mutated
401	0	1	White	23	269	3160	2004	NA
402	1	1	White	63	280	3621	NA	Not mutated
403	1	1	Hispanic	42	260	3045	NA	Not mutated
404	0	1	White	28	273	3670	2002	NA
405	0	1	Hispanic	30	275	3856	2002	NA
406	1	0	Black	34	289	3550	NA	Not mutated
407	0	1	Asian	27	280	3530	2002	NA
408	0	0	White	33	282	4621	2005	NA
409	0	1	White	25	273	3042	2008	NA
410	0	1	Hispanic	36	272	2720	2008	NA
411	0	0	Hispanic	19	262	3340	2002	NA
412	0	0	White	35	272	3232	2003	NA
413	0	1	White	25	267	2863	2003	NA
414	1	1	Asian	151	NA	3090	NA	Not mutated
415	0	0	Hispanic	27	284	3515	2006	NA
416	0	0	Hispanic	32	287	3487	2006	NA
417	0	0	White	41	256	2665	2005	NA
418	0	0	Hispanic	29	999	3025	2001	NA
419	0	0	Hispanic	34	290	3033	2004	NA
420	0	0	White	41	287	4186	2003	NA
421	1	0	Hispanic	NA	268	2960	NA	Not mutated
422	0	1	Other	24	289	3320	2004	NA
423	1	0	Hispanic	26	300	2995	NA	Not mutated
424	0	1	Asian	24	282	3544	2004	NA
425	0	1	Asian	26	274	3065	2002	NA
426	0	0	Hispanic	62	274	3595	2001	NA
427	1	0	White	63	290	2980	NA	Not mutated
428	0	0	Hispanic	21	263	3015	2001	NA
429	0	0	Hispanic	25	280	3233	2007	NA
430	0	1	Other	34	265	3222	2007	NA
431	0	1	Hispanic	32	275	3005	2005	NA
432	0	0	Hispanic	26	273	3232	2001	NA
433	1	0	Asian	44	254	2580	NA	Not mutated
434	0	1	Asian	40	277	3180	2003	NA
435	1	1	Hispanic	39	249	2791	NA	Not mutated
436	1	1	Asian	24	284	2650	NA	Not mutated
437	1	1	Hispanic	17	313	2708	NA	Not mutated
438	0	1	Hispanic	24	309	4422	2005	NA
439	0	0	White	27	284	4170	2002	NA
440	0	1	Hispanic	46	289	3333	2003	NA
441	1	0	White	52	238	2045	NA	Not mutated
442	0	0	Other	24	269	3315	2007	NA
443	0	1	Hispanic	22	255	2913	2005	NA
444	0	1	Hispanic	24	284	4040	2003	NA
445	0	1	Hispanic	35	262	2633	2002	NA
446	0	0	White	64	274	2705	2004	NA
447	1	0	White	52	252	2876	NA	Not mutated
448	0	0	White	25	286	2935	2001	NA
449	1	1	Hispanic	145	242	2682	NA	Mutated
450	0	0	Black	30	251	2750	2000	NA
451	0	1	Hispanic	18	267	3260	2000	NA
452	0	0	Hispanic	24	279	3914	2005	NA
453	0	0	Asian	17	273	3840	2000	NA
454	0	0	Hispanic	26	285	3750	2003	NA
455	0	1	White	27	280	4035	2001	NA
456	0	0	Other	24	280	3048	2004	NA
457	0	0	Asian	28	273	3775	2006	NA
458	1	0	White	62	274	2838	NA	Mutated
459	0	0	White	41	274	4036	2002	NA
460	0	0	Hispanic	34	294	3103	2004	NA
461	1	1	Hispanic	85	285	2666	NA	Mutated
462	1	0	Hispanic	50	NA	2110	NA	Not mutated
463	1	1	Asian	40	266	3600	NA	Not mutated
464	0	0	White	53	254	2805	2004	NA
465	0	1	White	55	264	2105	2003	NA
466	0	1	Asian	24	272	3300	2007	NA
467	0	1	Hispanic	27	259	3616	2002	NA
468	0	1	White	29	272	3970	2007	NA
469	1	1	Hispanic	34	298	3490	NA	Not mutated
470	1	0	Hispanic	190	NA	NA	NA	Not mutated
471	0	0	Other	51	298	3714	2004	NA
472	0	0	White	47	273	3600	2004	NA
473	0	1	Hispanic	34	285	2722	2003	NA
474	1	1	White	33	185	955	NA	Not mutated
475	0	0	Hispanic	47	268	3175	2005	NA
476	0	1	Hispanic	25	279	2750	2002	NA
477	0	0	Hispanic	64	279	3195	2006	NA
478	1	0	Hispanic	134	266	2600	NA	Mutated
479	1	0	Asian	184	263	2840	NA	Not mutated
480	1	0	Hispanic	6	281	2620	NA	Not mutated
481	0	0	Hispanic	32	265	3101	2004	NA
482	1	1	Asian	140	255	1790	NA	Not mutated
483	1	1	Black	82	279	1727	NA	Not mutated
484	1	0	White	73	275	4039	NA	Not mutated
485	0	0	Asian	28	999	3430	2003	NA
486	0	1	Hispanic	23	272	3415	2000	NA
487	0	0	Hispanic	NA	290	3053	2006	NA
488	0	1	Hispanic	40	243	4306	2005	NA
489	0	0	Hispanic	31	275	2947	2001	NA
490	0	0	Hispanic	15	284	4173	2001	NA
491	0	1	Hispanic	21	210	1035	2005	NA
492	0	1	White	36	280	4054	2005	NA
493	0	1	Hispanic	17	283	3629	2003	NA
494	0	0	White	20	288	4309	2001	NA
495	0	1	White	45	265	3220	2002	NA
496	0	0	White	19	269	2910	2004	NA
497	0	1	White	39	253	2620	2006	NA
498	0	0	Hispanic	NA	237	3583	2007	NA
499	0	0	Hispanic	24	265	3145	2004	NA
500	1	0	Asian	4	273	3077	NA	Not mutated
501	0	1	Hispanic	NA	284	3265	2006	NA
502	0	1	White	26	262	2660	2003	NA
503	0	0	Asian	25	299	3544	2000	NA
504	0	1	Hispanic	15	267	3289	2004	NA
505	0	1	Hispanic	30	288	3661	2000	NA
506	1	0	Hispanic	35	259	1970	NA	Not mutated
507	0	1	White	24	275	3289	2000	NA
508	1	1	Hispanic	37	269	3243	NA	Not mutated
509	0	0	White	27	999	4331	2000	NA
510	1	0	Hispanic	46	258	2640	NA	Not mutated
511	1	1	Hispanic	16	270	3873	NA	Not mutated
512	0	0	Asian	25	276	3160	2000	NA
513	1	1	White	126	277	2948	NA	Not mutated
514	1	1	Hispanic	78	258	3230	NA	Not mutated
515	0	1	Hispanic	21	276	2890	2005	NA
516	1	1	Hispanic	25	269	2898	NA	Not mutated
517	1	0	Hispanic	28	276	4100	NA	Not mutated
518	0	0	Hispanic	25	270	4715	2001	NA
519	1	1	Black	41	251	1440	NA	Not mutated
520	0	1	Other	27	288	3620	2007	NA
521	0	0	Hispanic	30	272	3402	2003	NA
522	1	0	Asian	105	283	3300	NA	Not mutated
523	0	0	Hispanic	21	285	3144	2007	NA
524	1	0	Hispanic	NA	NA	NA	NA	NA
525	0	0	White	29	284	3950	2002	NA
526	1	1	Hispanic	119	227	1787	NA	NA
527	0	0	Hispanic	18	298	2930	2006	NA
528	1	1	Hispanic	27	271	2550	NA	Not mutated
529	0	1	Hispanic	41	280	3550	2000	NA
530	1	0	Hispanic	32	261	3105	NA	Not mutated
531	1	1	Hispanic	75	250	3336	NA	Mutated
532	0	0	Hispanic	46	269	2920	2000	NA
533	1	0	White	23	276	3203	NA	Not mutated
534	0	0	White	21	295	3807	2003	NA
535	0	1	White	47	280	3435	2004	NA
536	1	1	Hispanic	NA	NA	NA	NA	NA
537	0	1	Hispanic	25	999	2608	2002	NA
538	0	0	Hispanic	115	260	3402	2007	NA
539	1	1	White	134	NA	2975	NA	Not mutated
540	0	0	Hispanic	19	287	3544	2005	NA
541	0	0	Hispanic	19	286	4130	2006	NA
542	0	0	Hispanic	31	279	3550	2004	NA
543	1	1	Hispanic	85	268	NA	NA	Mutated
544	1	0	Hispanic	89	276	3300	NA	Not mutated
545	0	0	White	33	255	3395	2007	NA
546	0	0	Hispanic	19	292	3742	2008	NA
547	0	0	Hispanic	22	278	3160	2006	NA
548	0	1	Hispanic	17	271	2960	2001	NA
549	1	0	Hispanic	50	257	2887	NA	Mutated
550	0	0	Hispanic	32	279	3250	2000	NA
551	0	1	White	22	270	3572	2007	NA
552	0	1	Hispanic	17	264	3545	2000	NA
553	0	0	Hispanic	32	277	3442	2002	NA
554	1	1	Asian	142	245	1950	NA	Not mutated
555	0	0	Hispanic	22	264	3235	2001	NA
556	0	0	Hispanic	21	288	3998	2003	NA
557	0	0	Hispanic	43	287	3465	2004	NA
558	1	1	White	136	276	2552	NA	Not mutated
559	1	1	Hispanic	130	268	3515	NA	Not mutated
560	0	1	White	24	293	2715	2001	NA
561	0	0	Hispanic	21	276	2980	2005	NA
562	0	0	Hispanic	21	268	4045	2000	NA
563	0	1	White	41	277	3062	2004	NA
564	0	1	Hispanic	24	999	5046	2004	NA
565	0	1	Hispanic	46	250	1570	2006	NA
566	0	0	Hispanic	23	275	3545	2003	NA
567	0	0	White	25	266	2980	2003	NA
568	0	0	Asian	42	288	3700	2002	NA
569	1	0	Hispanic	30	259	2467	NA	Not mutated
570	0	1	Hispanic	24	275	2923	2008	NA
571	0	0	White	22	259	3740	2004	NA
572	0	0	Asian	19	293	4110	2004	NA
573	1	1	Hispanic	145	272	3755	NA	Not mutated
574	0	1	White	24	287	3994	2000	NA
575	0	0	White	23	999	3760	2006	NA
576	1	1	Black	14	288	3590	NA	Not mutated
577	1	1	White	13	NA	NA	NA	Not mutated
578	0	1	Asian	28	270	3197	2005	NA
579	0	1	Hispanic	23	261	2740	2000	NA
580	0	1	Hispanic	24	276	3980	2008	NA
581	1	1	Hispanic	28	250	1605	NA	Mutated
582	0	0	Hispanic	15	277	3430	2000	NA
583	0	1	Hispanic	30	285	3203	2001	NA
584	0	0	Hispanic	27	290	3181	2008	NA
585	0	0	Hispanic	26	275	3572	2001	NA
586	0	1	Hispanic	17	286	3283	2001	NA
587	0	0	Hispanic	21	270	3827	2004	NA
588	0	0	White	66	291	3175	2005	NA
589	0	1	Hispanic	24	999	3362	2002	NA
590	1	0	Hispanic	136	267	3120	NA	Not mutated
591	0	0	Hispanic	13	266	3558	2004	NA
592	0	0	Hispanic	18	266	2845	2005	NA
593	0	1	Hispanic	24	287	3572	2001	NA
594	0	1	White	36	279	3420	2007	NA
595	0	0	White	30	304	3997	2006	NA
596	1	0	Asian	25	269	3700	NA	Not mutated
597	0	0	White	46	286	3203	2004	NA
598	0	0	White	23	276	3657	2006	NA
599	1	1	Hispanic	122	268	3535	NA	Not mutated
600	0	0	Hispanic	31	277	3770	2006	NA
601	1	0	Hispanic	5	NA	1940	NA	Mutated
602	1	0	Hispanic	53	276	3505	NA	Not mutated
603	0	0	Hispanic	26	271	3714	2006	NA
604	0	0	Hispanic	64	185	1106	2002	NA
605	0	1	Hispanic	12	290	2595	2001	NA
606	0	0	Hispanic	24	277	3317	2005	NA
607	1	0	Black	38	NA	3770	NA	Not mutated
608	0	1	Hispanic	53	293	4026	2000	NA
609	0	0	Hispanic	24	295	3810	2003	NA
610	0	1	Hispanic	24	262	2675	2001	NA
611	0	1	Other	24	277	3240	2005	NA
612	0	0	Hispanic	13	273	4172	2008	NA
613	0	0	Hispanic	50	275	3629	2000	NA
614	0	0	Hispanic	27	287	3515	2003	NA
615	0	1	Hispanic	24	281	3402	2006	NA
616	0	1	White	45	271	2545	2005	NA
617	0	0	Hispanic	25	281	3076	2005	NA
618	0	0	Asian	26	265	3295	2007	NA
619	1	0	White	116	246	2925	NA	Mutated
620	1	1	Black	43	258	2270	NA	Not mutated
621	0	1	White	41	285	4082	2000	NA
622	0	0	Hispanic	18	287	3016	2006	NA
623	0	1	Hispanic	26	288	3147	2004	NA
624	0	0	Hispanic	33	282	3505	2003	NA
625	0	0	Hispanic	27	280	3005	2004	NA
626	0	1	White	24	275	3175	2005	NA
627	0	0	Hispanic	34	270	3011	2003	NA
628	1	0	Asian	108	279	3982	NA	Mutated
629	1	0	Asian	86	270	3055	NA	Not mutated
630	0	1	Hispanic	41	260	2523	2006	NA
631	0	1	Hispanic	19	999	4224	2004	NA
632	0	0	Hispanic	34	246	2461	2003	NA
633	1	0	Hispanic	41	279	3120	NA	Not mutated
634	1	0	Hispanic	12	256	1995	NA	Not mutated
635	0	1	Hispanic	24	265	2948	2004	NA
