# Supplementary material for: The genome-wide impact of trisomy 21 on DNA methylation and its implications for hematopoiesis
Source: Nat Commun. 2021 Feb 5;12:821. doi: 10.1038/s41467-021-21064-z (PMC7865055; doi:10.1038/s41467-021-21064-z)
Supplement: Supplementary file 14 — Source Data [file 41467_2021_21064_MOESM14_ESM.zip › SourceData_final/Table_S9_GATA1_EWAS_results.txt]

cpg beta p_val chr pos
cg00000029 0.0119265730486004 0.0839577108078264 chr16 53468112
cg00000109 -0.00141359112569522 0.420169638520134 chr3 171916037
cg00000155 -0.000300819010569958 0.754533748204733 chr7 2590565
cg00000158 -0.00212786180103415 0.0200443399213124 chr9 95010555
cg00000165 0.0121547182445847 0.063233618741755 chr1 91194674
cg00000221 -0.00065170349295667 0.859854383747485 chr17 54534248
cg00000236 -0.0045483033624382 0.43116158847472 chr8 42263294
cg00000321 0.00793041481671834 0.565397621630625 chr8 41167802
cg00000363 -0.00213126199643209 0.738840718149881 chr1 230560793
cg00000540 0.00174223002141677 0.616695642041419 chr1 28462664
cg00000579 0.000676909610226459 0.701731584797897 chr9 101464233
cg00000596 0.00377014335814922 0.689052960368089 chr8 133098502
cg00000622 -0.000445563531489902 0.232592393483963 chr15 23034447
cg00000658 0.00191145822402535 0.726249479750148 chr9 139997924
cg00000714 -0.0027384165483769 0.66873252040446 chr19 54695678
cg00000721 -0.000296464457144827 0.855256627657152 chr6 25282779
cg00000734 -0.000948605189913072 0.663318765755271 chr3 128902377
cg00000765 -0.00205147716298499 0.309843337584825 chr1 230404313
cg00000769 0.000498622442385473 0.288918302940987 chr12 124086477
cg00000776 0.00625547126856234 0.251489951678998 chr4 156388205
cg00000884 -0.00246307971487922 0.302460655610797 chr4 154609857
cg00000905 0.00163390900773065 0.456478234739358 chr15 59785306
cg00000924 -0.00524884759617609 0.319668890399095 chr11 2720463
cg00000948 -0.00208638232894903 0.695244920756914 chr8 49890609
cg00000957 -0.00109242092344221 0.711965221532324 chr1 5937253
cg00000974 -0.00201896911833841 0.443381556832049 chr20 6750606
cg00001099 -0.0355530577786709 0.0554706910225568 chr8 87081553
cg00001126 0.00365611581083649 0.401453744041477 chr3 81734040
cg00001136 0.0040038838096657 0.346141052528243 chr11 70546155
cg00001193 0.00134045568507851 0.627629767210221 chr8 108113755
cg00001224 -0.000486312072996049 0.910744153368211 chr7 87252524
cg00001245 -0.000136919599994113 0.698024713326802 chr3 15106710
cg00001249 -0.00905105265022708 0.0616210513885155 chr14 60389786
cg00001269 -0.000250202127888355 0.955492978790114 chr20 48959004
cg00001364 0.00530234987223949 0.024565659283332 chr1 214170376
cg00001446 0.00307414292321023 0.033322951707725 chr1 43831041
cg00001503 -0.000637616611035933 0.837944963786611 chr1 25378899
cg00001506 0.00374906953164335 0.133540552482224 chr18 61050587
cg00001520 0.00143792130829621 0.734493355443064 chr14 37666489
cg00001534 -0.000328037243201791 0.751397577819974 chr1 51034865
cg00001582 0.000808823498175322 0.674392489111356 chr10 80828702
cg00001583 -2.33303781175477e-05 0.956545858609321 chr1 200011786
cg00001594 -0.000760539477956659 0.251830453540071 chr2 11484705
cg00001610 0.006305315028302 0.0829343256753604 chr12 30844232
cg00001636 0.0103719468795747 0.215727288539028 chr1 67678886
cg00001687 0.00715041069274106 0.100121097033188 chr16 89761661
cg00001747 0.00071412917082406 0.150418343688888 chr2 105460263
cg00001755 -0.00147067578021539 0.206650415369002 chr17 48946790
cg00001784 0.00013517303897604 0.929795806191945 chr4 185467588
cg00001791 0.0015160634248554 0.602770646958547 chr2 103414042
cg00001801 0.014967083533916 0.107046980173798 chr8 107299451
cg00001810 0.00497797943754939 0.485301370819704 chr8 136659294
cg00001814 0.00206018451884334 0.508351941096993 chr2 31520960
cg00001854 -0.000372240339734953 0.69671101864164 chr16 47008491
cg00001874 0.0158548097914779 0.139912046108133 chr10 69990588
cg00001930 -0.00167830044025104 0.558366830171508 chr18 60055084
cg00001997 -0.00103533542564954 0.769347011671218 chr11 107986912
cg00002028 -0.000707432064091192 0.547729938863335 chr1 20960010
cg00002033 -0.018425651009996 0.218217703932716 chr19 39798481
cg00002080 -0.0187991120928307 0.00280254417784683 chr21 30390417
cg00002145 -0.00360138211862242 0.484245646549491 chr2 238249536
cg00002176 -0.0118989045324072 0.45349239732076 chr20 44902245
cg00002186 -0.00141705451490312 0.689100416563577 chr10 50085163
cg00002190 0.00201548050885956 0.832025504213109 chr8 19555033
cg00002224 0.0240895935844236 0.197263540128684 chr8 144120399
cg00002236 -0.00184080561335699 0.292426761039186 chr18 67873061
cg00002350 -0.0125680908730374 0.310434885508397 chr2 38657543
cg00002366 0.000719887989853099 0.870060537268741 chr4 91736935
cg00002398 -0.00472649373886496 0.130894650455126 chr5 156947638
cg00002406 -0.00028348182308179 0.811799240921406 chr16 30366435
cg00002426 -0.00308163919334201 0.284689660712038 chr3 57743543
cg00002444 0.00189670693639621 0.756866551588449 chr8 126714292
cg00002449 0.00629287401047464 0.0558497264817393 chr10 28961565
cg00002473 -0.00163713130564828 0.511446097534932 chr2 218988876
cg00002490 -0.00045891284046602 0.757395059069713 chr4 2264510
cg00002531 -0.000985220619310768 0.725306469897772 chr7 127721794
cg00002559 -4.33090076929649e-05 0.981904865036816 chr19 34919659
cg00002591 -0.00285457699859345 0.346454167197562 chr3 52870543
cg00002593 0.00107848139428029 0.451491800314974 chr1 1268793
cg00002597 -0.00240396800167179 0.337669425522445 chr16 31437783
cg00002646 0.00192377978316865 0.562799123013108 chr1 153515502
cg00002684 -0.00602855600095318 0.158007896483681 chr15 78572268
cg00002719 0.00283463235727427 0.024474866121603 chr1 169396706
cg00002769 -0.000101133217859439 0.987221165085187 chr16 90002618
cg00002776 -0.00100010073364164 0.795256400757108 chr8 145264938
cg00002780 0.00217084881640323 0.543455719865792 chr14 100495941
cg00002808 0.00167375902699543 0.514450897862803 chr1 223568700
cg00002809 -0.000500320571408043 0.89704098137139 chr17 76482353
cg00002810 0.0049296524343572 0.146949614160237 chr1 57888707
cg00002837 -0.0170210476105392 0.112116839340786 chr1 44513358
cg00002907 0.00522050244968457 0.0316038443539079 chr10 22829118
cg00002926 -0.00469820382519044 0.11905338234301 chr16 20796363
cg00002930 0.00502572298051645 0.233151111890657 chr6 31515398
cg00002934 5.93670599524981e-05 0.852663281815992 chr7 6570991
cg00003014 -0.0164633907229692 0.0305082659945632 chr3 197279819
cg00003036 0.00236498390103779 0.439770348876553 chr8 132054735
cg00003091 0.00125625333388256 0.551489007202081 chr4 1715004
cg00003167 0.000455827189650735 0.861747575113195 chr12 56742755
cg00003173 -0.00317730843752359 0.468742184896263 chr3 14166750
cg00003181 -0.00244948005235482 0.72907802750532 chr6 146157367
cg00003202 -0.000502021209433552 0.108968640906277 chr1 151319512
cg00003241 0.00341452299047626 0.714322161150965 chr7 157382312
cg00003266 -0.00486171576989061 0.04287757406319 chr2 42543153
cg00003287 0.00175933159213876 0.74198453464782 chr1 201346149
cg00003298 0.000165279505537328 0.684696488672671 chr12 113901210
cg00003345 -0.0124818179037149 0.0341019701913045 chr1 10816499
cg00003407 0.00242102973240832 0.252678011614164 chr17 42144170
cg00003513 -0.000744790242293992 0.746196397680984 chr1 10757436
cg00003529 -0.00240276091331149 0.25567943044194 chr3 149510115
cg00003555 -0.000272781731147276 0.4737765672912 chr7 142985452
cg00003578 0.00628953552863867 0.539677185416429 chr1 12600529
cg00003622 -0.00290188401231055 0.379567284501741 chr16 10834206
cg00003625 0.000936962248029787 0.946452153702906 chr17 48912543
cg00003722 -0.000211704459183781 0.909133121324529 chr10 4500434
cg00003758 -0.00125783387916088 0.729742347225775 chr2 234338994
cg00003784 0.0018088074340965 0.335662189087354 chr17 62503072
cg00003858 0.0015306608279437 0.668156463040378 chr1 45080600
cg00003911 -0.00111343026002223 0.726345234847331 chr5 38596399
cg00003929 0.011055669311538 0.0740906741030607 chr5 66484833
cg00003937 0.00311780640456261 0.0618534572698341 chr1 19631743
cg00003965 0.00487201320000872 0.492709743807303 chr3 108476878
cg00003994 -0.00322040828717367 0.22693443929857 chr7 15725862
cg00003999 0.00180096338548921 0.383229899020401 chr2 196538161
cg00004061 -0.00874188886863073 0.162293157248975 chr6 81797194
cg00004067 -0.00157584783525833 0.215252719678265 chr3 36981714
cg00004072 0.00440351218562358 0.0296152540459419 chr19 39898015
cg00004082 0.00137990463854163 0.551023752467777 chr4 10020360
cg00004089 -0.0108844960346961 0.0568996081150814 chr17 74678836
cg00004105 0.00269519549536363 0.666766403182737 chr10 100022608
cg00004175 0.00094174332720045 0.722692710603354 chr12 2333161
cg00004207 -0.00108750954957339 0.673620534198035 chr2 38977301
cg00004255 -0.00329610572939912 0.388404265103785 chr21 23450269
cg00004257 -0.00115952892961037 0.884490404194865 chr1 34629175
cg00004306 -0.00353640604549762 0.14512528502582 chr6 132938377
cg00004322 -0.00455908912896891 0.174422740029861 chr15 51530189
cg00004429 0.00268521489176858 0.299018969453205 chr9 140681206
cg00004438 -0.00188525761274237 0.13288461718717 chr16 70398596
cg00004533 0.00117557714819659 0.457070430962619 chr21 45402464
cg00004562 -0.00298908784433729 0.500265483610269 chr6 31089293
cg00004608 -0.0146650484619678 0.00836946639144405 chr6 134272463
cg00004633 0.0135701245877991 0.132270330176635 chr11 848750
cg00004693 -0.00221765835030232 0.43142616288576 chr10 54322214
cg00004700 -0.00484846618855428 0.312494362041471 chr2 106013885
cg00004723 0.00280201436792564 0.774884655092788 chr19 19555407
cg00004747 -0.0036982662073153 0.133143125198798 chr14 64096594
cg00004778 0.000323179967560198 0.960639575968609 chr15 80952890
cg00004806 -0.00203437329785745 0.664325897868391 chr6 161558105
cg00004818 0.0016066878448086 0.471852990009096 chr4 178364146
cg00004836 -0.00163950604988376 0.666159638025877 chr7 157155664
cg00004859 -0.000555269179853717 0.840523497695492 chr3 110612894
cg00004883 0.00860508431546541 0.373783502535329 chr16 75148460
cg00004905 8.74460202619906e-05 0.978246588784174 chr1 116004298
cg00004915 0.0100626495055009 0.0644484139595256 chr5 180470517
cg00004939 0.00351221669083567 0.185105227270245 chr14 69261661
cg00004963 -0.0129255720078528 0.0681597886429893 chr6 147124996
cg00004979 -1.06932580545726e-05 0.993802059820123 chr12 111885466
cg00004996 0.000180367828613711 0.987994124593548 chr8 17271535
cg00005010 -0.000454985059594905 0.325056401792623 chr16 56691849
cg00005040 0.00246964633727293 0.382046296548925 chr6 127439206
cg00005077 -0.000746309701524769 0.728129753308322 chr10 46168236
cg00005083 0.00733013016485049 0.137353159706206 chr6 46655543
cg00005112 -0.00288386308949048 0.309195992979843 chr16 69958840
cg00005166 0.0344130086857589 0.0169906531620712 chr16 3264442
cg00005215 -0.000999073635546361 0.692101648054707 chr18 61223377
cg00005249 -0.00274802262146773 0.357718724498071 chr17 55230907
cg00005306 -0.000252411559270381 0.468552050726011 chr16 30709566
cg00005325 0.00467844980367042 0.092163104250694 chr1 201684967
cg00005354 -0.00127317274194888 0.272994706207534 chr8 27713727
cg00005423 -0.0129572281458586 0.165062912420088 chr7 150499080
cg00005437 0.00160411009765095 0.605598620766751 chr17 18010740
cg00005440 0.00574640768491315 0.352422534057313 chr16 8885906
cg00005461 -0.00363095240425014 0.395746267120515 chr3 46131480
cg00005543 9.85911710142818e-05 0.836236971111985 chr6 170151632
cg00005549 -0.0135018320195867 0.347403638543511 chr13 58198537
cg00005597 -0.00523624537121074 0.266032170463029 chr14 70102931
cg00005599 0.00140196817940421 0.482076930944665 chr14 22974297
cg00005619 0.00274035742216227 0.664221702861122 chr11 47608722
cg00005622 0.0119188105219921 0.0301963462349805 chr8 145180403
cg00005631 -0.000109118942147679 0.965726496456302 chr6 134957462
cg00005644 0.000409211233852687 0.721573276705413 chr7 933881
cg00005734 -0.011781761416751 0.0734615393970509 chr7 39662048
cg00005740 0.000813937823986901 0.666004794565448 chr13 24079418
cg00005817 -0.00349991531248037 0.139632104028788 chr4 75168741
cg00005849 -0.0237095870400528 0.113293807696525 chr2 237071182
cg00005861 0.00661842693546444 0.279704691842191 chr10 112068221
cg00005876 -0.000268583076223488 0.929607064653099 chr3 61814067
cg00005888 -0.00034251003592416 0.894985590825392 chr22 47531182
cg00005893 0.00886950901714043 0.177481623833434 chr6 158508543
cg00006032 -0.0014801679392565 0.628177378280925 chr14 66974439
cg00006040 0.00586160486857271 0.0111427650963021 chr11 63600052
cg00006081 -0.0100106719179649 0.137636262536054 chr10 124908907
cg00006090 -0.0045543070797882 0.211387739018419 chr16 72206655
cg00006122 -0.000298214747742444 0.886361609308603 chr12 52463316
cg00006166 -0.000558594535484323 0.941312809500991 chr2 231751017
cg00006183 0.000174393047129085 0.942861090791846 chr5 151038878
cg00006198 -0.00232651657825774 0.281494757813716 chr1 154476306
cg00006299 -4.5030842870468e-05 0.983129085884975 chr7 117451012
cg00006301 -0.00892011749102697 0.73214691704696 chr10 62332794
cg00006387 -0.00398696309669416 0.421950604276215 chr11 11284119
cg00006397 0.000861913723800817 0.863470064608695 chr1 160336699
cg00006414 0.00208230285292422 0.591100447334325 chr7 148822837
cg00006459 0.000518888611032275 0.858309425845119 chr4 148635716
cg00006468 -0.00272449977994912 0.40517237379325 chr11 102720502
cg00006480 0.00386563295546566 0.463740814727085 chr11 37132177
cg00006600 -0.00387863284079588 0.175361959085894 chr15 85985205
cg00006609 0.00554377160550813 0.0857789360001097 chr19 2010308
cg00006626 0.00748640464595467 0.339053736589864 chr1 154127462
cg00006713 -0.00194783817283406 0.462904305122205 chr11 60919286
cg00006771 0.00614319909817035 0.409957207402387 chr11 122539625
cg00006775 -0.000764741570328305 0.803464997088756 chr4 76894887
cg00006787 -0.00440176721023589 0.598928319398833 chr13 110533441
cg00006884 -8.50635559756273e-05 0.968328561741422 chr7 23637030
cg00006899 -0.000609165746815665 0.914436268095099 chr14 103483021
cg00006926 0.000118131849836161 0.946919456169963 chr18 46626640
cg00006948 -5.91917474705525e-05 0.901186403094412 chr4 1768889
cg00007021 0.000478538804245711 0.833485582469623 chr8 101819246
cg00007032 0.0020470279999383 0.341184145965257 chr13 30002629
cg00007036 0.00106815630897562 0.578815664705557 chr1 33742089
cg00007064 0.000513214334777821 0.789223861463948 chr9 124974153
cg00007076 -0.000717109158314571 0.935918401599995 chr8 67342600
cg00007127 -0.00109875727612049 0.748480285519874 chr11 108407747
cg00007205 -0.0029029853809599 0.289589363045806 chr4 87292107
cg00007221 0.00160439706215555 0.676663011052678 chr1 43999020
cg00007226 0.00243022757505529 0.247560941222471 chr14 105781366
cg00007239 -0.00587837218396871 0.160121113472497 chr4 165877045
cg00007266 0.00346805109737453 0.474821530405234 chr17 21199768
cg00007269 -0.000813002226557444 0.793924767267872 chr19 2945106
cg00007300 -4.69955875171601e-05 0.900571633652258 chr14 24521434
cg00007317 -0.00065828920401506 0.849929321810932 chr4 142248061
cg00007324 -0.000325362810144559 0.395181807999361 chr19 4047803
cg00007326 -0.00474242227936299 0.183881563338252 chr19 13366046
cg00007420 -0.0146679935172234 0.167715919169452 chr6 99796732
cg00007466 0.00243927636265212 0.370324281290384 chr19 7585086
cg00007540 -0.0107338122922196 0.0911591933838208 chr14 103609265
cg00007644 -0.00657544729109938 0.279928384214319 chr11 20623259
cg00007675 0.00323849492060538 0.292388960436512 chr8 37606579
cg00007898 -0.000277521127205597 0.534423844488477 chr1 205180627
cg00007932 0.00331271692915028 0.540609662954565 chr13 47171977
cg00007981 0.000653451430959421 0.562469564401337 chr11 93862594
cg00008033 -0.00131748042227769 0.584485953038898 chr19 52429980
cg00008034 -0.000163980328116056 0.978632090422091 chr8 139738153
cg00008036 0.00318205293810756 0.416627034908313 chr1 179712091
cg00008075 -0.000145336062594776 0.994979990269647 chr5 126938799
cg00008282 0.00456765508105355 0.453472351982497 chr7 44366652
cg00008345 -0.000832499776324953 0.589242694217577 chr2 232643843
cg00008364 -0.00373445112893907 0.365456936363856 chr17 28152860
cg00008369 -0.00243030016300092 0.613194280076309 chr22 41635793
cg00008387 -0.00279678909714574 0.171270087289875 chr16 50059011
cg00008404 -0.00121086475253088 0.814518663382207 chr9 138563419
cg00008446 -0.00491432521396511 0.307826610166636 chr1 156815774
cg00008452 -0.00218415819422868 0.393330847619105 chr12 99126269
cg00008488 -0.00101141712339869 0.846624544530706 chr5 175199915
cg00008493 -0.00207282960335822 0.205823412109629 chr14 93813777
cg00008500 -0.00657520701485421 0.084811359043992 chr14 98383719
cg00008564 -0.000843743502406931 0.426253400823419 chr6 27830391
cg00008612 -3.59424555859308e-05 0.985163477462126 chr13 60726243
cg00008621 -0.000196387271875618 0.913252034085286 chr14 62179983
cg00008629 -0.00593949534444933 0.707063308883054 chr9 115093661
cg00008647 -0.000326432804950168 0.414226279195636 chr1 207082900
cg00008665 -0.0134935493037927 0.0180918903313647 chr3 43146780
cg00008671 -0.00839854573199976 0.374847739829845 chr10 86087961
cg00008695 -0.00301781556717408 0.430409998895238 chr8 960721
cg00008713 0.00118665467813152 0.549160142331779 chr18 11980953
cg00008737 0.00275724026449798 0.472221712469817 chr19 51021200
cg00008795 -0.000604034799052123 0.939004814333969 chr16 50702113
cg00008800 -0.00141454869039762 0.81659883502524 chr2 38710171
cg00008810 -0.00113596634941865 0.38790980346885 chr1 53924763
cg00008916 0.00040421336369323 0.927679565497211 chr13 29596377
cg00008956 0.00180600066134223 0.450222966352131 chr2 109335126
cg00008971 -0.00247218398619899 0.541000022144147 chr1 45966925
cg00008985 -0.0050460726511557 0.211855947977987 chr16 86417978
cg00009001 0.000408940740382159 0.916748130773479 chr12 120151890
cg00009038 -0.000240589306801712 0.984189451013603 chr2 132152167
cg00009053 -0.0144190198187975 0.115161933692603 chr11 61283865
cg00009085 0.00954554808870873 0.349865051834335 chr7 155473359
cg00009088 0.0122593141414405 0.210592359918276 chr11 60930188
cg00009200 0.0004173166322211 0.84764834988395 chr15 40121851
cg00009214 -0.000461794967748589 0.418837095872089 chr12 16064569
cg00009292 -0.00136958645741865 0.205546261376504 chr1 50882082
cg00009293 0.00172232778609591 0.685039876483379 chr7 44151172
cg00009364 -2.91283484782706e-05 0.96237712154567 chr14 56586028
cg00009407 -0.00057063568354643 0.70460886990517 chr14 89290921
cg00009412 -0.000770619934387899 0.54962921118479 chr2 118572392
cg00009421 0.00183794261813404 0.65331964457507 chr2 44065571
cg00009436 -0.00137305837377381 0.624566947563799 chr4 186402631
cg00009528 -0.0034384016888633 0.208762703994054 chr6 76134611
cg00009553 -0.00175145191229099 0.703432422773923 chr16 61854084
cg00009556 0.00544133145209957 0.0377353071077559 chr9 139888272
cg00009585 0.0034871343295589 0.37469233630688 chr15 33111077
cg00009602 0.00182417779994947 0.818814421030216 chr3 183046810
cg00009629 -0.000859840482076284 0.827534865325311 chr11 70486652
cg00009644 -0.00266096928334031 0.144622301005843 chr1 189399073
cg00009733 -0.00292992478439822 0.212272708405062 chr4 77652444
cg00009737 0.000236563532876709 0.954282115095126 chr4 77624122
cg00009750 0.00309520868475404 0.525471784224583 chr2 202730892
cg00009786 -0.00829175675156144 0.179991424130234 chr20 35905124
cg00009817 -0.00537380618246299 0.141624355190357 chr10 55239664
cg00009834 -0.000599246083693215 0.911602426929923 chr1 1347671
cg00009871 0.00211659679465831 0.580076732608099 chr13 103532260
cg00009919 -0.0138727908500463 0.00354932217843651 chr7 44318619
cg00009944 -0.00548781242958424 0.200426808423916 chr21 48017232
cg00009945 -0.0010853009295756 0.786456470324199 chr8 117559924
cg00010046 -0.00324316571909024 0.0831609754675968 chr16 88729480
cg00010078 0.00299383756187961 0.619934132957981 chr2 109967172
cg00010096 -0.00165429645544247 0.647582332049077 chr6 128837496
cg00010168 0.000882099217317741 0.861366760279821 chr10 99258642
cg00010187 0.00341267011876595 0.698500743004036 chr10 43922867
cg00010201 -0.000624342904940157 0.877423711982088 chr3 98287106
cg00010266 -0.000474587638457441 0.859469383985411 chr8 145734519
cg00010288 -0.00151423756145173 0.503350080262622 chr14 88469009
cg00010445 0.00497231386253787 0.0861502759825271 chr19 14089630
cg00010506 0.0118098199099273 0.106231883442197 chr2 234227982
cg00010533 -0.00223076245567244 0.266057800768196 chr7 99063856
cg00010572 -0.0106474666749928 0.00584273727619485 chr2 8345013
cg00010583 -0.0179042394794064 0.0997583406216565 chr19 48467054
cg00010654 0.00180191053146578 0.79192560444867 chr1 45476118
cg00010664 -0.00515221855721239 0.541347770106392 chr20 40645204
cg00010672 -0.000879746332151912 0.881938740450922 chr2 55281781
cg00010734 -0.0136413197042527 0.177230229396607 chr6 133258885
cg00010738 -0.000697024326601174 0.802133565570839 chr2 54506520
cg00010789 0.00720822427378321 0.0180879894211679 chr2 232321341
cg00010810 -0.00554475966311824 0.0982235540420674 chr2 187046832
cg00010848 -0.00212364173975229 0.524441781359171 chr6 3284423
cg00010853 -0.0264798502271668 0.00979027119228217 chr6 30653167
cg00010890 0.0134979982250301 0.023296956105124 chr12 76406513
cg00010900 -0.00164334099445366 0.1308417782471 chr20 39929140
cg00010940 0.00213862247406312 0.503329281718588 chr5 38149322
cg00010946 0.00244708981076885 0.81835510939834 chr3 157819282
cg00010947 0.00210504937787686 0.164125987679495 chr4 84377400
cg00010954 0.0424411874065459 0.0241264429653517 chr16 54620055
cg00010992 -0.00102177609275208 0.527584102950213 chr4 90032982
cg00011093 -0.000915423159905162 0.800970020018944 chr6 71482989
cg00011113 -0.00422579683893101 0.76027496976113 chr7 127877086
cg00011122 0.000359206603522595 0.793038971783828 chr16 11439027
cg00011173 0.00184390084411529 0.540620706362703 chr18 67910485
cg00011203 -0.000561409373477276 0.922978818339731 chr1 9259066
cg00011225 0.000463640679266364 0.346168396183113 chr2 219738314
cg00011239 -0.00549396767977626 0.458881532154502 chr2 20876220
cg00011247 -0.000237869219672261 0.621065357399095 chr8 64081001
cg00011274 -3.46846145443478e-05 0.989543098451067 chr13 73843063
cg00011284 -0.003697610605318 0.126110520591775 chr16 53469344
cg00011350 -0.000805425511693095 0.629237380307061 chr12 49444296
cg00011459 -0.000524773417153502 0.678200560644968 chr16 8890425
cg00011460 0.00358042587193901 0.237419224102743 chr4 40439822
cg00011461 0.00141595223520665 0.713096484598406 chr12 57432410
cg00011482 0.00580457529750635 0.179243028530357 chr14 37128790
cg00011574 0.000101156500073144 0.982130456772553 chr19 17596905
cg00011578 -0.000238793805960142 0.900390717285679 chr19 46850432
cg00011605 0.00168000843600253 0.253460063330626 chr16 85193529
cg00011616 -0.000522695951703893 0.765541268158981 chr17 75672423
cg00011717 0.00547185545928521 0.199413915970164 chr1 5918462
cg00011740 0.00168097341976905 0.389432090431575 chr16 49311903
cg00011754 -0.0047990213117312 0.221718840988036 chr3 14584788
cg00011762 7.3933589693348e-06 0.998317282267973 chr11 56411397
cg00011777 -0.00819785117118012 0.222609519438193 chr12 126830757
cg00011794 0.00087535409218624 0.651382283026305 chr5 10510228
cg00011810 -0.00631493467446323 0.185088201595255 chr5 57285474
cg00011861 0.0037768345258482 0.541236966152549 chr14 103607265
cg00011905 0.00263896652614817 0.582733036195359 chr3 25658742
cg00011924 -0.0135317166208038 0.388026994777417 chr17 8301192
cg00011943 0.0506773144379236 0.0586931021263852 chr20 24686278
cg00012100 0.0110757193054345 0.101136395565317 chr4 83559827
cg00012126 0.000806194353844967 0.312837215601954 chr2 193061253
cg00012148 -0.00310634528719894 0.371616791097932 chr6 54172997
cg00012168 0.00266652529347327 0.632019575525564 chr1 228984683
cg00012194 -7.34994106491573e-05 0.985730996419818 chr22 50720288
cg00012199 0.00225917738028615 0.140874929533706 chr14 21151024
cg00012203 0.000493759424113008 0.368824103320287 chr2 219082015
cg00012362 0.039621393222502 0.0740601542416378 chr1 153599487
cg00012386 0.0038483791805964 0.0773160226810698 chr1 227922512
cg00012397 -0.000266449705404991 0.595721915511401 chr11 17756435
cg00012469 -0.0059357525644829 0.0507789645500275 chr7 140771419
cg00012521 -0.00158385783906657 0.421260222990082 chr7 30540210
cg00012522 0.00338161267839826 0.178987607327897 chr15 98503952
cg00012529 -0.000240128475283711 0.959438310322108 chr12 132896897
cg00012536 -0.00641968042836118 0.591808127740684 chr19 33835238
cg00012576 -0.0087594625784836 0.155470326541093 chr13 94568320
cg00012587 -0.0010649872487098 0.5762301220884 chr17 7059822
cg00012667 -0.00781233338517666 0.17631233284467 chr20 42075046
cg00012668 -0.00744930363666352 0.0736058549012659 chr14 62053418
cg00012692 -0.0172850008050473 0.0788689564116841 chr13 20805487
cg00012701 -0.0148120471016913 0.0735507999058284 chr6 30434338
cg00012708 0.00267796494865605 0.219987879929135 chr5 1499414
cg00012761 -0.00486928418853529 0.103627486781914 chr1 64465737
cg00012762 -0.000552997264572113 0.331853462290865 chr17 72744649
cg00012824 -0.000674512959098856 0.891113236685016 chr5 142065098
cg00012840 0.00163018216163644 0.267534369523659 chr22 42558525
cg00012868 0.00642795600048487 0.556635873034629 chr19 43710213
cg00012920 -0.00158635993183601 0.466448110098077 chr17 73911257
cg00012992 -6.1349973165633e-05 0.876367364870791 chr14 61788345
cg00013006 6.83263905208592e-05 0.983664330065858 chr11 4389856
cg00013015 0.0101315542474698 0.209499330728774 chr6 33866316
cg00013301 0.000788424256046511 0.797112609726211 chr4 72894733
cg00013302 -0.000391888168821552 0.929359559388806 chr3 149809005
cg00013349 -0.00284447264556014 0.15938600279597 chr1 77049380
cg00013369 -0.00109285901378785 0.73986556689493 chr1 192857594
cg00013374 0.00132554573721659 0.347786809352714 chr7 100730520
cg00013386 0.0012375818949352 0.582640888372582 chr3 40498593
cg00013409 0.00142191193930097 0.729344933675874 chr1 38231980
cg00013410 -0.000168675325170751 0.77399581361248 chr17 60142592
cg00013423 0.000999800777743374 0.581421029212 chr16 27256769
cg00013441 0.00485032026219718 0.233461622093267 chr12 123258908
cg00013451 -0.00599336403699852 0.622120305933312 chr8 23711589
cg00013475 -0.000171609306467561 0.802620139858738 chr2 71680721
cg00013530 0.000427445780307158 0.938979446624359 chr3 50266327
cg00013618 0.000103522338078646 0.978491340750225 chr22 22380839
cg00013660 0.00339358666241502 0.222487512546045 chr9 140068770
cg00013684 0.0132447186577575 0.123655388905474 chr20 30279646
cg00013688 -0.00410466771949279 0.422716162221669 chr9 73216095
cg00013702 0.00374198147219399 0.368906020852369 chr17 61015068
cg00013733 -0.00309935044542018 0.325837325824556 chr19 1423273
cg00013759 0.00318104407403135 0.733586314454226 chr7 151487735
cg00013804 -0.00188294869578891 0.549579442187505 chr2 9358577
cg00013809 0.00137319220812574 0.69942470830167 chr7 158249711
cg00013831 0.000277927637238166 0.849616786259102 chr10 126420352
cg00013899 0.000103450186103411 0.960938729045043 chr1 64992433
cg00013949 -0.00438550889109203 0.0514072944487053 chr8 141716293
cg00013991 0.00416623699973664 0.182265494743628 chr3 193379319
cg00014020 -0.00659846897279724 0.601841139105606 chr19 18344740
cg00014085 0.000549122658801575 0.862848871679599 chr2 85581505
cg00014104 0.00142322597778595 0.867407448543833 chr22 22220367
cg00014112 -0.00125403298083564 0.761303014012928 chr2 127413530
cg00014168 -0.0235323921972479 0.0142134800525597 chr1 6511878
cg00014176 0.000386263202444743 0.799375802059858 chr15 74315106
cg00014194 -0.00428643196564045 0.753544883988222 chr9 137978763
cg00014260 -0.00943425014702837 0.189011687586134 chr8 10383071
cg00014272 0.00025319319595887 0.878171989123335 chr19 2329227
cg00014278 0.0031548291628222 0.456779940813598 chr2 9301191
cg00014285 -0.00109214413248274 0.420620019327778 chr2 200716175
cg00014289 -0.00347012560955686 0.29474231072195 chr11 124709875
cg00014301 -0.00137705544028229 0.391623292920284 chr2 3327027
cg00014327 -0.0007351201075529 0.594371217715468 chr6 57087284
cg00014340 -0.00226602790241879 0.546033877101773 chr5 114517237
cg00014380 -0.0028447326913445 0.635570842837828 chr16 4424290
cg00014445 0.00438874784544003 0.118940161622872 chr1 44034053
cg00014467 0.00106052226125964 0.908895087494908 chr20 44081018
cg00014484 -0.000517773310911655 0.95073165750355 chr12 131865279
cg00014502 -0.00139083868517609 0.750520247092614 chr9 75405917
cg00014665 -0.00141876529820567 0.317439133965432 chr8 142243060
cg00014667 0.00308609387956428 0.478374080096025 chr13 113805721
cg00014786 -0.000367889042933731 0.799724350581372 chr7 6614945
cg00014806 -0.00121944946060174 0.0498086976799104 chr19 2475658
cg00014825 -0.0011659251143145 0.866138092607062 chr17 65602810
cg00014837 -0.00350598750899886 0.212630133799759 chr12 6757257
cg00014848 -0.00966264445534807 0.303645933724168 chr4 631689
cg00014893 0.00214998763982105 0.548095008591386 chr20 22456203
cg00014931 -0.00516129487197789 0.123031600425092 chr18 74871036
cg00014986 -0.000123204869472827 0.793356753072001 chr17 79849735
cg00014991 -0.00544066006452187 0.63556664694991 chr6 56246720
cg00014996 -0.000408437679257473 0.584149951168148 chr18 158348
cg00014998 -0.0224585363417448 0.0967455435373203 chr2 177014962
cg00015002 -0.00126624991865436 0.325319543151494 chr8 16988113
cg00015024 -0.000540960309645554 0.844322367732459 chr10 97803045
cg00015058 0.00237016093744729 0.231792000492081 chr2 66652949
cg00015081 -0.000902639665552232 0.80200962560176 chr3 157557639
cg00015121 0.00919266861601549 0.377244667757412 chr14 24024633
cg00015159 -0.000959287160302083 0.462479839932661 chr3 99584048
cg00015189 -0.00101799298970677 0.829018097823879 chr2 4188400
cg00015193 -0.0238571597833204 0.0131108233182638 chr15 74588505
cg00015219 -0.000220764756707634 0.671958958293231 chr17 4613813
cg00015289 0.00130156132430029 0.739359626356544 chr11 69325491
cg00015373 -0.00246630912298317 0.128028624353985 chr9 134247288
cg00015530 -0.00279756108301811 0.312268062172994 chr8 145052950
cg00015629 -0.0111573055964055 0.159062702192932 chr20 44640513
cg00015639 0.000159187466400308 0.969999608629132 chr14 24554539
cg00015664 0.00169922091164119 0.715046290014436 chr9 140655655
cg00015699 0.0115950578780641 0.0606699352539627 chr12 90313589
cg00015770 0.0142263519493604 0.0901363605807862 chr4 122302007
cg00015791 0.00128635499889565 0.643902346931058 chr18 31802148
cg00015798 -0.000414153033723815 0.880603714486954 chr3 157008724
cg00015801 -0.00709243208661348 0.0753221719063796 chr4 170175974
cg00015838 -0.00172487075455852 0.308930062873914 chr3 9490169
cg00015930 0.00054893817427065 0.623042984756802 chr1 46921746
cg00015991 -0.000514810262720588 0.480886229524576 chr3 131221867
cg00016012 0.00452982445109681 0.228841962823076 chr6 44144123
cg00016048 0.00317266141527006 0.313944307455357 chr4 8308992
cg00016066 -0.000388500951309987 0.275164366236414 chr15 57210658
cg00016127 -0.0023765952883069 0.519927446007423 chr11 56310671
cg00016156 -0.00104205203735969 0.536253199552711 chr5 170815183
cg00016226 -0.0125580819874009 0.206221328250965 chr11 120008939
cg00016255 -0.00492941395885777 0.546097936692864 chr17 41133928
cg00016324 -0.00303525517108201 0.496407151546441 chr2 144223682
cg00016360 0.00102475667845737 0.737428724717544 chr7 21582131
cg00016418 -0.00404026759222629 0.235337973216396 chr5 82840805
cg00016439 0.00465359801976367 0.176573968713709 chr18 55018650
cg00016481 0.000493806474345577 0.842614116471806 chr8 77768353
cg00016593 -0.00449021648711228 0.23946405968729 chr1 41483423
cg00016718 -0.00207502247369591 0.249889799494501 chr6 49405490
cg00016783 -0.00308705757907547 0.0466799147508813 chr2 8936684
cg00016841 -0.00104621701817103 0.59141247577932 chr16 31499479
cg00016892 -0.00397029120299496 0.370366878573138 chr19 41948653
cg00016913 0.00762046704963973 0.584958449299001 chr17 27369892
cg00016968 -0.00106944866585436 0.741524137288859 chr1 113250448
cg00017002 3.32722645631952e-05 0.973331686282777 chr6 28249251
cg00017033 -0.000302902293981112 0.606961807595999 chr14 60559007
cg00017059 -0.00108405749329842 0.580967184241055 chr2 45797255
cg00017188 -0.00227052724456205 0.00396119435767643 chr17 38375747
cg00017271 -0.000771876034389833 0.928292907743416 chr17 76220743
cg00017362 0.000349701394720353 0.862864607221914 chr8 19711803
cg00017363 0.000315046387709379 0.639535884233447 chr10 8277523
cg00017389 0.000464732566057174 0.823868742635885 chr1 151500629
cg00017441 -0.000852071319793333 0.0972327654108882 chr19 18220973
cg00017461 -0.000141190254377227 0.760989662385901 chr22 30663316
cg00017475 0.00236155825545885 0.535098912282696 chr9 136131707
cg00017489 0.0446647931279378 0.00146248898495504 chr7 153583318
cg00017507 -0.00100410149017273 0.340208586856307 chr12 109097979
cg00017546 -0.00581121775245505 0.294380972068046 chr1 28659475
cg00017557 -0.00181934948202843 0.166942881527798 chr6 10687886
cg00017562 -0.00699443530764229 0.0615918301396902 chr6 164769886
cg00017578 -0.012667819041905 0.0090685203822542 chr1 30838664
cg00017601 0.0103801551105323 0.0158409839785553 chr8 27288039
cg00017630 -0.00297670731188046 0.748380741323303 chr3 126216671
cg00017709 -0.000941597395249676 0.79816278608897 chr6 99638132
cg00017826 -0.00594295770267538 0.398440601913141 chr2 30644955
cg00017842 -0.0021554957524735 0.743677909221276 chr2 119528421
cg00017851 0.00386621549044935 0.815923758490977 chr2 106351195
cg00017853 0.00766609692861232 0.00516339150178899 chr2 242913409
cg00017887 -0.00422798367879396 0.0581670786434418 chr17 18245081
cg00017931 -0.00535494648195136 0.497758025658788 chr6 157932180
cg00017970 -0.00256012548522378 0.860368529986886 chr1 26487737
cg00018010 -0.00135089244453588 0.519269530890108 chr17 20105626
cg00018024 -0.00072302985760169 0.147699060496541 chr10 134600848
cg00018034 0.000629749922357332 0.928914032987477 chr13 78271043
cg00018044 -0.00084617237695779 0.853569203736548 chr18 19109496
cg00018049 -0.00784013737335983 0.0713164490879332 chr6 50112489
cg00018103 -9.58578923865313e-06 0.996030848522476 chr1 29513749
cg00018128 -0.00121281686192114 0.354002860328251 chr2 162275746
cg00018179 0.00344317266398703 0.4626129225333 chr15 72521159
cg00018181 -0.00456666887813353 0.728789394006434 chr7 101931734
cg00018216 0.0021051484811461 0.686926232658052 chr17 60902461
cg00018229 -0.000794142990096779 0.83054075687401 chr1 231113419
cg00018232 0.00849222052318086 0.232825244289147 chr3 179333463
cg00018276 0.000739561816002543 0.925963243286716 chr9 107954218
cg00018391 -0.00489081241901995 0.594242654212179 chr1 183787016
cg00018443 -0.00101306470398621 0.504030778645922 chr1 36507450
cg00018446 -0.00398492258864174 0.0703585289969631 chr5 142466474
cg00018524 -0.00045547339774228 0.77489523826369 chr2 110370907
cg00018539 0.00347203658519293 0.0609062550816716 chr7 2632689
cg00018557 -0.000449267883873411 0.623586062357523 chr17 43238884
cg00018606 0.000468580808762042 0.92990427150332 chr2 208989425
cg00018635 -0.000699835938770699 0.75999807543962 chr2 1770192
cg00018667 -0.000806496573357895 0.550921914951879 chr19 53502607
cg00018674 -0.000297928329782463 0.919469975066942 chr9 87091350
cg00018696 0.000853893272358708 0.670816047120257 chr8 3046483
cg00018739 -0.0029923148217687 0.200821279753132 chr12 124459490
cg00018758 -0.000630363828565104 0.851166663626037 chr14 54936774
cg00018767 -0.00279240708532244 0.41400626672204 chr3 183693809
cg00018828 -0.0025547849479291 0.665133157498124 chr16 1245911
cg00018845 -0.00288146050807608 0.237291760985874 chr14 38067965
cg00018850 0.0124030575679773 0.0725782180048886 chr14 73066921
cg00019082 0.00868067419742587 0.0407687845530917 chr3 11057500
cg00019093 0.000269786857516621 0.79101098566414 chr13 30424932
cg00019118 0.00621239087991516 0.340234265429503 chr12 132851518
cg00019137 -0.000658498637620102 0.303177054441717 chr19 41103107
cg00019275 -0.00103179934694961 0.885268501647096 chr19 35249217
cg00019301 -0.00225677396121067 0.394535398075541 chr4 123843794
cg00019308 0.00154631357340476 0.489344423134015 chr1 234906904
cg00019351 0.000114140970568166 0.939038434238516 chr9 111238158
cg00019366 -0.000300215632548558 0.908894124095873 chr12 130623366
cg00019377 -0.000724034984433536 0.753947447842715 chr19 41035024
cg00019458 0.00673433620961081 0.124494580226653 chr1 7887942
cg00019511 0.00496429277316617 0.231266078331055 chr14 101201288
cg00019553 0.0103563539097056 0.0187505527805632 chr10 95097286
cg00019576 9.08991518115159e-05 0.823385011073106 chr8 144337537
cg00019607 0.00115420725887938 0.71029675957448 chr12 132282183
cg00019654 -0.0153783070230502 0.425210094782708 chr14 82148289
cg00019678 0.00349216516052395 0.535655908288814 chr12 110154229
cg00019746 0.0033454927120148 0.530034326449425 chr9 117482512
cg00019809 -6.96358772584449e-05 0.844226504415849 chr18 33647529
cg00019826 -0.000136727095027169 0.951708968130322 chr4 1554149
cg00019838 -0.00127705375476021 0.605161889472422 chr16 6571083
cg00019841 -0.0100096985416854 0.359907146242595 chr18 48256146
cg00019877 -0.00316679945735316 0.359004123741991 chr9 115773738
cg00019891 -0.00247914940209862 0.298037657027159 chr1 60336370
cg00019997 0.0062113596124267 0.341004155309491 chr7 108025567
cg00020052 0.000656068771944439 0.682266792130375 chr2 68546899
cg00020063 0.00410558549795559 0.485406304000093 chr5 177704545
cg00020133 0.00330092788373748 0.299194618144116 chr12 787939
cg00020172 -0.0278944456314679 0.31174255693832 chr6 31050373
cg00020175 0.00186944458535423 0.597028771560606 chr15 71124693
cg00020229 0.0038553952214021 0.381485937246569 chr9 109771270
cg00020297 3.42325371452666e-05 0.934313421864356 chr6 17600383
cg00020348 0.0027097050438894 0.563201915805325 chr7 142749542
cg00020383 -0.000626449242397191 0.965603950479264 chr20 17442844
cg00020390 0.000815717650572224 0.744787907759024 chr7 100727888
cg00020405 0.0156768770136658 0.0475778687801613 chr5 65439520
cg00020419 0.00446644860471557 0.227189400874473 chr6 43273548
cg00020450 0.00130074881153449 0.78365433371844 chr5 141245450
cg00020474 0.00272993322706337 0.495960667741775 chr1 8214963
cg00020617 -0.00065242724629462 0.74046156215132 chr4 185923877
cg00020622 -0.000321370763204885 0.424561246687004 chr2 144694680
cg00020720 -0.000509214910221635 0.724763005133416 chr1 84972482
cg00020794 0.00583095105850723 0.132451194058653 chr16 88824570
cg00020799 -0.005644695011585 0.133243814315588 chr12 94565092
cg00020807 0.0010605294974009 0.489896378181973 chr14 95982444
cg00020864 -0.000315461005615643 0.937303791996307 chr17 73471673
cg00020991 0.00130605051423621 0.766857830969847 chr4 169930429
cg00021022 -0.00459059907371091 0.0885224278977495 chr18 66099916
cg00021028 0.000697991015779184 0.738829236411755 chr21 45209230
cg00021030 -0.00213355102057221 0.618413837167791 chr17 27225770
cg00021101 -0.00750299087637854 0.0482095996401517 chr3 98531993
cg00021108 -0.000112892852862419 0.795100329860507 chr14 92980026
cg00021152 -0.000302109650284887 0.773224856910086 chr8 26367088
cg00021166 0.000492470138032515 0.788740374699859 chr12 27676702
cg00021237 0.000147351651158633 0.97689033047521 chr8 67525849
cg00021242 1.90723304801427e-05 0.997243440854766 chr15 29773425
cg00021256 -0.000915112093879565 0.731437733246846 chr2 219848373
cg00021264 -0.00203111073491736 0.576037896677797 chr2 85779671
cg00021275 0.0191241632619728 0.0116456172562614 chr2 128142155
cg00021325 -0.0120052684009214 0.226495258523005 chr14 91294412
cg00021340 0.000440522029550504 0.763116381196868 chr6 125791240
cg00021350 0.000948262239277826 0.431119371987562 chr7 107531384
cg00021413 0.00120785290009101 0.620361518040361 chr16 15876895
cg00021476 0.0254653356529834 0.240791915601628 chr16 85660215
cg00021513 -0.00274308527042405 0.479743285388757 chr16 85214746
cg00021527 -0.000863377906498528 0.397282102659694 chr17 34136180
cg00021539 -0.000957042457942472 0.0473692492839737 chr6 37225413
cg00021540 0.000999034681123343 0.576058562284024 chr17 75084649
cg00021550 -0.00243374846852702 0.164392582642498 chr1 54209080
cg00021576 0.00112214391995552 0.563227277185187 chr1 244211966
cg00021581 0.003956398587072 0.0989697011349039 chr14 88959372
cg00021663 0.00350954859994492 0.287569316502388 chr4 24282837
cg00021762 -0.008393842464034 0.0277498279205926 chr22 27832684
cg00021764 -0.00226400108815302 0.783373499257651 chr10 121262234
cg00021783 -0.00123154014199928 0.724598437380943 chr15 43398581
cg00021853 -0.00151419489243379 0.706548398907015 chr7 31803098
cg00021855 -0.0198849066025084 0.591591729965942 chr8 144690956
cg00021892 -0.0636878086711239 0.0658719435490233 chr1 153582521
cg00021895 -0.00470881529946325 0.223305435938197 chr17 80407704
cg00021933 0.00631219286228832 0.24328079965848 chr1 86082316
cg00021944 -0.00123967500188775 0.519185204097438 chr10 104005240
cg00021945 -0.00112544927324621 0.0692262541894426 chr19 52430920
cg00022021 0.000430678667315765 0.914909998152936 chr3 186926460
cg00022024 -0.00534310442172741 0.642040353986347 chr9 138800324
cg00022054 -0.000518828012063897 0.956386471745568 chr1 48177261
cg00022059 -7.04250042273778e-05 0.927948884135834 chr17 40055142
cg00022076 -0.00172444292612766 0.688326837100542 chr16 68293990
cg00022101 0.00375833505316765 0.651335612169648 chr10 129079552
cg00022138 0.00206745331293158 0.272298456765244 chr20 42085879
cg00022218 -0.00045608429817764 0.340302863058962 chr3 107241755
cg00022259 -0.00261235006055513 0.168974445248014 chr12 133385284
cg00022308 0.00403956497283734 0.41722356883803 chr2 27851831
cg00022318 0.012322888365758 0.171509436419767 chr1 37376084
cg00022401 0.00209303810516214 0.442823832435234 chr17 9930880
cg00022510 0.00338487102199033 0.324112192932436 chr3 155760533
cg00022594 -0.00750505460472762 0.076553005916354 chr19 15512550
cg00022633 -0.000538017157390005 0.705776218016538 chr13 26827877
cg00022688 0.00126346004299937 0.433103692731944 chr10 114136011
cg00022826 0.0037608365034158 0.54498625997856 chr4 47840733
cg00022866 0.00175204666320735 0.813835742300711 chr11 64108440
cg00022871 -0.00356459149930136 0.473116979309895 chr17 43884358
cg00022900 0.00592615700958105 0.291492294682979 chr8 94143534
cg00022908 -0.00202104880971587 0.582055417626401 chr1 184507736
cg00022966 -0.00242610005821785 0.208695035558985 chr1 205747925
cg00023001 0.000934380002234226 0.630728189888118 chr17 55938748
cg00023024 0.00178366948124762 0.806979596744169 chr1 23521272
cg00023056 0.000755274951334575 0.724400548379627 chr16 58059317
cg00023132 -0.00229966100081398 0.0321601939723029 chr3 69133948
cg00023154 0.00271923608878615 0.171915469756701 chr1 44872463
cg00023168 0.00299807103958568 0.0470958796142715 chr19 44669068
cg00023174 0.0121691768567305 0.0661194265860336 chr19 12202386
cg00023185 -0.00042710532585819 0.716874395578183 chr8 65489939
cg00023196 0.00133238353709794 0.723721333755639 chr7 158107180
cg00023197 0.00127976747310237 0.607822325605776 chr20 45280243
cg00023231 0.00269581190821234 0.59017898222228 chr7 156688215
cg00023233 0.00344491590014307 0.145052245308079 chr10 126077698
cg00023288 -0.00430288368709473 0.571470471981543 chr2 44223284
cg00023301 -0.00180248851518198 0.265195434208139 chr19 22737294
cg00023321 0.00103545805054317 0.470034314586473 chr6 31511363
cg00023345 -0.0035224897146139 0.283639797421428 chr17 61518492
cg00023351 -0.000878095696311931 0.694881801282622 chr12 79187938
cg00023363 -0.00721456974559473 0.20613325470085 chr8 134590224
cg00023411 -0.000225243901467868 0.953256135427033 chr2 72126422
cg00023464 -0.0266650186056626 0.0141487818126307 chr13 111267667
cg00023523 -0.015764596446723 0.0223987951477971 chr18 30459545
cg00023526 0.000311131514405571 0.91454978688056 chr9 23825847
cg00023648 0.000372724981477592 0.912205763242087 chr10 50265468
cg00023673 -0.000113034464377662 0.971561601492015 chr16 86755632
cg00023695 -4.54413097541816e-05 0.892333243740612 chr15 75230594
cg00023702 -0.00435504803584474 0.0398652221946263 chr1 114496771
cg00023726 0.000132395043193042 0.970167387027875 chr1 2839935
cg00023728 -0.00231006641194863 0.325189211813778 chr4 6329773
cg00023808 -0.00479067925725975 0.603653756991631 chr7 101944556
cg00023826 -0.00491092073506787 0.129985681293146 chr2 97493491
cg00023916 0.00536935620041237 0.614260736012166 chr16 19485518
cg00023919 0.00915537160466177 0.467676791955496 chr11 66839191
cg00024049 0.00706508704469266 0.409862742880287 chr21 34960006
cg00024086 -0.000645223524152082 0.774559172926638 chr7 156814491
cg00024102 -0.000971438702289516 0.753012393277424 chr7 3132247
cg00024244 0.00123992314799208 0.660556564493924 chr12 46661959
cg00024269 -0.00628454900569905 0.46882995149142 chr13 50961671
cg00024280 0.000423136351931357 0.367990897875915 chr19 17501257
cg00024304 0.000485732831765931 0.883157385343016 chr9 138772550
cg00024313 0.00569985856821282 0.30102958993518 chr8 80605837
cg00024367 0.0126436811364778 0.0871545238806247 chr8 37623731
cg00024377 0.00043596314587673 0.977972266861651 chr18 3666162
cg00024396 -0.0028442060743405 0.166434980760612 chr6 53214008
cg00024404 -0.0027328803894555 0.623611999179551 chr5 79552470
cg00024416 0.0395287041398701 0.0880128224289473 chr22 24240387
cg00024437 -0.00113375651866156 0.322231740796233 chr4 146828472
cg00024443 -0.00804938756466261 0.359848945405542 chr16 21569473
cg00024471 -0.0124840579315376 0.0831861059882873 chr3 188692547
cg00024472 0.000146355259064898 0.796999442318424 chr17 47573864
cg00024494 0.001044455183889 0.713444423236661 chr16 73096842
cg00024516 -0.00174620057874338 0.753740413470662 chr4 123506194
cg00024674 -0.011314324536305 0.0185006621826523 chr18 42606304
cg00024701 -0.00661405157327555 0.00157962165651838 chr9 100459801
cg00024705 -0.000952489159097901 0.494666255833772 chr2 32667477
cg00024720 0.00229110329738824 0.779980386509927 chr1 224727819
cg00024722 -0.00319041774747894 0.091714427953384 chr15 32163260
cg00024740 -0.000979838218538956 0.718597402457333 chr9 125869336
cg00024790 -0.000413875417297889 0.844207625289587 chr16 22385412
cg00024792 0.000574794457799323 0.90775869083872 chr2 72155468
cg00024812 0.000715078609082084 0.518406572866421 chr2 9564248
cg00024937 0.00222384172937203 0.637737066617783 chr1 192848662
cg00024967 0.000689266074299999 0.849088398704481 chr3 169377818
cg00024989 -0.00178643259035976 0.697228047597812 chr19 17902242
cg00024998 0.00725592903012451 0.517741538375444 chr20 56256842
cg00025063 0.0128784075475418 0.184522151512461 chr5 177628818
cg00025138 -0.000554133256999539 0.334481147641366 chr14 71275917
cg00025197 0.00563116390737318 0.61771350967636 chr2 240387066
cg00025211 0.00463946398281546 0.231986613185036 chr1 145588627
cg00025216 0.000366561383681307 0.816479789433063 chr5 118781384
cg00025278 0.00441203387777743 0.372924877026659 chr11 17429271
cg00025328 -0.00433074139121496 0.528133221336347 chr11 66405055
cg00025347 -0.00027715518835989 0.855460474914356 chr8 42359992
cg00025357 -0.0224124217474273 0.481279962537495 chr1 17577455
cg00025405 -0.00870721007170232 0.326987349259785 chr5 2135863
cg00025436 -0.00024832774025035 0.865309978806977 chr12 56660492
cg00025439 -0.00713341894603717 0.166849532769118 chr16 87856450
cg00025496 -0.000526716472080217 0.924861428176455 chr17 1057343
cg00025518 -0.0100279690873116 0.185387920106375 chr4 110570734
cg00025590 -0.0123968144294483 0.104040889648192 chr11 64850921
cg00025591 0.000926922519329392 0.478917220785462 chr21 48026043
cg00025626 0.000528361907867217 0.826346723660072 chr2 239049392
cg00025643 0.00239727818217476 0.640154108643615 chr1 37904694
cg00025663 0.00276821333601492 0.484964079811691 chr2 10827685
cg00025715 0.00275864633256075 0.484640944656787 chr19 58597097
cg00025795 0.000217908862419874 0.955710398616088 chr17 77983156
cg00025823 0.00294597141305975 0.762644046733219 chr17 43909151
cg00025877 0.000226126423888418 0.692836665896927 chr6 34164284
cg00025981 0.000327294814654154 0.695548255387956 chr13 42031281
cg00025982 -0.0012911604709567 0.675665462628953 chr13 47652872
cg00025991 0.00538567904693585 0.32855602107166 chr10 736625
cg00026030 0.00227188524221859 0.302997990591861 chr21 34100439
cg00026104 -0.000121307651249605 0.948827851831897 chr16 85855299
cg00026119 0.00131189807778869 0.531318120610715 chr12 124270439
cg00026141 -0.00556435479685584 0.267373600326814 chr3 191579258
cg00026183 -0.000281190838217441 0.966050731275463 chr9 140974474
cg00026222 -0.00118068587567816 0.665121795745582 chr1 2144244
cg00026230 0.00102185628583431 0.119029262742879 chr16 30064606
cg00026239 -0.00107865470753916 0.339072422568602 chr20 8286497
cg00026290 0.00314909913045117 0.367235027406455 chr4 10686554
cg00026302 -0.00347671562315195 0.515028810428705 chr3 42530598
cg00026341 -0.0102439662324173 0.204353893472626 chr6 49845521
cg00026346 0.00208242709791253 0.521504544365642 chr15 42267275
cg00026362 -0.00986674255057065 0.175979951487709 chr6 43858741
cg00026363 -0.00723041869260945 0.199212488232677 chr4 154720946
cg00026374 0.00439543908303441 0.0101013984424651 chr6 35464536
cg00026401 -0.018634176328227 0.0697939631239037 chr6 40445699
cg00026412 -0.00102558582415475 0.714547105501188 chr10 62059894
cg00026455 -0.000984908859754863 0.784016262950644 chr16 90032736
cg00026472 -0.000344440989184195 0.942864704640119 chr5 176074316
cg00026474 -0.000356613945669828 0.964765613269937 chr8 134585500
cg00026553 0.000688446340652188 0.922149675126969 chr15 90562839
cg00026554 0.00659943005192189 0.383633452910717 chr11 62573814
cg00026570 0.00710354640891707 0.245537017874142 chr19 35047549
cg00026603 -0.00145263524418821 0.570587217743402 chr13 73141877
cg00026703 -0.000998202445018268 0.873179444451867 chr15 96870030
cg00026729 0.00323638844565878 0.165406771913653 chr7 112758920
cg00026803 0.0185389974862361 0.110807903641849 chr1 160055253
cg00026853 -0.000530969542757956 0.498555444789372 chr16 30934156
cg00026857 -0.00435826760493083 0.00978465909705693 chr12 6619803
cg00026891 0.00447767944069543 0.458165818536706 chr17 39769294
cg00026909 -0.00223619628689958 0.890789632869862 chr1 58089001
cg00026919 -0.00101346227707709 0.517566411905182 chr13 40226031
cg00026920 -0.00618152151513296 0.154237176963895 chr14 101409592
cg00026974 -0.000970283257993222 0.848892886056276 chr17 42298151
cg00027029 0.0028265697256702 0.42332103143509 chr3 170783228
cg00027038 0.000535602649700508 0.769835025399114 chr10 12397123
cg00027081 0.00751593216971365 0.327536984795112 chr2 3325158
cg00027083 0.00029449449739719 0.557374179889467 chr18 5543801
cg00027114 -0.00292743491254406 0.402496935141201 chr7 42740486
cg00027232 0.00328528086038335 0.325772644302091 chr2 85547231
cg00027400 -0.00166578402634162 0.635116369781823 chr18 49866412
cg00027466 0.00330422089554266 0.470367514214419 chr1 156269048
cg00027499 -0.000156383240274944 0.685497909029036 chr16 30759507
cg00027570 0.0122656460850687 0.0664247646364754 chr1 117306669
cg00027619 -0.00054829282994441 0.918270371908429 chr2 46948734
cg00027650 0.00778536424740958 0.149019942649481 chr15 57510575
cg00027669 -0.00951692507403678 0.439374764522969 chr17 37382699
cg00027674 -0.000679011572079385 0.804744838620818 chr11 87908897
cg00027712 -0.00749555151989933 0.464282497448102 chr13 99668129
cg00027729 0.00104488300923435 0.741049965761896 chr16 31285773
cg00027808 -0.000234642202394621 0.53351267773158 chr12 49183319
cg00027940 -0.000908312953152259 0.849635920305632 chr1 22741050
cg00027948 0.00172552641345722 0.665041937496233 chr12 56531334
cg00027995 0.00195822765249525 0.389418397637182 chr15 39888093
cg00028013 0.0161343781018364 0.0486695035981841 chr15 74218697
cg00028034 0.0114274779447761 0.0716722373335835 chr20 30779307
cg00028056 0.00543830309263762 0.29156653563648 chr2 220407171
cg00028135 -0.00789625348499556 0.117140110399832 chr3 114343673
cg00028184 -0.000116366627659625 0.983223151840372 chr1 222638644
cg00028211 -0.00137634461731784 0.842259667772863 chr2 45028802
cg00028250 -0.000813206763596061 0.75091283719482 chr1 198952196
cg00028299 -0.00376389501196469 0.309618429935193 chr8 59170968
cg00028318 -0.000483216772735072 0.886213383018823 chr6 29570739
cg00028336 0.000509096329390962 0.910095163644432 chr4 186741788
cg00028338 -0.000375504564279721 0.755857894878366 chr4 1952723
cg00028429 -0.00539276779973724 0.531185430840083 chr15 101273479
cg00028431 0.00269886914982342 0.196582421370133 chr8 125564372
cg00028455 0.000331451338548643 0.80311749829222 chr6 126112406
cg00028480 0.000308899078669645 0.943540356882633 chr20 23007248
cg00028487 0.000162176072210268 0.934492382292329 chr19 53030711
cg00028515 -0.00394298027561864 0.419439717948989 chr3 187548756
cg00028595 -0.00318381763210709 0.460925699933473 chr12 64492784
cg00028598 -0.00478979428526709 0.105458932799185 chr15 27128633
cg00028636 -0.000542531127589031 0.909308396611117 chr12 6876321
cg00028678 0.00774109944957511 0.653043181912621 chr2 131674175
cg00028749 -0.00249911752426769 0.309674285182365 chr13 103451644
cg00028757 0.000456904592458396 0.209990379996638 chr6 31848498
cg00028813 -0.00192073978015021 0.256119102918569 chr8 9205352
cg00028829 0.000988023553560375 0.686017696437137 chr16 58768411
cg00028844 -0.0076728428509285 0.0921445802385028 chr20 43938184
cg00028870 -0.000583177622126159 0.730227112577766 chr3 138634861
cg00028881 0.00138235957867134 0.124947820252019 chr6 31632939
cg00028899 0.00430272485146895 0.110501333455026 chr5 149563153
cg00028918 -0.00164753378508168 0.414976909493838 chr5 159200479
cg00028929 -0.00896200962164135 0.247886933307366 chr12 52908478
cg00028935 0.012133020590282 0.00950926484854257 chr3 147114406
cg00029031 -0.000428655260002006 0.69560272113453 chr1 175440458
cg00029150 0.000943659004043818 0.558983780872964 chr3 195946348
cg00029161 0.000503511171026127 0.780699668468347 chr7 75268282
cg00029229 -0.00306032192299894 0.69026038578557 chr3 40722890
cg00029233 -0.00125722932820017 0.586843595432665 chr17 43227453
cg00029246 0.00393577954512101 0.593805811790545 chr7 137223417
cg00029256 -0.00140894749541 0.694800818550135 chr19 46143348
cg00029284 -0.0189363278201952 0.0221183068320167 chr12 111731203
cg00029336 -0.000920841902362794 0.77736618383339 chr2 178994309
cg00029353 0.002821398942657 0.0262894426170765 chr12 52241041
cg00029397 -0.00170543235911941 0.428187385639457 chr12 57940957
cg00029451 -0.000262724158207755 0.954593647327427 chr12 7636167
cg00029458 4.36056922754314e-05 0.98389477696098 chr19 13372996
cg00029465 -0.000163938511697674 0.965924626739837 chr11 34215141
cg00029521 0.00224187878810616 0.602419830501663 chr6 39272634
cg00029587 -0.000555994019060781 0.924956292201987 chr14 95703788
cg00029640 -7.6150512926608e-05 0.976252040814882 chr19 35770141
cg00029647 -0.00030422493619121 0.924580988602601 chr3 52821391
cg00029648 0.015675178291947 0.0541792093741859 chr2 45181635
cg00029678 0.000766413712152628 0.783102824616838 chr17 78354382
cg00029694 -0.00973051320544227 0.0297303093218788 chr6 7939581
cg00029701 0.00147778897473845 0.692383054257747 chr11 122751219
cg00029751 -3.54394758989082e-05 0.988182998805235 chr20 34597824
cg00029812 0.0046920792655726 0.423006672128395 chr17 40086367
cg00029821 -0.00180333693518167 0.388600713837921 chr6 147374493
cg00029822 -0.000538927036109645 0.0944291190149964 chr15 75871730
cg00029825 -0.0033351307604879 0.394722526521961 chr16 31500439
cg00029826 -0.000932174745780314 0.562919400923797 chr14 20801459
cg00029831 -0.000177513296807186 0.867615432467506 chr8 145653349
cg00029855 -0.00108500866852874 0.714206156470224 chr4 21197393
cg00029943 -0.00558038007614891 0.231549038885166 chr2 20636991
cg00029973 -0.00246029696929012 0.735295996576455 chr17 3501741
cg00029979 -0.00693863720339022 0.338077126993539 chr17 49027095
cg00030005 -0.00480184271669728 0.444991364956788 chr7 155129409
cg00030047 -0.000874738786141648 0.906953449491087 chr1 6268790
cg00030074 -0.00243747360093648 0.0744581005746278 chr17 12044494
cg00030290 0.00467059244120729 0.500882996686753 chr2 8717173
cg00030291 -0.00326309179214137 0.507342564795467 chr7 8302094
cg00030296 -0.000450182234308464 0.895743994432086 chr17 75318732
cg00030420 -0.0221686703987671 0.0577834914410406 chr5 140683772
cg00030422 0.000570920591359518 0.153196316513572 chr3 38080704
cg00030423 -0.000503290195218125 0.183784011673733 chr19 29704213
cg00030427 -0.00141726330674857 0.818943588955657 chr6 169562540
cg00030432 -0.0107531468152436 0.293888129552621 chr7 100028974
cg00030476 -0.00170331530052299 0.233341624156017 chr1 146642035
cg00030501 -0.00399348094393659 0.224795958990143 chr1 223181473
cg00030508 0.00992226073158547 0.00281908367326178 chr6 30139542
cg00030523 8.08191071911382e-05 0.981626219070983 chr12 97885353
cg00030584 0.00858440961274286 0.534704012790334 chr1 46988493
cg00030591 -0.00712723495383981 0.274943890320091 chr7 114060099
cg00030604 0.00803615428691768 0.463340121018926 chr1 2379831
cg00030627 0.00327574098493617 0.247127459296573 chr10 131811605
cg00030682 -0.0011381349470243 0.444265586648164 chr16 16175602
cg00030774 0.000781935455667992 0.828715933560122 chr15 29432143
cg00030795 -0.000173034532098222 0.581532041217856 chr6 33422380
cg00030807 -8.81144202646554e-05 0.985732932581968 chr8 1786072
cg00030816 0.000784780640031034 0.717709675381864 chr1 145507504
cg00030909 -0.00342438421266756 0.0454935064449722 chr17 47112296
cg00030959 0.00373934116237455 0.198599827064618 chr12 120340019
cg00031013 0.0104243665208201 0.0864194292380547 chr17 7757933
cg00031059 -0.00183453517711083 0.594532588776467 chr10 127854811
cg00031063 0.00596953040753443 0.083144925211797 chr1 17303752
cg00031105 -0.00168423850738637 0.571473426848584 chr6 33166117
cg00031162 0.00427519011980152 0.571128251982433 chr17 7453377
cg00031165 -0.00634658061831911 0.209118706554309 chr7 87258360
cg00031187 -0.00144945143061062 0.619188881159872 chr12 31522997
cg00031256 -0.000469390612903682 0.369360882921788 chr6 2842255
cg00031277 0.000127135181241603 0.959109058780309 chr4 101943443
cg00031340 -0.00262821706593897 0.0726621671180017 chr16 81130212
cg00031346 -0.0055716439039112 0.468630609118438 chr6 168478519
cg00031362 0.00377336658449982 0.694416728222534 chr7 30384280
cg00031393 0.0114608457985676 0.161742791570269 chr13 52263654
cg00031402 -0.000951324099642993 0.452358526956194 chr10 73612154
cg00031456 0.00101536476059951 0.31946666720834 chr1 109234919
cg00031476 0.00312983073271722 0.402732664962635 chr2 28114244
cg00031491 0.00219696769814262 0.266829309424577 chr6 31837439
cg00031550 -0.00130735369282058 0.496812480507715 chr4 164172474
cg00031568 -0.00910405747459523 0.310769770671891 chr2 11679622
cg00031663 4.73101964719589e-05 0.882966273483025 chr19 10654640
cg00031708 -0.0010533232509176 0.845880292575724 chr7 23051361
cg00031722 -0.000616841795125451 0.633948643589465 chr8 57361263
cg00031779 -0.00132576468192434 0.713905217204522 chr18 56296243
cg00031803 0.00724914010578577 0.270756249857391 chr2 11527265
cg00031823 0.00187455214576325 0.647444649324106 chr9 138915692
cg00031896 0.00383573266665922 0.342345272370412 chr12 122020205
cg00031999 0.00481009931125766 0.28266177092116 chr9 140953581
cg00032094 0.000137163452206828 0.970114056306483 chr11 27883735
cg00032173 -0.00382660353409283 0.203520512143809 chr20 50792666
cg00032184 -0.00140585189823162 0.555562450279222 chr14 55832876
cg00032192 -0.00082732622641365 0.604594831022086 chr19 12818196
cg00032195 -0.00229648754564914 0.143785316611429 chr17 48946802
cg00032227 -0.000214979014666412 0.756688696239669 chr17 72772512
cg00032308 -0.0016244488254351 0.427951671343577 chr6 123107591
cg00032336 -0.000179359682101154 0.721575101646955 chr17 15902855
cg00032366 -0.00882658012830219 0.206373492671483 chr19 5692159
cg00032376 0.00105480130743752 0.769620440467195 chr20 31315599
cg00032391 -0.000298206303031523 0.977987674328776 chr18 35157669
cg00032458 0.00650819755905149 0.0456842044317504 chr1 225650412
cg00032490 -0.000348941949955664 0.887606883848481 chr12 131402349
cg00032544 -0.00126674843822108 0.859829064897229 chr11 119680597
cg00032576 0.00445368032998892 0.25516026517664 chr7 111709222
cg00032609 -0.00544091298603975 0.541339231677637 chr20 57606607
cg00032610 0.0045204468007183 0.283716123730212 chr8 711064
cg00032637 0.00123525402491346 0.521783952657677 chr2 228160709
cg00032661 -0.0087090400699468 0.361443090878907 chr3 46129521
cg00032664 0.0036553334040668 0.0513010881213342 chr3 125237438
cg00032703 0.00152011687050026 0.750515070616416 chr11 102329514
cg00032756 -0.000256844152835761 0.940692713350567 chr12 45268999
cg00032789 -0.00235512345129948 0.157188276203616 chr3 49377369
cg00032805 0.00155742686186465 0.458108645817761 chr4 165304473
cg00032852 0.00223860706828477 0.438677711567951 chr7 132767132
cg00032879 -0.00669588799521044 0.155871409733713 chr1 2304264
cg00032884 -0.00127052172493875 0.863051265735729 chr2 48540671
cg00032912 0.0128928954815994 0.0891700934623461 chr15 96887529
cg00032923 0.00548515603723442 0.00742589592171874 chr19 3107299
cg00032956 0.00750564701906833 0.393542932441593 chr3 49460005
cg00032959 0.00309333325641782 0.287300989018658 chr16 71326879
cg00033066 -8.91557183995374e-05 0.949701931709105 chr6 84447300
cg00033127 -0.0022446804036171 0.022620249547723 chr1 99127446
cg00033155 0.00467799415900036 0.597816343164999 chr2 110925418
cg00033165 -0.000143523011994015 0.948614928682649 chr4 169952114
cg00033191 -7.03809208763267e-05 0.969007537427377 chr14 72168850
cg00033202 0.00652477659200898 0.649119137825194 chr4 123958982
cg00033215 -0.00400759211196676 0.444215893712253 chr10 7773345
cg00033220 -0.000917371525845752 0.197323703813517 chr18 3451606
cg00033304 0.00152150401320653 0.555872397293655 chr3 185302692
cg00033334 0.000655323703933114 0.687145490056988 chr12 123877320
cg00033440 0.00491955262013654 0.212087816471642 chr12 47601952
cg00033457 -0.000599577059737518 0.116510710508781 chr8 74884507
cg00033490 -0.00169874674629719 0.233478187943567 chr7 87027887
cg00033533 0.000541799628668823 0.828352313187219 chr9 35116375
cg00033551 0.0046728334290199 0.082415118088667 chr16 4738568
cg00033580 -0.00292019270539405 0.463635307779216 chr1 46034265
cg00033666 0.00185339851299782 0.774136195398085 chr15 96887043
cg00033668 -0.000330922186578223 0.384329041536341 chr12 15942561
cg00033678 -9.72352505900767e-06 0.996833941140992 chr1 221952060
cg00033703 -0.00640773044186153 0.0897484078490919 chr15 63566255
cg00033706 0.00172209323369557 0.376867365012503 chr12 110792699
cg00033748 -0.00338670991178928 0.285025880022153 chr10 15627056
cg00033750 0.00322432455754138 0.680549419047709 chr15 77268894
cg00033773 -0.00130289745101528 0.697239881850624 chr19 12779366
cg00033806 0.000415281118722767 0.894340015820233 chr8 143356113
cg00033818 0.0220791186140275 0.0145152643794039 chr13 99935883
cg00033826 -0.00215322605687182 0.276038351002296 chr17 27622746
cg00033834 -0.00435881347799045 0.499945459231476 chr10 135018844
cg00033877 -0.000330871288859455 0.968548487768481 chr13 113419845
cg00033950 5.44358037727231e-05 0.983393415509628 chr22 30742504
cg00033992 -0.00211580242101883 0.646440266213874 chr11 65316534
cg00034019 0.000564958863307685 0.10752996276776 chr6 42018228
cg00034039 -0.000214571310929378 0.944390057513633 chr9 74526266
cg00034076 -0.000671928629859087 0.622546537312043 chr8 85096037
cg00034130 -0.00186311162389483 0.488260407126497 chr11 3862931
cg00034241 0.00857238464804721 0.131180729671699 chr6 13406447
cg00034257 -0.000897325017775775 0.754215767318349 chr5 101727058
cg00034300 -0.00416494528984849 0.346415295796554 chr3 171496417
cg00034316 -0.00023177028288042 0.915378201441942 chr9 97751139
cg00034338 0.00373838193327478 0.816984168485971 chr6 143386398
cg00034360 0.00114217240372029 0.579632575509146 chr12 49962678
cg00034376 0.00252290860911487 0.067585976144034 chr2 64068959
cg00034409 -0.00935974138776405 0.608263996107727 chr15 48008810
cg00034416 -0.000159963787175217 0.649426648047099 chr1 155278724
cg00034425 -0.00205209508921323 0.520052056854794 chr6 30864248
cg00034555 0.000237659483978354 0.817750777313537 chr19 14202331
cg00034559 -0.0142161594791757 0.0793943287705304 chr2 39892124
cg00034574 -0.0056162973087632 0.282654166609965 chr20 62397348
cg00034604 0.00172638922670295 0.642116239431138 chr8 54787585
cg00034611 0.00638136660143266 0.160952739067594 chr16 89229269
cg00034635 0.00464867937772313 0.384145164255271 chr17 27301934
cg00034650 9.80035787310172e-05 0.737588074729353 chr17 76987444
cg00034668 0.000592433854812 0.820344223045038 chr6 162531181
cg00034755 -0.00175692659482433 0.818999913574106 chr22 50918361
cg00034769 -0.000838693664405108 0.913929076576571 chr14 98444533
cg00034781 -0.000229700128620892 0.908147867582741 chr2 234400085
cg00034798 0.00135861458153419 0.712966330639902 chr1 53982054
cg00034823 -0.000185531244793015 0.921134802473384 chr10 1172672
cg00034853 0.00268970395399088 0.57604058313124 chr6 76802339
cg00035000 0.000269088582885369 0.886332440569966 chr1 25255003
cg00035008 -0.00256425482291939 0.132538614872173 chr4 3147636
cg00035074 -0.000691781650265099 0.85384236815039 chr7 2701567
cg00035083 0.00346623868963081 0.460236815072572 chr17 17450288
cg00035220 0.00264532220957053 0.431808034285848 chr7 158197980
cg00035237 -0.000172546249069466 0.793978585949762 chr1 31538879
cg00035249 -0.000550816458951064 0.436695281472006 chr1 228270481
cg00035268 -0.00116744520567328 0.185978033115091 chr6 168225394
cg00035316 0.000539649878364057 0.52842132757479 chr2 176993017
cg00035347 -0.0125975414312676 0.552734502625162 chr10 104953608
cg00035348 -0.00208688828036648 0.594590921689706 chr9 84027287
cg00035389 -0.00228545257486568 0.225279562547971 chr7 148844258
cg00035453 0.00246077645609423 0.293907944990238 chr12 46122355
cg00035505 -0.000890066175514092 0.812572406094863 chr11 57415654
cg00035583 -0.00606357727986712 0.137227930089758 chr1 96116447
cg00035623 -0.00131381550678909 0.526729848463968 chr19 55919836
cg00035630 -0.00155112847018635 0.202330724455052 chr11 33036664
cg00035673 0.00707099553354632 0.404960774544393 chr6 33287504
cg00035812 0.000725365648357679 0.657504504775809 chr2 204193378
cg00035847 0.00511397616622414 0.740593240196612 chr1 29557016
cg00035869 0.00479202390297938 0.518727059811189 chr6 170462469
cg00035877 -0.000789748292008466 0.859968993363633 chr2 60792522
cg00035889 0.00243545410460079 0.0189539649008906 chr4 38689910
cg00035923 0.00349873314691857 0.390369112861461 chr7 1104035
cg00035937 0.00158252655692984 0.746119081290025 chr7 91874085
cg00035945 0.00566994138317229 0.285982164732901 chr4 75859212
cg00035969 0.00518862188521109 0.143406758692723 chr1 112159097
cg00035980 0.000378840099194013 0.762470056121817 chr13 113600332
cg00036011 0.00394078682316295 0.007364764630064 chr6 26271718
cg00036110 0.00138721545499345 0.865572849776775 chr1 40146660
cg00036114 0.000580729297830738 0.812402954282298 chr3 160116951
cg00036119 -0.0177270308993381 0.22025744241508 chr16 7277833
cg00036137 -0.00636641517899387 0.13891599907177 chr19 56688439
cg00036171 -0.00196897160409358 0.407158581281391 chr17 49119823
cg00036258 -0.000264522798514209 0.953266582574084 chr16 4029218
cg00036279 -0.00248740732207264 0.530637557491033 chr8 101245317
cg00036299 -0.00270116567286201 0.565564106639883 chr16 10277505
cg00036324 0.0163407508745812 0.0263911489733226 chr10 134693667
cg00036328 0.00210581578439427 0.36359132959396 chr12 123465816
cg00036352 -0.0272410028577332 0.308755145135055 chr8 144636448
cg00036369 0.00125195217216554 0.683301785627297 chr3 63988378
cg00036386 -0.000360170932348595 0.656258705017531 chr2 74691992
cg00036408 0.00747024501139514 0.112865303418955 chr17 79316841
cg00036440 -0.000202793457807023 0.914161647998373 chr16 3507875
cg00036558 0.00341149051685897 0.536856436390598 chr5 153967170
cg00036570 0.00183840696613402 0.633905342312009 chr2 234384319
cg00036585 -0.000369275684549226 0.920422398956534 chr6 164441131
cg00036588 0.000854568890558222 0.899059489417194 chr20 35275710
cg00036599 -0.00262459736580936 0.256728772148445 chr1 150252074
cg00036619 0.000283652774713962 0.931941288327438 chr4 141196871
cg00036664 0.0027685508473069 0.245475956636854 chr4 185938303
cg00036710 0.00480240493125774 0.555571655857938 chr2 230877197
cg00036723 0.0171378378325075 0.0844674706431902 chr17 32688878
cg00036732 0.00031585172386212 0.929508696360897 chr10 102767507
cg00036871 0.00434297577573526 0.475851805179522 chr2 220436894
cg00036976 0.00172761502558313 0.59786400688098 chr16 85343281
cg00037013 0.00744064065911758 0.187959354940858 chr2 219722536
cg00037026 -0.00461815957856108 0.355910116973257 chr8 92477559
cg00037058 -0.000235625795007179 0.55518581382191 chr2 178977341
cg00037131 -0.00692691751924884 0.243047140852753 chr5 134915080
cg00037153 0.00234275940384506 0.114791448077569 chr3 128216699
cg00037186 -0.00692278932546124 0.100619965091354 chr16 66959402
cg00037187 -0.00323227449129661 0.412614852225525 chr12 6713881
cg00037188 -0.00373093655380164 0.327570522341798 chr3 62248774
cg00037223 -0.00169009883405268 0.662929851818087 chr16 29821824
cg00037314 5.09019729779084e-05 0.951945599885445 chr19 14274039
cg00037376 -0.00456199148512831 0.0504268679990034 chr5 71552763
cg00037388 -0.00221813324156316 0.38794902392352 chr2 54951307
cg00037400 -0.000332149981672094 0.903915261622544 chr16 89642613
cg00037406 0.0017739708455718 0.532702941836247 chr19 835147
cg00037441 0.00200435662825524 0.525300181417485 chr6 117198428
cg00037457 -0.00195468975835372 0.762127595331648 chr17 59531744
cg00037458 0.00260966492578913 0.746513063086137 chr11 130296851
cg00037614 -0.00325726324044339 0.365464836166901 chr4 157564744
cg00037635 -0.00144935093994746 0.0248893229936901 chr12 65672728
cg00037671 -0.00739894351130954 0.52113031373218 chr20 4070556
cg00037681 0.00591407038933233 0.428682577203526 chr12 47610371
cg00037728 0.00164954049580284 0.567196432514599 chr10 5803139
cg00037755 -0.000175762316891832 0.913760989947938 chr15 81467321
cg00037763 -0.00202004375469081 0.69567603501018 chr18 42281763
cg00037806 -0.0062419481211959 0.0100149216289486 chr7 88029971
cg00037856 0.00606301179608236 0.14522305298855 chr3 127633627
cg00037940 -0.00203926214569982 0.254636920951027 chr3 138479285
cg00037952 0.000528184602098585 0.792755349950771 chr10 104535276
cg00037986 -0.00298104226216403 0.169262653082301 chr6 107020351
cg00038046 -0.000927043591422243 0.316230639415405 chr10 52083867
cg00038167 -0.00966566098893539 0.0495763359534024 chr19 7598438
cg00038193 0.000321483009458887 0.939414753037577 chr12 123498508
cg00038239 0.000278731613501741 0.379929774166798 chr17 42090466
cg00038298 -0.000414128744998878 0.799685733608835 chr3 49235033
cg00038342 0.00125822952278358 0.706149698990802 chr2 1651130
cg00038358 -0.00100975370931736 0.536147141112717 chr17 13210611
cg00038376 0.00112277720297502 0.625404692059255 chr5 77165147
cg00038436 0.00303320838097902 0.112676320404274 chr16 4323541
cg00038446 -0.000593500781961075 0.866710312875005 chr1 172635668
cg00038450 0.00210438290986688 0.559362770311475 chr8 42135385
cg00038503 -0.00397067948701518 0.703530377117293 chr4 122060992
cg00038590 -0.00309847777548018 0.475422885482101 chr3 29709960
cg00038665 -0.00189894598216218 0.0990263741899084 chr4 128798826
cg00038681 0.000320335770418434 0.899433689702947 chr3 77517922
cg00038688 0.00429514799621964 0.138925769486777 chr1 149879838
cg00038736 0.0181607268507334 0.208487277655232 chr19 38877134
cg00038760 -0.00436766003570908 0.335010628750891 chr3 158910258
cg00038791 -0.0034036120648726 0.71637108476218 chr5 133473626
cg00038857 0.00627633408162602 0.345170534838716 chr17 32645753
cg00038877 0.000410815221916869 0.848582265123474 chr1 227172604
cg00038997 -0.000771716929223753 0.800723681417823 chr6 33840211
cg00039016 -0.00014723621052137 0.913732128587332 chr16 87421584
cg00039048 0.00135741784295957 0.860750466318332 chr21 16423363
cg00039057 0.00430973127593598 0.422590929727231 chr22 30162510
cg00039070 -0.00261660675263658 0.116003424640876 chr7 133167057
cg00039129 0.00137735063808745 0.687799071350985 chr6 166100251
cg00039142 -0.00513524710320957 0.290997603297356 chr21 47570432
cg00039147 -0.0095016459061355 0.31457632851993 chr17 35194628
cg00039170 -0.00368167967712571 0.52957880086198 chr3 18480381
cg00039173 -0.000687352271868965 0.76631297894056 chr1 48519571
cg00039176 0.0284219500130934 0.172191479441014 chr5 140753076
cg00039177 -0.00114468093887918 0.258927847430007 chr6 33385850
cg00039180 0.00110313761657791 0.727938598873907 chr9 122060324
cg00039279 -0.0001772706580391 0.936835293483163 chr17 72866822
cg00039326 -6.49930203213975e-05 0.982591110778936 chr1 36615845
cg00039441 -0.00104223904786392 0.126557399496465 chr2 176957473
cg00039463 0.00394857886383966 0.639194937312756 chr16 3931489
cg00039478 -0.00605653563432163 0.25706394198415 chr16 2347504
cg00039480 -0.00432672176372598 0.452943911062792 chr17 19620267
cg00039505 0.00164225844070442 0.366404347475346 chr16 85855180
cg00039564 0.00152625403051547 0.646521166131679 chr7 27780592
cg00039593 -0.00749051519266388 0.213631820092846 chr5 15774448
cg00039627 -0.000405489881257318 0.614332423432226 chr2 239143216
cg00039662 -0.00576941826462773 0.484652893725805 chr3 114759881
cg00039672 -0.00496100735188373 0.376774935301355 chr5 148592331
cg00039793 -0.000367407764256703 0.33637847569594 chr10 120925308
cg00039794 0.000193950665826745 0.693942265115688 chr2 109403368
cg00039795 0.00158579948282077 0.735497024603968 chr16 86351006
cg00039845 0.00141385115833672 0.615057208933653 chr14 76501445
cg00039864 0.000316684043857916 0.96977548032761 chr5 177950666
cg00039913 -0.00183656770104516 0.664140019529526 chr3 33033380
cg00039945 0.000159950744870361 0.977883619559098 chr1 202243698
cg00039998 -0.0017713538486282 0.577934462648979 chr8 133069361
cg00040007 -0.00184398771194224 0.211027780710171 chr15 41222276
cg00040008 -0.00663396981857295 0.0339961441400269 chr4 166128394
cg00040027 -0.00196809237346777 0.192145450252815 chr2 172747482
cg00040047 -0.00330973490211424 0.0127477950587892 chr2 162021002
cg00040278 0.026872337193986 0.00860361241964798 chr16 8961318
cg00040288 0.0080702585576958 0.414852275512244 chr2 1623952
cg00040312 0.000281305449262204 0.93599343805706 chr12 54424679
cg00040322 -0.00484098887557144 0.556523587371056 chr2 11240641
cg00040367 0.000162858868535933 0.642194482249502 chr1 169337476
cg00040380 -0.00115071235185982 0.634868508204307 chr1 153963107
cg00040393 -0.00108569409306597 0.715647139057034 chr2 38912337
cg00040423 -0.000812121218999012 0.718968126999003 chr6 30293951
cg00040426 -0.00697272320762462 0.314781885273586 chr9 138413253
cg00040427 0.00237672696755032 0.272008979141095 chr19 14044197
cg00040466 -0.00988486853531877 0.499313411311532 chr6 168918597
cg00040486 -0.00342454169315045 0.123828803755099 chr8 123790743
cg00040504 -0.00809043243460179 0.229463780111997 chr12 90327061
cg00040530 0.00368982750482718 0.3423630335679 chr2 242835364
cg00040566 -0.00031888099943923 0.891451404516835 chr10 131637099
cg00040569 0.00169036922349339 0.13738294055548 chr19 44438813
cg00040588 0.0239695000749398 0.102325513564949 chr1 1290712
cg00040590 -0.0151385574468521 0.17880006373388 chr22 17897985
cg00040592 -0.00100812405470514 0.746301214260135 chr5 145317425
cg00040663 -0.00515562728197709 0.183727160396055 chr2 162565584
cg00040688 -0.000472736795094371 0.883790694414589 chr11 94861428
cg00040708 0.00133724068579738 0.713188699225232 chr3 49838627
cg00040738 0.00265312227623595 0.661823225309953 chr1 31632794
cg00040749 0.00386648366766053 0.270466518482193 chr2 62556079
cg00040761 -0.003253483784389 0.0547262920885382 chr9 15502598
cg00040781 0.00875351696725845 0.0683809318072189 chr20 3851991
cg00040825 0.0200210297541259 0.033327142849231 chr19 19505975
cg00040861 0.00219406214321872 0.117552628830913 chr19 2328391
cg00040862 -0.00282008434993259 0.466177521363068 chr2 1416889
cg00040873 -0.00421810518823651 0.395454116189182 chr16 2009157
cg00040934 -0.0047879117460594 0.00352206397805118 chr1 207641063
cg00040945 -0.000187244260055975 0.562480034116041 chr15 83680531
cg00040986 -0.00212714486644149 0.529620216126659 chr1 156956639
cg00041014 0.000978669020807308 0.762782315234372 chr1 52498044
cg00041030 0.00673142133444733 0.34564163796472 chr14 91694672
cg00041053 -0.00642718286729639 0.0239148115122781 chr19 56057386
cg00041083 -0.00104894044838112 0.827825072039518 chr16 4424148
cg00041084 -0.000833346972053958 0.690205652026228 chr5 64398983
cg00041270 0.00120713797750144 0.859110252659259 chr4 26016797
cg00041328 0.000123396036125694 0.888957438586531 chr17 3749806
cg00041368 -0.00131345369085127 0.604432475945778 chr18 3879131
cg00041401 0.00209565587226625 0.141712310317166 chr1 114414408
cg00041515 -0.00146501199196446 0.726120115626236 chr8 22844615
cg00041575 0.00200406341829515 0.822325474739939 chr11 2322741
cg00041599 -0.00188032390582762 0.248642610097641 chr5 176240038
cg00041636 0.000393124678385198 0.934205011490599 chr15 78953682
cg00041666 -0.00379710099198462 0.397811696388508 chr6 152702330
cg00041759 -0.00103381096303256 0.629564643922816 chr11 66024941
cg00041829 0.00161922258001552 0.589624473217596 chr2 7870747
cg00041865 -0.000194730661639406 0.860972899775689 chr5 14904423
cg00041872 0.00170501180911178 0.328503254819289 chr1 46632690
cg00041873 -0.000976983334087014 0.35473830692132 chr7 99138983
cg00041898 -0.0030487459204666 0.287201269876325 chr8 143358426
cg00041901 -0.000981692473779324 0.509535092869109 chr6 109703809
cg00041980 0.000317821860885427 0.874473818761754 chr6 155650986
cg00041995 0.000258066498830169 0.902322105413936 chr18 12686391
cg00042059 -0.00155139780461137 0.568608079178947 chr2 55087588
cg00042073 -0.00192292398649827 0.166298291214621 chr12 113608536
cg00042080 0.00122396413586011 0.595492919463921 chr14 36139055
cg00042081 -9.55262719482992e-05 0.958372298348906 chr6 127475733
cg00042144 9.90469204674958e-06 0.985231395674851 chr1 209958035
cg00042186 -0.00106459449336036 0.819193624025584 chr2 47748839
cg00042199 -0.00438288989182123 0.153161349699799 chr5 33276146
cg00042205 0.00314234522797064 0.563716270056367 chr10 129720592
cg00042208 -0.00399184210054579 0.200649318955471 chr5 173044350
cg00042244 0.00502878492118134 0.601640175937373 chr6 36803083
cg00042263 -0.011903632184219 0.141777120355761 chr2 118503396
cg00042325 -0.00259405674343048 0.553083944761573 chr7 150104655
cg00042356 -0.000302741033342308 0.514345047280255 chr1 8021962
cg00042409 0.00749655092503944 0.485988194434755 chr3 113232968
cg00042419 0.00487064972067656 0.437279601611491 chr22 32879152
cg00042433 -0.00314172158385862 0.487185005510752 chr22 48974455
cg00042478 -0.000317761907123486 0.670336009280302 chr5 14710790
cg00042489 0.000293885131398978 0.969882007886513 chr1 227072161
cg00042568 0.00421575543944747 0.400160975985384 chr3 14987939
cg00042637 -0.000335948662548214 0.799037068126346 chr8 134308784
cg00042650 -0.000755009759223959 0.757962615506659 chr19 38074445
cg00042654 0.00115084494856849 0.885131879304059 chr2 170199708
cg00042683 0.000139847250064016 0.891968738587561 chr15 45487475
cg00042733 -0.000579270174585933 0.625756210241438 chr21 35006014
cg00042810 -0.00123186122902822 0.759464554949073 chr19 52150700
cg00042837 0.000392123356728281 0.886075189439498 chr17 37028650
cg00042854 -0.000870206779460722 0.628877794386063 chr22 30598276
cg00042874 -0.000147967204419687 0.888403340820959 chr17 40830166
cg00042882 0.00860579025284746 0.261023815273117 chr7 100796809
cg00042896 -0.00735923350216357 0.118250157081814 chr1 56534708
cg00042914 -0.000123200908304298 0.967661993923283 chr18 24446311
cg00042969 0.00330267644341963 0.825486516525114 chr19 40882392
cg00042994 -0.00399451266781102 0.00747121313610981 chr20 36354111
cg00043004 0.00595556577660883 0.363848619706877 chr16 2030892
cg00043005 -0.00245990346835518 0.757055601233294 chr19 2227429
cg00043043 -0.000372681957714931 0.773901723585674 chr7 92154718
cg00043080 -0.000987104671738927 0.418335861278547 chr19 40853155
cg00043095 -0.000414292751585112 0.644926837591862 chr2 223289277
cg00043234 0.00933042798476949 0.139856877534564 chr15 80324492
cg00043265 0.00108823273919326 0.567839683557306 chr14 55738961
cg00043284 -0.000813891019975749 0.651827456190024 chr17 77955342
cg00043347 -0.00140804924985302 0.744686541447664 chr1 24613066
cg00043361 3.6897413691886e-05 0.981319308423846 chr8 6456451
cg00043364 -0.00355081198548817 0.274919822040838 chr5 133916105
cg00043371 -8.09915690991778e-05 0.868502436725167 chr17 71188425
cg00043379 -0.0042250648366401 0.0554145132291027 chr11 69634240
cg00043405 -0.00432696799098683 0.0447055892105103 chr19 35654249
cg00043430 -0.00503435085859012 0.507105000947579 chr9 102668155
cg00043444 0.000185974734388209 0.882815802202622 chr6 134384706
cg00043510 -0.000687670290761299 0.807321439785953 chr1 235814134
cg00043524 -0.0030682140678248 0.0354348254232067 chr6 169951954
cg00043564 0.00483307244240527 0.486112852469934 chr7 101005832
cg00043591 0.000414802427108114 0.948466084672306 chr7 156874860
cg00043599 -0.000110223472557724 0.985895900287896 chr1 45274600
cg00043664 -0.00163265511547644 0.712560505859352 chr14 62357432
cg00043771 0.0078420639076646 0.244750223204279 chr16 49958026
cg00043784 0.000436093059558308 0.926292961876167 chr2 64438040
cg00043788 0.00520082619585584 0.221627479468707 chr20 25062754
cg00043800 0.00170963394564461 0.726118804397446 chr2 74612144
cg00043819 0.00153892621128502 0.470730865315889 chr4 185942529
cg00043905 0.00117474309548291 0.729036891753024 chr18 60280313
cg00043949 0.00835032762291207 0.05078628540772 chr6 169900951
cg00044052 -0.00609580248472154 0.353344461374439 chr5 107817153
cg00044097 -0.00702234796396171 0.107584379615914 chr2 106055153
cg00044103 2.39564343954245e-05 0.995663742758157 chr12 53565451
cg00044143 0.00725370061267055 0.273869896179418 chr1 145579432
cg00044170 -1.60835776067332e-05 0.959743635245549 chr12 2986348
cg00044179 -0.00187378606922442 0.67344032460978 chr22 23492229
cg00044210 0.00212361820179905 0.486090666001898 chr7 154390803
cg00044245 -0.00249635291168922 0.265743339400949 chr6 94128889
cg00044249 0.00474815710172221 0.152822629583619 chr15 90768542
cg00044289 0.00138710768491407 0.577572722969088 chr12 121019603
cg00044299 0.000636073299418022 0.682002896816825 chr18 24126361
cg00044318 0.00433191560823606 0.403992533205797 chr19 34988751
cg00044323 -0.0027702596492723 0.51320597192383 chr10 114867228
cg00044354 0.0236557368775926 0.220525459289559 chr1 67389884
cg00044372 0.00157766127041363 0.765632396732759 chr16 85070825
cg00044430 -0.000259676426347867 0.551546012676333 chr16 71757042
cg00044440 0.00427457600805418 0.578765591754138 chr5 138671449
cg00044448 0.00295582735764983 0.66396921695839 chr17 36765427
cg00044463 0.00452164140500007 0.134356361548911 chr1 184006933
cg00044488 0.00356346191095045 0.0704967726749754 chr7 158334456
cg00044497 -2.01241888351951e-05 0.99634964218164 chr18 66444464
cg00044505 0.00874970518487019 0.320500558846271 chr8 48649086
cg00044545 -0.003291069783746 0.26965554747912 chr21 43107320
cg00044551 -0.00093799868131909 0.808501679687616 chr13 25185219
cg00044638 0.00212184359288574 0.48524586568058 chr7 151447593
cg00044665 0.00460688303660129 0.283691343815395 chr16 66400411
cg00044729 0.00319639460870432 0.753448491676274 chr22 40290976
cg00044757 0.000824895747769446 0.769979828387395 chr11 64852994
cg00044796 -0.00286776995954103 0.947931415643831 chr1 146552390
cg00044807 0.000754765068402244 0.942983817315856 chr20 61184164
cg00044848 -0.00177363186755606 0.62847764737203 chr13 80092283
cg00044950 0.00478508613026672 0.0663585026401792 chr6 31855393
cg00044968 0.00221041363867622 0.0804805471360238 chr11 116644101
cg00044995 0.0124563548106283 0.021457595845469 chr19 408683
cg00045008 0.000963841411800062 0.842067507654788 chr1 203069387
cg00045016 0.00677209688495941 0.446537203175932 chr12 53847514
cg00045025 -0.00467393119821784 0.438059653473749 chr3 71295335
cg00045061 -0.00161764264452092 0.45731668357487 chr8 59571437
cg00045114 -0.000526521478219967 0.960752252807683 chr1 172674159
cg00045118 -0.00365340439853471 0.470486806812804 chr8 93076177
cg00045163 0.00356199514809409 0.00336739777241438 chr5 150857188
cg00045190 -0.000195175790153972 0.761286154919914 chr6 33216612
cg00045227 -0.0175012042673448 0.292094098924429 chr11 56467944
cg00045248 0.00324600451093675 0.298849672147062 chr14 24654711
cg00045273 -0.0025640401688896 0.479958640471497 chr3 197119863
cg00045275 0.00112317563357695 0.276475880495378 chr1 43389643
cg00045303 -7.03771458281815e-05 0.835533411684214 chr21 37432620
cg00045357 -0.00451349017596078 0.0727096168941351 chr5 138750111
cg00045416 -0.00228184724334297 0.221113820797926 chr3 156870079
cg00045439 0.00162507032129381 0.417045168110592 chr4 107238125
cg00045515 -0.000323401092621052 0.913915275245385 chr20 35723332
cg00045592 0.00701565378320787 0.251882677134035 chr1 160714299
cg00045607 -0.000939853950334916 0.689022136111132 chr1 161039690
cg00045690 0.00230738570879331 0.762443336377472 chr6 32825897
cg00045712 0.00276396530505922 0.563425980200976 chr8 105211762
cg00045753 0.00228668451081847 0.505192221758505 chr9 123630545
cg00045762 -0.00252948704988171 0.747383873318932 chr5 167181762
cg00045763 -6.37378646955127e-05 0.969374477497992 chr5 111093619
cg00045787 0.00369540406593119 0.221027070081401 chr16 69318027
cg00045900 -0.000210763618979419 0.92230276114096 chr8 144892464
cg00045902 0.00178470546410408 0.805536422506857 chr10 134222218
cg00045910 -0.0242565059783697 0.17541338581582 chr10 23466070
cg00045967 -0.000519598626148994 0.478266236196359 chr9 140499974
cg00046018 -0.000393157815287223 0.420449649078662 chr1 202318086
cg00046026 -0.0131576949634953 0.14411613107119 chr20 61950761
cg00046041 -0.000402071536003081 0.407695296085182 chr16 21531503
cg00046073 -0.00392362355865716 0.706181136301122 chr6 15401039
cg00046105 -0.00174681487403157 0.696795382518808 chr1 233112527
cg00046156 -0.00806752905795928 0.405836379327224 chr5 2109785
cg00046227 0.000192746372520026 0.938025818483153 chr5 139401360
cg00046347 0.00735897252013387 0.0382775564490354 chr10 134116557
cg00046410 -0.00581250296455923 0.00940382537815857 chr1 35581062
cg00046432 -0.00105013131129149 0.706440085748491 chr3 121289114
cg00046499 -0.00233292733922271 0.776584417390557 chr3 154146183
cg00046501 0.00386619851859106 0.667080511674417 chr20 4224944
cg00046537 0.001446318348567 0.795152744259016 chr5 134210707
cg00046560 -0.00027286325796995 0.934016788006145 chr15 101835624
cg00046571 -0.00110462617798128 0.380504209787602 chr11 77671194
cg00046575 0.00333512368499573 0.11320999971181 chr8 130984186
cg00046710 -0.0006180084214059 0.639316064748129 chr9 140135483
cg00046726 -0.00282659878344932 0.411326044512411 chr5 61607444
cg00046744 0.0121867819183428 0.042935966504945 chr12 12418545
cg00046774 -7.62069482104022e-05 0.981726782817608 chr7 7576287
cg00046815 -0.00107346039745936 0.583710285658662 chr12 75723857
cg00046819 0.000855004184035416 0.358543400344005 chr9 71614974
cg00046877 -0.0122332091119529 0.0552401668427449 chr22 19702664
cg00046899 -0.00836921658103167 0.502665025030552 chr13 97777690
cg00046981 -0.00467220756714403 0.195204737603341 chr1 16056092
cg00046991 5.4918998655582e-05 0.9835531796265 chr17 30906423
cg00047003 0.00373603385284321 0.455062051987757 chr14 65689711
cg00047030 -0.00240809789178416 0.644939187988857 chr2 172414036
cg00047050 0.00526735098987548 0.319423042047728 chr11 107879431
cg00047052 -0.000402084215123225 0.932812202933064 chr4 189578842
cg00047079 0.00260401854576585 0.718174958208613 chr13 79188975
cg00047081 -0.00448769919910687 0.166503864747085 chr5 73481748
cg00047185 0.00830484238290332 0.403658919535767 chr19 54196849
cg00047222 0.0030050257632437 0.16438253451034 chr19 21687088
cg00047287 0.00201791301954095 0.677956679627704 chr22 51016899
cg00047338 0.00496476883852239 0.262411544863877 chr17 79414734
cg00047443 -0.0054957586389297 0.342758452051135 chr11 123077776
cg00047466 -6.42196156318718e-05 0.952081786853232 chr19 4259010
cg00047469 -0.00344237901231749 0.162218245833124 chr9 116172568
cg00047501 -0.00079077442524144 0.743799511577689 chr2 201680860
cg00047512 0.00241603226012753 0.414668998736281 chr16 11559372
cg00047683 -0.00104861014674065 0.674035481597097 chr16 72034122
cg00047694 -0.0032411067383 0.758793067403508 chr16 86377053
cg00047800 7.08183919195883e-05 0.987682124154505 chr3 152106672
cg00047815 -0.00217896474452073 0.337890719071285 chr22 45311501
cg00047844 -0.000106321963288105 0.861479107967917 chr17 77752442
cg00047845 -0.00198999733332962 0.38620135545641 chr3 147877708
cg00047873 0.00538072049646253 0.264261877189897 chr1 9656919
cg00047941 -0.00205612144545448 0.607924578381811 chr11 60783477
cg00048066 -0.00175929920271751 0.270801846565577 chr12 124239686
cg00048078 -0.00325371863785627 0.111682227591015 chr15 77348406
cg00048079 0.00210068825293265 0.62453118562001 chr5 99980182
cg00048134 -0.00461975532986958 0.168562536119881 chr21 34217569
cg00048178 -0.00276442553570566 0.0121267699347191 chr6 13488257
cg00048234 -0.000634279540025653 0.790338722304828 chr3 33789506
cg00048370 0.0206827790478771 0.0487800435787063 chr6 164506939
cg00048381 1.43616883097712e-05 0.998470310272457 chr1 154587507
cg00048420 -0.000984388570383402 0.775707309123726 chr2 242254067
cg00048436 0.0166121592383825 0.0416239421028657 chr5 32709071
cg00048458 0.0109921852603143 0.491372748569954 chr19 39034307
cg00048525 0.00443515320680015 0.142368132442441 chr2 178188027
cg00048697 -0.00441918397634082 0.152156257709904 chr4 56459255
cg00048746 -0.00564390506971009 0.0174646097321528 chr17 42976844
cg00048759 9.92551119612709e-05 0.990530047660341 chr7 99775422
cg00048764 -0.00224913303672325 0.135923659458738 chr14 66212698
cg00048832 0.0014065706163941 0.249357693439042 chr5 161274631
cg00048842 0.017824245854903 0.154070271245995 chr12 72473584
cg00048905 -0.0118819086921587 0.481588547718174 chr10 671213
cg00048983 0.00848546977179288 0.0479128963732277 chr22 40446588
cg00049033 -0.00120529004776519 0.73371832104526 chr16 49317080
cg00049047 0.00407106141667439 0.330473258863043 chr5 37838425
cg00049066 -0.00234342443944211 0.646419946461817 chr2 17266143
cg00049102 -0.000480649612610457 0.683819573662324 chr13 72420299
cg00049220 -0.00208813668587476 0.261964998419299 chr19 51289959
cg00049253 -0.00180324775465344 0.608960809990234 chr1 231473541
cg00049323 0.0126382256731331 0.442373222742584 chr5 472564
cg00049380 -6.66851878407297e-05 0.978773628813818 chr16 84166874
cg00049382 0.00101283752237272 0.783216616496196 chr13 34250985
cg00049400 -8.02383738122454e-06 0.992846463249729 chr1 119575742
cg00049411 -0.00185403945103512 0.373002544971198 chr17 43210103
cg00049440 0.00656574514434087 0.577149426551242 chr9 73026643
cg00049528 0.0017048320402716 0.540708513123797 chr11 122013067
cg00049537 -0.00115544720475481 0.872885373819864 chr4 57982538
cg00049545 -0.000324579550061248 0.915823782726872 chr18 61260315
cg00049582 0.00939797682510509 0.479325931580856 chr2 110405708
cg00049595 -0.0064779427445081 0.612093088833742 chr6 41650636
cg00049616 0.000478683361559066 0.803387982563708 chr13 100308186
cg00049638 -0.000425681481465559 0.771420277424829 chr8 6312713
cg00049664 0.00779937948314913 0.51151487964303 chr16 66613334
cg00049674 -0.00512368461013211 0.283705978055376 chr3 123058535
cg00049691 0.00181952922836102 0.130748221495048 chr1 149862133
cg00049718 0.000146180142104451 0.830552044689558 chr1 115300559
cg00049729 0.00471997124916011 0.618865768616898 chr5 55776345
cg00049868 0.000387796614303269 0.764562777630288 chr2 11245407
cg00049883 -0.00137047675856519 0.830544405445768 chr16 5554273
cg00049892 0.00139644357926498 0.74979066230183 chr6 132162773
cg00049903 -0.000395948970566319 0.743264112562275 chr2 30364959
cg00049914 -0.001555957435659 0.366623624045519 chr6 42952033
cg00049960 -0.000741918350932776 0.728299914428827 chr3 38995279
cg00049973 6.67695396866823e-05 0.878379477940311 chr17 58603597
cg00049981 -6.50279776314979e-05 0.970740139148301 chr9 6908356
cg00050034 -0.00252958072254737 0.453810028240161 chr3 121468735
cg00050133 -0.00208596269070775 0.369620064887894 chr4 178167583
cg00050152 -0.000151104897110401 0.821688228378139 chr5 180479829
cg00050224 -0.00109587002846332 0.58505869861626 chr17 78327956
cg00050247 -0.00279289139969176 0.0530659564488797 chr6 33216585
cg00050271 -0.00114036465303535 0.636612020858037 chr16 81743881
cg00050284 0.00336255719886156 0.602146690165622 chr10 13966743
cg00050289 -0.00105955370648728 0.601577941524103 chr17 62550868
cg00050294 -0.0013263081670577 0.814020139016857 chr1 2886818
cg00050342 0.000470422286609911 0.799748980507914 chr18 61162048
cg00050375 0.00121529220052671 0.657589369616268 chr6 43404828
cg00050402 -0.0200381630301943 0.404826768904732 chr7 55073022
cg00050416 0.00299567425961618 0.464687669389367 chr8 49621388
cg00050482 0.000265149227145595 0.879368211545166 chr16 73207213
cg00050496 -0.00178582452272761 0.849031221901514 chr12 110211701
cg00050505 0.023131628350793 0.114284909143716 chr5 115724503
cg00050590 -0.000373288040436455 0.669028989446393 chr18 61637441
cg00050625 0.000365211899044154 0.378545085819435 chr11 123300871
cg00050629 0.00113792790033026 0.522851322016645 chr22 19132453
cg00050692 -0.00222338344015825 0.653145232292475 chr2 25524877
cg00050697 -0.000294301123883993 0.8999198769121 chr18 35098882
cg00050792 0.00578753134954292 0.125791613167238 chr13 110804727
cg00050938 -0.000251370027373534 0.889955969765579 chr3 50296100
cg00050984 -0.000399385026098695 0.418708678300315 chr2 210288967
cg00051068 -0.000972214299591246 0.647050936429585 chr20 10655610
cg00051179 -0.00372830259464278 0.0785313665909612 chr5 161274695
cg00051200 -2.74766113439748e-05 0.994147729583559 chr22 43637194
cg00051275 -0.00657043738202688 0.340109120413253 chr11 102493187
cg00051307 0.000916584817048618 0.791178350284578 chr5 72524193
cg00051371 0.00200077414007048 0.77801239815094 chr7 75442678
cg00051443 -6.76347256759872e-05 0.981257047633303 chr6 159496073
cg00051483 -0.000555890247302602 0.654171668121164 chr7 150211811
cg00051546 0.00247594927244529 0.0930760637073591 chr2 233388901
cg00051590 0.000766253900725115 0.763171052292708 chr6 31759486
cg00051595 0.00132664721861717 0.426103672147298 chr6 31789985
cg00051662 -0.000392543314304072 0.897195555571508 chr10 96521086
cg00051704 -0.00315049530195776 0.155354458213345 chr22 21353809
cg00051762 0.00026699382903034 0.89476460533138 chr2 47296182
cg00051782 -0.000736290813026106 0.694479652188141 chr3 193859210
cg00051885 -0.00458385623361324 0.0666454808747898 chr3 51813336
cg00051979 0.00283799577067292 0.434790014670717 chr10 95462161
cg00052046 -0.00293428832840813 0.108950399858672 chr20 3213682
cg00052131 -0.00239093998187224 0.660354020806666 chr18 12098229
cg00052225 -0.00245389987857697 0.420549584360591 chr12 15783053
cg00052246 -0.000710057145648217 0.554855199542669 chr3 71106252
cg00052290 -0.00151376629085524 0.324809855827942 chr10 89578072
cg00052385 -0.00408109729018567 0.506410352561298 chr8 134580580
cg00052422 -0.000483063320760555 0.461976636784709 chr3 41240987
cg00052433 0.00126248037508051 0.561599016340777 chr16 87447278
cg00052459 0.00322225578399546 0.132307183678326 chr10 1425944
cg00052550 -0.000398540150741632 0.507678782454096 chr2 238969457
cg00052578 0.00158782313294037 0.656429671936591 chr3 132843565
cg00052626 -0.0013479642136301 0.14709943770235 chr1 15850842
cg00052651 0.0212826729621149 0.105120342056681 chr6 155981645
cg00052665 -0.00133092470621253 0.678119020183134 chr17 9941095
cg00052692 -0.0184583158578795 0.219894003610394 chr12 122442863
cg00052723 0.00151849144688552 0.50406049738312 chr4 790014
cg00052772 0.00647550299331479 0.18237521865493 chr6 33245804
cg00052836 0.00307449705444047 0.433651910308873 chr11 47171780
cg00052853 -0.00123791763172365 0.73738090843405 chr3 107645034
cg00052865 0.00576479291253745 0.12521374455596 chr11 74581483
cg00052925 0.00309190708753396 0.34659690625348 chr16 87868865
cg00052932 -0.00354044402007953 0.742242431144821 chr2 190539778
cg00052964 -0.00791461720355429 0.0464503976038604 chr2 85135823
cg00052970 -0.00162901887681782 0.257055421434134 chr2 231372249
cg00052976 -0.00274537932072204 0.118001699854992 chr4 16171890
cg00053073 0.00202145530328834 0.444530353230764 chr19 18337107
cg00053135 0.0107425753400971 0.361048366371949 chr6 167032403
cg00053292 0.00184743522413837 0.487712856056399 chr17 61678300
cg00053309 -0.00241856393818281 0.273602810840671 chr14 71710558
cg00053338 -0.00147518678746426 0.565140199414404 chr5 24714819
cg00053361 -0.00228100081543379 0.475512859540332 chr8 127250180
cg00053373 0.00160106606680079 0.486164913470549 chr17 7554827
cg00053507 0.00503067576947764 0.26589676483787 chr13 42623481
cg00053617 -0.00336679667531839 0.453924604256452 chr1 44418775
cg00053618 -0.00736892921268109 0.369259757371152 chr3 40547156
cg00053661 0.00441522097953198 0.192911019386767 chr2 204103685
cg00053755 0.000243712748637954 0.942541297774409 chr5 139728711
cg00053783 -0.000578270031074524 0.818734461806196 chr4 186615564
cg00053839 -0.00203316867735583 0.103645888733826 chr7 101741049
cg00053851 0.0028622187251457 0.216071166725803 chr1 226270442
cg00053916 0.00861069769363789 0.185910384442179 chr8 37457329
cg00053927 0.00981665650652849 0.192639154954527 chr13 113699014
cg00053967 -0.00404504832582893 0.255593619706652 chr7 101044299
cg00054047 0.00490127315572679 0.499566707435534 chr21 43982165
cg00054173 -0.00473467353299283 0.0973435755126968 chr21 34542436
cg00054197 0.00160671654735721 0.707714082916897 chr5 171765750
cg00054210 -0.0053876777947143 0.719335423463166 chr8 65711644
cg00054301 -0.0091415674911264 0.0403027359923519 chr16 67237548
cg00054372 0.000104631411911948 0.948878868462034 chr1 21591333
cg00054384 0.000784895768937095 0.53207073777359 chr8 82756549
cg00054408 0.00121519275937982 0.664425566956812 chr19 3275609
cg00054472 0.018579614229832 0.106443525402728 chr3 9852352
cg00054496 0.0011415596595715 0.584176965866746 chr16 10855688
cg00054511 0.000938960606901959 0.173695264763248 chr12 53835377
cg00054525 0.000580930079648989 0.454858549606065 chr16 88717587
cg00054572 -0.00576090865529448 0.0764161008171892 chr13 41347606
cg00054692 0.00334419776224736 0.101405086228218 chr7 23338750
cg00054702 -0.00341971946682068 0.226074488456236 chr5 135528543
cg00054706 -9.39989827398069e-05 0.949430546103862 chr2 68289972
cg00054710 0.0030177913227867 0.429158775257243 chr11 102700344
cg00054771 -0.000969393401049383 0.70187005356957 chr2 175202397
cg00054774 0.00661117892941932 0.508597334438278 chr21 43373079
cg00054791 8.01342609343728e-05 0.955156005389239 chr17 46985412
cg00054890 0.00153410887357603 0.703072740136584 chr7 98632054
cg00054948 0.00381817675497019 0.419287475885822 chr1 93174008
cg00054988 -0.00128337340252478 0.279005366386009 chr6 28047013
cg00055030 -0.00223160433543896 0.608559114238567 chr2 204684721
cg00055049 0.000613464257726135 0.71943688699884 chr2 219134504
cg00055052 -0.00293132232796581 0.399425490527197 chr16 4409748
cg00055067 0.00301856696290426 0.26963388745813 chr6 41568969
cg00055073 0.021844457108008 0.000363979578692624 chr2 43398118
cg00055292 -0.00208318062033599 0.609293514002754 chr7 4846846
cg00055353 -0.00397641611860366 0.159989749081399 chr14 75414430
cg00055361 -0.00174090016186497 0.139038111681226 chr7 23434291
cg00055369 0.00224247565386879 0.422562188449226 chr11 108757287
cg00055462 -0.00201967887645372 0.139445068593471 chr13 99023894
cg00055486 -0.00592545476003219 0.728285764554751 chr2 236411200
cg00055510 3.44115031442777e-05 0.983004797219532 chr2 208907911
cg00055528 -0.00508049922830746 0.15181396097278 chr5 59000543
cg00055555 -0.00220802754261079 0.633326938511574 chr10 29011001
cg00055557 -0.00182891262890314 0.431344408108196 chr20 53092474
cg00055595 -0.000777826933724422 0.769537399869463 chr2 171674553
cg00055603 0.00475821593093849 0.666719791238546 chr1 48508839
cg00055617 -0.00405849600069572 0.486644778089876 chr17 80273685
cg00055641 0.000886724329308066 0.627672032688814 chr3 134988477
cg00055679 -0.000884160837601332 0.800173196773739 chr13 79170430
cg00055726 -0.00726599265654547 0.406539004035559 chr9 136445425
cg00055747 0.00710411787449057 0.298094269628002 chr6 88889410
cg00055771 -0.0156949639768641 0.0130538950045264 chr5 144510462
cg00055811 -0.00356133753442586 0.354978660653015 chr1 8543012
cg00055848 -0.000245671431051978 0.838007198612868 chr2 62422984
cg00055860 0.000562999481674744 0.867166595930259 chr11 5951424
cg00055876 0.00311450709673348 0.404215612696528 chr2 106497031
cg00055945 -0.00166462908439207 0.761434728380648 chr6 36595688
cg00055981 0.00474381863567201 0.213756707161692 chr9 139228737
cg00056002 -0.000791981191320246 0.72643820592395 chr16 88933996
cg00056003 -0.00175846122050243 0.313559676298352 chr4 48385010
cg00056011 -0.0015177410023714 0.48621821379759 chr17 64484627
cg00056034 -0.000734413695398069 0.830951958292731 chr8 129091092
cg00056062 -0.00167317474156499 0.135443025162218 chr8 124244519
cg00056066 0.0309959111359593 0.0588427183660637 chr10 25010738
cg00056074 -0.00273661853757971 0.400173094923418 chr2 131485150
cg00056192 -0.00155641364835401 0.408029645251706 chr14 77055845
cg00056202 0.00652000427705352 0.437321426746062 chr8 9791350
cg00056257 -0.0131738816709373 0.32246344506447 chr3 6901652
cg00056280 -0.00100673704625463 0.889235626390976 chr7 2855001
cg00056325 0.000998922303517422 0.6940868769963 chr2 135926009
cg00056433 -0.0133168346108045 0.474777400878122 chr1 161391807
cg00056497 -0.039336296910537 0.0274842403544568 chr10 134785521
cg00056508 -0.00295158688293703 0.5282343437798 chr9 133258535
cg00056541 -0.0272897618386436 0.0569818797131384 chr6 164288623
cg00056563 -0.0042442070018126 0.0743637858436146 chr13 39989389
cg00056578 -0.0030785214739573 0.677580511575413 chr12 118406033
cg00056624 -0.000188562727046149 0.748716121446008 chr3 37902229
cg00056676 0.000941041645490736 0.771998575047482 chr5 101631668
cg00056692 -0.000569479669765718 0.912611357687666 chr10 134947537
cg00056754 0.020634274982216 0.0165506464314901 chr1 167063958
cg00056767 -0.000840794667372425 0.670985756642073 chr13 44453183
cg00056834 0.00128205281208559 0.706073569703283 chr2 43276399
cg00056963 0.000682808515700648 0.82683783582886 chr22 39066930
cg00056985 0.00267287218668809 0.169908598724179 chr9 104249490
cg00057092 -0.00201503680959589 0.370996690557753 chr15 37030160
cg00057100 -0.00185974593022078 0.270571413785284 chr12 23779882
cg00057134 0.0139340242167695 0.0646011254963122 chr9 88313473
cg00057208 0.00151125671835111 0.292583166013822 chr2 219578149
cg00057231 -0.00137984426472864 0.910607608186958 chr3 48631958
cg00057272 0.00258878150593867 0.82143738174656 chr8 135726252
cg00057317 0.00448291641748379 0.0177360745386138 chr8 11725492
cg00057324 -0.00136087769884614 0.624866915064249 chr6 47750042
cg00057376 0.00395648138015613 0.699333316596675 chr2 44232247
cg00057393 0.000636020844120464 0.376234274643589 chr15 96897796
cg00057449 0.000124860944862704 0.983113916793754 chr1 45185162
cg00057476 -0.0129763333199074 0.0975859847015753 chr22 29708246
cg00057521 -0.0170942261401375 0.142645498621184 chr17 31655653
cg00057593 0.0135179365137007 0.126661530607479 chr8 143916959
cg00057603 0.00211465436338917 0.497310919387998 chr20 1716270
cg00057661 -2.98484779521324e-05 0.989053936472243 chr7 127228948
cg00057663 -0.000918118085337499 0.807185768573383 chr2 105945629
cg00057667 -5.00554644574541e-05 0.991945183854535 chr6 140069730
cg00057676 -0.00218772340790114 0.0744230075572266 chr1 178512141
cg00057689 0.000710695020867555 0.85313607076385 chr6 90660051
cg00057693 0.000862183205043451 0.636021820438562 chr3 178987055
cg00057700 -0.000446036440081793 0.830478543310283 chr10 124768526
cg00057722 0.00998723374665474 0.39040737543602 chr18 45934156
cg00057836 0.000538745064202236 0.861109451387799 chr3 12345854
cg00057840 0.00450807438848939 0.470270487332461 chr2 240076109
cg00057880 0.000485168347831938 0.795803676878978 chr11 34380979
cg00057966 -0.000921351346005404 0.585588197297491 chr17 56408694
cg00058009 -0.0181172119258063 0.320221282311507 chr4 122853693
cg00058026 -0.00266882626873067 0.535980563270163 chr12 53172158
cg00058061 -0.00447863728136988 0.224089725486687 chr8 41291663
cg00058113 -8.13126362005166e-05 0.852326976810696 chr6 33239977
cg00058128 -0.00660947103837206 0.0676319327796333 chr6 38899690
cg00058186 -0.00813843719341613 0.0468397953347754 chr3 172344079
cg00058193 -0.00327388715769651 0.605757816783305 chr13 83873782
cg00058226 3.03063565932405e-05 0.992858171937017 chr22 30714999
cg00058235 0.00522181161521542 0.231523075340911 chr9 139745287
cg00058288 -0.00137543657412011 0.682197120348024 chr12 68409627
cg00058290 -0.0118848838037339 0.0721415576884737 chr6 400090
cg00058291 0.00897126965297034 0.181628634421183 chr1 228974133
cg00058296 -8.25776676619721e-06 0.998123048723641 chr1 237947435
cg00058299 0.000610393888757026 0.355720055640942 chr1 113498193
cg00058413 -0.000599112586338506 0.793301134237651 chr5 118271271
cg00058522 -0.00167078815784687 0.928280665368182 chr7 135749053
cg00058527 -0.000356620588459472 0.418154330904979 chr21 18985366
cg00058626 0.00566462603270203 0.471203196633487 chr6 36955582
cg00058644 -0.00242738617891142 0.144102333359243 chr17 79844023
cg00058652 -0.0133794477519408 0.026336734725943 chr20 30308260
cg00058696 -0.00321685941638094 0.288269185315351 chr5 132101202
cg00058708 -0.00323877743974286 0.468888374444024 chr2 24162568
cg00058743 0.00318461550588829 0.25822442927535 chr2 716709
cg00058767 0.00490083302870732 0.208567168770286 chr4 186934427
cg00058771 0.00218499262726137 0.183659892267195 chr10 103347979
cg00058786 -0.000642995431547934 0.77027733384962 chr12 49365465
cg00058799 -0.00120666868318602 0.659751014573646 chr16 624005
cg00058857 0.011094847799762 0.00086599160672124 chr3 99927991
cg00058879 -0.0060311862699031 0.452682188480164 chr22 40082173
cg00058887 -0.0109258907612065 0.0540336713495347 chr4 184909018
cg00058903 -0.000255347676745538 0.921450317271611 chr4 39277718
cg00058923 0.00230435773851255 0.2017801056645 chr1 161069167
cg00058938 -0.00941211816403051 0.436270615366858 chr19 40724733
cg00059015 -0.00311801517736031 0.241072516441235 chr1 60340545
cg00059024 -0.00064789140626071 0.146780461085475 chr15 90233617
cg00059041 0.00258019108868143 0.577267728331814 chr20 10838139
cg00059053 -0.000875726406070086 0.626218606234506 chr12 3602162
cg00059086 -0.00518952370372634 0.541341743363102 chr1 17699844
cg00059089 -0.00302652926610143 0.613535262787867 chr2 153263288
cg00059161 -0.00869998032694898 0.152048981948068 chr3 164907027
cg00059165 -0.000739282355963236 0.850442199170379 chr6 36926828
cg00059225 -0.0083923797301316 0.0413046986921736 chr5 151304357
cg00059232 0.00114929809469793 0.635031952846212 chr1 53680442
cg00059240 -0.000429346552891942 0.898262186940944 chr10 3155604
cg00059246 -0.019278310265471 0.0657896450656005 chr12 54337929
cg00059309 -0.00734836810829877 0.308069476016 chr17 78293397
cg00059399 -0.0166116889774743 0.450517547232484 chr5 2008272
cg00059422 -0.0019325952112097 0.680402620423736 chr6 151979267
cg00059424 -0.00149254890546671 0.236423346956509 chr22 30988148
cg00059465 -0.00321027605058107 0.435139675394836 chr12 58424573
cg00059510 -0.000850714164454088 0.473697080605071 chr10 99400186
cg00059625 0.000456180528161116 0.934630116501052 chr21 43068557
cg00059652 -0.00869270518165326 0.238517712537064 chr17 67605498
cg00059659 0.00251369257271269 0.449336356097634 chr2 204479424
cg00059662 -0.00340655708223214 0.396924636890674 chr13 114005317
cg00059664 0.0160554569017614 0.0142052843543979 chr10 72358846
cg00059699 -0.00176869105828752 0.599191152531532 chr12 10455788
cg00059707 -0.00702476992744253 0.0639613494647936 chr10 2540911
cg00059737 0.00347978336800625 0.652606059766506 chr1 12400434
cg00059762 -0.00755812206821698 0.0809991054467919 chr3 116234428
cg00059854 0.00409761381846809 0.319388122390045 chr2 236443857
cg00059870 -0.0178210001485078 0.634876830161032 chr21 44702611
cg00059880 -0.00328782902157542 0.332962221529487 chr5 171761658
cg00059911 -0.00105677890883567 0.705095193356895 chr12 113908960
cg00059930 -0.0016691807919121 0.791802426137775 chr13 48894382
cg00059937 -0.00447840552725753 0.624095065055678 chr11 127912278
cg00059963 0.00282787641782178 0.690161564664427 chr14 102994443
cg00060004 -0.0208448460471791 0.12734814085205 chr11 3664088
cg00060026 0.00228350190508638 0.612984857896938 chr11 847072
cg00060132 0.00338196577453912 0.137804256396016 chr2 36473931
cg00060283 -0.00438419888406152 0.0486618189638715 chr5 119080642
cg00060287 0.00160620722262518 0.148450726549895 chr17 48278086
cg00060304 -0.000866071251194813 0.651939180362288 chr11 31837237
cg00060320 0.000147440188395831 0.711303714694282 chr3 134369974
cg00060374 0.0166155308792369 0.239080836367343 chr1 1355235
cg00060403 0.000560575463379987 0.670653418388202 chr17 49230877
cg00060437 -0.00247197421097633 0.370415403523986 chr6 6952071
cg00060484 -0.00850615562225023 0.56784150439828 chr4 3287598
cg00060605 -0.000952876925019422 0.632054256970069 chr5 139777061
cg00060627 -0.00152384938113512 0.924498218266474 chr2 18112721
cg00060628 -0.000563015265573567 0.891065741583042 chr19 49714580
cg00060649 -0.00233101037896799 0.536882077711758 chr12 67928800
cg00060683 -0.000853786755318584 0.619132636345444 chr3 151532028
cg00060711 0.00349125795048027 0.688144168689838 chr10 88134382
cg00060734 0.00540492666439921 0.130289968687842 chr19 40716283
cg00060796 0.0113905165647811 0.00960547267731344 chr13 99175814
cg00060800 0.0108167642066374 0.146976513425603 chr5 141600994
cg00060827 -0.000758312274398711 0.922250110888436 chr7 44599606
cg00060836 0.00162567031515374 0.748448508125203 chr8 67834312
cg00060866 0.008373696509489 0.079215561704897 chr3 42190683
cg00060880 -0.00121207619037722 0.621650023240128 chr12 56321627
cg00060956 -0.000945222114225974 0.776905712316757 chr1 43209576
cg00061031 0.00229817098906115 0.722963818399958 chr9 100744026
cg00061039 0.00169661092100461 0.486687333763272 chr4 187186953
cg00061086 0.00113229146131841 0.603078502066608 chr14 50088260
cg00061114 0.013340172741354 0.189857693708129 chr2 55593115
cg00061145 -0.000623826890877535 0.176388930497868 chr1 229570582
cg00061150 0.00762152060258837 0.0839492701765781 chr8 144918317
cg00061185 -0.00092620851419207 0.365478884459284 chr12 50596347
cg00061203 -0.0110243377678659 0.304233615964221 chr8 59372090
cg00061217 -0.0025258501452462 0.774668867067983 chr12 113022183
cg00061233 0.000342439805687676 0.808256760583528 chr1 168051926
cg00061264 0.00406288083460516 0.12002078110227 chr3 23852775
cg00061306 0.000908384839407339 0.574503312917285 chr17 73933841
cg00061309 -0.000286460887498545 0.846047770086317 chr11 14542354
cg00061313 -0.00540317591683533 0.0903542233082745 chr10 32367033
cg00061368 0.00653891081583974 0.105783649316685 chr1 16196968
cg00061413 -0.000277867159722581 0.965727711056535 chr5 168007339
cg00061421 0.00125298246282577 0.603060401706473 chr15 99716440
cg00061479 -0.000526513060380477 0.680785099893397 chr22 45897780
cg00061520 -0.00969276193792437 0.201404913152321 chr16 4070371
cg00061573 -0.00151460084411368 0.422616436292147 chr1 161952927
cg00061575 0.0057525706241073 0.191385762440784 chr2 74667455
cg00061632 0.00475612651232111 0.400273785869742 chr17 36979013
cg00061635 0.012091824552681 0.348127397507429 chr17 8311836
cg00061678 0.00160071173563768 0.717136110338737 chr1 170776719
cg00061695 -0.000219292048083178 0.976475540269814 chr17 7311314
cg00061769 0.00129622306200858 0.603397782902417 chr1 155658843
cg00061792 -0.00663699783819381 0.638021058864752 chr10 51542259
cg00061860 0.00116665693615882 0.836464291710398 chr15 78953028
cg00061868 -0.00141088053316254 0.635431777002576 chr13 49280480
cg00061907 -0.00894143259153198 0.619271076072318 chr11 8931485
cg00061989 0.00129268417370254 0.456531182475843 chr17 37618682
cg00062012 -0.00205252595238144 0.596706451149908 chr3 149133993
cg00062043 -0.00134241127375984 0.405595128704086 chr19 38801339
cg00062050 -0.000588849315060318 0.941650785258558 chr3 194882147
cg00062245 0.00606691847114129 0.281651235526926 chr17 42462260
cg00062282 0.00363273447415109 0.277114170874848 chr22 50747369
cg00062285 -0.00337873120499298 0.122644742001883 chr3 99193044
cg00062312 -0.000719577038013067 0.694745375943557 chr1 23346344
cg00062484 -0.00301385409272157 0.30205973200825 chr16 55769875
cg00062496 -0.00847776952789822 0.36188085921146 chr22 17829908
cg00062678 -0.00267163837728679 0.53303901737499 chr22 32928181
cg00062703 -0.00773955024666486 0.161375310640873 chr8 82024646
cg00062776 0.00332484674315228 0.260537198471299 chr19 49402424
cg00063006 -0.00201310600957756 0.898091381911038 chr6 32847530
cg00063066 0.000110232068810625 0.797087386851624 chr6 126661328
cg00063073 0.00711474821885261 0.208524838981627 chr3 113932102
cg00063111 -0.00658389561331924 0.463998933258822 chr3 39448952
cg00063144 0.0025753606303959 0.395630369130989 chr17 39554055
cg00063174 -0.00029863944593387 0.337915370314995 chr2 228736253
cg00063223 -0.00748222742219342 0.170111415229231 chr3 73610946
cg00063246 0.0016145917949821 0.190208420759316 chr8 55242836
cg00063268 0.0012266303445535 0.851853642004991 chr1 20629505
cg00063279 -0.00583358560861147 0.591405003910376 chr19 4123248
cg00063291 0.00545741094354907 0.339715330323587 chr5 1055962
cg00063346 0.00926343890651844 0.045686066309989 chr1 228489289
cg00063348 -0.00451704475269022 0.14101234407337 chr5 138287756
cg00063357 0.00335594853379241 0.332782417760583 chr4 158117227
cg00063369 -0.00168744596535885 0.274998672900156 chr2 213811478
cg00063392 -0.000965673105550509 0.637071959543558 chr7 30903285
cg00063402 -0.00422737680971293 0.264148505826755 chr3 9055617
cg00063456 -0.000155800613961096 0.893700104574596 chr1 231518525
cg00063471 -0.000672844762917368 0.214974616248474 chr15 51385970
cg00063503 -0.00137959644936408 0.85068705286994 chr8 145822899
cg00063535 -0.000924963060772252 0.834496153494598 chr12 113729491
cg00063567 0.000535499253633858 0.274075202204599 chr2 54014461
cg00063649 -0.000623711087115912 0.434936905789198 chr15 67813698
cg00063703 -0.00109366946127648 0.362190556616982 chr12 20521087
cg00063734 0.003849830754209 0.284299920486491 chr15 68261134
cg00063744 -0.00198337174662942 0.43464817182736 chr2 97174026
cg00063748 0.00801636966973807 0.150056900781709 chr1 3352986
cg00063773 0.0348882342379756 0.0174355098680458 chr3 142314493
cg00063828 0.00185584313568534 0.833736235769055 chr16 85749496
cg00063945 -0.00285147019436503 0.20729504927572 chr18 3450342
cg00063979 -0.00235010804653166 0.534105537186741 chr5 139075286
cg00063987 -0.0118856574676785 0.512081168404453 chr19 43912160
cg00064020 -0.00651583189630352 0.332426423806627 chr3 183894761
cg00064051 -0.000756023696977168 0.690418020864973 chr16 3314045
cg00064074 0.00236073400787445 0.430338379742609 chr10 114099455
cg00064080 -0.00183986298642277 0.429606267827986 chr10 122598254
cg00064154 -0.000771629800435099 0.824995654932373 chr19 53361063
cg00064172 -0.00142066638790402 0.388266892888913 chr5 171602655
cg00064218 -0.000115811581536588 0.97190833173955 chr9 130922498
cg00064235 0.00480344363182412 0.106574017435313 chr10 102989598
cg00064250 -0.0126040183413454 0.218634574285237 chr9 130860681
cg00064255 -0.00141162688590904 0.527689244146518 chr1 90100012
cg00064261 0.0027727771926582 0.469149513198216 chr1 229570057
cg00064267 0.00142922618732246 0.185668865175907 chr8 126109824
cg00064284 0.00260798281438914 0.156017770303555 chr11 101981184
cg00064296 -0.00188800309673907 0.503924746678236 chr8 88712003
cg00064363 -0.00188815919529999 0.269685494211023 chr8 125910070
cg00064388 -0.00508871903652086 0.0802442295515059 chr12 15693190
cg00064408 -0.00500409259027636 0.350160325916847 chr2 121752035
cg00064415 0.000792650187126136 0.148866335316163 chr17 31325472
cg00064525 0.00215399917458895 0.486215138351107 chr4 4484007
cg00064637 0.00107334313701728 0.612103931781282 chr1 29495292
cg00064733 -0.000474601361115507 0.230710491892595 chr7 153584038
cg00064778 0.00638771573252411 0.509697075042859 chr5 126564742
cg00064840 -0.00188185257764066 0.595688726193182 chr7 4784485
cg00064950 -0.00236691411996898 0.429542583837426 chr17 7184216
cg00064972 -0.000657041902436736 0.841275388164061 chr1 8185663
cg00065048 0.00615347706437575 0.470571230113372 chr1 27962037
cg00065061 -0.00230845841040796 0.381114654900051 chr1 163919730
cg00065071 -0.00154418548451481 0.648675700800933 chr1 113162105
cg00065088 0.00635055433605425 0.128092627794229 chr8 144943738
cg00065128 0.0041346494489617 0.170324631539966 chr21 43915254
cg00065142 -7.84963165740091e-05 0.985606913537923 chr13 97991269
cg00065215 8.49760663764209e-05 0.909964176914324 chr1 18959268
cg00065261 -0.00741675609783622 0.299570935607581 chr7 100546808
cg00065302 -0.01096302005407 0.0134192725279027 chr21 30366250
cg00065368 -0.00132275971557568 0.383316681761772 chr16 3768920
cg00065385 0.00108878449743943 0.726476858196217 chr9 111623395
cg00065396 0.00879896316622084 0.622925562723407 chr6 26594778
cg00065408 0.000200167149211936 0.922312932748231 chr12 49212475
cg00065419 -0.00431170674176048 0.633352772074153 chr7 11232925
cg00065430 0.00700236492837332 0.0515689058325005 chr14 76439697
cg00065446 0.0023242317854701 0.247829931588473 chr20 40298353
cg00065493 0.000243368624496561 0.912494888673033 chr14 93041171
cg00065569 0.000154622707633119 0.885817319275301 chr1 113666867
cg00065570 -0.00278911437102657 0.626845501035236 chr8 145641991
cg00065581 -0.00304341277475516 0.317223049232603 chr17 5373631
cg00065591 -0.00216017283446928 0.526901147881339 chr2 136974105
cg00065613 -0.00613798370001603 0.267023844588844 chr11 117490016
cg00065764 0.00588323137139792 0.372226567909894 chr20 61339539
cg00065919 0.00113533956889127 0.645785683453448 chr3 48956159
cg00065921 9.11570318095289e-05 0.95781101861533 chr2 37458357
cg00065935 -0.00282658151738897 0.0840845784084829 chr3 120627088
cg00065942 -0.0102662971362492 0.0302767789366738 chr11 67381310
cg00065957 0.00193430508057593 0.494789570384206 chr1 53099352
cg00066022 -0.000615925423188609 0.875947572431671 chr3 123255362
cg00066110 -0.00202744434046273 0.68452490817206 chr18 13826628
cg00066151 -0.000978449901284853 0.442574594273725 chr10 114571179
cg00066153 0.000120215051794981 0.942181475185146 chr11 125550744
cg00066182 -0.00100467108022639 0.762741559148672 chr19 19014558
cg00066239 -0.00825653158771298 0.497074184019415 chr17 78472159
cg00066270 0.00162657325418039 0.71992494844445 chr1 186265270
cg00066351 0.00131484607576466 0.873297962363017 chr7 150130551
cg00066413 -0.00082485802016413 0.562531496709943 chr2 113347428
cg00066449 0.00183310875448564 0.290876702748207 chr7 99063909
cg00066468 -0.000301715237022187 0.771854790944833 chr15 40861791
cg00066499 4.02153571494209e-05 0.913618528210639 chr1 26826677
cg00066508 7.80023896209947e-05 0.958667118251814 chr12 110355602
cg00066511 0.00378410280002538 0.611135671977449 chr17 42346877
cg00066535 -0.00357818632576267 0.395934542242491 chr1 186468150
cg00066554 0.000318680822563588 0.936485483062323 chr1 160385636
cg00066627 -0.00209791145685597 0.65325428354156 chr6 25693139
cg00066640 -0.00118846384758191 0.510786061776468 chr15 44251516
cg00066663 -0.00753893155513422 0.0386730378408448 chr17 7792674
cg00066671 1.98317885088972e-05 0.986799077736907 chr1 102462590
cg00066676 -0.00219022644246659 0.589219005026033 chr10 78071390
cg00066708 0.000475565782676227 0.947055781460761 chr4 146539155
cg00066722 0.00670813048257673 0.156029491489763 chr1 43634520
cg00066750 0.000841677791336375 0.813068875528832 chr6 126080132
cg00066768 8.15201446788872e-05 0.984723000717848 chr7 20546686
cg00066805 -0.00277699890531936 0.547077259322006 chr6 169559396
cg00066816 0.00192495620371371 0.750428943843056 chr5 158758353
cg00066817 -0.000785511722273135 0.730249150069897 chr18 72777307
cg00066828 0.0041274227355494 0.209418677545961 chr17 1837612
cg00066832 -0.00803084036509725 0.214412442245335 chr2 11819753
cg00066903 -0.00155479511414127 0.760557511512092 chr20 2378530
cg00066910 0.00141478109871146 0.756510853288635 chr2 234119216
cg00066919 -0.000696604316039955 0.913608376200859 chr2 121427740
cg00066925 0.00317644456227692 0.703206386523828 chr12 48921980
cg00066942 0.000976325374839451 0.926778437742015 chr2 149401448
cg00067018 -9.12660836460305e-05 0.972257484073574 chr12 45445370
cg00067049 -0.00269499651820316 0.0984059748926764 chr15 78294510
cg00067054 -0.00118939952906434 0.735991993925953 chr13 99379741
cg00067058 0.00301270573824786 0.215865333269938 chr1 27220891
cg00067095 0.0109573592979312 0.243924185189444 chr13 30938410
cg00067102 0.00352485068383503 0.112393272427263 chr1 241803367
cg00067124 -0.00354485306354631 0.0755957530212938 chr3 15466687
cg00067126 0.000714059166895971 0.752181742434767 chr2 122493570
cg00067133 -0.00322606194539725 0.781581671742798 chr18 49140574
cg00067177 -0.00103279729848859 0.495163713276582 chr18 32658330
cg00067196 0.00343502916908357 0.32799487735286 chr1 204189242
cg00067274 -0.014296609746073 0.285301929925672 chr4 155313256
cg00067365 -0.000424064726183979 0.190182092483546 chr5 43121575
cg00067424 -0.00154723820888501 0.148855410816509 chr2 28989646
cg00067427 -0.00191310456385112 0.676425437465414 chr16 30706827
cg00067471 -0.00482671526094172 0.478392735428312 chr19 1241377
cg00067518 -0.0292835110666864 0.0353920059894359 chr1 7763225
cg00067576 0.0022066761491149 0.210772764560175 chr19 2475014
cg00067588 -0.00111200506854559 0.611998114524495 chr10 10561707
cg00067642 -0.00338651724208022 0.0897610740440246 chr1 222773786
cg00067702 -0.010926009165085 0.129155156734438 chr5 166721765
cg00067720 -0.0037557152301856 0.435778806996758 chr5 67521141
cg00067742 0.00176303666186286 0.461482219403212 chr2 1926888
cg00067751 -0.00485543558428453 0.5950970903991 chr9 104249741
cg00067753 -0.00862717402171977 0.221252001042504 chr1 60018894
cg00067758 -0.0030486890333709 0.414175001371685 chr6 92185790
cg00067768 -0.0013981418329793 0.489236073192738 chr3 183886674
cg00067824 -0.0125487457242655 0.395538415497399 chr10 23492914
cg00067858 -0.0045247834221394 0.103294286453914 chr11 31067518
cg00067884 -0.00231098494197424 0.208811658896598 chr15 63970198
cg00067941 -0.00171599135622664 0.815434511562556 chr15 48298201
cg00067981 0.00211691436196036 0.759008809844155 chr21 27254444
cg00068038 0.00354332839978403 0.250459096833892 chr2 36688564
cg00068102 0.00203607520099354 0.331292926324081 chr2 121619261
cg00068115 -0.00165585042797917 0.358663983639824 chr5 33462912
cg00068153 -0.017346933956115 0.000939091912053507 chr1 201028602
cg00068155 0.0003600841307894 0.862370873939778 chr3 131754131
cg00068160 -0.00032164072704741 0.883016907801251 chr13 95362971
cg00068174 -0.00120441602083309 0.331640046080779 chr14 68157016
cg00068217 0.0033658632277904 0.593145169573598 chr20 24300220
cg00068265 0.00222941453575441 0.148694121034724 chr16 88742356
cg00068305 -0.000670987172751205 0.278878150526571 chr5 122847680
cg00068316 1.48862826066237e-05 0.99113437197434 chr9 107729677
cg00068377 0.000917894987896276 0.247530678613721 chr1 3275180
cg00068391 0.00257284946994315 0.246093360284369 chr10 121276320
cg00068408 -0.000309950554409749 0.946231194639037 chr5 24644878
cg00068412 0.000256022749859857 0.871740586841748 chr1 42506828
cg00068428 -0.0150544431413794 0.134619747113429 chr8 49494724
cg00068433 0.000210137946525022 0.959160138310495 chr1 16540130
cg00068503 0.00233092548953911 0.387182471253337 chr1 40782713
cg00068519 0.00550463528460435 0.621451050254381 chr7 94259997
cg00068571 0.00264844230481293 0.562802239615913 chr5 66256713
cg00068621 -0.000298404513521032 0.896390326705401 chr5 150080765
cg00068622 -0.000224363475443782 0.779324756219798 chr5 79783654
cg00068745 -0.0136884409457226 0.0178190101395825 chr19 16178203
cg00068779 0.00140470772627881 0.756997867205272 chr4 189956957
cg00068810 0.00479589157080794 0.674526128620738 chr4 75857963
cg00068909 -0.00162943769200677 0.124613278697585 chr4 103938965
cg00069002 -0.00400498552921709 0.535900108364904 chr1 33772736
cg00069014 -0.000713275360508282 0.796842887468414 chr1 14156840
cg00069017 -0.00166013677407088 0.0261044050450249 chr1 6051640
cg00069059 0.00454482738009399 0.155054930295614 chr1 46086861
cg00069224 -0.000618371390727315 0.58272717106208 chr14 50553181
cg00069242 -0.00200345010552587 0.309004713561031 chr14 23450527
cg00069261 0.00415141875937655 0.081181728254629 chr16 22386531
cg00069309 -0.00573424880312933 0.0121145956170201 chr6 17931997
cg00069314 0.000287374294638788 0.819076021785385 chr4 170542039
cg00069341 -0.000786506897287719 0.695606149458221 chr6 111498607
cg00069391 -0.00413662137719793 0.164612551592064 chr7 3419305
cg00069401 0.00929300416096255 0.224124568091857 chr9 123556423
cg00069417 0.00225835538259195 0.438095780852014 chr16 87874279
cg00069432 -0.00128433207847892 0.229562741408153 chr8 99836388
cg00069462 -8.79154981755331e-05 0.990770786446137 chr7 156454552
cg00069463 -0.000796181217433279 0.953129922402119 chr22 27248407
cg00069642 0.00950594163661221 0.105671838685632 chr5 141062490
cg00069658 -0.0197362594322954 0.00694822680400688 chr18 45982224
cg00069760 0.00115449923838461 0.70178272388679 chr3 197035565
cg00069815 0.00232315979864815 0.0659716900563246 chr8 856058
cg00069860 -0.000538337114536307 0.492046350512144 chr1 44883227
cg00069969 0.000979228658829255 0.461099665389825 chr13 33646763
cg00070042 0.00783726363567575 0.174941909368644 chr9 133308594
cg00070043 0.000503042173559069 0.762745511732994 chr17 1083351
cg00070052 0.0133733247025081 0.141729759612845 chr9 116171972
cg00070105 0.00272999601613332 0.293540469743721 chr13 26456799
cg00070162 -0.000741304219871659 0.802333060879458 chr1 91852791
cg00070165 -0.00797879412475346 0.0461635095213971 chr11 115089970
cg00070172 0.00198656102054139 0.632749064708835 chr5 134451867
cg00070181 -0.000856867469696885 0.63077915128219 chr6 2467820
cg00070185 0.00187323251408697 0.457769701475532 chr9 36765141
cg00070370 0.00381038826772342 0.621947563786389 chr15 83439027
cg00070380 -1.58904100301034e-05 0.997555961003983 chr2 97354356
cg00070383 0.00447519130053644 0.296190169865868 chr4 174429374
cg00070424 0.00492980933819125 0.0916109383261913 chr10 112174467
cg00070460 -0.00515023445131584 0.140589811060876 chr4 1227676
cg00070529 -0.00420622123024242 0.180366330397759 chr13 43986655
cg00070588 -0.000222091621706646 0.928906613443218 chr10 28940928
cg00070621 -0.00346454441988101 0.356687305917453 chr1 26507364
cg00070635 -0.00157373498174597 0.355949459607452 chr1 46358168
cg00070678 0.0148322355484098 0.129075740065925 chr4 185328270
cg00070680 0.0103555865831427 0.078946450456865 chr7 137531956
cg00070722 0.0118094288916083 0.103139617601381 chr9 135599950
cg00070771 -0.000552362295840249 0.896669124822018 chr1 11007936
cg00070814 -0.000326097138205807 0.455791114629629 chr10 70715958
cg00070868 0.00947445954019877 0.0683017664228371 chr22 50838826
cg00070899 -0.000200663476666255 0.990079337440026 chr6 34024479
cg00070908 0.00469845554314443 0.138405012004432 chr17 29855433
cg00070940 0.00114022149407201 0.841139941827991 chr10 126117073
cg00071017 -0.000702370265248554 0.717098710767119 chr2 162943657
cg00071026 -0.000302627253114469 0.939126054261402 chr13 113650936
cg00071051 -0.0107366112774031 0.122741199446871 chr6 44222845
cg00071161 -0.0012615222675198 0.570508869781639 chr6 44117573
cg00071210 -0.00057552049005504 0.829925116832562 chr6 148736942
cg00071215 0.00605443080817846 0.263935218409835 chr2 164205820
cg00071241 -0.000294566478263771 0.937506446712758 chr7 41351539
cg00071323 -3.22605544827766e-05 0.987872100169527 chr1 160742918
cg00071343 -0.00394629975087866 0.230765742508291 chr8 37854655
cg00071360 -0.000717043626445353 0.941513659786474 chr20 37350793
cg00071382 0.000149528027635624 0.923620616959082 chr10 5810005
cg00071408 0.0020408153728761 0.268351433497522 chr8 22864908
cg00071446 -0.000648497527199694 0.769815356157545 chr3 120025256
cg00071554 0.00315029225237905 0.330406138103807 chr21 37852547
cg00071556 -0.0241345159748954 0.0294158186605588 chr12 97989930
cg00071605 -0.000211202981238413 0.818651295857604 chr8 20082160
cg00071618 0.00224451233989183 0.467721433582812 chr16 87645667
cg00071622 -0.000427616133562007 0.919408048112167 chr4 108814109
cg00071692 0.00191809686910097 0.667495059034564 chr22 32006800
cg00071739 -0.000175370925504627 0.982092076922878 chr22 19220482
cg00071751 -0.000745915746669642 0.0654541585760974 chr10 91461194
cg00071872 0.00182193287851285 0.839527287343195 chr16 48417947
cg00071887 -0.00669629811194046 0.112148570340523 chr15 74218529
cg00071911 -0.000184972898013627 0.911130600977743 chr11 66116015
cg00071950 -0.0141033699274238 0.366074452073854 chr4 10020882
cg00071984 0.000454556776027655 0.379098633442363 chr3 60617504
cg00072099 -0.000398824796349845 0.414814411230876 chr4 89205891
cg00072158 0.0038665300878455 0.200571711186474 chr13 28921112
cg00072172 0.00270713962852839 0.548497144909111 chr1 220136014
cg00072216 -0.000369739803307766 0.417480063636427 chr4 2263638
cg00072271 -0.00140894086577248 0.456977618895369 chr1 220371965
cg00072317 -0.000337609382717649 0.737346915856406 chr20 47835739
cg00072369 0.000346111828982848 0.725759027201342 chr5 52405845
cg00072406 -0.00655289219042351 0.067027654922954 chr22 19104260
cg00072407 0.00436325051977812 0.588645856551144 chr19 12887524
cg00072426 -0.0045428432261312 0.560361675983793 chr16 86592512
cg00072449 0.00838630730343889 0.46942097511119 chr1 3835608
cg00072478 -0.00223815179001454 0.307968525344868 chr19 51029414
cg00072675 -0.00495701149716959 0.206243112191624 chr1 56942628
cg00072689 0.000399575574465019 0.946448053690136 chr17 46681111
cg00072700 -0.00962812152287826 0.0563704851269793 chr6 168249769
cg00072720 0.00164323204173528 0.710536954466968 chr17 7165831
cg00072722 0.000911230755920457 0.915083391037832 chr2 11676134
cg00072891 -0.000537836452897619 0.235859588162852 chr4 103790453
cg00072957 0.000703965038538493 0.731487284751218 chr8 48573717
cg00073003 0.00557569710474687 0.505671859672508 chr13 112724583
cg00073010 -0.00142655747648607 0.442172564340308 chr17 17627194
cg00073090 0.010000653825407 0.132060246839673 chr19 1265879
cg00073140 -0.00186339988027821 0.536494638960864 chr12 2208878
cg00073181 0.0105321642461649 0.164070562964181 chr1 223308337
cg00073243 0.00708154377179111 0.0839273320405549 chr19 54872627
cg00073244 0.00417784879648609 0.290878235049359 chr1 3529108
cg00073261 0.00130023572920384 0.628114858838162 chr3 194489530
cg00073299 -0.00192860171754376 0.869878300797301 chr19 49715473
cg00073322 -0.000359424062743887 0.928937353976273 chr7 29362847
cg00073380 0.000834029203870162 0.48497149426787 chr16 5122085
cg00073543 0.000309047155999239 0.932238330174367 chr1 38941882
cg00073549 0.00643875968295385 0.402645425471486 chr16 87609078
cg00073550 0.00277461787532343 0.189941642581884 chr4 831829
cg00073565 0.00437152717233569 0.579665866193279 chr8 106462708
cg00073592 -0.00305904153512365 0.225630080403902 chr11 43419565
cg00073713 -6.68300765915376e-05 0.944071990846312 chr7 97800932
cg00073716 -0.00081166910409908 0.739153835754884 chr7 2281329
cg00073751 0.00194037571481327 0.665972878677012 chr1 202272261
cg00073771 -7.67470339798357e-05 0.891614229052949 chr10 126107736
cg00073780 -5.05045165416819e-05 0.888731938015346 chr6 122931415
cg00073784 -0.00563752499019794 0.0193771817359687 chr8 59763860
cg00073794 -0.00518572710651009 0.22806768652738 chr2 30041338
cg00073837 -0.00203143919702177 0.482762510898942 chr2 223177008
cg00073869 -0.000522883917903233 0.383578905224175 chr16 31519665
cg00073968 0.000594726690613629 0.516460268255185 chr14 24589173
cg00073973 -0.00065260925283679 0.803286249177059 chr8 71524519
cg00074086 0.0285951424658063 0.0138716324519683 chr7 4901785
cg00074132 -6.44270606644908e-05 0.80464960026633 chr2 136499303
cg00074145 0.0180930252128331 0.108868661116362 chr15 53075505
cg00074174 -0.0075034830376664 0.364228631360487 chr17 63554800
cg00074184 0.000212528701448243 0.915525375341451 chr1 116519323
cg00074198 0.00258016663565926 0.157586531960857 chr5 133750535
cg00074244 -0.00546211742185647 0.311069855433107 chr14 74100482
cg00074313 -0.00156698902465574 0.62101978426541 chr2 179371342
cg00074348 0.00786161479257924 0.366419155148401 chr11 57006273
cg00074365 -0.00257068494616281 0.682302866140343 chr2 64088479
cg00074369 -0.000935923864450566 0.646933596034508 chr3 18031158
cg00074415 0.00150263740355809 0.711927105340192 chr10 114609720
cg00074482 0.000755969693969928 0.556629257944877 chr1 231011045
cg00074522 -0.00329678737422599 0.259450595189116 chr10 85442173
cg00074568 -0.0136494200740559 0.143657927778808 chr15 89354038
cg00074576 -0.00357847865216649 0.069966411550616 chr20 4004146
cg00074585 5.36632385025433e-05 0.965113982526391 chr11 61837075
cg00074746 -0.00101942249067806 0.62383413477273 chr6 116781794
cg00074771 -0.00243663089799571 0.411196186126102 chr15 44120341
cg00074782 0.000238177316731886 0.932298457816545 chr4 110215803
cg00074818 0.0203437167435092 0.117631847160945 chr8 8560427
cg00074851 -0.000687844292356481 0.213405739098321 chr3 196664445
cg00074853 -0.001076071826587 0.492582325017103 chr6 111137274
cg00075019 -0.00014982588492751 0.650143030497672 chr1 16563764
cg00075034 -0.00104103629704319 0.448333051960161 chr22 41748278
cg00075079 -0.0143389599739297 0.0781159860618789 chr7 155663019
cg00075103 0.00289906278711883 0.591880167786611 chr3 176295392
cg00075123 0.00157016124335605 0.503871201528506 chr3 72786960
cg00075161 0.00419166142739272 0.172501253584079 chr17 27342535
cg00075192 -0.000283735101375451 0.486742910328093 chr7 42951814
cg00075211 0.00573720584729961 0.032385950184726 chr1 229435127
cg00075331 0.00172442202914236 0.554478797091359 chr3 188271393
cg00075467 -0.0138510950622771 0.403901721057429 chr2 9983094
cg00075468 -0.00543686615499533 0.0457095734126697 chr22 30678741
cg00075507 -0.0117931870595608 0.272432279648523 chr17 26708226
cg00075587 -0.00291055306285368 0.714033003022075 chr15 77627815
cg00075589 -0.000264836591669687 0.639123148303401 chr2 219524515
cg00075597 0.00393028422093181 0.458837151770887 chr16 22208463
cg00075608 -0.00102224504434453 0.544709834203364 chr5 64770553
cg00075615 0.00075116126598668 0.800016255364092 chr16 72827803
cg00075620 0.00240766234903741 0.335468626341718 chr2 137180506
cg00075634 -0.001697394137153 0.540869188595825 chr4 185940595
cg00075649 -0.00202195899007203 0.150431394428301 chr5 43477891
cg00075675 -0.00179002314107064 0.638766651379858 chr2 208551510
cg00075735 -0.00199367170586878 0.883303868209395 chr20 37698609
cg00075768 -8.83535678023642e-05 0.784388017143824 chr13 31040106
cg00075853 0.00220995780203054 0.477968583325758 chr1 206213643
cg00075920 0.00141816345150383 0.8911087927344 chr5 177026190
cg00075956 0.0195208477887582 0.035461086833889 chr10 1726078
cg00075975 -0.00329122491417268 0.490371403441402 chr1 230491641
cg00076044 0.00154383441254898 0.66392857239961 chr17 3764775
cg00076056 -0.001917736842669 0.439071625861413 chr16 85061228
cg00076057 0.000202603294319216 0.945888050012989 chr7 32180849
cg00076107 -0.000260538880872197 0.958027445866241 chr12 123569664
cg00076152 -0.000310730650673795 0.595305107698854 chr3 49055596
cg00076216 -8.04082834654159e-05 0.984270739714606 chr13 98148692
cg00076255 0.00384807832710962 0.283544484554164 chr11 102550927
cg00076256 -0.00540368476627312 0.0429555911625699 chr7 127977230
cg00076325 -0.00465571000846495 0.471640879428472 chr2 172974630
cg00076353 -0.00075989524608895 0.350420748644472 chr20 442752
cg00076497 0.00390988301437966 0.13687246459747 chr7 126891621
cg00076555 0.0092704544501086 0.262335643310298 chr3 49705435
cg00076645 0.000457473275215094 0.732724164617917 chr5 171711562
cg00076653 0.0122289985118748 0.15393403337713 chr4 15341878
cg00076774 -0.00147136070439065 0.919422285314339 chr2 45016971
cg00076797 -0.00769716194169551 0.116256773503981 chr1 111022914
cg00076854 -0.00127690387821809 0.408624019960498 chr13 29233041
cg00076936 0.0139659438741864 0.0639544939188589 chr20 35503983
cg00076998 -6.66371014436433e-05 0.969058840077496 chr3 138553170
cg00077017 0.000788864045621054 0.190824214132091 chr3 57994273
cg00077044 -0.000216783423187239 0.986824464887498 chr10 130432315
cg00077104 0.00132063044790163 0.416434877378399 chr2 228735563
cg00077166 -0.00255440182659634 0.0998573785239993 chr9 114135509
cg00077183 0.00329937001792992 0.625041851151171 chr12 69462328
cg00077264 0.00490036465671365 0.398338196426549 chr2 127934558
cg00077275 -0.0171644758845515 0.02914734263134 chr10 121415404
cg00077281 0.00219409421489519 0.284396651825339 chr15 58840596
cg00077297 -0.0114827101077171 0.159577914635511 chr15 79505621
cg00077302 0.000530218080986575 0.864256121622993 chr11 83353224
cg00077304 -0.00115604390987332 0.527703975649353 chr11 1364330
cg00077307 -0.00149804273536517 0.0566186994393212 chr22 42999089
cg00077312 -0.00225612728273987 0.300755816103193 chr9 140311020
cg00077391 -0.00480206161639239 0.691745570998817 chr20 57038463
cg00077402 0.00701984265125531 0.654889785608242 chr20 9597606
cg00077426 0.00233055668760082 0.218948556605568 chr5 463550
cg00077450 -0.00276655140446913 0.182543063613958 chr2 239361948
cg00077477 0.000183024736531054 0.962723737148445 chr5 159305492
cg00077516 0.00114224835913702 0.542043395661536 chr5 71603976
cg00077547 -0.00275684366816782 0.440081318437062 chr10 63170372
cg00077566 0.003442823441259 0.772235186277123 chr6 146051934
cg00077570 -0.000263808706674895 0.957203850630056 chr11 10666999
cg00077586 -8.47669320691322e-05 0.880148590975328 chr21 18884876
cg00077606 -0.00936986183178991 0.244513361517525 chr5 37248894
cg00077665 -0.00243082061080028 0.514452199606273 chr6 90272372
cg00077717 -0.000207925863792713 0.632730013390603 chr16 22386196
cg00077805 -0.000260021617000363 0.52511391674863 chr2 113032857
cg00077838 -0.000404253095417377 0.916675169050655 chr22 47020733
cg00077872 -0.000786680275174451 0.852691301715424 chr12 110361960
cg00077877 0.00697112246578271 0.226028314766151 chr8 131414474
cg00077898 0.000185318835747564 0.936200665114584 chr6 1081144
cg00077904 0.00288925342640253 0.53754805324884 chr5 151078909
cg00078025 0.012304791023945 0.238986282714628 chr9 117159975
cg00078086 -0.00157788013128989 0.658166493430776 chr1 245632532
cg00078105 -0.00352130444980459 0.453683565759647 chr18 41730029
cg00078121 0.00225219066448177 0.597067409295054 chr1 5767843
cg00078130 0.00224026854593608 0.446848429988111 chr1 155248349
cg00078142 0.00678418237740073 0.123611467210783 chr13 101539568
cg00078221 -0.00228528590629195 0.130076119100012 chr5 139927754
cg00078245 0.00538313131340492 0.334174922858415 chr12 53579063
cg00078259 -0.00144440219885566 0.236666481882121 chr6 2656232
cg00078318 0.00271224978902139 0.20174417639321 chr2 5837429
cg00078334 0.00680398827409618 0.110747993647849 chr16 55513961
cg00078348 -0.00192818081008073 0.913447023909383 chr11 113845487
cg00078456 -0.0151718908548634 0.358782302521936 chr1 1564422
cg00078513 0.000564223290149833 0.938112136517356 chr15 25488114
cg00078517 -0.00092967475083526 0.818287660552117 chr19 2588227
cg00078611 -0.00255130526158372 0.31237486847127 chr6 137428773
cg00078746 -0.00596080713107585 0.094685367756222 chr14 91700401
cg00078759 0.00177033449340539 0.606073553730985 chr16 1600969
cg00078770 0.00152521408411763 0.541693509643337 chr3 150511688
cg00078782 0.00389367421849976 0.334058264290156 chr3 42142753
cg00078857 0.00755886095224666 0.253439017281421 chr8 49426532
cg00078861 -0.014554834334175 0.119213193314382 chr5 154429562
cg00078911 -0.00355091760415281 0.296254672946374 chr2 3192444
cg00078940 -0.000279025715633305 0.507503513805394 chr5 134734932
cg00078942 0.00033732726906758 0.82890730657437 chr3 71470515
cg00078968 -0.00153305937782596 0.649609016796435 chr1 228225659
cg00078996 0.0115776163907713 0.659128495282884 chr12 132293329
cg00079019 -0.00613867426535752 0.556033132886669 chr2 26781478
cg00079023 -0.00214682833885538 0.764281701470262 chr5 139492535
cg00079056 -0.00963974403763845 0.0399531250199472 chr9 33239641
cg00079169 -0.00185504462796398 0.509126210790067 chr19 2811669
cg00079195 -0.0138260423895982 0.131421096712695 chr16 51073883
cg00079202 0.00189573306561005 0.405562591875471 chr2 135216850
cg00079216 -0.000965250666112323 0.366429592292978 chr12 6716557
cg00079219 0.00200953922316402 0.530675168957665 chr12 54360131
cg00079224 -0.000775206056779656 0.749538044130553 chr16 29999710
cg00079293 -0.000589329389565721 0.836619148819184 chr7 148652258
cg00079302 -0.0391242733310587 5.78839846079845e-06 chr19 1439985
cg00079375 0.00167380585986011 0.632897431928036 chr15 79125835
cg00079388 -0.00189137567639099 0.188229132616468 chr2 187355319
cg00079536 0.00519073079761918 0.0863956153688895 chr11 119551071
cg00079551 -0.0037982950787667 0.637379623380267 chr2 40001222
cg00079563 -0.000155673422971695 0.774341058967639 chr22 43253521
cg00079598 0.00326856123757487 0.673993073039076 chr11 123676903
cg00079638 0.000795574526395608 0.146678875197406 chr15 45003652
cg00079643 -0.00235178466072868 0.51891400414459 chr19 10472658
cg00079649 -0.00441028837469062 0.0814756686006814 chr18 77874807
cg00079656 -0.0030720489313527 0.325011035623319 chr5 37185318
cg00079764 -0.00254849752625013 0.104438429059741 chr6 27801552
cg00079778 -0.00608124373935705 0.0805709105803742 chr8 124025981
cg00079784 8.59346996482536e-05 0.992823550905976 chr6 167165079
cg00079785 -0.00486526439123015 0.59709694918401 chr8 48172764
cg00079887 -0.00172438703101567 0.182300763336109 chr14 21558390
cg00079891 -0.000479844535018902 0.405046190636381 chr16 122716
cg00080012 -0.000549284115923415 0.650619572458225 chr11 85955689
cg00080059 -0.000209119478197648 0.910108194611658 chr20 61568856
cg00080060 0.000978659228434591 0.836590306843896 chr7 3990670
cg00080068 -0.00040397155269261 0.90227505410686 chr2 242929202
cg00080105 0.00205100801613653 0.853672226485519 chr6 30412102
cg00080118 -0.0145202604563405 0.00250475789515066 chr6 31126173
cg00080123 -0.00088433231090419 0.442157771500135 chr5 176853446
cg00080125 -0.0111992457660055 0.0826648961943427 chr17 59490613
cg00080148 0.00123243801020642 0.548828158122101 chr22 44205183
cg00080188 -0.00635860105240264 0.236584965435294 chr10 21558201
cg00080252 0.0046056023796578 0.124928199705791 chr8 117948764
cg00080312 -0.00218952538326076 0.437861125429685 chr3 45730181
cg00080325 0.00781468893199177 0.387868829575768 chr8 13392574
cg00080333 0.00100492166305079 0.818078319715961 chr4 184492770
cg00080393 0.000335094497335736 0.939735014227214 chr1 42921990
cg00080417 0.00729671201242855 0.223467246932117 chr1 167426168
cg00080418 -0.00143547824835559 0.656611511347601 chr2 87069146
cg00080423 0.00113774173772578 0.740213838645406 chr5 1144950
cg00080483 0.00537799512878461 0.307375669933319 chr6 34218054
cg00080484 -0.000430414316196542 0.946858967918195 chr8 60513456
cg00080485 -0.000920622418771442 0.536857721129544 chr9 95737435
cg00080578 0.00591503018953612 0.207157864391242 chr14 55821133
cg00080582 0.000851186554959585 0.904771107524478 chr9 123068956
cg00080663 0.000290373952561513 0.855939031290406 chr6 139351910
cg00080691 -0.00224515015172246 0.390562181028826 chr7 101614937
cg00080706 -0.0145633085914967 0.0330787062147391 chr14 69725831
cg00080763 -0.00136915364981439 0.351134611408 chr16 10836219
cg00080816 0.00881308388829695 0.195581941819855 chr6 160411080
cg00080972 0.0532187313007673 0.129942803383237 chr5 178986291
cg00080987 0.0109408669113901 0.217515823908305 chr3 126937362
cg00081009 -0.00112800751023795 0.337513388534944 chr12 13386775
cg00081019 -0.00918333054347808 0.0241236188450419 chr1 243658800
cg00081084 0.000901447495441971 0.868683674930898 chr19 36612722
cg00081087 0.015058516114225 0.0553350550614385 chr7 34873912
cg00081098 0.0134289574010739 0.0276818374697846 chr17 65814508
cg00081104 0.00398696700330761 0.400416846430819 chr5 73082676
cg00081128 -0.00870626011322744 0.106891661758776 chr6 82726439
cg00081237 0.00730298803400637 0.289786650060486 chr9 120169010
cg00081238 -0.00160456272627866 0.680835970519515 chr3 113214269
cg00081251 -0.00153971783257608 0.407975818408797 chr1 45965679
cg00081270 0.00443796873317027 0.358449661695091 chr20 13975880
cg00081317 0.00198169035995974 0.682946413441654 chr7 136526354
cg00081324 0.00408481628131705 0.385408724965725 chr17 48201233
cg00081347 0.000100140802905361 0.977131428943986 chr17 78188837
cg00081381 0.000636018094507304 0.808138853219532 chr14 100132712
cg00081404 0.00270514293581113 0.433775039647241 chr2 106957722
cg00081417 -0.00180087663481287 0.443079537018092 chr6 140400137
cg00081439 1.92736682523807e-05 0.998960763703255 chr10 743761
cg00081445 0.00154483625542775 0.376784787829509 chr6 160941119
cg00081574 -0.00173470910935203 0.313689781310876 chr2 222437836
cg00081602 -0.0226455964492161 0.0273791055763281 chr5 72922957
cg00081647 -0.000554858319224787 0.882590172559711 chr11 46918285
cg00081666 -0.000685177956581411 0.269777435212186 chr6 83777345
cg00081714 -0.00583502325062563 0.518095028403248 chr5 116306180
cg00081729 0.0125938787285276 0.536334633018729 chr1 240656737
cg00081799 0.00271637086912503 0.0449117782837002 chr1 6390793
cg00081827 -0.00112140128063355 0.529875312300608 chr2 24396224
cg00081854 -0.00294539307030075 0.62066041650479 chr9 89025531
cg00081876 -0.000980406912664591 0.664343153740608 chr18 19302934
cg00081919 0.000413580868998109 0.926870586559694 chr2 43187471
cg00081935 -0.00289814360228056 0.153530726742692 chr12 3186906
cg00081940 -0.00161551317903553 0.442762092427929 chr2 7321337
cg00081975 0.000968427392130619 0.598698514235624 chr17 48712370
cg00082012 -0.00840865085116752 0.540295581975433 chr12 131879299
cg00082132 0.00673178234537394 0.169258039094665 chr15 92491779
cg00082135 0.00193214478010705 0.62568644853558 chr18 60090766
cg00082140 0.00240596186306473 0.769868851230347 chr5 179816766
cg00082178 0.00214029170168019 0.524901313381889 chr6 169625414
cg00082182 0.00212552604806611 0.192148426242865 chr1 93914865
cg00082235 -0.00605819771682841 0.0207795490759738 chr12 6664536
cg00082252 -0.000693785565375698 0.725472927989691 chr5 67404968
cg00082271 0.00101918226804773 0.832086105352037 chr2 21399104
cg00082285 -0.00275190254159209 0.66403271838221 chr1 1097270
cg00082295 -0.0183291250897561 0.354416587180928 chr2 160966307
cg00082310 -0.00631470310324299 0.146844637474745 chr3 171528573
cg00082332 0.00264767923356962 0.553274668791962 chr5 130607499
cg00082411 0.000893590490121909 0.67315000513248 chr7 99034370
cg00082426 -0.000176647574208423 0.916479835122777 chr2 61763737
cg00082472 0.00034613627210519 0.694851468683093 chr18 74639414
cg00082476 -7.81616177706872e-05 0.952645286937192 chr7 128827530
cg00082491 -0.000569883281565493 0.380846737897487 chr6 31633028
cg00082558 -0.00065754749201285 0.661191458304512 chr10 96929093
cg00082574 -0.00452098565204341 0.376178930058831 chr12 71299535
cg00082664 -0.000846106282400534 0.413697250887805 chr4 154710796
cg00082713 -0.00165161658884062 0.346252142911434 chr3 44038484
cg00082770 -0.0151524284713785 0.163573246627991 chr2 200332739
cg00082833 0.000835576259324421 0.304487755789642 chr16 1561275
cg00082874 0.00157637708506663 0.573322195057709 chr20 44660920
cg00082897 0.00284300877641677 0.477939054964305 chr22 50967392
cg00082912 -0.00540531600710286 0.645665320545142 chr17 52194268
cg00082995 0.00136037743585642 0.571022157440445 chr7 5475819
cg00082998 0.00514615780453267 0.240310678170936 chr19 4008627
cg00083018 -0.00338870953486005 0.617383861103501 chr6 101840329
cg00083028 -0.000463599914765859 0.893636686497243 chr16 50327352
cg00083042 0.00409037474356215 0.473543782598223 chr10 30404617
cg00083046 -0.00164519702594964 0.472931288938899 chr2 175204844
cg00083059 0.000464256838622057 0.861931304841791 chr6 39902348
cg00083067 0.000947715644559782 0.878897062614625 chr19 1387570
cg00083068 0.00333140552451151 0.238512738825317 chr1 38505198
cg00083072 0.0025937312494922 0.301069818422962 chr11 65415190
cg00083084 0.00023318171521499 0.828830190280857 chr1 161092211
cg00083091 -0.00330774498931886 0.418121850373306 chr8 102485892
cg00083139 -0.00073858157365871 0.265547559540077 chr2 198380745
cg00083193 0.00286592634704634 0.643074908609129 chr15 65337425
cg00083194 -0.00143695392961889 0.557032807920356 chr12 32832920
cg00083206 -0.0594127945552419 0.0378141729212741 chr6 110721305
cg00083223 -0.00382797093173258 0.417937358711595 chr13 112606342
cg00083262 0.00781093250765378 0.0655201996209056 chr1 157125526
cg00083265 0.000232475957568201 0.878045845924094 chr7 4820880
cg00083294 -0.00406808651925371 0.339921221756594 chr5 151813081
cg00083399 -0.00338551084339912 0.407819362065787 chr16 86565980
cg00083535 -0.00227968878208238 0.429692090547179 chr8 140871048
cg00083596 0.00312361582992536 0.660296097118184 chr7 3996856
cg00083616 0.00251211317333004 0.549694576558105 chr19 35981371
cg00083659 0.00183891235258366 0.557339641421528 chr22 37404577
cg00083685 -0.0114235470841541 0.0574867744122682 chr21 43767586
cg00083700 -0.000246031237607881 0.953158761544828 chr17 74463608
cg00083704 0.00254276659671581 0.671016102021365 chr17 8870355
cg00083765 -0.000672622659199945 0.140730749626418 chr8 144923196
cg00083801 0.000309183019494885 0.524525029919851 chr17 4448531
cg00083833 -0.00260240044480499 0.640546662765085 chr16 50583273
cg00083848 -0.00259532706182231 0.393055536714232 chr19 6394140
cg00083853 -0.0039036794478537 0.605679311233587 chr13 94574484
cg00083959 -0.00552794839742716 0.140937442953306 chr15 51243589
cg00083993 0.0010020061710266 0.87178440596176 chr5 146133678
cg00084019 0.00018874055099214 0.957108172040042 chr7 176739
cg00084093 -0.0053172670246597 0.332550302256742 chr1 54598661
cg00084094 -0.000175953416238402 0.944044969069056 chr12 109096204
cg00084153 -0.0006951926329897 0.954238398957766 chr2 240366815
cg00084184 -0.00186270527037252 0.613935386103847 chr4 10019009
cg00084202 0.00154620488022109 0.684671943158634 chr8 143360290
cg00084338 0.00296205495777309 0.921538243709527 chr6 170595920
cg00084340 -0.0018413798227441 0.654648301497311 chr15 70670653
cg00084347 -0.012049774742039 0.0557931653347684 chr12 124393913
cg00084398 0.0137100380372961 0.0766074798841356 chr6 43249983
cg00084432 0.000257546691224489 0.845918171209525 chr13 36944471
cg00084435 0.0108551211755412 0.255157473185745 chr5 195276
cg00084577 -0.00548100354100547 0.456690078090918 chr16 30721139
cg00084587 0.0012235435760057 0.768486782486681 chr11 126085772
cg00084591 0.00939777995632322 0.446341006483669 chr9 102793395
cg00084604 0.000244085320875029 0.915051874138618 chr6 40929496
cg00084608 -0.000912240314319175 0.727505311358942 chr12 106096985
cg00084643 -0.00070335456207092 0.900403235466747 chr5 125936116
cg00084669 -0.000400894994551212 0.441092230693864 chr3 188665440
cg00084687 -0.000435901263028658 0.313449810211825 chr7 92076896
cg00084720 -0.00652041163604924 0.137852809773548 chr8 94527855
cg00084764 -0.000215051719587831 0.940334151726219 chr22 26906177
cg00084770 0.00383752128245441 0.429252381270421 chr10 88149210
cg00084777 -0.0023052278770143 0.0928634916004865 chr9 85815021
cg00084798 0.00431209844121717 0.397249493574533 chr8 142841965
cg00084864 -0.00770636681268117 0.0925900818938682 chr11 66871616
cg00084888 -4.66109795157962e-05 0.909429123587138 chr10 81838852
cg00085013 -0.0047385970826679 0.567259635698863 chr3 14871570
cg00085029 -0.00318977948120356 0.0815988310936943 chr11 36398393
cg00085061 -0.00743536635546577 0.217776308530247 chr21 43161624
cg00085123 -0.00269088014510746 0.44678978222768 chr2 8723906
cg00085199 -0.00153489088533579 0.553167593133988 chr8 141106596
cg00085256 -0.000371628265928266 0.885892623958985 chr2 218251446
cg00085281 -0.000966057127577822 0.800295796288125 chr7 2055099
cg00085370 -0.00776520849462174 0.573486898887265 chr5 1855960
cg00085416 0.00100017703038794 0.930412044960384 chr8 74660265
cg00085420 -0.0428711971928806 0.00150060546967839 chr2 154148681
cg00085430 -0.00924052096711309 0.259323223506597 chr17 3031874
cg00085434 -0.00395628940288198 0.492012590222637 chr11 14927489
cg00085438 0.00626499514320056 0.326469265787798 chr3 152049980
cg00085448 0.00328908354053706 0.49200750692898 chr12 113416442
cg00085592 -0.00601002819217767 0.42655785057121 chr2 3066586
cg00085593 0.0041292641024541 0.419387719367505 chr10 70992353
cg00085620 -0.00310956880653654 0.52560816605868 chr5 148514065
cg00085713 0.000130630953447803 0.976924403741316 chr3 38012727
cg00085732 -0.00959611347169283 0.0675446489078044 chr17 26800820
cg00085747 0.000570401627216951 0.955441268459678 chr17 3764113
cg00085790 -0.00271358717545631 0.662582018579568 chr1 211722100
cg00085800 -0.000668898992049882 0.721876935847714 chr10 103877717
cg00085812 0.00549516762190942 0.262647493141123 chr16 30189885
cg00085819 -0.00140684995801667 0.796455800445862 chr22 43345443
cg00085830 -0.00102318053053201 0.8600536990947 chr1 182808254
cg00085965 0.000733629031800897 0.888060431171964 chr5 159690647
cg00085994 -0.00420418461905154 0.0574361634383301 chr2 105702137
cg00086113 0.00249961612887735 0.280833566728052 chr15 75760823
cg00086171 -0.00245231869562696 0.112537256872928 chr12 56269767
cg00086186 0.00870222296910287 0.35729916631063 chr2 3446143
cg00086243 0.021583837098157 0.0716553657558736 chr1 1142405
cg00086247 -0.0205216235502329 0.308845121849266 chr5 29568333
cg00086266 -0.00147425805138444 0.218335354579462 chr1 1242895
cg00086283 -0.000742403048974128 0.628047859169371 chr7 158409247
cg00086291 0.000767689232082307 0.785517265477037 chr5 7772238
cg00086297 -0.000137116297668803 0.963206576032001 chr16 3662233
cg00086346 -0.00770186543482184 0.526403478549532 chr19 3908136
cg00086429 0.0105287910221915 0.181797953833297 chr2 206566025
cg00086493 -0.00540870392652401 0.478138716320764 chr19 51535348
cg00086577 -0.00488826194729607 0.3287129968763 chr6 32122894
cg00086669 -0.00363557921123542 0.42337113440567 chr19 50250595
cg00086670 -0.00265622858841776 0.134113395229691 chr10 104629122
cg00086809 0.000765957567760768 0.766774252450271 chr16 640354
cg00086869 -0.00265952218581177 0.136860040184928 chr10 95196384
cg00086911 -0.00928032256213559 0.0363819428605441 chr2 218840982
cg00086921 0.0149142120732979 0.160027312256929 chr22 33387871
cg00086926 0.00144691314691252 0.873117451348568 chr11 125296733
cg00086941 -0.00231102270067858 0.40706394014029 chr3 124034100
cg00086995 0.00908045451891824 0.342938157083962 chr17 65027382
cg00087005 0.000192354761356595 0.881389181392763 chr10 126848218
cg00087023 -0.0014543803846373 0.332417314069789 chr16 2812825
cg00087055 -0.00299154277027823 0.47781576376105 chr1 152129199
cg00087067 0.00136976658122775 0.839426737097201 chr5 5265509
cg00087068 -0.000593456734428831 0.772579011434062 chr18 3648324
cg00087073 -0.00348957713665646 0.167373256270992 chr2 71225672
cg00087098 -0.000752185283676789 0.769432819542128 chr4 76598919
cg00087153 0.00990526072321826 0.297558858886269 chr2 48756079
cg00087161 -0.00904699579494704 0.15887780718966 chr10 2180385
cg00087195 -0.000251382924831542 0.378909517396087 chr5 7869293
cg00087244 0.00336393456656391 0.313589037178141 chr7 74042487
cg00087273 -0.00188442659327626 0.137215463030396 chr1 17386292
cg00087274 0.00144578892242016 0.713200225845731 chr3 124856760
cg00087355 -0.00487752909488221 0.402373021872575 chr2 239216996
cg00087368 0.00744067508090679 0.415746322573381 chr6 100896392
cg00087417 -0.000326758929926932 0.813860233224237 chr6 35887678
cg00087420 0.00397608673061007 0.169543481426337 chr1 34090941
cg00087425 -0.0188499471613514 0.103558416843535 chr7 22766829
cg00087482 -0.00131974145268323 0.408127771080611 chr7 99800121
cg00087511 -0.000459101525099236 0.908718324835811 chr1 9069875
cg00087544 0.00246958822293944 0.763973359994295 chr1 118194297
cg00087546 0.00943713180462819 0.175032992763061 chr1 3308286
cg00087568 0.00306738618870387 0.33666647649821 chr16 560280
cg00087645 -0.000689740957924483 0.642338802662003 chr6 157040279
cg00087646 -0.001770990756153 0.402244922946654 chr1 231195622
cg00087696 0.00408052064046903 0.476507896519264 chr8 6745430
cg00087728 0.000152414404727065 0.938944408436568 chr6 33385262
cg00087741 0.00272302747274548 0.475487002208698 chr10 96961488
cg00087750 -0.00689194024600083 0.051362568973785 chr18 75883591
cg00087792 -0.000811706976613965 0.676722736658436 chr16 4000986
cg00087799 -0.00200473578920456 0.170957019712151 chr19 4831891
cg00087804 0.00523901595181141 0.482199394272926 chr22 37761817
cg00087806 0.00058957651068079 0.827353327102978 chr10 3269380
cg00087884 0.00356458425434143 0.26487624037103 chr1 6525551
cg00087906 -0.000593604593825491 0.374816063556838 chr16 55513415
cg00087963 0.0140899619413706 0.107853305282971 chr16 51169437
cg00087971 -0.00124291232068376 0.6753185872245 chr6 52225096
cg00087983 -0.00557191474979566 0.234559104536357 chr17 80233003
cg00088007 -0.013640710409196 0.0636322036742909 chr8 41504566
cg00088026 -0.000277353281059147 0.488478357685497 chr12 117628347
cg00088042 0.00504420700236991 0.264738666035486 chr10 103892309
cg00088080 0.00153227453721236 0.659124896005392 chr1 212861809
cg00088130 -0.00540876880357856 0.402153647398721 chr3 137482267
cg00088135 -0.00098647314971724 0.559850187529265 chr4 185731070
cg00088148 -0.0003799703941934 0.904874718446556 chr2 27344405
cg00088183 -0.00750213331133647 0.192339636695318 chr1 91185168
cg00088227 -0.000335485090814661 0.344808489129769 chr7 127225777
cg00088264 -0.00709019007822523 0.41890351050595 chr8 103136760
cg00088282 -0.0070532826508324 0.0422809733019799 chr9 74526338
cg00088299 -0.000531976379753896 0.190404631275586 chr4 2538934
cg00088399 -0.000624699611268941 0.856502442748427 chr3 156470129
cg00088428 -0.00426210007667304 0.0745972003048183 chr6 112668522
cg00088445 0.00153627742340513 0.523235325192361 chr2 74361349
cg00088464 -0.0165823745516823 0.00159142055688291 chr3 128780893
cg00088483 -0.00300427701969784 0.0933439080336446 chr2 239080384
cg00088507 -0.000385553133522305 0.801762793392193 chr15 29499242
cg00088575 0.00567145402438267 0.579565423890055 chr10 99847263
cg00088620 -0.00344603595498474 0.413492752450721 chr16 73224998
cg00088665 -0.00391735256148133 0.166754443373824 chr17 55481438
cg00088688 -0.00551493256003333 0.761426924324565 chr6 167560504
cg00088747 0.00114261087372041 0.354924446465003 chr9 2158031
cg00088797 0.0106452049228186 0.221122442483838 chr3 12976288
cg00088844 0.00234818616524842 0.47380100048105 chr12 52317349
cg00088880 -0.00184500531770129 0.332802264496533 chr7 115849793
cg00088901 0.00223235352305566 0.287022468502547 chr12 32041502
cg00088916 0.00389884483753574 0.533706803282381 chr16 78011694
cg00088987 -0.000458626832467687 0.932796667931573 chr1 206724853
cg00088989 0.00159060008611313 0.723140235767572 chr2 96968012
cg00089091 0.00527961351035559 0.372213259747616 chr2 115919950
cg00089101 0.00333026679759547 0.0945560058374102 chr2 98612552
cg00089107 0.00363405457247904 0.252915460009074 chr1 24235303
cg00089122 -0.00450908649255613 0.161709887273918 chr12 20603672
cg00089154 0.00610503852439868 0.25685786242723 chr16 57352732
cg00089214 0.0016045330785818 0.744287008033538 chr12 132516068
cg00089219 -4.66841316971618e-05 0.993369046175339 chr10 54148237
cg00089224 -0.00333999517718118 0.0338958579562154 chr5 134369116
cg00089314 -0.0109785055684437 0.210959596773781 chr5 135169284
cg00089353 -0.000155402370601843 0.689587906640083 chr3 160473693
cg00089372 -0.000388368421541172 0.458601101265623 chr1 156469964
cg00089384 -0.000851762348783103 0.854077868990243 chr15 51972699
cg00089424 0.000499379827399831 0.706999651060432 chr14 77302361
cg00089425 -7.40558649477724e-05 0.977758467261639 chr3 97728992
cg00089464 0.00194921587052083 0.652993301954071 chr6 29717223
cg00089470 -0.00534562973771238 0.211096407053645 chr15 96981081
cg00089486 0.00139405230893857 0.679692370402304 chr3 157816330
cg00089550 -0.00202276922699553 0.78872329921348 chr11 57267181
cg00089566 -0.000267157492674507 0.978007605891532 chr17 72858108
cg00089666 -0.000991968905281373 0.607820144771201 chr15 97598800
cg00089695 -0.00243943153932192 0.505359313061847 chr9 101746445
cg00089719 0.00218229323395895 0.300107912917463 chr5 54527320
cg00089783 0.0021592617950835 0.620473568666327 chr16 16261857
cg00089798 0.00280579063582561 0.150985127652806 chr12 62585204
cg00089814 -0.00485699974548045 0.312621266253228 chr3 72641008
cg00089821 0.015687225799647 0.0875614607491201 chr6 170807096
cg00089823 0.00211098472770858 0.191009696570936 chr5 1932098
cg00089864 -0.000798292854910366 0.830466651178039 chr15 65055305
cg00089896 -0.000122921193792157 0.976194199704605 chr8 144991704
cg00089915 -0.00228909210558015 0.452327606559179 chr1 66999684
cg00089945 -0.00232248306624963 0.809799965986813 chr1 222816858
cg00089960 0.00346470019423249 0.687376585502693 chr12 122245655
cg00089966 -0.00509694972138583 0.550420965216606 chr5 159340430
cg00090027 -0.00160101895328479 0.719855137040024 chr10 87899222
cg00090068 0.00179292471780664 0.496468237626311 chr4 160304502
cg00090091 0.00229384511833136 0.331353659120134 chr13 107036741
cg00090103 0.000520842367845373 0.251199819231004 chr1 155920763
cg00090105 0.00332283796307259 0.659061606786279 chr1 182538701
cg00090182 -0.0067616102754416 0.58690419640984 chr3 42190162
cg00090197 0.0030225654105062 0.646699291525331 chr1 43738732
cg00090261 0.000753621099715847 0.823305596700733 chr8 101118548
cg00090265 -0.00211912554306194 0.62267901207582 chr12 133140305
cg00090306 0.000339215322667942 0.899969184665583 chr8 72705812
cg00090309 -0.00837877087518226 0.395298129853605 chr7 156832367
cg00090351 0.002331499834993 0.575735036907689 chr10 54766850
cg00090431 0.00705641359122722 0.204311391256655 chr2 241853101
cg00090452 0.000971849235923895 0.833897938053127 chr12 111253413
cg00090534 0.000135127106275719 0.924770393677046 chr2 239255791
cg00090591 -0.00172587494424954 0.63525744488052 chr9 139746351
cg00090619 -0.000223714504494129 0.784950583427613 chr6 33160286
cg00090632 -0.0324974758270752 0.208136940610587 chr5 38600962
cg00090648 -0.000658120215846245 0.181993124654417 chr1 226187276
cg00090674 0.000182783068997598 0.966499906035877 chr22 50446678
cg00090731 0.000789934695358666 0.369484753024755 chr4 26862057
cg00090737 -0.00397676565228922 0.552038291210636 chr10 135000089
cg00090764 -0.0032990014858954 0.417497271500307 chr1 2259065
cg00090767 -0.00160870319913564 0.68483532952648 chr14 65569376
cg00090782 -0.00485655242224056 0.628115487435626 chr10 43248870
cg00090787 -0.00679752376380205 0.276570787872066 chr15 66795345
cg00090800 -0.000295282489135336 0.693240097522403 chr16 27325237
cg00090809 0.00243988178539689 0.58469456378623 chr22 45476118
cg00090813 0.00161362561444418 0.576069056566718 chr16 71674798
cg00090865 -0.000979104417134001 0.273827527720353 chr3 43663694
cg00090873 0.000574438716394042 0.927172617157952 chr2 40714890
cg00090936 0.000794571644930173 0.852666859180327 chr3 69592090
cg00090974 0.0111787514310424 0.0599853225681751 chr19 36404802
cg00091004 -8.51640322881478e-05 0.97749777009297 chr1 203455289
cg00091044 -0.00182412510270687 0.429806691007805 chr6 30689640
cg00091060 -0.00948527164776803 0.411841330090346 chr19 57922082
cg00091098 -0.00385773893104154 0.573163918377446 chr3 71100993
cg00091129 0.00146597422817861 0.490931413874567 chr9 4666497
cg00091146 0.000482860068373566 0.880774660321719 chr8 1050972
cg00091147 0.00038023700427738 0.750408263995432 chr1 42802583
cg00091195 0.00101826364819982 0.84864819936221 chr10 45948576
cg00091213 -0.00108186853735007 0.77105915633821 chr10 99659401
cg00091246 -0.0026060227096969 0.601870678551356 chr12 111023009
cg00091263 0.00378832994466795 0.695361107019378 chr2 59476753
cg00091285 -0.000298832673186137 0.745435591730919 chr1 98511031
cg00091302 0.00700823863283461 0.415814141682036 chr1 182602986
cg00091337 0.00137469692405403 0.74668635770634 chr17 39656052
cg00091349 0.012872775915137 0.179339654415288 chr3 151048406
cg00091460 -0.000802216072763239 0.481307891982134 chr10 125808491
cg00091483 0.00144930713668366 0.747186447714743 chr12 118574757
cg00091513 0.000549432366917296 0.911363444861681 chr16 56334363
cg00091524 0.00375597185125822 0.428777789440236 chr11 17516772
cg00091589 -0.000615251027576701 0.456580274634268 chr16 87753704
cg00091596 0.00203515285942572 0.225452343731842 chr15 98503803
cg00091633 0.00562829786197993 0.353996470760053 chr3 120170383
cg00091673 0.00127823579545425 0.652341327784984 chr12 132512942
cg00091693 -0.0150975270720437 0.00188692047529861 chr17 39041602
cg00091742 0.00332011625934578 0.0913668322730164 chr7 23796949
cg00091760 -0.0094211852345025 0.431500235425375 chr10 124131072
cg00091781 -0.000935032124508363 0.504435729324206 chr15 40886101
cg00091783 -0.000710930387590554 0.656732926354579 chr3 49137012
cg00091899 0.0017811147085145 0.636237917084974 chr3 39521409
cg00091953 -0.000976391726160013 0.405577117926757 chr4 143326541
cg00091960 -0.000398120754025526 0.888634505994915 chr7 126829514
cg00091964 -1.6456406444615e-05 0.993045169129058 chr2 80530891
cg00091986 -0.00110735527571711 0.159098618213455 chr11 46402182
cg00092123 0.00965654568025105 0.0624507469000436 chr2 99415612
cg00092146 0.000198071844520359 0.922129837460434 chr13 33676226
cg00092151 0.00279795692816025 0.464274415298892 chr12 58200399
cg00092235 0.0143535199134088 0.322191376741168 chr17 70154920
cg00092247 -0.0042845746800757 0.276196739265631 chr4 112560639
cg00092287 -0.000287980849128027 0.666703897843761 chr2 152146295
cg00092301 -0.010607646700849 0.27615683392319 chr5 142600451
cg00092309 9.86218658712359e-06 0.999072553365853 chr4 185934797
cg00092348 -0.00291001119108707 0.386802576681979 chr15 74780516
cg00092349 -0.00154492695934869 0.767449065340614 chr2 158633806
cg00092389 -0.000665464374294083 0.238572063484343 chr16 27561478
cg00092400 0.00462634323032766 0.421111943430179 chr12 51788285
cg00092426 -0.00160966097091341 0.406881077698379 chr15 43309540
cg00092427 0.00578464781627791 0.177224840788805 chr16 970864
cg00092443 0.0184696325498802 0.147952453198979 chr20 46578370
cg00092444 -0.00438527951370425 0.261274492749861 chr11 118131997
cg00092475 -0.0167421092451807 0.0386700770671672 chr19 31155284
cg00092518 -0.000611134671514203 0.334586138110485 chr13 50070550
cg00092551 -0.000567408546366876 0.707350383807924 chr7 127371565
cg00092565 -8.2935734149252e-05 0.960642549241134 chr21 47515209
cg00092590 -6.76914525332625e-05 0.986779368176972 chr3 62203239
cg00092611 -0.000188796411203721 0.6214414636687 chr10 28821682
cg00092621 -0.00237260155826602 0.0521018349869691 chr5 138979975
cg00092644 0.0025359554220226 0.323747192984829 chr1 95360379
cg00092682 -0.00451911106760756 0.239580024386585 chr6 122727427
cg00092711 0.00658179452757268 0.188476511066258 chr21 47850317
cg00092736 0.00307838760896931 0.742737314986145 chr2 239018053
cg00092821 0.00203769694835595 0.807674007158768 chr6 46047619
cg00092916 -0.00134916472591068 0.351660981234074 chr12 56508205
cg00092931 -0.00395870065061445 0.381244185990389 chr16 6593403
cg00092992 0.00426350731320968 0.494904702625755 chr1 33596100
cg00093042 -0.00239597546713322 0.472168539602861 chr14 105398427
cg00093057 0.00449430101748477 0.199532376998114 chr7 155025337
cg00093058 -0.0029172113144717 0.157479785920896 chr16 717932
cg00093080 -0.00121342735786921 0.32068327216554 chr12 117421224
cg00093087 0.000917106682280437 0.783589155533514 chr12 50344548
cg00093095 0.00990129415725456 0.62329123166296 chr17 76481380
cg00093099 0.0188494770855922 0.171082184370475 chr18 2849071
cg00093129 -0.00243545885262337 0.483601027272863 chr2 216574866
cg00093149 0.00238627300200427 0.515626007822347 chr12 12337461
cg00093177 0.000679931726579313 0.571996230179382 chr17 37185495
cg00093436 -0.000440383576190777 0.694631424392666 chr1 36172279
cg00093449 -0.00255739906893738 0.441309254608403 chr20 4845114
cg00093544 0.0356315820105659 0.0123042253667154 chr22 30901640
cg00093634 0.00159370756132177 0.627378761106931 chr19 35801105
cg00093637 -0.000870401219505504 0.641184478740954 chr9 111805288
cg00093643 0.00057363725600544 0.929452220462849 chr15 44579510
cg00093653 0.0018008111407203 0.174891492067593 chr17 2712264
cg00093688 -0.00382425853815742 0.405191775629796 chr9 140113369
cg00093695 0.000658456187167789 0.879648650168517 chr3 122629793
cg00093756 -0.00674168538117056 0.0333973856990845 chr5 161117384
cg00093815 0.00106191467252047 0.697237029464377 chr8 29953478
cg00093851 -0.000160134295694672 0.927104834411086 chr7 123195258
cg00093888 -0.00136186797183782 0.366190792764971 chr1 180245522
cg00093890 0.00303303916226607 0.0369501722186942 chr4 106817692
cg00093900 0.00112360229716669 0.502139276244286 chr1 204381012
cg00093930 0.00138344288750352 0.77265742492638 chr1 29615136
cg00093956 -0.00539887342637398 0.0546135328616116 chr12 107372431
cg00093971 0.00469017068749953 0.411482924927559 chr3 51907586
cg00094006 -0.00216985048059564 0.540295578372795 chr1 47976007
cg00094036 -0.000459930037194781 0.216517029115505 chr12 72057474
cg00094051 0.0144193990522276 0.140238017414654 chr19 46874846
cg00094063 -0.00812795235429635 0.302926256607344 chr16 66913816
cg00094155 0.00133551650056314 0.432440688001794 chr22 51021438
cg00094158 -0.00192148229297977 0.444027107981581 chr10 126435795
cg00094204 0.000677700429392045 0.796489063697777 chr11 63572087
cg00094226 -0.00217827972957773 0.55533036149738 chr16 84215454
cg00094244 -0.00302041025148299 0.236880977892434 chr5 131280217
cg00094256 -0.000462024542674506 0.439978198172929 chr4 25378438
cg00094303 -0.00424835808502641 0.548893485050455 chr16 65039041
cg00094308 0.00113828020428295 0.669794837935376 chr22 22319218
cg00094333 -0.00265191461612094 0.37229156747598 chr20 47933724
cg00094359 0.00643650133141248 0.419824496245823 chr2 176962928
cg00094397 -0.00633390760802903 0.412565102635629 chr4 101658593
cg00094401 0.00415594580362381 0.332108926829283 chr12 56425731
cg00094412 -0.00198191191833955 0.813332272420032 chr6 29592854
cg00094518 -0.00265972793552142 0.333183332246621 chr7 130418549
cg00094538 -0.00965256360486953 0.12848594177407 chr7 142505684
cg00094558 -0.00231405184187887 0.524311299437185 chr17 48252742
cg00094579 0.00721390958626617 0.303302535793802 chr1 202411615
cg00094585 0.0015182581383897 0.69470935405096 chr1 53631322
cg00094595 0.00342573175666251 0.266819244494188 chr12 91775374
cg00094597 -0.0069321122532754 0.427657685461457 chr19 19007596
cg00094620 -0.00306757180514807 0.418769531295667 chr13 50985313
cg00094649 0.00926327888579161 0.289532934182958 chr6 147384609
cg00094734 -0.01944374969199 0.168080976596218 chr2 96830479
cg00094739 -0.00135168071471643 0.610522219010738 chr17 77179999
cg00094744 -0.00914852346763165 0.413288415854024 chr2 239927431
cg00094751 -0.00175427494367627 0.153126011972406 chr7 99692902
cg00094755 0.000181057897889401 0.92696448588485 chr2 31178596
cg00094764 -0.010890974922542 0.00823789206342344 chr16 9031878
cg00094817 -0.00228830872598715 0.346436891621988 chr10 35464482
cg00094824 0.00118121224650299 0.857859235691472 chr11 70513213
cg00094851 6.61039720518811e-05 0.97146624837622 chr2 26205706
cg00094858 -0.00116504027704917 0.561942775611398 chr19 49623089
cg00094898 0.00700656928896544 0.219913473373499 chr16 55365950
cg00094901 -0.00095623623288169 0.21086830484881 chr6 31670595
cg00094943 0.000219892337901579 0.929408991450713 chr7 150093059
cg00094998 -0.00101361852716454 0.782549251854826 chr22 40784325
cg00095018 0.00214243202860016 0.598594262461619 chr6 36101338
cg00095027 -0.000212836354994483 0.629460313622014 chr7 87563525
cg00095080 0.00215117409605887 0.485014367868382 chr11 82703598
cg00095099 0.00262896625931509 0.736441585271473 chr16 20377894
cg00095138 0.00109698514009907 0.670266660791738 chr4 154155515
cg00095165 0.0119045414171824 0.310859260180576 chr18 47825241
cg00095200 -0.00438151354695042 0.0420005669350852 chr3 16459910
cg00095214 0.000331944608776975 0.952664070665477 chr1 38272200
cg00095248 -0.00335869209199317 0.56283021182108 chr2 233963137
cg00095259 0.0147633723767481 0.234318802290151 chr18 59218797
cg00095271 0.00182299325484225 0.180528768961316 chr11 70139507
cg00095276 0.00126839052632513 0.854971626737961 chr5 1068111
cg00095326 0.00956611709628224 0.153411392497705 chr1 228940949
cg00095333 0.000802676379727851 0.779526893766691 chr17 70172535
cg00095431 -0.00397633536177243 0.613349898396701 chr2 67775781
cg00095463 0.00248349990945434 0.141847834898922 chr12 99038235
cg00095491 2.32995522892584e-05 0.993464229295985 chr8 42325225
cg00095493 0.00077295877556005 0.802445260834368 chr20 34130037
cg00095523 -0.00133115001000375 0.86877652039949 chr12 115105485
cg00095619 0.00168470907267892 0.713154447325105 chr10 126852530
cg00095626 0.0168088390344805 0.194119296124967 chr7 2878672
cg00095629 0.016890893879321 0.0383171729963107 chr6 168811070
cg00095658 -0.00120015663356773 0.499552508891092 chr10 5119003
cg00095674 0.00258320057631974 0.0754527451082444 chr1 150122654
cg00095678 -0.00261438082815365 0.3960587843753 chr11 120196371
cg00095688 0.0182504579119395 0.0341529567972433 chr1 2003864
cg00095695 0.00134291881026995 0.81010071805084 chr14 66135832
cg00095705 0.000954661970349618 0.652400169360658 chr2 105992217
cg00095772 -0.00783479670119447 0.0739234877267915 chr2 1050773
cg00095773 0.00612699393084905 0.0862032817785259 chr5 158378258
cg00095846 -0.00051239140170716 0.808076377422785 chr5 139551088
cg00095859 0.00812712266115541 0.523289577382053 chr7 1336729
cg00095870 0.00215433730790431 0.0896712175804204 chr19 1119388
cg00095878 -0.00158675080130368 0.661637351623463 chr7 150745690
cg00095918 0.000138705590867644 0.915062959526826 chr7 2269822
cg00095930 0.00186393719935155 0.820116141345159 chr12 109569116
cg00095976 -0.00096437029840308 0.673805560236884 chr6 118228060
cg00095984 0.00452106148772152 0.201843725892966 chr22 38564303
cg00096039 -0.00287270183650471 0.0536944884959279 chr15 25650950
cg00096065 0.00150968555954791 0.44374448895391 chr5 150034405
cg00096260 -0.00363423200517575 0.393921602947094 chr1 22051712
cg00096267 -0.000249161718603457 0.926913767494082 chr12 81519697
cg00096307 0.00879668237430458 0.00403583450390474 chr2 106761754
cg00096328 0.000291251559311965 0.854950560311435 chr3 41200046
cg00096418 0.000680939781247864 0.84560952776505 chr16 65910068
cg00096419 -0.000302470104375816 0.832478441811323 chr3 9994967
cg00096440 -0.00262857127292541 0.58578132624449 chr16 756586
cg00096458 -0.00172930623917409 0.611139449292745 chr5 10474792
cg00096522 -0.00287883258094546 0.26693394134805 chr10 22258447
cg00096536 0.00512506657947824 0.0705924966372781 chr4 154711906
cg00096603 -0.00251477585065522 0.284893057408912 chr4 95572122
cg00096705 0.00139697421352904 0.859200346513013 chr12 8994120
cg00096756 0.00629540961654867 0.313243714365168 chr1 14678278
cg00096806 -0.00212334058227144 0.379321808081303 chr17 61086969
cg00096810 -0.012900341052255 0.229838235752978 chr5 178753432
cg00096845 0.00024014083607591 0.913784753947121 chr11 3400610
cg00096922 0.00920407478688469 0.0947672794201124 chr7 96654185
cg00096979 -0.000531958004832689 0.691522805941762 chr16 2116141
cg00096995 -0.00237255283933698 0.103666204685247 chr20 57562361
cg00097038 4.28419818646523e-05 0.98860640352713 chr1 197382771
cg00097081 -0.00047634906742423 0.813481285008043 chr19 51871073
cg00097088 0.000546201666920492 0.758782684016766 chr4 2627246
cg00097121 -0.00769749317040122 0.24526868445198 chr8 132847171
cg00097144 -0.00250357289089738 0.209178270315157 chr4 39321307
cg00097225 0.00260812030456743 0.31053370093182 chr10 65389215
cg00097249 -0.00679168243622696 0.336432276724795 chr3 191419794
cg00097340 0.00268530542706761 0.09708333711174 chr10 98670763
cg00097357 -0.00475550270498207 0.573182575741543 chr12 33591336
cg00097395 0.00324325195831167 0.356621870186699 chr15 84768010
cg00097432 0.00443103372914445 0.044028586249241 chr3 114102565
cg00097446 0.000672113135615627 0.533122256669555 chr12 108932820
cg00097450 0.0052184300357006 0.555484143186654 chr17 78473077
cg00097452 0.000850830973253535 0.89042815446593 chr1 211306365
cg00097536 0.000465270191260194 0.83247303371154 chr2 43454476
cg00097539 0.00184849108412251 0.347919465798789 chr10 101946149
cg00097550 -0.000173841572096309 0.961987104080547 chr22 38821039
cg00097573 -0.000505900671562415 0.369226560712081 chr1 202830495
cg00097619 -0.00211762804828153 0.323982446319426 chr3 49942096
cg00097626 -0.000685974138005318 0.0953081902517788 chr1 205782249
cg00097639 -5.10854493618439e-05 0.992036884079438 chr21 43157461
cg00097647 -0.000752799062578323 0.172300135513706 chr7 44163247
cg00097668 -0.00165705843212349 0.395138473050902 chr18 51775201
cg00097670 0.00181452225991531 0.494092368107501 chr12 121836557
cg00097715 0.00400960504936108 0.550044857137109 chr22 23455419
cg00097800 -0.00113502117733322 0.236846948639212 chr2 46593258
cg00097818 -0.00117387485362903 0.783673626032907 chr5 175137006
cg00097905 0.00268583871809759 0.441762233180027 chr15 28506002
cg00097940 -0.000295427596803483 0.463524525224462 chr3 197476561
cg00097968 -0.00629645112321512 0.121876634073536 chr1 152126975
cg00098040 -0.00486555983536355 0.301224876315745 chr4 16176303
cg00098053 0.00118083883347098 0.548079264536385 chr17 16025423
cg00098063 -0.000624378581369612 0.460831155537819 chr6 31866020
cg00098108 0.00257651327394138 0.478784564639963 chr17 4797443
cg00098109 -0.00794853950166551 0.150453972292515 chr2 230110369
cg00098112 -0.000329697683652853 0.43546545634173 chr12 42631803
cg00098162 -0.00336293899924643 0.280601944182518 chr10 90619573
cg00098175 0.0135603192042531 0.0273862653861098 chr5 1056142
cg00098239 -0.00125185756745707 0.201878913139348 chr19 7599173
cg00098280 -0.00132595274094675 0.501001108478169 chr18 29523426
cg00098286 0.00108219233039885 0.675767982478594 chr10 118404628
cg00098297 3.55280834471589e-05 0.992282778587048 chr12 117401813
cg00098304 -0.0024607777013651 0.734110213871156 chr15 93579369
cg00098345 -0.00663090497864078 0.161955756492143 chr15 69605418
cg00098450 -0.000372480745744899 0.922754724942843 chr5 132087767
cg00098559 0.00474354988510406 0.213852463417201 chr20 30125434
cg00098622 0.0132200191899617 0.102578362684975 chr5 175965617
cg00098628 -0.00441683489378714 0.0410829620190283 chr1 44257212
cg00098673 0.0017340140521713 0.29038852013979 chr15 64385603
cg00098693 0.00379994070164641 0.0398181314219724 chr1 185703201
cg00098718 0.00121670122369112 0.763433515134316 chr15 81072600
cg00098726 -0.00256804989959193 0.679758927227374 chr2 100857769
cg00098750 -0.000553870100293724 0.757995605507771 chr16 23727847
cg00098799 0.0162047586211102 0.431531324644415 chr15 99409360
cg00098814 0.00207793823083982 0.176833752173814 chr15 66679050
cg00098819 0.0383677181343449 0.00788406706448079 chr6 168615442
cg00098951 -0.00105738950662134 0.648276511893341 chr20 60579706
cg00099023 5.81193081226723e-05 0.936850398518722 chr3 52189007
cg00099091 -0.00135247085209241 0.0631480341650905 chr16 776809
cg00099100 -0.0128386271344639 0.00138677509343073 chr10 15686209
cg00099240 -0.00814114857011133 0.567502617604797 chr22 33454632
cg00099306 0.00452829857092514 0.197521937794508 chr17 49247217
cg00099350 0.00019282551750928 0.91230308019156 chr1 203651920
cg00099383 -0.00108715532405996 0.703291613350072 chr6 168633917
cg00099393 0.0010630853532758 0.686178409118246 chr7 157361621
cg00099441 -0.00472651518380079 0.341890977584869 chr2 11264766
cg00099519 -0.00265525355413356 0.416833869452878 chr5 195698
cg00099602 -0.0019220441706907 0.56240959067161 chr6 87993447
cg00099664 -0.00372775916633645 0.213734442470279 chr12 55314686
cg00099712 0.00549956173901274 0.00667099587926444 chr18 10787502
cg00099755 -0.00218665865313475 0.399925737443664 chr1 78396736
cg00099766 0.00418547618098093 0.489153462606546 chr6 90120705
cg00099768 -0.00301647995442903 0.324980259116729 chr1 175162136
cg00099790 0.000987973094888509 0.761945484094769 chr11 111589348
cg00099835 -0.00679844665171133 0.403337400678076 chr2 97427033
cg00099912 -0.0138279829728524 0.509015933964269 chr17 36857687
cg00099976 0.00760465228815427 0.131556236730439 chr13 26625273
cg00100114 4.13016543851724e-06 0.998874558569773 chr7 101932902
cg00100184 0.000904113229099638 0.622628543754839 chr14 56014589
cg00100253 0.00322724175641132 0.728869290457012 chr4 169595811
cg00100289 0.00603935880871899 0.549039547042181 chr12 113558660
cg00100361 0.0028897176104955 0.660624652197003 chr12 110752302
cg00100375 -0.0174090533393535 0.271770698481453 chr5 166731437
cg00100397 6.45135158476258e-05 0.937929399106215 chr1 117638187
cg00100399 0.00636982941242863 0.179170585577553 chr7 48075844
cg00100428 -0.00154205308103885 0.110240483984544 chr9 4762729
cg00100436 0.00187997348987221 0.399177632874233 chr4 15471477
cg00100440 0.0148601593887302 0.141449873987048 chr12 78882426
cg00100491 0.000887192412963666 0.711886621681421 chr2 234890258
cg00100538 0.0023354101491855 0.213700076766279 chr4 184067792
cg00100680 0.00598100318346606 0.0547367578916863 chr4 4406200
cg00100703 0.0023726601232453 0.534161071936258 chr17 33514885
cg00100722 0.000879785221833966 0.863551755849124 chr3 184355056
cg00100800 -0.00323128828393587 0.307113384118393 chr9 109625179
cg00100804 0.0106075260571868 0.0190471064808299 chr9 123836087
cg00100844 -0.0291422660045679 0.0132161729643041 chr11 76804644
cg00100902 0.00500654962624103 0.449262107503624 chr8 142884068
cg00100948 -0.00310743653559606 0.816748085746666 chr3 186382460
cg00100963 -0.00579476489021771 0.300864231752512 chr17 15850881
cg00101013 0.0183480618953293 0.152257280453292 chr19 42305180
cg00101018 -0.00287546511414232 0.607276026644764 chr15 69868270
cg00101079 0.00498212671169971 0.322826605021912 chr5 55486693
cg00101104 0.00357892199873024 0.408119320248924 chr19 54219607
cg00101115 -2.5826473735053e-05 0.933271025061231 chr17 56429878
cg00101118 0.00244595181353815 0.279453612015331 chr1 51701740
cg00101154 0.012956274416812 0.720991393394368 chr16 420108
cg00101164 -0.000455674075334772 0.893129158853903 chr15 54599456
cg00101169 0.00338926800607165 0.268622134610991 chr7 37522740
cg00101235 -0.00277832679798774 0.344782898644035 chr3 124851842
cg00101260 0.00230209888713029 0.712137460387166 chr17 53426657
cg00101287 -0.0132922464720261 0.0201151688204231 chr5 956343
cg00101350 -0.000183784042554502 0.93091956609239 chr22 39883192
cg00101424 -0.00771348676918211 0.191528960460085 chr14 75718970
cg00101457 0.00612709803406609 0.395316186324333 chr10 11246612
cg00101555 -0.000609167855132898 0.738151117882973 chr2 39185781
cg00101602 -0.00266324045742045 0.378759513513348 chr10 73857843
cg00101629 0.00934519110302938 0.071922903948735 chr1 15068966
cg00101675 -0.000769569008047896 0.886636106160464 chr14 63920524
cg00101693 0.000473363376566834 0.828469301350004 chr10 70715578
cg00101713 -0.00151351139951426 0.452940390212009 chr15 32984867
cg00101715 -0.00330993707142253 0.612857592629557 chr3 101497475
cg00101728 0.00364687283812211 0.914916386495537 chr6 2953027
cg00101753 0.00479556523881584 0.405282278692174 chr8 93034144
cg00101895 0.000861697055595518 0.864982139031876 chr6 108279135
cg00101940 0.00433514995637946 0.596870324884779 chr16 85479301
cg00101986 0.000187895668354214 0.723058518840464 chr1 25071756
cg00102023 0.000678536285730901 0.629533669809752 chr18 5295791
cg00102033 0.0057958352534784 0.15287734380084 chr5 72678199
cg00102042 -0.00213764585189766 0.756009317186521 chr8 129254685
cg00102060 0.0100160795206232 0.301288846065424 chr20 42186445
cg00102073 0.00215923972987637 0.384041933451427 chr3 56852766
cg00102078 0.000453521799959994 0.842465580573798 chr6 136242035
cg00102084 -0.00742163001632595 0.312324928481485 chr17 53820610
cg00102093 -0.000679288371559588 0.801248886467639 chr1 232345923
cg00102141 -0.000384625769168114 0.718709906053795 chr8 17983607
cg00102166 0.0246040887082851 0.138453159408187 chr1 43425337
cg00102183 -0.000576978468637889 0.651496005826106 chr1 109772439
cg00102184 -0.00857014186388861 0.0184390155073703 chr1 240194783
cg00102223 0.00801699837977012 0.0861097189125108 chr22 45978553
cg00102327 0.00652466486333424 0.0481894823089513 chr16 12052933
cg00102405 0.000429210029784423 0.920262122267741 chr12 48382339
cg00102439 0.000256590259202707 0.924051251791352 chr8 1441403
cg00102512 -0.00039714799462533 0.833290896882663 chr2 129103162
cg00102561 -0.0104201923343331 0.0140359045807233 chr9 138799260
cg00102608 -0.00724981532813393 0.29102188562779 chr19 41008441
cg00102633 0.00491183838176676 0.252066901956763 chr1 204447705
cg00102711 -0.00189783556798419 0.698332301570665 chr1 34120101
cg00102726 0.00199757350768214 0.371671018983813 chr21 46897181
cg00102731 0.0157941474350407 0.0403805599878191 chr20 2729245
cg00102795 -0.0017914723876674 0.524037495419721 chr10 3151915
cg00102808 -0.00102483644948448 0.101383331210529 chr16 620304
cg00102896 0.000924555423260901 0.872434130265517 chr8 40746170
cg00102920 -0.00352290216965852 0.215687997996162 chr6 18156401
cg00102955 0.00199445691247702 0.780247649103492 chr1 150230345
cg00102987 0.00310341710544199 0.225688954194605 chr1 36062682
cg00102996 -0.00111097255025217 0.654538924889895 chr9 92220617
cg00103011 0.00137712648577978 0.865650382105498 chr2 8258752
cg00103075 -0.00288308987115363 0.712248059247322 chr11 8331664
cg00103115 -0.00213382388674836 0.653591845503097 chr7 75453071
cg00103132 -0.00278072147213333 0.0782470213697502 chr1 45956932
cg00103177 -0.00722683445539937 0.115802241157679 chr11 120797330
cg00103200 -0.000198399373580608 0.939566468795729 chr1 94083008
cg00103209 7.47686833170143e-05 0.948971139958113 chr1 205053265
cg00103276 0.00732954743810067 0.132375015730081 chr16 68391044
cg00103299 -0.00336632815189034 0.531532669341425 chr15 93362247
cg00103301 -0.00317336065391975 0.510711827011689 chr8 143542544
cg00103329 -0.0103679133738427 0.311232633141279 chr1 204121923
cg00103356 -0.0154620920154812 0.00336713543061013 chr12 120662215
cg00103368 0.0139696312664632 0.201635343664449 chr19 16533039
cg00103398 0.00487393048764416 0.594782836831941 chr1 173834155
cg00103401 0.00310707306478441 0.252016881941756 chr6 147570728
cg00103448 0.00120966073930647 0.544140859615711 chr17 46600533
cg00103543 -0.000127778998919166 0.977283207535549 chr2 45225295
cg00103549 -0.00095619299488609 0.634426308322115 chr14 22945384
cg00103568 0.000414280011897115 0.921999781666005 chr1 6659266
cg00103573 0.00184096702762468 0.708935958623069 chr18 71982576
cg00103609 -0.00150086040322164 0.718446490588801 chr14 71400887
cg00103671 -0.00045411412236214 0.823045843850808 chr17 7515956
cg00103685 -0.00414701455576914 0.134233485320277 chr14 75536130
cg00103774 0.00349202088896712 0.649425827302115 chr8 142673615
cg00103778 -0.0182858649556632 0.0235555728346568 chr20 30196041
cg00103783 0.000998146600686669 0.357734110577971 chr17 7487249
cg00103785 -0.00533231753111214 0.376815861272569 chr1 155043322
cg00103855 -0.00120593002660985 0.376960786383009 chr1 226077628
cg00103865 0.0029445502166139 0.695709675552652 chr12 6444572
cg00103879 -0.00177057611691371 0.485285383979849 chr8 40344400
cg00103908 0.000303712699691434 0.8530549974352 chr1 3184106
cg00103961 -0.00635133383976372 0.229739879537927 chr20 62096129
cg00103984 -0.000155110156859095 0.720043086163424 chr5 54603719
cg00104059 -0.00144384932764063 0.654715004558045 chr8 69008213
cg00104072 -0.0155621577041346 0.0560175282735094 chr6 85487766
cg00104086 -0.00786700741131124 0.0331405634238275 chr14 61748000
cg00104108 0.0036152689937855 0.728691092953261 chr20 53477283
cg00104126 -0.000488597294725366 0.617096084537278 chr11 34129726
cg00104131 -1.15713012357631e-05 0.985691917931069 chr3 138327850
cg00104167 0.0268436110482088 0.136426006232812 chr16 86953195
cg00104187 0.000306775934581424 0.968754206829709 chr14 23219006
cg00104249 0.00902409253395271 0.28279616933054 chr7 100882184
cg00104267 0.00155322443995698 0.433546718875295 chr9 116102740
cg00104298 -0.000677733137781555 0.528759688238897 chr8 61527094
cg00104303 0.00514675812457014 0.19499106502722 chr16 89477291
cg00104333 0.0011770140166192 0.710889672620601 chr10 95516410
cg00104343 -0.00139275055634453 0.48787531968884 chr1 11286094
cg00104348 -0.00503087455566057 0.103497898449867 chr12 10772424
cg00104562 -0.00652271491112755 0.238263549099682 chr19 7767229
cg00104570 -0.000303847294476188 0.503062722375341 chr3 99536649
cg00104608 0.000694469335146556 0.933751037432753 chr3 76146501
cg00104643 -0.00286768435902335 0.601054277972683 chr6 116379140
cg00104845 -0.000834794185424711 0.162419643733666 chr5 140892370
cg00104984 0.00270784120944232 0.253955014650875 chr2 204891571
cg00105025 0.00775445538591361 0.121310263482915 chr6 28973483
cg00105035 0.00494915433950705 0.40329735782571 chr2 1896720
cg00105041 -0.000982256243545308 0.539598938612105 chr12 7777092
cg00105060 0.0018237764003858 0.758058836132652 chr7 147711696
cg00105102 -0.00148353155978569 0.366167632639057 chr1 156217178
cg00105116 0.00296608102794475 0.46022495373188 chr20 48937200
cg00105189 0.00896942337770615 0.252798649198037 chr2 23627885
cg00105253 0.000882347647681236 0.797409692806513 chr14 105647194
cg00105306 -0.00473846054798613 0.599609564797378 chr15 85194978
cg00105372 0.00137170177339814 0.741421227354008 chr20 56630535
cg00105400 0.00723336461230898 0.0958174469352881 chr19 46216179
cg00105415 -0.0311694994908799 0.024844615679962 chr10 64579276
cg00105462 0.000469811779371502 0.915428956142889 chr11 6431940
cg00105470 -0.00020490700141835 0.526977618720595 chr1 228290868
cg00105475 -0.000289291510630594 0.926031196656879 chr2 10696890
cg00105515 -0.00290519334542457 0.366395498822921 chr17 1943561
cg00105570 0.00251414136206284 0.580382706053622 chr11 36588429
cg00105628 -0.000289725788228336 0.958880186436137 chr20 21087165
cg00105640 -0.00363577814562645 0.617269190742943 chr1 3691994
cg00105753 0.00169470617574476 0.397867659653742 chr17 30437854
cg00105761 0.00964388474869919 0.313088091323934 chr11 62066644
cg00105822 -0.00766835965078084 0.281993993446046 chr1 81696812
cg00105852 0.00520149545344202 0.110454222036458 chr12 133100010
cg00106073 -0.000261412045742633 0.913385797697946 chr1 156084334
cg00106074 -0.000156709937762842 0.703087253073091 chr12 42538806
cg00106093 -2.42067301250426e-05 0.977201701673995 chr6 33391341
cg00106211 0.00221708550492715 0.180654537008778 chr6 36514552
cg00106225 -1.20557009278995e-05 0.998042678370896 chr4 38510396
cg00106250 -0.000274974052247654 0.93797721798888 chr2 232329963
cg00106273 -0.00392835748423279 0.390958258088828 chr12 66003275
cg00106302 -0.0018546614420196 0.474646794675859 chr19 51846803
cg00106345 -0.00590685765751873 0.60343208303544 chr7 27138396
cg00106419 0.000732573585819114 0.968793317349834 chr1 248601850
cg00106420 0.00677119942460546 0.0147094872643359 chr12 122711188
cg00106432 -0.00410247622521836 0.416672324021119 chr15 84540266
cg00106499 -0.000433602765157778 0.336158274942965 chr7 44163141
cg00106501 -0.00233298278974368 0.422680496121773 chr15 41186668
cg00106512 0.00900169337197964 0.384562199151436 chr2 60738835
cg00106609 0.00235165156720358 0.548194249070542 chr22 50714562
cg00106657 -0.0013420134250777 0.420718934612602 chr14 102653958
cg00106685 -0.00758068478494116 0.285067662417445 chr3 52720133
cg00106744 -0.00214173573829631 0.0740373076703247 chr21 27106928
cg00106765 -0.00125071790404873 0.40913339223097 chr2 238330458
cg00106767 -0.00228253704165261 0.247643580020149 chr18 5241864
cg00106800 -0.0019875372972425 0.310948856619298 chr20 46342767
cg00106808 0.00440736157887976 0.410339294256442 chr2 3045057
cg00106923 0.00064694823452529 0.788675816238117 chr20 49619636
cg00106925 -0.00401538733886222 0.286031902430077 chr21 45881105
cg00107016 -0.000540272434069123 0.383957599193547 chr17 39890994
cg00107039 -0.0018056917150302 0.69128545027098 chr16 85063787
cg00107046 -0.00522958141187359 0.337754624125586 chr1 16465562
cg00107097 0.00234760702679721 0.461236038599957 chr2 208486635
cg00107099 -0.00141694897800617 0.518455698520906 chr2 236671886
cg00107106 -0.00256619406774336 0.598794529431214 chr16 19181143
cg00107187 -0.0003105156 0.893192 chr14 105070998
cg00107232 0.004441113 0.3921826 chr17 43374319
cg00107241 -0.01692249 0.2542251 chr1 29461070
cg00107285 -9.51318e-05 0.9762629 chr12 124409804
cg00107290 -0.005493918 0.2873054 chr6 123390982
cg00107469 -0.001528006 0.3704335 chr21 34853379
cg00107488 0.003991729 0.209881 chr22 19930437
cg00107490 -0.003726216 0.3977677 chr22 19509318
cg00107521 0.00622226 0.1029563 chr9 140609882
cg00107577 1.868748e-05 0.9954526 chr2 47136146
cg00107579 -0.006722478 0.5399958 chr5 159398670
cg00107603 -0.0008258206 0.5389473 chr19 19516022
cg00107606 0.003928877 0.08924182 chr2 223177596
cg00107617 -0.003375368 0.6676695 chr7 625997
cg00107630 0.004517568 0.5470935 chr9 120174408
cg00107632 -4.179316e-05 0.98334 chr4 37828500
cg00107682 0.0009692738 0.6076058 chr15 96888959
cg00107745 0.001531315 0.7777382 chr17 1184904
cg00107772 0.005777644 0.06936333 chr14 57261886
cg00107782 0.005328253 0.4738949 chr1 151300621
cg00107800 0.0001663669 0.9754769 chr5 133430643
cg00107819 -0.000149583 0.9277091 chr6 41515363
cg00107890 -0.001644596 0.639682 chr15 71492746
cg00107904 -0.002297907 0.03616972 chr17 73898477
cg00107914 -0.001116911 0.02137252 chr6 31592082
cg00107935 0.001796066 0.6706791 chr10 129078163
cg00107970 0.006850832 0.3544954 chr1 156119457
cg00107982 -0.0001300841 0.8805521 chr22 37813098
cg00108027 0.007845334 0.08695121 chr10 124320144
cg00108038 -0.002989938 0.3488034 chr12 1609245
cg00108098 -0.009134396 0.3082957 chr3 122637664
cg00108108 0.0001768204 0.8803147 chr16 88996870
cg00108181 -0.008500812 0.05028664 chr15 78711995
cg00108222 0.0001612914 0.7074926 chr15 49268046
cg00108228 -0.001390471 0.939118 chr8 1750760
cg00108277 -7.981802e-05 0.8927675 chr3 49840710
cg00108351 -0.0006501534 0.6363518 chr16 86529658
cg00108396 -0.001282142 0.8268276 chr13 72676336
cg00108438 -0.001832319 0.2866313 chr16 87347645
cg00108440 0.007873203 0.6100609 chr2 103034576
cg00108454 -0.004639635 0.446872 chr1 22963614
cg00108519 -6.86396e-05 0.9726058 chr1 214121040
cg00108554 -0.003304962 0.7678721 chr16 73157200
cg00108569 0.0002418582 0.7330545 chr22 24819864
cg00108583 -0.0001816919 0.9518955 chr15 32997144
cg00108630 -0.003155981 0.02108366 chr16 22357826
cg00108715 -0.004278277 0.2936114 chr3 52565015
cg00108722 -0.005106571 0.2497853 chr2 149939567
cg00108744 0.01184012 0.275019 chr3 193924044
cg00108814 0.003100113 0.5163812 chr3 18532400
cg00108850 -0.0009530968 0.4908767 chr4 128802294
cg00108863 -0.002435261 0.02486458 chr22 50799772
cg00108873 -0.00314918 0.7129287 chr9 138659743
cg00108894 -0.0006244483 0.6462369 chr7 138985930
cg00108938 0.002165944 0.4742114 chr7 157633252
cg00108944 -0.01702597 0.2706051 chr12 75784855
cg00108992 -0.00355605 0.4272927 chr16 12192325
cg00109012 0.001941119 0.5035858 chr4 166032621
cg00109060 -0.002340717 0.5946643 chr7 98865581
cg00109062 -0.0010282 0.9058522 chr20 39655980
cg00109069 -0.001193433 0.6929995 chr16 85433452
cg00109076 0.009332762 0.2788185 chr13 88330463
cg00109102 -0.0006697991 0.6189097 chr1 32794068
cg00109164 0.002430629 0.4643979 chr1 167022611
cg00109212 0.01431211 0.083499 chr1 179763903
cg00109213 0.006293065 0.147298 chr15 99710951
cg00109264 0.01218335 0.03475136 chr9 116282531
cg00109271 0.005228028 0.1852559 chr3 8501152
cg00109293 0.001187562 0.7450895 chr1 3149830
cg00109299 0.001953612 0.3793145 chr12 68778557
cg00109300 0.0008458873 0.5132571 chr6 143265806
cg00109344 -0.005275419 0.4417574 chr9 116344532
cg00109356 0.01172344 0.002126008 chr13 26625307
cg00109375 0.004374908 0.4657317 chr16 21147979
cg00109433 0.003078269 0.14054 chr5 79927558
cg00109451 0.001587737 0.7179279 chr10 88441339
cg00109465 -0.000546746 0.7535172 chr12 54121359
cg00109503 0.001176017 0.2238884 chr12 52242166
cg00109545 0.0001066444 0.9744936 chr2 28548886
cg00109551 -0.0001395946 0.9633496 chr13 113487346
cg00109643 0.0001042526 0.8425368 chr11 85780154
cg00109653 0.01501904 0.01869694 chr4 15080890
cg00109703 -0.008380972 0.1922697 chr20 39320005
cg00109764 -0.0008229059 0.8957983 chr3 43811308
cg00109772 0.0007112322 0.8821518 chr19 14638399
cg00109780 -0.0006289011 0.8533351 chr9 96337982
cg00109834 0.01509816 0.009760377 chr3 141809896
cg00109920 0.002069241 0.6097558 chr22 31451887
cg00109923 0.002221755 0.2171986 chr7 6631520
cg00110039 0.0009317305 0.611194 chr22 17638932
cg00110041 -0.0006447377 0.8684026 chr15 81142343
cg00110081 -0.002195298 0.5742109 chr2 151353139
cg00110128 -0.0005976041 0.734624 chr1 162347465
cg00110134 0.0002492908 0.9416686 chr1 9793559
cg00110171 0.006411087 0.4673994 chr18 77179806
cg00110191 -0.0008279724 0.6985767 chr3 58203083
cg00110223 -0.002595066 0.1364121 chr3 43384534
cg00110277 -0.0006135641 0.5337473 chr10 97668174
cg00110435 -0.0001209785 0.935825 chr21 35055487
cg00110519 0.008204543 0.03617135 chr7 50823786
cg00110578 0.003117878 0.05892193 chr6 25993015
cg00110654 0.0005413592 0.6340238 chr6 10385489
cg00110660 0.001022863 0.65704 chr17 41919393
cg00110666 -0.0006805648 0.8618189 chr8 38220479
cg00110675 -0.001144167 0.463188 chr6 31698047
cg00110688 -0.001169962 0.8146558 chr12 93771303
cg00110707 -0.0008194454 0.6772352 chr4 139591295
cg00110724 -0.000255551 0.7656537 chr8 144885851
cg00110769 -0.001903596 0.249852 chr1 110122089
cg00110776 -0.002534664 0.4635023 chr14 32304341
cg00110785 -0.005023811 0.5361902 chr7 45927947
cg00110790 -0.0008988437 0.6878561 chr6 33655814
cg00110832 -0.005940041 0.3148724 chr6 32121130
cg00110846 -0.002690908 0.2774545 chr7 77669243
cg00110917 0.005051793 0.2939744 chr7 68000401
cg00110925 0.0003031845 0.9739144 chr2 492819
cg00110982 -0.0001144828 0.7659229 chr7 4815151
cg00111006 -0.007473969 0.4494413 chr1 232228006
cg00111040 -0.0005762751 0.3993589 chr19 7939437
cg00111063 -0.001535205 0.8844614 chr12 96438584
cg00111157 0.0006772744 0.807799 chr19 50093810
cg00111235 -0.002009163 0.8219969 chr16 88597526
cg00111244 0.0006429949 0.6937003 chr9 128071135
cg00111253 0.0008918424 0.8815862 chr17 62502038
cg00111333 -0.001630695 0.4647864 chr1 198828249
cg00111335 0.0003450692 0.8914047 chr8 593194
cg00111359 -0.001061818 0.7802555 chr2 26205029
cg00111436 -0.0006591569 0.153852 chr12 121837826
cg00111503 0.003790118 0.2753839 chr8 140631116
cg00111505 -0.0006359674 0.8258332 chr2 219051109
cg00111613 -5.25448e-05 0.9880809 chr3 126748873
cg00111629 -0.007773007 0.3051449 chr5 538396
cg00111657 0.0001408466 0.9654464 chr18 43408862
cg00111778 0.0005167732 0.9435029 chr2 3833127
cg00111823 -0.0006375404 0.8600523 chr22 38479215
cg00111893 0.0003834409 0.3688328 chr6 109103695
cg00111946 0.004955753 0.4283036 chr5 150488897
cg00111948 0.002248811 0.277336 chr1 27691978
cg00111977 4.657403e-05 0.9901371 chr10 75401236
cg00111978 -0.003997723 0.1348691 chr2 102978529
cg00112056 -0.002307707 0.3661356 chr4 54232415
cg00112187 0.005352039 0.4049623 chr8 142653790
cg00112211 0.000213635 0.9592179 chr10 114667023
cg00112238 0.007600763 0.2899421 chr1 54719938
cg00112251 -0.0008954381 0.4914276 chr1 19924203
cg00112260 0.01321499 0.2234991 chr1 32104920
cg00112320 -0.002396282 0.3648246 chr5 56170300
cg00112341 -0.0108295 0.04890483 chr3 55991024
cg00112465 0.005636857 0.5891816 chr3 128719999
cg00112517 0.004746751 0.2019201 chr17 37783011
cg00112588 0.006368517 0.1995307 chr1 178061945
cg00112685 -0.002238054 0.8165949 chr19 11591190
cg00112687 -0.0001688013 0.9572743 chr1 106902509
cg00112790 0.0006764755 0.9509551 chr13 28639071
cg00112797 0.006729917 0.1912017 chr4 8175753
cg00112798 0.005514341 0.4020799 chr16 87619963
cg00112952 -0.00148249 0.9680774 chr1 247616523
cg00112991 -0.002076304 0.608584 chr12 119951308
cg00113050 -0.002562092 0.08838693 chr10 102756314
cg00113051 -0.0004186562 0.8562137 chr11 47587410
cg00113096 0.00374367 0.7787373 chr2 134119805
cg00113127 -0.002898107 0.5433986 chr11 106152121
cg00113157 0.0005859989 0.9297852 chr1 94032935
cg00113194 0.0009801635 0.7940967 chr1 884869
cg00113195 -0.001508847 0.1210408 chr1 28144123
cg00113247 -0.001571281 0.7012763 chr5 148789115
cg00113273 -0.0004391198 0.6927915 chr19 33469702
cg00113315 0.0002878473 0.9089573 chr1 9098035
cg00113321 -0.01632609 0.09457255 chr7 157530177
cg00113363 -0.004689723 0.02935884 chr3 160822985
cg00113369 0.009882012 0.1100821 chr1 2977861
cg00113373 -0.003504821 0.1418821 chr14 58911920
cg00113554 -3.788777e-05 0.9866078 chr17 47840835
cg00113663 0.005585263 0.3389855 chr5 82243
cg00113708 -0.0007905656 0.7130457 chr8 124731025
cg00113712 0.002830048 0.4560413 chr1 2386451
cg00113814 0.003644438 0.540523 chr12 112280909
cg00113859 -0.002528061 0.2621261 chr7 19788119
cg00113883 -0.004497595 0.6008868 chr14 51026555
cg00113951 -0.00463346 0.04496117 chr12 121078090
cg00113981 -0.00767924 0.06991591 chr7 140883804
cg00113995 0.005990384 0.2754901 chr2 1828099
cg00114008 0.0008118618 0.3761173 chr1 27114423
cg00114012 -0.0004872295 0.9394743 chr9 130158144
cg00114046 0.001487564 0.6552079 chr11 33677143
cg00114084 -0.001107585 0.2654724 chr1 33502651
cg00114106 -0.0005289527 0.8687427 chr10 63395442
cg00114132 -0.0001867182 0.9002411 chr18 8657945
cg00114159 -0.001614138 0.3837665 chr16 85316101
cg00114160 -0.001146052 0.8003563 chr6 29430096
cg00114188 0.00130754 0.7867286 chr7 139724699
cg00114291 -0.001435543 0.4185911 chr8 101316694
cg00114297 0.01068969 0.09460773 chr13 72795951
cg00114312 0.0006431129 0.7714175 chr16 1420425
cg00114346 0.004006503 0.3429598 chr7 157207886
cg00114367 -8.892471e-05 0.9805713 chr12 56740737
cg00114373 -0.0005931417 0.8233703 chr7 44609494
cg00114383 0.0004594754 0.8605511 chr16 28962172
cg00114430 0.002328056 0.5754318 chr2 231834659
cg00114445 -0.004211086 0.0573728 chr2 234865450
cg00114452 -0.001318078 0.7323848 chr15 31394983
cg00114463 0.006135369 0.2660052 chr6 90922258
cg00114478 0.005640912 0.6164744 chr8 73658110
cg00114569 -0.009362842 0.2115017 chr14 65239327
cg00114703 -0.00689049 0.3213076 chr3 140980767
cg00114710 0.001762302 0.3519193 chr1 154473340
cg00114724 0.005355473 0.01159386 chr2 264341
cg00114726 -0.001977874 0.4679461 chr3 149319683
cg00114778 -0.004522148 0.2897275 chr3 22163009
cg00114928 0.004467157 0.2519424 chr11 44006277
cg00114937 0.007031116 0.3319588 chr7 51087479
cg00114944 -0.002801301 0.09575733 chr6 139350067
cg00114963 0.006214565 0.1928074 chr11 120894690
cg00114966 0.03641323 0.2258082 chr1 197893920
cg00115040 -0.000446473 0.3011158 chr22 22011917
cg00115080 -0.0006986117 0.8978036 chr1 86932835
cg00115089 -0.007143157 0.1921629 chr9 132121842
cg00115090 -0.005261015 0.2496643 chr1 113242166
cg00115101 -0.000212339 0.4927748 chr1 36689877
cg00115113 -0.009078592 0.1218148 chr17 48843029
cg00115149 -0.004165767 0.005420737 chr10 111735487
cg00115180 -0.0009384464 0.6034224 chr11 61196867
cg00115194 0.006294675 0.0531225 chr9 124978446
cg00115288 -0.006448879 0.3478322 chr11 705892
cg00115297 0.0003653245 0.8533166 chr15 83409459
cg00115313 8.7063e-05 0.9389789 chr1 193029121
cg00115364 0.001135968 0.6271259 chr20 62572091
cg00115460 -0.01076795 0.1328936 chr4 156292097
cg00115496 0.005682444 0.3559552 chr3 125864545
cg00115549 -0.001852301 0.4362132 chr8 21968255
cg00115567 0.0009355189 0.7690611 chr6 44279361
cg00115629 -7.590547e-05 0.8543498 chr3 53164619
cg00115654 0.003161473 0.6424511 chr9 136294920
cg00115741 -0.0007954654 0.7965607 chr1 29612884
cg00115747 -0.001888167 0.8512091 chr17 74940026
cg00115821 -0.0001676927 0.8693075 chr11 69491121
cg00115864 -0.0009039725 0.5558657 chr3 33910459
cg00115954 -0.01353903 0.1023041 chr8 11536551
cg00115959 -0.007503251 0.1187967 chr10 89415736
cg00115964 0.004963245 0.1658209 chr16 16126849
cg00115980 -0.000886278 0.7867915 chr1 207818434
cg00115984 0.0005587381 0.8085132 chr9 32551741
cg00116019 -0.007814921 0.3141636 chr20 61045840
cg00116058 0.001170221 0.2033041 chr5 154320652
cg00116092 -0.001489338 0.506839 chr1 217313044
cg00116113 -0.002099141 0.7177315 chr17 77375343
cg00116219 0.003913963 0.4392277 chr16 31010846
cg00116234 -0.003624887 0.4838303 chr9 18474243
cg00116286 -0.003918747 0.1926482 chr11 71921006
cg00116289 -0.0008921739 0.6847329 chr5 32380243
cg00116305 -0.001154057 0.6763596 chr8 31495132
cg00116315 0.01930875 0.2330791 chr6 35466268
cg00116412 -0.0006229634 0.1990854 chr15 50474597
cg00116418 0.001435193 0.7302856 chr8 921945
cg00116430 0.003394892 0.6507751 chr1 94188268
cg00116435 0.003975145 0.5649123 chr10 75336199
cg00116463 -0.0006216687 0.7652468 chr17 19266443
cg00116628 0.0004872544 0.7905126 chr5 111755514
cg00116688 0.0004945275 0.7473906 chr5 159848696
cg00116699 0.01230503 0.1043837 chr2 240205260
cg00116750 0.004996352 0.3860469 chr1 11475607
cg00116766 -0.003333267 0.6863239 chr16 9857614
cg00116838 0.002240822 0.229446 chr19 46001746
cg00116882 5.960739e-05 0.9709094 chr12 6810055
cg00116911 0.004519317 0.5947831 chr12 5905938
cg00116946 0.004512701 0.6431853 chr5 172387081
cg00117005 -0.0001733477 0.8756465 chr6 33288995
cg00117156 0.0009546469 0.8083852 chr16 50753263
cg00117172 -0.0003208078 0.7187849 chr1 25255838
cg00117224 -0.002150713 0.1147898 chr14 68051370
cg00117237 0.0005968646 0.8414008 chr8 67318804
cg00117267 0.009370794 0.09960113 chr1 94064799
cg00117294 0.004591821 0.2429536 chr20 43028896
cg00117335 -0.00802332 0.0936151 chr1 117206442
cg00117428 -0.001427893 0.3732332 chr2 210893013
cg00117436 0.0002987103 0.9260019 chr6 105560688
cg00117463 -0.001249745 0.4556051 chr6 151815241
cg00117506 -0.002975355 0.1824296 chr7 137693382
cg00117536 0.001830971 0.448653 chr7 48128124
cg00117595 0.001762817 0.5469256 chr6 166879066
cg00117599 0.005477441 0.219198 chr17 45962589
cg00117600 0.007764089 0.06098428 chr15 55611424
cg00117825 -0.003651501 0.3324989 chr1 57004017
cg00117864 0.002723112 0.4882088 chr11 68771039
cg00117896 0.001955144 0.3869212 chr6 31778194
cg00117913 0.0009931319 0.7065577 chr8 100025388
cg00117914 -0.002204771 0.2833307 chr22 50479197
cg00118071 -0.01672961 0.06396384 chr6 3248184
cg00118103 0.0002813013 0.7466288 chr7 45957463
cg00118137 0.008820452 0.08495919 chr6 37061129
cg00118140 -0.001551872 0.7425959 chr10 79641653
cg00118158 -0.002294501 0.294768 chr2 100629297
cg00118199 0.0005092826 0.7996239 chr7 51081616
cg00118229 0.0009141474 0.8552773 chr21 44088420
cg00118233 0.001007294 0.8767808 chr9 14308150
cg00118317 0.002315694 0.3052849 chr21 34392029
cg00118342 -0.0002367369 0.9272868 chr2 106777038
cg00118369 0.002069509 0.3124873 chr17 9877562
cg00118442 -0.000989817 0.7484452 chr10 7830125
cg00118455 0.002695715 0.3566263 chr1 184180217
cg00118468 -7.558541e-05 0.8105295 chr1 205196936
cg00118471 0.0007304425 0.8583565 chr2 103061577
cg00118500 -0.0002735684 0.9225941 chr1 57385328
cg00118507 -0.001723769 0.5008557 chr1 113215934
cg00118513 0.004538474 0.4422494 chr17 229394
cg00118542 0.0007050199 0.7603526 chr7 52736744
cg00118584 -0.004672565 0.7754701 chr15 99559021
cg00118659 -0.007244205 0.1835868 chr10 132057934
cg00118684 -0.000130486 0.7990529 chr18 13726609
cg00118712 -0.0002050677 0.7665924 chr10 131686819
cg00118719 -0.001334686 0.6253804 chr14 39901098
cg00118753 -0.001685998 0.5309262 chr7 47802422
cg00118783 -0.006711478 0.2677103 chr16 1069760
cg00118808 0.001659662 0.6663316 chr9 132097931
cg00118881 0.005264612 0.2434844 chr1 97308848
cg00118904 -0.001759993 0.08990273 chr3 182643203
cg00118966 0.001063035 0.5438217 chr1 156556391
cg00118977 -0.005786913 0.2944611 chr20 60073683
cg00118978 -0.001285914 0.8775505 chr3 14597418
cg00118989 -0.004725303 0.6734316 chr5 135701794
cg00119011 -0.0007170161 0.03123776 chr13 45694603
cg00119053 -0.005318886 0.1519639 chr6 159549723
cg00119057 -0.002558413 0.07120614 chr18 32073462
cg00119073 -0.0002639059 0.978702 chr3 187870713
cg00119079 -0.001420459 0.510912 chr3 182880278
cg00119117 0.00434954 0.1274842 chr20 20349621
cg00119127 -0.002475836 0.7730977 chr7 1422999
cg00119181 -0.001315556 0.1279083 chr4 90758537
cg00119186 4.651438e-06 0.9981002 chr1 158670124
cg00119188 -0.001720576 0.8303024 chr12 94551782
cg00119197 -0.0003750231 0.6147873 chr4 103422974
cg00119214 2.770471e-05 0.9961054 chr12 58296513
cg00119241 0.003358213 0.2531331 chr1 15152595
cg00119249 5.348399e-05 0.9870577 chr16 2807441
cg00119279 0.001773559 0.6196622 chr4 174427146
cg00119314 0.002696226 0.5974627 chr17 48555610
cg00119364 0.001091216 0.7014554 chr3 138136952
cg00119387 0.00101034 0.4793634 chr5 156904544
cg00119460 0.0001826921 0.9270911 chr6 30923743
cg00119464 0.00388828 0.3721806 chr2 6775094
cg00119557 0.00419486 0.2760875 chr1 201751714
cg00119597 0.01416374 0.03299772 chr20 31235563
cg00119691 0.002583029 0.5971205 chr11 95786052
cg00119755 -0.003100186 0.1883497 chr5 135103020
cg00119770 -0.0005194524 0.956195 chr15 90625971
cg00119811 0.001706339 0.7795037 chr5 73092353
cg00119896 0.002353723 0.667892 chr7 3083721
cg00119904 -0.0009654664 0.7845413 chr22 33179113
cg00119964 -0.008115377 0.5521573 chr1 116248380
cg00119986 0.001846533 0.3580967 chr17 37774457
cg00120040 -0.006699987 0.1821125 chr18 47471658
cg00120096 -0.0006750296 0.3164656 chr17 42404197
cg00120103 0.001515963 0.6907697 chr10 127329217
cg00120123 -0.02260274 0.1942618 chr6 135583702
cg00120147 0.00309592 0.3777094 chr16 55526963
cg00120157 0.0001255502 0.9511723 chr7 4349460
cg00120198 -0.006951344 0.4577753 chr3 170459216
cg00120210 -0.0003324669 0.8651228 chr15 85259593
cg00120215 -0.001009863 0.7155899 chr20 10677160
cg00120254 -7.91585e-05 0.9823356 chr6 166868904
cg00120286 -0.0003402942 0.8838358 chr5 108784892
cg00120299 -0.003202389 0.7312272 chr12 53890222
cg00120329 0.0005535948 0.7202027 chr8 74204158
cg00120332 0.008212189 0.2667799 chr6 88432950
cg00120358 -0.001000639 0.7612752 chr1 100615552
cg00120416 -0.002819933 0.2454106 chr8 49785517
cg00120464 -0.004523888 0.138426 chr4 146842191
cg00120479 -0.0004615507 0.9180151 chr18 46524311
cg00120481 0.004038687 0.2864264 chr12 111605388
cg00120505 0.006865516 0.04481069 chr9 5655609
cg00120534 0.0004707905 0.9317223 chr11 61688121
cg00120552 -0.001593443 0.6422689 chr1 21439223
cg00120721 0.01666939 0.241236 chr10 19175217
cg00120747 -0.00177451 0.5414532 chr11 48046162
cg00120783 0.005196794 0.2025538 chr17 1472873
cg00120804 0.0006238733 0.9629319 chr12 3261745
cg00120825 0.01078148 0.208273 chr1 2338738
cg00120840 -0.01117316 0.01957046 chr2 141027833
cg00120887 0.002513467 0.4963762 chr10 111644393
cg00120897 -0.004073413 0.4068247 chr20 3819979
cg00120948 -0.001470066 0.7952209 chr1 8484417
cg00120998 -0.0007654817 0.3595304 chr16 67881473
cg00121039 -0.01115452 0.09768755 chr14 94946703
cg00121045 0.002777001 0.8190395 chr16 1416053
cg00121075 0.003751643 0.5257547 chr1 229917511
cg00121091 -0.002703804 0.7213099 chr2 54841538
cg00121135 -0.009345723 0.1027887 chr16 88991343
cg00121142 -0.0003916769 0.9278546 chr2 28557247
cg00121147 -0.001495313 0.3246702 chr1 202976339
cg00121158 0.001998481 0.2052899 chr9 6757826
cg00121197 0.001592945 0.5425633 chr12 14993777
cg00121209 -0.001378096 0.6148263 chr19 54606151
cg00121303 0.002449921 0.5510634 chr20 15843396
cg00121374 -0.01227886 0.0007953203 chr1 3392638
cg00121444 -0.001059735 0.5528337 chr8 4936354
cg00121465 0.0009055298 0.725647 chr16 90029483
cg00121525 -0.01711389 0.07368529 chr4 1685258
cg00121533 0.009170424 0.3558936 chr1 75199117
cg00121551 0.001855012 0.5251714 chr20 57766397
cg00121562 -0.007653232 0.02917738 chr3 196014011
cg00121640 0.002648609 0.09515157 chr9 120176515
cg00121676 -0.003060433 0.7173475 chr12 55154054
cg00121759 0.003142162 0.2681138 chr15 22997975
cg00121768 0.001165424 0.789483 chr16 85475912
cg00121843 -0.0002879449 0.8745306 chr13 33924304
cg00121876 0.005960587 0.6458303 chr6 166251659
cg00121884 0.001188913 0.7402047 chr20 3799732
cg00121963 -0.002183146 0.4318572 chr1 209663736
cg00121989 0.005949285 0.2509294 chr12 12054564
cg00122114 -0.002763412 0.4447043 chr8 62999633
cg00122166 0.007297261 0.1390805 chr19 42571498
cg00122215 -4.965345e-06 0.9973506 chr14 68086827
cg00122218 0.001345469 0.6067383 chr5 176855135
cg00122254 0.002327736 0.2524617 chr1 46769320
cg00122310 -0.0003589635 0.2187856 chr16 57769432
cg00122326 0.00251358 0.3978034 chr1 46663340
cg00122334 -0.005435533 0.1346836 chr11 66617702
cg00122347 -0.01353333 0.04611868 chr10 104236741
cg00122362 0.0009522354 0.8740214 chr15 98965289
cg00122365 -0.004295027 0.379924 chr2 229337555
cg00122406 -0.0007000586 0.8866109 chr8 26431736
cg00122434 -0.001190884 0.6122298 chr7 87911184
cg00122488 -0.001723382 0.5168819 chr1 19718957
cg00122515 -0.008341148 0.09296925 chr9 92501134
cg00122555 0.00442187 0.3426473 chr2 129163579
cg00122566 0.003956222 0.2794099 chr17 7244416
cg00122628 0.005985054 0.3079149 chr8 134202359
cg00122659 -0.004508112 0.5009274 chr1 179801627
cg00122739 -1.186572e-05 0.9947041 chr8 22402759
cg00122765 -0.00177807 0.7331198 chr17 29457918
cg00122781 -0.001636272 0.1062688 chr2 231655422
cg00122840 -3.758005e-05 0.9681954 chr5 36151998
cg00122851 -0.01849127 0.02273354 chr16 1413159
cg00122854 0.003043768 0.5746859 chr2 218898491
cg00122927 -0.003273176 0.4488454 chr18 13232953
cg00122944 -0.00170995 0.7185137 chr10 6227266
cg00122951 0.006849952 0.149297 chr9 35731603
cg00123017 -0.001547001 0.2662247 chr2 3696748
cg00123035 -0.002791845 0.2295671 chr1 151319538
cg00123055 -0.001277532 0.2906549 chr8 55370951
cg00123072 -0.002465813 0.3373392 chr5 79330259
cg00123089 -0.001099181 0.7008567 chr6 91054324
cg00123094 0.001117419 0.5629202 chr16 1662131
cg00123104 0.001893514 0.8040084 chr1 9884732
cg00123181 -0.0003503927 0.9186705 chr6 31832796
cg00123232 -0.023586 0.1515852 chr9 16921903
cg00123238 -0.001232008 0.6783173 chr10 68863995
cg00123317 -0.001537777 0.173932 chr12 70005043
cg00123333 -0.002445376 0.1638776 chr5 10291242
cg00123471 -0.0004863459 0.9392794 chr1 1970087
cg00123478 -0.01112716 0.2586344 chr4 10458165
cg00123486 -0.001061629 0.7807027 chr5 43067144
cg00123503 -0.001915422 0.5671736 chr6 80604867
cg00123512 0.001319447 0.5518094 chr16 30102919
cg00123546 -0.02105456 0.02610562 chr8 11549173
cg00123548 0.00067652 0.8259482 chr20 46323041
cg00123702 -0.0009986276 0.7000772 chr18 66925360
cg00123704 0.001010839 0.737442 chr17 47269059
cg00123747 -0.00121239 0.5444243 chr17 2006624
cg00123762 0.0009817294 0.3650144 chr6 41343697
cg00123800 0.000146261 0.7599574 chr17 25621000
cg00123814 -0.0106665 0.2046939 chr14 88738623
cg00123906 0.005288975 0.2095646 chr8 143818127
cg00124004 0.0004093744 0.9581387 chr8 87527257
cg00124009 0.003079711 0.2922643 chr1 201439578
cg00124011 -0.001230808 0.8709148 chr1 14075958
cg00124045 -0.004277703 0.4480176 chr10 134735893
cg00124095 0.001689321 0.7659757 chr3 72305082
cg00124133 -0.0009445079 0.7862692 chr15 89476436
cg00124134 1.638964e-05 0.9880477 chr1 40038252
cg00124160 -0.0002709349 0.6213719 chr7 142490954
cg00124175 -0.000959656 0.5484373 chr20 17950611
cg00124213 -0.0003635428 0.7790259 chr4 37977849
cg00124375 0.001299391 0.5355331 chr6 31698218
cg00124432 -0.0004096136 0.3459658 chr6 30294015
cg00124488 -0.0009948568 0.6176494 chr6 31509762
cg00124525 0.005804079 0.2002512 chr9 91357234
cg00124684 -0.008088841 0.2309276 chr15 90643966
cg00124685 -0.004441308 0.5227408 chr8 59303367
cg00124711 -0.001490698 0.6199519 chr18 33609146
cg00124774 0.001429468 0.1759623 chr1 44435563
cg00124849 -0.0003960175 0.7934381 chr1 209740046
cg00124920 -0.002611521 0.4469876 chr1 178515751
cg00124993 -0.1400818 0.0003972223 chr5 135416412
cg00125005 0.002991546 0.3973212 chr7 2528398
cg00125048 0.0005245309 0.9187863 chr5 176023439
cg00125151 0.004339763 0.213121 chr7 156936079
cg00125159 0.002662985 0.2972348 chr1 228290140
cg00125205 -0.00237925 0.7987531 chr4 36282463
cg00125289 -0.001489324 0.6110597 chr8 102463491
cg00125300 0.004386926 0.6879721 chr14 78869931
cg00125306 0.003198497 0.1273904 chr17 77811842
cg00125340 0.002169151 0.3396613 chr15 65219716
cg00125389 0.0001784337 0.9865805 chr2 142292884
cg00125406 -0.003006502 0.1892133 chr4 41937906
cg00125414 -0.002252718 0.4710259 chr20 58509242
cg00125451 -6.993525e-05 0.9546277 chr14 103345885
cg00125480 -0.01568144 0.04858957 chr21 37047311
cg00125500 -0.01317205 0.3164839 chr4 174673801
cg00125522 -0.000432582 0.8348354 chr18 8689862
cg00125544 -0.00140848 0.6829893 chr2 236865931
cg00125585 -0.02521457 0.1256688 chr19 51635803
cg00125601 6.154011e-05 0.9850457 chr5 3310882
cg00125706 0.0003810396 0.9397402 chr8 6312416
cg00125757 -0.004482386 0.2762601 chr7 99102011
cg00126008 0.005310539 0.638755 chr11 118691859
cg00126034 -0.002687946 0.3231848 chr17 44896162
cg00126087 -0.003526153 0.1489325 chr1 155160941
cg00126148 -0.006294523 0.4115355 chr4 111533517
cg00126173 -0.001100958 0.7710083 chr15 59154450
cg00126246 0.01157367 0.008453827 chr12 63493009
cg00126261 -0.00559193 0.4708601 chr6 100054008
cg00126365 -0.0006477759 0.9134185 chr14 81893759
cg00126463 0.001066739 0.527718 chr7 24860680
cg00126536 -0.0009681028 0.375487 chr6 30115323
cg00126636 3.844555e-05 0.9839525 chr16 237282
cg00126739 0.0004266469 0.8397632 chr15 69706375
cg00126889 0.005274407 0.2177782 chr8 42103037
cg00126946 0.001861053 0.5939494 chr10 105363258
cg00126948 -0.002924196 0.134479 chr13 37573012
cg00126959 -0.000213313 0.7119397 chr17 48712203
cg00127015 -0.001107335 0.6383194 chr7 140972558
cg00127028 -0.0028481 0.008781419 chr22 24737496
cg00127037 0.002851405 0.5600312 chr6 19326520
cg00127049 -0.004397216 0.507355 chr14 70616096
cg00127137 0.0001674254 0.9723063 chr3 183262587
cg00127150 0.0007756159 0.8829737 chr22 22862144
cg00127167 -0.007859633 0.04368686 chr5 5140029
cg00127176 0.0004577671 0.8909531 chr10 88545884
cg00127214 0.003081212 0.2017065 chr14 36295713
cg00127353 -0.003925976 0.2853197 chr6 112210969
cg00127414 0.0135693 0.1050169 chr12 6938883
cg00127424 -0.0002793999 0.4679313 chr17 76836804
cg00127505 -0.0004404914 0.4789308 chr10 131763820
cg00127528 -0.005257315 0.4026334 chr20 59853894
cg00127545 0.000447163 0.2699124 chr3 51705085
cg00127561 -0.002961472 0.6552655 chr14 85746792
cg00127591 0.001137169 0.5875288 chr17 74350300
cg00127725 -0.001051955 0.9432922 chr3 186790122
cg00127732 0.0007638556 0.6836939 chr19 42757846
cg00127781 -0.0119801 0.03319482 chr3 50409882
cg00127788 0.005994772 0.1856289 chr11 34486306
cg00127861 -0.002699977 0.5390249 chr16 86951112
cg00127867 0.0003597771 0.8848601 chr15 72342611
cg00127894 -0.0006813789 0.6879034 chr13 113623639
cg00127935 -0.001858973 0.180624 chr7 36635441
cg00127991 -0.004734163 0.2391215 chr10 85484444
cg00128054 -0.002866072 0.1549314 chr3 99945494
cg00128057 0.00121596 0.2153308 chr5 38134954
cg00128100 -0.004131139 0.0828521 chr6 30656094
cg00128138 -0.004182506 0.447271 chr12 110350633
cg00128179 0.004712744 0.1102699 chr4 147338975
cg00128188 0.0009291268 0.4898872 chr10 1095446
cg00128195 -0.0001306157 0.8029352 chr10 70319998
cg00128196 -0.0007200454 0.4972897 chr17 7148202
cg00128303 -0.008027046 0.06301883 chr20 36068560
cg00128361 0.002804834 0.1597262 chr22 38245362
cg00128386 -0.02531561 1.963409e-07 chr16 85665539
cg00128425 0.00439795 0.176579 chr7 154667764
cg00128482 -0.0144705 0.04065512 chr8 75737456
cg00128509 0.002208232 0.6043453 chr5 56869195
cg00128530 0.0007996147 0.6553412 chr15 55489374
cg00128560 0.0002058186 0.8611064 chr16 3352013
cg00128562 0.008233608 0.3669824 chr12 18905374
cg00128590 -0.0001595607 0.9677276 chr9 101003021
cg00128601 0.006332172 0.05489824 chr8 19615412
cg00128651 -0.001154293 0.9134679 chr12 121403968
cg00128654 0.002673031 0.09485108 chr14 90798063
cg00128690 -0.01534433 0.007662886 chr8 93092072
cg00128695 0.0003913863 0.979112 chr10 133508866
cg00128718 -0.003300455 0.4206792 chr13 43252734
cg00128732 0.001797324 0.3681344 chr5 141258637
cg00128804 -0.005751752 0.1246553 chr20 19671230
cg00128805 -0.001208025 0.2069361 chr15 40330701
cg00128812 -0.002485394 0.4662606 chr8 145019377
cg00128877 -0.001594155 0.5237758 chr1 47070178
cg00128883 -0.00372558 0.1076567 chr12 54020366
cg00128948 0.009439673 0.1096941 chr7 543447
cg00128951 -0.002643002 0.3389586 chr1 88927170
cg00129132 0.001860175 0.5287925 chr1 45955847
cg00129158 0.0007699505 0.8011262 chr6 41039748
cg00129196 -0.0001324711 0.9639625 chr2 20190016
cg00129232 -0.001040177 0.079394 chr17 37814104
cg00129234 0.005924048 0.3072588 chr3 99766639
cg00129266 0.002009781 0.6740272 chr16 30778449
cg00129269 -0.001980012 0.02359655 chr7 127228222
cg00129273 -0.01659498 0.3417129 chr8 70906996
cg00129389 -0.003282185 0.6476189 chr7 34699808
cg00129409 0.0002451963 0.8530913 chr20 34441350
cg00129453 4.3525e-05 0.9850883 chr14 20801196
cg00129466 -0.00201294 0.3554848 chr2 201601069
cg00129481 0.0002451061 0.7701142 chr9 35748386
cg00129563 0.002235149 0.4536928 chr5 122434853
cg00129651 -0.0002199512 0.7484763 chr17 38347710
cg00129669 0.0001346901 0.9744231 chr3 33852440
cg00129731 0.002231454 0.47854 chr6 82462448
cg00129774 0.00279868 0.02486693 chr12 56360414
cg00129785 0.006182597 0.2557026 chr21 47455453
cg00129811 0.01093386 0.4102821 chr6 116726398
cg00129981 0.002013171 0.4987041 chr16 5108968
cg00130004 -0.002242748 0.5903489 chr12 48385408
cg00130027 -0.001558998 0.3093097 chr13 24381014
cg00130039 -0.004053341 0.04090662 chr13 28543189
cg00130060 0.01602297 0.01532129 chr8 106673287
cg00130086 0.006366257 0.7534729 chr19 57454404
cg00130102 0.003007738 0.3018359 chr1 205220073
cg00130165 0.004085017 0.2064495 chr4 66536603
cg00130180 0.004780569 0.5277456 chr2 242625439
cg00130181 -0.002019619 0.6293153 chr13 100517033
cg00130223 -0.01567437 0.492983 chr16 33070551
cg00130246 -0.00066505 0.8851968 chr11 44092863
cg00130275 -0.002205068 0.4002335 chr11 20409780
cg00130307 -0.02290953 0.03110889 chr10 122741155
cg00130309 -0.002496871 0.07468103 chr20 25677623
cg00130342 0.001762114 0.8603445 chr17 72266617
cg00130343 0.001798581 0.7429586 chr1 2032156
cg00130393 0.001956821 0.8316528 chr4 8098876
cg00130468 0.002964825 0.3638808 chr1 112357014
cg00130528 0.0004511716 0.9121176 chr2 175189039
cg00130530 -0.002200922 0.757061 chr6 35657202
cg00130569 -0.007564989 0.06045431 chr13 28712395
cg00130607 -0.002515187 0.6210675 chr7 131777359
cg00130693 -0.0003266275 0.9670115 chr1 226110727
cg00130707 -0.01359727 0.03870021 chr16 20303127
cg00130710 -0.001659583 0.8998877 chr6 40565925
cg00130794 -0.0001575379 0.8884077 chr1 59899418
cg00130799 0.002996388 0.3454421 chr3 184100192
cg00130808 -0.002987648 0.8281317 chr15 37178909
cg00130817 -0.0007841204 0.5505803 chr3 69928180
cg00130819 0.001717448 0.5853046 chr16 84828829
cg00130854 0.000932611 0.772349 chr8 95986758
cg00130866 0.001721614 0.7535441 chr8 124052565
cg00130947 -0.0006587068 0.9338258 chr6 129677367
cg00131064 0.005421507 0.1986075 chr4 173883907
cg00131081 -0.009735586 0.5013578 chr19 37020172
cg00131115 -0.01106997 0.1077762 chr13 82312779
cg00131136 -0.003665013 0.2818409 chr8 128566972
cg00131205 -0.007308836 0.07066045 chr13 20651622
cg00131213 -0.01156382 0.01400615 chr19 39105043
cg00131244 -0.004064384 0.587072 chr8 143227870
cg00131261 -0.0005390937 0.6604508 chr8 142287264
cg00131372 -0.001019889 0.0388764 chr5 148651363
cg00131423 0.004026604 0.5482186 chr16 85498042
cg00131482 -0.004494786 0.111399 chr4 114095596
cg00131557 -0.001192194 0.3518953 chr13 43596656
cg00131618 -0.001801923 0.1229937 chr5 37248984
cg00131691 0.0002630674 0.886154 chr8 142295774
cg00131758 -0.001869255 0.7508003 chr22 18275234
cg00131853 0.001582737 0.742391 chr7 151766502
cg00131893 0.001470221 0.8620985 chr8 1892956
cg00131899 -0.001044981 0.6182446 chr4 110481302
cg00131919 -0.0008549129 0.768227 chr10 17026359
cg00131958 -0.01461805 0.01387352 chr5 134073552
cg00131983 0.0002563616 0.7213471 chr4 4867424
cg00132008 -0.001635874 0.1492854 chr8 8752348
cg00132045 0.008482221 0.3898817 chr17 70565953
cg00132108 -0.001806299 0.3857375 chr5 36690657
cg00132135 -0.001301102 0.6017591 chr12 107155510
cg00132141 0.009104051 0.314246 chr10 69456307
cg00132149 -0.003803637 0.5328398 chr5 1474995
cg00132208 -0.001976788 0.3356321 chr4 10120780
cg00132255 0.008440402 0.518622 chr1 214152076
cg00132291 -0.002064936 0.2124932 chr2 62105148
cg00132418 0.00369808 0.02711691 chr14 100351818
cg00132501 -0.001062372 0.7659901 chr13 110088902
cg00132505 -0.002159874 0.4525965 chr8 129987999
cg00132584 -0.0013766 0.5131341 chr5 112257116
cg00132598 -0.002651781 0.4995079 chr4 41016918
cg00132616 -0.001069809 0.118033 chr10 63663140
cg00132626 -0.001683327 0.2150445 chr1 47124121
cg00132716 -0.001024645 0.7841642 chr16 65735154
cg00132769 -0.000761503 0.583952 chr5 17276333
cg00132782 0.005840337 0.0630304 chr10 115801018
cg00132819 -0.0003142793 0.9603278 chr14 93022946
cg00132834 0.003515125 0.3160874 chr16 85249244
cg00132863 0.0005408638 0.8532997 chr11 11358324
cg00132888 0.003472614 0.4934888 chr13 26599785
cg00132991 0.007643029 0.007839718 chr11 12182350
cg00133063 -0.0008048867 0.8062863 chr3 27407824
cg00133116 0.0005144917 0.9028501 chr2 3149709
cg00133122 -0.0002967335 0.4042664 chr2 85839121
cg00133167 -0.002536373 0.5476697 chr7 7110790
cg00133204 -0.0009803001 0.5833023 chr13 98625733
cg00133330 -0.001150904 0.8237409 chr1 155928758
cg00133351 0.007322904 0.3877054 chr20 37070585
cg00133391 0.002188524 0.7792405 chr9 130693538
cg00133403 -0.0005289259 0.7041904 chr16 57212731
cg00133448 -0.006619981 0.4384115 chr7 46824233
cg00133476 0.004316916 0.479197 chr17 80266884
cg00133544 -0.002676149 0.3178272 chr12 109320959
cg00133556 0.002335352 0.3635039 chr14 62005843
cg00133624 -0.00282555 0.787913 chr12 3756130
cg00133654 0.00012259 0.9525531 chr6 49431435
cg00133657 -0.002821419 0.43187 chr1 17616238
cg00133698 0.0003828765 0.6175821 chr4 114683282
cg00133727 0.01053773 0.1349953 chr19 38524956
cg00133803 -0.003461605 0.4552048 chr1 233118251
cg00133811 0.002757835 0.6779953 chr2 149793702
cg00133847 -0.009137042 0.2328161 chr9 26893343
cg00133857 0.003628282 0.07623153 chr17 15317624
cg00133880 -0.001518023 0.6883612 chr6 38920673
cg00133909 -0.003126443 0.330338 chr15 73977201
cg00133966 0.01051418 0.4062438 chr2 220572983
cg00133970 -0.004747221 0.06450186 chr7 44123200
cg00133995 -0.002070807 0.8647799 chr19 16452851
cg00134025 -0.002033048 0.6855638 chr5 175133847
cg00134028 0.002923443 0.06344954 chr19 15543806
cg00134032 0.01755528 0.713179 chr7 55372268
cg00134041 0.00188482 0.5839417 chr12 133529909
cg00134124 0.002412742 0.7061879 chr2 207474668
cg00134190 0.001795403 0.4428198 chr6 1578113
cg00134191 -0.001976033 0.7303216 chr15 101450839
cg00134210 0.003337642 0.652525 chr10 14644132
cg00134255 0.000947554 0.7955489 chr11 111921708
cg00134289 -0.004350944 0.3095512 chr16 7700183
cg00134295 0.00488772 0.4509397 chr12 9269178
cg00134415 -0.005037288 0.1306042 chr22 38856689
cg00134449 0.001686403 0.8418059 chr14 75390205
cg00134504 0.005424735 0.1897943 chr5 177742659
cg00134602 -0.002457423 0.8556677 chr3 64251663
cg00134611 -0.005373965 0.0429351 chr6 7589469
cg00134645 0.001365605 0.7335578 chr5 76940989
cg00134728 0.001528574 0.415217 chr3 138647779
cg00134731 0.002771764 0.3116256 chr1 119861382
cg00134776 -0.0002518397 0.4710221 chr3 139653573
cg00134787 0.002194775 0.5094421 chr17 10419499
cg00134812 -0.0005232537 0.3180199 chr16 28936721
cg00134843 -0.001332249 0.7882656 chr17 76374495
cg00134876 0.007386516 0.1394091 chr5 150449313
cg00134887 -0.001982084 0.2468185 chr10 101379015
cg00134916 -0.005394493 0.182823 chr2 37491117
cg00134934 -0.0009512 0.9076926 chr16 20271668
cg00134973 -0.002413549 0.06432348 chr1 182417763
cg00135032 0.00172758 0.6690712 chr11 74382794
cg00135038 -0.001209804 0.6894449 chr7 5391419
cg00135056 0.002604345 0.5258436 chr3 128997295
cg00135157 -0.002128028 0.2698187 chr8 109990051
cg00135175 0.003711061 0.4482428 chr5 58228385
cg00135211 0.002549883 0.43718 chr1 10842163
cg00135257 6.66281e-05 0.9636079 chr2 219940379
cg00135293 -0.02217693 0.2133851 chr6 102088363
cg00135371 0.004751298 0.2684972 chr10 134403584
cg00135416 0.004477984 0.5042912 chr17 78172177
cg00135430 -0.001009989 0.4188549 chr11 76661099
cg00135433 -0.003166191 0.6435352 chr3 183118295
cg00135447 -0.001481566 0.6037363 chr21 46689917
cg00135497 -0.01830815 0.3656635 chr4 155661849
cg00135500 0.01606239 0.1440213 chr1 223566268
cg00135618 -0.0007961127 0.8480876 chr1 27259355
cg00135728 0.007218159 0.2066186 chr9 100936478
cg00135870 -0.002096594 0.3242815 chr16 22203854
cg00135874 0.005154238 0.2510722 chr2 210493473
cg00135882 0.001610888 0.507104 chr19 1065783
cg00135888 0.002041536 0.5205341 chr11 57407543
cg00135940 -0.01121851 0.006660092 chr9 88715873
cg00136012 0.0004897828 0.7742422 chr6 119492512
cg00136054 0.002362961 0.7623213 chr8 16425159
cg00136077 0.01005086 0.136342 chr12 132832440
cg00136105 -0.0003361179 0.7725801 chr12 102224911
cg00136173 0.004734645 0.371851 chr5 176045746
cg00136184 0.01826653 0.01196465 chr8 22269194
cg00136192 -0.0003207059 0.5102056 chr19 5978423
cg00136197 -0.01543907 0.03573271 chr15 65168143
cg00136212 0.001017538 0.6078399 chr21 42513481
cg00136225 0.004558841 0.4606206 chr9 96053273
cg00136311 0.0005605087 0.8054414 chr15 72409472
cg00136400 -0.002102099 0.5215771 chr8 144000430
cg00136405 -0.0007602808 0.8249521 chr4 123542198
cg00136413 -0.001327494 0.7128297 chr6 71507603
cg00136470 0.00944433 0.04976612 chr12 2966630
cg00136477 -0.004681105 0.4920578 chr1 22970339
cg00136547 0.0004515173 0.9142705 chr6 56507796
cg00136580 0.003353692 0.5968191 chr20 44783083
cg00136643 0.0001634462 0.7526963 chr12 72057993
cg00136717 0.001519069 0.2133414 chr12 133225672
cg00136736 -0.0001249959 0.9093586 chr22 29949905
cg00136739 0.0001115902 0.9348374 chr15 76603980
cg00136822 0.0006817629 0.7146373 chr12 46614854
cg00136852 -0.001127215 0.5368146 chr3 188350489
cg00136946 0.001639956 0.5511827 chr9 136245128
cg00136947 0.002142262 0.5255821 chr12 45270333
cg00136968 0.00442941 0.5157611 chr7 4050043
cg00137016 -0.01297422 0.141379 chr19 52675231
cg00137067 -0.001217488 0.730638 chr6 130741983
cg00137156 -0.0004577818 0.4121838 chr2 7005942
cg00137168 -0.001915366 0.6883181 chr5 176326518
cg00137209 0.0008155462 0.5678037 chr3 142314968
cg00137234 -0.02047287 0.4547067 chr4 155703138
cg00137285 -0.001481625 0.8042343 chr5 110920753
cg00137314 0.004929087 0.3224575 chr15 34394207
cg00137381 -0.001047346 0.7159221 chr13 39402162
cg00137385 -0.002857063 0.3121987 chr18 46288005
cg00137416 0.0002380465 0.8704531 chr8 104427247
cg00137578 -0.006651559 0.0845431 chr12 82905484
cg00137585 0.001043307 0.1078454 chr16 3450828
cg00137607 -0.003466933 0.2264751 chr8 125958201
cg00137634 0.001822302 0.3036124 chr6 26055783
cg00137652 0.0005802986 0.6905371 chr12 66696023
cg00137671 0.002859025 0.2373439 chr9 131480879
cg00137696 -0.002766308 0.3955851 chr7 127703101
cg00137715 0.00324798 0.5076252 chr4 139949564
cg00137750 -0.00160084 0.3124885 chr3 151218968
cg00137828 -0.0003225884 0.8099365 chr10 105881754
cg00137839 0.004278777 0.2025692 chr17 80916178
cg00137840 -0.00323247 0.1753025 chr4 124301236
cg00137855 -0.001373217 0.8313389 chr5 74163723
cg00137860 0.002183402 0.6768783 chr22 26249504
cg00137877 0.0003925994 0.7552189 chr11 102337915
cg00137918 -0.001702677 0.530116 chr2 191850909
cg00137933 0.004188128 0.2601621 chr16 54173855
cg00137951 -0.01568126 0.09978062 chr7 43417374
cg00137960 -0.0001879082 0.9492165 chr10 77894049
cg00138025 -0.0007067188 0.5656267 chr12 120219052
cg00138030 -0.002487591 0.192988 chr19 6259269
cg00138095 -0.005402385 0.3208048 chr9 112538240
cg00138101 -0.003131018 0.6373803 chr17 1961109
cg00138126 0.008484929 0.2432452 chr20 56286697
cg00138267 -0.002872412 0.06071804 chr9 125667186
cg00138325 0.00449182 0.09608396 chr6 42111924
cg00138363 -0.003127832 0.3239003 chr11 74217009
cg00138407 -0.001434881 0.860527 chr3 47386505
cg00138451 -0.004391995 0.1062658 chr17 5318662
cg00138474 0.002378551 0.3343441 chr6 30484334
cg00138497 0.003549757 0.09349994 chr9 139760673
cg00138525 -0.00210122 0.3116878 chr17 35306721
cg00138547 0.001798594 0.5530822 chr3 47002303
cg00138624 -0.00323871 0.1318957 chr11 83592663
cg00138641 0.00155483 0.4452054 chr16 14397074
cg00138710 0.003996726 0.3108068 chr2 906974
cg00138712 8.068568e-05 0.8971993 chr10 15001407
cg00138766 0.001286639 0.89359 chr8 27729073
cg00138824 -0.004665661 0.5670884 chr16 85062421
cg00138831 0.00251345 0.5973318 chr6 46724920
cg00138925 -0.004041595 0.07630407 chr1 151106771
cg00138926 0.01048045 0.03667055 chr2 11118414
cg00139037 0.001992046 0.1761564 chr13 45992673
cg00139056 -0.001743481 0.1438704 chr1 8385396
cg00139092 0.0006336201 0.8474884 chr7 128530129
cg00139124 -0.01141749 0.2012644 chr10 48366318
cg00139244 0.0003143143 0.8910108 chr10 31608402
cg00139258 0.008847472 0.5087025 chr1 41442419
cg00139283 0.0001411076 0.9184292 chr2 47389420
cg00139304 -0.0005127305 0.9095624 chr2 11765120
cg00139372 0.01339205 0.03706292 chr6 27500465
cg00139389 -6.896696e-05 0.8876043 chr7 150741207
cg00139455 0.003501391 0.3432993 chr2 29296783
cg00139496 -0.001211616 0.5746356 chr3 52731124
cg00139517 -0.001074873 0.7473079 chr8 50904638
cg00139584 -0.001965926 0.449715 chr12 68892641
cg00139601 0.005968342 0.3480946 chr9 134860159
cg00139681 -0.0003158611 0.9753813 chr7 106125168
cg00139683 -0.005489594 0.3857667 chr20 896564
cg00139726 -0.00298762 0.113063 chr2 209029782
cg00139807 -0.0001297569 0.8187397 chr16 29874869
cg00139920 0.002146864 0.3157156 chr9 131580709
cg00139947 0.0002146528 0.9435963 chr8 144403371
cg00139956 -0.001115735 0.9273663 chr16 56512336
cg00140112 0.0001883634 0.9720282 chr18 3879595
cg00140191 -0.0007601279 0.195053 chr6 35656242
cg00140235 -0.0001212602 0.7373475 chr12 93323273
cg00140304 -0.0005741026 0.7345435 chr6 6547312
cg00140335 -0.0005624948 0.6475693 chr15 40152928
cg00140361 0.0001745666 0.870609 chr6 31700617
cg00140403 -0.0004409773 0.1909186 chr2 178257590
cg00140479 -0.0002442062 0.5264328 chr22 21356515
cg00140501 3.744926e-05 0.9157481 chr8 23104037
cg00140502 0.000431726 0.3117596 chr8 145981129
cg00140541 -0.001319449 0.3272484 chr19 55752907
cg00140767 0.01172522 0.05164228 chr9 140932759
cg00140786 0.000288696 0.8904704 chr7 2740918
cg00140798 -0.00485435 0.05687753 chr18 22009100
cg00140800 0.007936405 0.3980469 chr18 44761414
cg00140813 -0.0002100174 0.451962 chr16 28857836
cg00140837 0.0112151 0.1301375 chr10 131670950
cg00140842 -0.0007533868 0.3388434 chr2 54014180
cg00140889 -0.003985631 0.4050753 chr12 47159659
cg00140890 0.002041711 0.446586 chr16 87037039
cg00140910 0.000725887 0.6949886 chr6 131384370
cg00140914 0.003097632 0.6607896 chr17 44859215
cg00140998 0.0008046805 0.7007033 chr12 49417130
cg00141162 0.001707688 0.2237301 chr3 121379777
cg00141174 0.003022155 0.1543577 chr9 129276572
cg00141253 0.0004933492 0.9054289 chr12 108912716
cg00141260 0.00175645 0.3679243 chr8 77767602
cg00141295 0.004461829 0.2751951 chr7 56182960
cg00141330 0.02124416 0.1557762 chr5 58572891
cg00141336 -0.008247417 0.004922003 chr11 73980021
cg00141366 -0.0001214555 0.9756885 chr10 73074590
cg00141391 -0.0087614 0.03839858 chr8 61990223
cg00141394 0.001807836 0.7198326 chr9 130042304
cg00141447 0.006755209 0.1930507 chr13 113544658
cg00141479 0.0009118422 0.6645036 chr10 23003092
cg00141498 0.005855661 0.4300478 chr8 130691356
cg00141522 -0.002716622 0.2687561 chr1 94146926
cg00141548 -7.930432e-05 0.9741788 chr7 87229968
cg00141611 -0.003392917 0.4162603 chr5 172264364
cg00141684 -0.005564496 0.2533199 chr7 956089
cg00141738 -0.001701435 0.6614088 chr16 59213808
cg00141783 -0.00300158 0.6278381 chr16 27978341
cg00141828 -0.01376037 0.003703568 chr1 41305165
cg00141838 0.003638432 0.8028101 chr20 49465261
cg00141929 -0.003686235 0.07982534 chr12 106886989
cg00141989 0.002820233 0.6243164 chr3 191548708
cg00141997 0.005871281 0.1660238 chr2 28653797
cg00142072 0.01257923 0.3426456 chr11 32452455
cg00142078 0.005288476 0.762609 chr9 86738793
cg00142083 -0.0001921785 0.9430262 chr12 109091608
cg00142095 0.0005599548 0.5430449 chr21 47731390
cg00142106 -0.0007819779 0.2839113 chr6 29760769
cg00142239 0.004660906 0.412098 chr8 1508017
cg00142257 0.01304074 0.6200082 chr9 124990276
cg00142266 0.0003638239 0.8129959 chr15 77789307
cg00142378 -0.001827466 0.2800691 chr18 51793448
cg00142402 0.006381534 0.6326861 chr17 75956190
cg00142450 -0.0002820922 0.8825282 chr16 31886070
cg00142482 -0.005789081 0.6384264 chr10 50396833
cg00142556 -0.00183836 0.5245531 chr13 40437637
cg00142604 -0.005568658 0.1261826 chr1 193874585
cg00142624 0.004089815 0.05087328 chr12 117627897
cg00142665 -0.004759303 0.04519887 chr10 60109641
cg00142670 -0.0004599302 0.9454313 chr6 43478496
cg00142735 1.120821e-05 0.9948364 chr15 64454827
cg00142759 -0.0006069376 0.08753205 chr4 37979166
cg00142795 0.002227892 0.5050096 chr3 38152906
cg00142815 -0.002248181 0.5474841 chr1 205238258
cg00142834 -0.0001989974 0.8539404 chr16 69795203
cg00142925 -0.001539663 0.624628 chr11 116706562
cg00142933 8.494979e-05 0.9538257 chr2 128420784
cg00142940 0.0002832108 0.9710941 chr10 90646294
cg00143020 -0.0006307092 0.8029867 chr14 24647176
cg00143045 0.000340343 0.8300051 chr2 154335593
cg00143120 0.01019287 0.4742848 chr20 58692102
cg00143193 -0.002199859 0.1848413 chr1 246151348
cg00143220 -0.002741991 0.5655739 chr8 143592721
cg00143249 -0.002936833 0.3470392 chr7 156798810
cg00143308 -0.001407078 0.7792359 chr8 103220033
cg00143321 0.000214135 0.9469676 chr6 34008430
cg00143362 0.0001958406 0.9406294 chr10 15000025
cg00143364 -0.001694143 0.8482945 chr17 78605344
cg00143376 0.007528214 0.2964912 chr2 232394702
cg00143387 5.765747e-06 0.9880439 chr16 23521605
cg00143474 -0.004435109 0.101407 chr1 65726681
cg00143527 -0.002062537 0.07023809 chr15 81292171
cg00143606 -0.0001082214 0.9259149 chr5 10759383
cg00143623 0.001237689 0.438126 chr1 44495758
cg00143643 -0.002797897 0.3040075 chr10 77191062
cg00143700 0.0003395435 0.8842398 chr13 49107116
cg00143733 -0.002097571 0.09670921 chr1 32789465
cg00143809 -0.0003963683 0.9269991 chr22 50720552
cg00143868 0.000340904 0.7786404 chr16 3661890
cg00143909 -0.006857175 0.348144 chr1 4363493
cg00143969 0.0003659456 0.8360465 chr12 131233486
cg00143977 -0.005245871 0.5857632 chr3 13179472
cg00144022 0.001367592 0.6558872 chr12 122488854
cg00144161 0.0002679222 0.884601 chr6 31927018
cg00144186 0.004753836 0.06656958 chr11 35641054
cg00144335 -0.01158908 0.2122792 chr4 107176
cg00144414 -0.001108467 0.614376 chr16 89203153
cg00144425 0.0001368817 0.9406401 chr7 152549259
cg00144451 -0.005402093 0.3214279 chr7 99689280
cg00144465 -0.0002321042 0.4798796 chr16 27561358
cg00144480 0.003030611 0.6813677 chr2 40987580
cg00144550 -0.008935401 0.1943911 chr2 100937796
cg00144725 -0.001780434 0.2316815 chr18 29076604
cg00144804 0.0002752605 0.8028972 chr7 42929928
cg00144816 0.006515247 0.4581271 chr2 28498080
cg00144839 -0.0001092607 0.9656225 chr7 151462197
cg00145079 -0.001998706 0.7430571 chr15 68112888
cg00145093 -0.001408727 0.5758679 chr10 11027947
cg00145141 0.0001431872 0.9598153 chr17 4464022
cg00145177 -0.0002200791 0.5356384 chr4 2061018
cg00145253 0.01003007 0.03747948 chr1 75602857
cg00145284 0.01224393 0.124645 chr1 58852326
cg00145289 0.001672486 0.7864543 chr12 116823632
cg00145303 -0.001376426 0.5895536 chr1 178854226
cg00145325 -0.001315908 0.8833335 chr20 34857641
cg00145352 -0.0005188798 0.651015 chr17 2319906
cg00145438 -0.0002676568 0.8983432 chr13 113105097
cg00145489 -0.0002983527 0.3556674 chr18 11980690
cg00145587 -0.0002168715 0.6632342 chr18 46475244
cg00145672 0.001034197 0.6070851 chr1 154730538
cg00145683 0.0001407055 0.9641976 chr16 51915089
cg00145732 -0.02824902 0.003634968 chr16 1095673
cg00145838 0.0009867464 0.2738436 chr17 73729676
cg00145849 0.001965945 0.2448834 chr4 39699494
cg00145863 -0.0007543039 0.7143296 chr14 53340533
cg00145875 0.002979465 0.7961074 chr2 11104394
cg00145880 -0.0007777247 0.5767967 chr1 153724787
cg00145904 0.0005844992 0.9111063 chr1 10697703
cg00145911 -0.002361074 0.6418617 chr1 867938
cg00145915 0.001407476 0.5474833 chr1 74059019
cg00145954 0.01153592 0.1620202 chr1 2076496
cg00145955 -0.0106026 0.4076353 chr16 29703480
cg00145958 0.00625762 0.1605521 chr14 45723370
cg00145961 -0.00350074 0.4444208 chr15 88576296
cg00145969 -0.003794819 0.3998899 chr1 190068180
cg00145979 -0.0009385794 0.6180526 chr1 155057785
cg00145985 -0.0001780272 0.9637267 chr7 82019862
cg00146004 0.002489277 0.7233333 chr16 3241434
cg00146027 -0.01077794 0.3784531 chr10 33299147
cg00146085 -0.004996814 0.02772997 chr2 1268037
cg00146088 0.004831798 0.5404331 chr10 72237858
cg00146096 -7.286444e-05 0.851517 chr11 22647309
cg00146168 -0.0004096527 0.7390807 chr7 87811159
cg00146225 -0.004278353 0.1927832 chr1 241308815
cg00146227 0.00137776 0.6980506 chr3 186434962
cg00146247 -0.001656201 0.2178855 chr13 42516684
cg00146249 0.002263484 0.4693972 chr17 79042364
cg00146263 0.001834295 0.714615 chr19 35622579
cg00146334 -0.002876876 0.09334366 chr22 18110190
cg00146350 -0.004028211 0.1445403 chr8 27294956
cg00146437 -0.008072551 0.198481 chr1 209529869
cg00146460 -0.001027409 0.6451782 chr19 45909581
cg00146565 0.001043223 0.8927157 chr2 238283105
cg00146584 -0.0004656281 0.8945001 chr6 157972850
cg00146612 0.001194712 0.5326989 chr16 15877946
cg00146645 -0.006851309 0.4891334 chr1 228644750
cg00146655 -0.001625779 0.594848 chr3 7517194
cg00146659 -0.004171159 0.3353304 chr4 7532516
cg00146676 0.001410384 0.7948117 chr4 113442804
cg00146683 0.0263895 0.008860228 chr20 58411359
cg00146695 0.0003396946 0.9200258 chr13 44453858
cg00146805 -0.001873852 0.4902009 chr7 52339555
cg00146821 -0.0007672884 0.6489552 chr5 32313458
cg00146837 -0.0005584267 0.7276793 chr17 60142491
cg00146864 -0.006740168 0.2394219 chr17 43392332
cg00146919 -0.0005498272 0.1324536 chr3 57994099
cg00146928 -0.002743744 0.3083235 chr12 9269671
cg00146951 0.0008699281 0.6715134 chr10 17270376
cg00146963 -0.004712713 0.009112683 chr8 72564240
cg00147009 0.001552513 0.377264 chr12 75905546
cg00147079 -0.004447044 0.2078792 chr16 48132552
cg00147095 -3.229482e-05 0.9729368 chr1 154941277
cg00147104 0.006903356 0.5158474 chr2 73070871
cg00147126 -0.0001200557 0.7217098 chr15 30113762
cg00147172 -0.01721939 0.2098383 chr22 46423604
cg00147225 -0.003596423 0.7987646 chr18 45438695
cg00147227 0.0006204757 0.8912432 chr2 71789949
cg00147244 -0.007939912 0.3174376 chr17 1811354
cg00147248 -0.0007009133 0.7694604 chr7 136568546
cg00147255 -0.002513878 0.1185039 chr1 67792331
cg00147286 -0.003099279 0.6025489 chr16 70713933
cg00147307 0.004544604 0.2439211 chr1 42125463
cg00147323 -0.0004912616 0.795069 chr14 91556254
cg00147339 5.648072e-05 0.8665417 chr6 7590875
cg00147371 0.0009347713 0.877957 chr21 34543968
cg00147413 0.0003185671 0.9264717 chr3 105733106
cg00147509 -0.01548912 0.0552909 chr22 48917166
cg00147638 0.002101292 0.5779515 chr1 25228039
cg00147665 -0.00437842 0.2103602 chr7 4864983
cg00147731 0.003197882 0.3232974 chr3 72625428
cg00147788 0.008169929 0.3178172 chr6 125855365
cg00147801 0.003209781 0.6296385 chr17 3699818
cg00147807 0.002103729 0.5926161 chr17 1304776
cg00147849 0.003739429 0.4951443 chr7 127906889
cg00147863 0.004285708 0.4873779 chr19 3869599
cg00147943 0.001885508 0.3756411 chr1 68225713
cg00147976 -0.0004276494 0.9193005 chr12 53846229
cg00148007 0.001993862 0.5439414 chr6 43033611
cg00148025 -0.001630651 0.4039228 chr7 133451621
cg00148035 -0.007770613 0.07507431 chr12 111543137
cg00148048 -0.001727062 0.4461684 chr12 25173874
cg00148063 -0.02321427 0.1124107 chr8 4853360
cg00148072 -0.00238858 0.5964948 chr3 127001382
cg00148114 -0.01105687 0.03145018 chr7 5468197
cg00148127 -0.001780203 0.5533508 chr17 80855840
cg00148223 -0.01094304 0.09546479 chr5 957913
cg00148286 -0.003763152 0.2702691 chr4 1210066
cg00148325 0.003410568 0.338504 chr17 72244451
cg00148355 0.0009621915 0.8752524 chr16 31538871
cg00148411 0.02029719 0.08280944 chr10 5930582
cg00148423 0.0009464932 0.6672118 chr1 86887943
cg00148464 0.001861099 0.847939 chr18 46987550
cg00148483 -0.0007881714 0.7710086 chr9 95399134
cg00148497 2.074125e-05 0.9966751 chr6 10221087
cg00148513 0.001608801 0.5593519 chr1 241584653
cg00148522 -0.0001395726 0.9582448 chr16 27711154
cg00148618 0.006418302 0.03262086 chr1 159819894
cg00148666 -0.001952997 0.04661691 chr16 56716117
cg00148727 -0.003128661 0.8420925 chr12 34756440
cg00148729 -0.005739005 0.1114328 chr4 5519301
cg00148772 0.0003060785 0.9464351 chr2 36782352
cg00148780 -0.004761666 0.2038276 chr12 29375829
cg00148825 0.01064586 0.01586763 chr4 124427195
cg00148846 -0.004299967 0.08875352 chr8 135804524
cg00148862 -0.002322886 0.8666225 chr2 1286394
cg00148863 0.002535739 0.2063555 chr3 5119934
cg00148881 0.0005325307 0.3051751 chr1 45205414
cg00148892 -2.692372e-05 0.9902565 chr18 19780878
cg00148926 -0.007594925 0.03569982 chr8 816836
cg00149048 0.001987653 0.501323 chr16 67438698
cg00149093 -0.01057232 0.3636392 chr13 87377744
cg00149095 0.004348011 0.2734697 chr19 38937201
cg00149121 -0.00462405 0.5196673 chr12 70388822
cg00149213 -0.00275687 0.5860828 chr1 160617124
cg00149340 0.003979436 0.564724 chr9 112192790
cg00149346 0.002563862 0.5277371 chr14 77750833
cg00149380 -0.00182842 0.03643451 chr19 47633391
cg00149397 -0.001293053 0.03680229 chr22 26986241
cg00149455 0.02641534 0.204551 chr10 134332383
cg00149473 -0.0006565173 0.4570557 chr10 94459330
cg00149492 0.0005859333 0.8625227 chr1 36038468
cg00149585 2.236961e-05 0.9584996 chr11 47207601
cg00149642 0.001799 0.5179981 chr10 70010971
cg00149679 0.0011379 0.8425779 chr15 100733818
cg00149684 0.001565266 0.4157309 chr1 155097375
cg00149708 -0.002038185 0.5892113 chr19 56047884
cg00149716 -0.005327765 0.533735 chr20 13200069
cg00149734 0.003344953 0.0816781 chr10 131454304
cg00149820 -0.01448705 0.1716378 chr13 31538471
cg00149859 0.002054708 0.6756197 chr17 72476628
cg00149947 -0.001282804 0.2813531 chr15 89942691
cg00149976 0.001986724 0.2442987 chr3 127541529
cg00150025 -0.002608524 0.1435013 chr15 42448079
cg00150033 -0.002021724 0.6686019 chr1 205496114
cg00150080 -0.02738212 0.04994832 chr7 1447841
cg00150128 0.01039469 0.1309085 chr17 75999923
cg00150168 0.0007990612 0.8982986 chr2 23064551
cg00150231 0.002164407 0.6553959 chr2 234112793
cg00150245 0.0002283335 0.9429683 chr16 19122704
cg00150307 -0.002441097 0.3579761 chr2 46302522
cg00150418 -0.0004576834 0.6024267 chr3 50099325
cg00150500 -0.0002708072 0.6421987 chr16 3073744
cg00150560 0.002552232 0.50531 chr18 76627737
cg00150607 0.001314359 0.5194369 chr19 5602589
cg00150631 0.000215658 0.9595592 chr7 98106355
cg00150714 -0.0008280112 0.1514252 chr2 73511677
cg00150737 0.0001646216 0.5886697 chr3 131221845
cg00150774 -0.003728507 0.2025533 chr1 219438274
cg00150782 0.007549903 0.1454702 chr10 105497444
cg00150785 -0.00489136 0.2544316 chr20 25581368
cg00150882 0.005895182 0.01742782 chr4 171011502
cg00150925 -0.01361537 0.01848834 chr9 125424828
cg00150952 -0.008145887 0.1815749 chr6 126946339
cg00150989 7.585112e-05 0.8744333 chr17 74303935
cg00151048 -0.007203248 0.2649707 chr1 102098127
cg00151073 -0.01679793 0.234357 chr8 115801828
cg00151089 0.003295672 0.6689439 chr6 29624824
cg00151166 -0.0006822113 0.8722605 chr19 1323144
cg00151170 -0.0007659277 0.7649075 chr18 67072209
cg00151176 0.003951028 0.5077533 chr1 57934955
cg00151191 0.02233335 0.03298284 chr2 71268532
cg00151250 0.004136172 0.7228167 chr8 91803412
cg00151251 0.0009907792 0.4603077 chr2 198173194
cg00151271 0.002049475 0.7884722 chr4 7872993
cg00151370 -0.001317638 0.9139676 chr6 16323285
cg00151491 -0.001865624 0.4765053 chr10 95776332
cg00151525 -0.0009829227 0.5985588 chr1 52608409
cg00151563 0.009142369 0.3471182 chr19 57862056
cg00151565 -0.0009679685 0.5342015 chr1 173961904
cg00151571 -0.000176054 0.7974183 chr7 140179449
cg00151661 -0.005161879 0.3086361 chr9 139434133
cg00151672 0.00137277 0.7966635 chr3 12987948
cg00151675 -0.01084102 0.01428955 chr3 52321051
cg00151680 0.004902364 0.3137971 chr10 26720032
cg00151728 -0.00229121 0.2845852 chr3 169478456
cg00151764 0.006139223 0.1397956 chr1 32201460
cg00151768 -0.0001154933 0.9501083 chr18 77157760
cg00151788 -8.84317e-05 0.8222444 chr2 99757758
cg00151801 0.001863007 0.8176296 chr22 31197202
cg00151815 -0.002132875 0.1001062 chr7 104790354
cg00151906 2.907459e-05 0.9688855 chr1 154548273
cg00151914 -0.0002234656 0.9478797 chr17 34058550
cg00151915 -0.007224281 0.01839444 chr12 86390109
cg00151919 -0.0007775779 0.7131425 chr13 41363245
cg00151922 -0.005197054 0.2146481 chr20 10652103
cg00151956 -0.0009941411 0.6052479 chr2 20324215
cg00152008 -0.0006362565 0.5771667 chr1 50889225
cg00152041 0.007282522 0.2006779 chr20 61274867
cg00152047 -0.001319852 0.6437274 chr1 166893354
cg00152082 0.003426212 0.1665761 chr2 48446546
cg00152085 0.009941828 0.2303515 chr19 40283420
cg00152095 0.002869422 0.3340356 chr2 25338662
cg00152117 0.0004837087 0.9229203 chr1 156928845
cg00152126 -7.77154e-05 0.9444537 chr10 126744846
cg00152127 0.000394574 0.9452969 chr20 45947878
cg00152167 -0.009368345 0.1774848 chr7 154953687
cg00152175 -0.0004915337 0.5530732 chr16 56459720
cg00152195 -0.003906757 0.458316 chr1 6166566
cg00152259 0.001611104 0.7260634 chr17 34957477
cg00152315 -0.0005711418 0.5846927 chr17 34899297
cg00152322 -0.000199599 0.9758683 chr15 65198005
cg00152411 -0.0006479322 0.4729296 chr17 60005984
cg00152543 0.0022401 0.3164563 chr16 88699035
cg00152611 -0.004301743 0.2426741 chr4 123300380
cg00152613 -0.0003636674 0.9218999 chr8 28314916
cg00152646 0.004980137 0.346393 chr22 27014548
cg00152768 0.004783353 0.2485981 chr3 50397174
cg00152799 -0.01935394 0.3974629 chr18 54306261
cg00152942 0.006628837 0.3458669 chr16 57125755
cg00152946 -0.005665753 0.2005886 chr10 130338781
cg00152948 -0.003201957 0.6177977 chr21 43197205
cg00152975 0.0009994942 0.7476522 chr19 17981922
cg00153036 0.006555427 0.3672231 chr17 34821691
cg00153082 -0.001245502 0.6473295 chr3 190435648
cg00153101 0.006818781 0.4329527 chr1 2431753
cg00153106 -0.001369544 0.4559398 chr5 172671561
cg00153110 8.598559e-05 0.8231652 chr2 175201062
cg00153289 -0.01164891 0.1605256 chr8 83356073
cg00153306 0.003828865 0.3954556 chr3 46741492
cg00153311 0.003162103 0.357509 chr10 5660161
cg00153357 0.001918439 0.5027641 chr15 74032968
cg00153368 0.0001202384 0.9591079 chr11 57996423
cg00153395 0.004409824 0.5517898 chr1 65327523
cg00153412 0.0009791886 0.5245637 chr22 43312196
cg00153448 -0.003189333 0.5410685 chr20 1788248
cg00153543 -0.006613078 0.4453517 chr16 84259830
cg00153570 -0.001133389 0.5796919 chr19 41107077
cg00153662 -0.0008006581 0.7797622 chr6 20402356
cg00153693 0.004598277 0.7182369 chr15 93249643
cg00153707 0.00673623 0.2607222 chr9 135584293
cg00153756 0.0008169459 0.6926996 chr10 131560804
cg00153759 0.009031167 0.4238314 chr2 119783632
cg00153831 -0.0007905744 0.5603097 chr18 72975051
cg00153856 -0.0003619883 0.2863421 chr1 182584341
cg00153919 -0.009221763 0.4602545 chr16 88859944
cg00153934 -0.0004891981 0.2687435 chr6 80247286
cg00153944 3.056201e-05 0.98433 chr17 75882353
cg00154019 -0.004608862 0.02585239 chr14 91708306
cg00154029 -0.01080663 0.02767143 chr6 97208120
cg00154064 -0.0002617247 0.6960084 chr1 249153132
cg00154107 0.02502472 0.01972543 chr7 8010695
cg00154119 0.001424225 0.7800837 chr15 68174054
cg00154159 -0.004155499 0.6997411 chr16 3253932
cg00154189 -0.0001610612 0.7201811 chr6 30659024
cg00154216 9.711315e-05 0.9852058 chr11 8124966
cg00154232 0.001237171 0.2270668 chr13 99181322
cg00154322 0.007636504 0.3552009 chr4 146829190
cg00154333 -0.001727274 0.1140088 chr10 25012173
cg00154335 0.002965903 0.3311168 chr22 37554221
cg00154357 -0.01344782 0.09008945 chr3 147111280
cg00154430 -0.0001041342 0.9703915 chr1 113393829
cg00154443 -0.0003564595 0.493544 chr16 71917454
cg00154455 0.004239601 0.421394 chr8 146023573
cg00154543 -0.005534799 0.4558834 chr1 233850531
cg00154549 -0.0009104045 0.1912473 chr16 89284064
cg00154554 0.005985583 0.6293901 chr1 8729713
cg00154557 0.001715172 0.3535316 chr6 116763525
cg00154568 0.009982446 0.02674331 chr16 22328767
cg00154587 0.001052023 0.8206665 chr4 87872433
cg00154646 0.00298857 0.7209705 chr8 142653655
cg00154652 0.004691029 0.5935729 chr9 139496176
cg00154727 0.003569853 0.2993598 chr7 50863804
cg00154810 -0.001434471 0.3491578 chr4 140854945
cg00154829 0.0003680281 0.7729517 chr1 155288438
cg00154846 -0.005421136 0.3592688 chr1 2130580
cg00154848 -0.01798569 0.04695056 chr13 47418771
cg00154888 0.0307044 0.02738482 chr12 85304514
cg00154957 -0.01055666 0.01369889 chr1 109850562
cg00154968 -5.746416e-05 0.8597134 chr7 39989544
cg00154982 -0.0003145885 0.3459897 chr1 44115597
cg00154986 -0.006526064 0.4030612 chr15 90320609
cg00154989 0.00125529 0.7744856 chr5 179565928
cg00155052 0.0005273855 0.7481573 chr12 125051384
cg00155129 0.003856572 0.6596041 chr13 46129692
cg00155167 -0.0009609927 0.7219429 chr8 100025831
cg00155198 -0.001544132 0.4148979 chr18 8960975
cg00155310 0.002613512 0.5785075 chr6 50814011
cg00155314 -0.01621532 0.007119185 chr1 244012398
cg00155345 0.0002033469 0.8551452 chr6 89852017
cg00155351 0.009635462 0.5117486 chr20 1974982
cg00155397 -0.007767267 0.06318352 chr1 240775160
cg00155423 -0.0003460903 0.4909644 chr2 219758021
cg00155429 -0.000111894 0.7427471 chr1 154155697
cg00155430 4.688321e-05 0.9966479 chr4 25816029
cg00155447 0.001769322 0.5670456 chr7 99627985
cg00155454 -0.003191297 0.3598316 chr3 60385281
cg00155485 0.001679423 0.07083101 chr12 116714600
cg00155488 -0.008905753 0.2044792 chr21 42935678
cg00155504 -0.001319076 0.8012794 chr1 11160113
cg00155526 -0.000456954 0.7268434 chr5 32713290
cg00155593 -0.0004991835 0.184985 chr15 60690279
cg00155609 -0.001372864 0.7013826 chr19 12912527
cg00155619 -5.984497e-05 0.9955031 chr6 33173278
cg00155622 0.00360848 0.2346097 chr15 41710064
cg00155676 0.01240321 0.3515787 chr1 247714998
cg00155679 -0.005578169 0.5450889 chr7 155353873
cg00155685 -0.01058014 0.05466663 chr1 2146236
cg00155700 -0.00204123 0.1669862 chr7 99102892
cg00155711 -0.004656478 0.4185464 chr2 70944762
cg00155732 0.01020584 0.09115529 chr1 9103309
cg00155777 0.00282903 0.5418352 chr9 89737999
cg00155788 0.001320182 0.8281675 chr5 168344748
cg00155846 0.007909781 0.4361475 chr9 138011566
cg00155879 0.002212063 0.7669591 chr10 26222849
cg00155882 -0.003538122 0.4572716 chr8 141110747
cg00156001 -0.0006500402 0.6483397 chr22 50195025
cg00156026 0.0001617215 0.913173 chr2 179098513
cg00156032 -0.003357158 0.3540597 chr13 45706980
cg00156072 0.003359685 0.3008805 chr1 85930813
cg00156118 0.003881066 0.6807229 chr2 85473750
cg00156147 -0.004969109 0.606939 chr5 166721949
cg00156194 0.0001828856 0.8981716 chr11 63330918
cg00156230 -0.002095255 0.2178161 chr7 45073692
cg00156232 -0.02050675 0.01073192 chr7 65417317
cg00156265 0.002350902 0.2114713 chr15 77265459
cg00156330 -0.0006699493 0.688834 chr2 32048926
cg00156336 -0.005249163 0.228356 chr2 75788423
cg00156395 -0.0006689408 0.6191924 chr10 11516002
cg00156403 -0.003114401 0.3331236 chr1 213035301
cg00156427 -0.005931583 0.3549739 chr11 119294322
cg00156506 -0.003250568 0.2440829 chr7 105648872
cg00156573 -0.004033457 0.02694307 chr15 52390737
cg00156588 0.001910635 0.5080641 chr1 172924959
cg00156633 0.01129367 0.07788195 chr5 148034578
cg00156669 0.007307651 0.1409308 chr8 144852118
cg00156723 -0.008131206 0.1977544 chr14 97605189
cg00156743 0.004826567 0.269421 chr2 95722243
cg00156744 -0.007357526 0.007645326 chr5 171615663
cg00156769 -0.003608404 0.01081685 chr1 183498596
cg00156947 0.0001384756 0.9582427 chr1 16525156
cg00156964 -0.0002608545 0.8391542 chr12 94853892
cg00156990 -0.0006978252 0.9400901 chr14 105675577
cg00156991 -0.02490061 0.007920793 chr1 55223006
cg00156995 0.002008882 0.6618105 chr13 41055588
cg00157043 0.01273808 0.256244 chr11 35964907
cg00157109 -0.002041809 0.769744 chr7 151569191
cg00157142 -0.0003290314 0.9071379 chr20 36944916
cg00157179 0.002774749 0.7589157 chr1 2383687
cg00157223 0.0007845752 0.831412 chr6 112691490
cg00157228 0.001504003 0.7499219 chr9 138682403
cg00157319 0.003435961 0.4609038 chr8 74360923
cg00157359 -0.007471267 0.3425453 chr11 66233183
cg00157429 -0.001051295 0.6775428 chr6 53280520
cg00157439 -0.01083849 0.1115591 chr6 168936684
cg00157456 -0.0005085411 0.1286593 chr16 72042372
cg00157501 0.006887202 0.2987423 chr16 10786854
cg00157515 -0.002150922 0.006219128 chr2 63275959
cg00157562 -0.001099977 0.6643866 chr7 800728
cg00157572 0.007316328 0.2008647 chr14 60977961
cg00157638 0.0008281181 0.7863511 chr1 10963932
cg00157658 0.0004608634 0.8026946 chr1 234758036
cg00157722 -0.0003851306 0.7063255 chr9 130533705
cg00157755 0.003166009 0.1260265 chr1 117209641
cg00157796 1.883045e-05 0.9593314 chr6 159590231
cg00157853 -0.0006546368 0.8246632 chr13 46668385
cg00157855 -0.0004837855 0.3578839 chr7 35734423
cg00157864 0.001521409 0.6316037 chr12 7865851
cg00157930 -0.001993395 0.3851668 chr2 74619205
cg00157935 0.002627223 0.5321242 chr13 25292918
cg00157962 0.01189115 0.06251914 chr1 109102212
cg00157983 -0.00179658 0.6093829 chr3 48555229
cg00157987 0.002726072 0.2345478 chr14 65347345
cg00158081 0.00146945 0.4938846 chr18 47753746
cg00158092 0.02164649 0.0864779 chr13 64210567
cg00158122 -0.005418168 0.7407594 chr10 101290029
cg00158184 0.0003721957 0.822387 chr7 133113060
cg00158260 0.0009582275 0.572153 chr3 183747523
cg00158308 0.01180967 0.2316506 chr13 97646341
cg00158333 0.0006465616 0.5237606 chr17 47075855
cg00158442 0.001594615 0.6824332 chr12 133299889
cg00158528 0.0001396589 0.9649664 chr7 121956859
cg00158530 0.01246182 0.5625451 chr16 69966973
cg00158539 -0.005134524 0.8067137 chr2 1859035
cg00158600 -0.03817179 0.03187963 chr20 36540289
cg00158654 -0.000194919 0.9475751 chr1 192285333
cg00158683 -0.0119414 0.06883331 chr3 48632625
cg00158719 -0.02632423 3.185276e-07 chr16 88560849
cg00158758 -0.002003675 0.6593246 chr14 24772204
cg00158789 -0.002322253 0.283417 chr17 59534683
cg00158909 0.001137434 0.8110998 chr15 88750030
cg00159100 -0.001900036 0.3680587 chr7 37487633
cg00159159 0.0001818852 0.9725832 chr1 86283470
cg00159212 -0.0004723502 0.7749739 chr1 100435336
cg00159214 -0.002398476 0.4547067 chr16 508949
cg00159218 -0.002073975 0.2360899 chr10 15153092
cg00159230 -0.002914387 0.5667078 chr13 64732920
cg00159243 0.001584697 0.8193996 chr12 109023799
cg00159289 -0.001515591 0.8630968 chr7 100844060
cg00159370 -0.0007944188 0.1498225 chr14 105444722
cg00159379 -0.001446283 0.3101957 chr4 85818877
cg00159439 0.003839306 0.4668139 chr22 38597193
cg00159442 0.0005696676 0.7215918 chr22 41864973
cg00159503 -0.005833764 0.1395426 chr8 144900505
cg00159508 -0.003924895 0.3574995 chr8 10556593
cg00159523 -0.01604364 0.159278 chr10 114713187
cg00159552 -1.12789e-05 0.9960259 chr22 47245100
cg00159614 -0.003843131 0.1276604 chr12 53685491
cg00159658 -0.0004899633 0.6288953 chr12 54718576
cg00159682 0.0009992677 0.902402 chr8 6386150
cg00159699 -0.003027847 0.7813413 chr4 188156876
cg00159764 -0.001425978 0.7858868 chr20 35059674
cg00159799 0.004393211 0.3711379 chr19 14552013
cg00159805 0.0005005694 0.9159209 chr11 61956721
cg00159875 0.007655971 0.276557 chr16 34632793
cg00159908 -7.012261e-05 0.9779542 chr10 134184627
cg00159951 0.002971366 0.4048582 chr15 83873797
cg00159952 0.001959282 0.3089793 chr16 50247001
cg00159987 -0.00214885 0.662546 chr7 41848739
cg00160001 0.001413016 0.3937466 chr19 3500791
cg00160002 0.003177788 0.262405 chr2 237032579
cg00160027 -0.004979711 0.383887 chr16 49583602
cg00160143 0.01075392 0.2362218 chr7 17442316
cg00160157 -0.002567214 0.1864332 chr19 12139142
cg00160183 -0.003269363 0.1193226 chr13 28551730
cg00160253 -0.006372438 0.004372811 chr10 15137523
cg00160260 0.002265533 0.8227037 chr8 142039278
cg00160262 -0.001821008 0.8228041 chr1 158533225
cg00160301 0.0009470529 0.7296192 chr2 152591303
cg00160302 0.0007139621 0.7931856 chr8 53323549
cg00160359 -0.00119675 0.7448725 chr12 49178192
cg00160368 0.001427875 0.543647 chr8 66753754
cg00160388 0.01821269 0.2100532 chr16 14403425
cg00160440 -0.001724215 0.3742715 chr4 134077575
cg00160464 -0.002578191 0.7043393 chr5 167242169
cg00160478 0.0001906773 0.9662386 chr2 20739356
cg00160503 -0.005232978 0.5135887 chr13 32524836
cg00160505 0.00391836 0.2568506 chr17 29248682
cg00160583 -0.004169781 0.3529621 chr1 32167512
cg00160618 0.0087222 0.6371528 chr11 64738312
cg00160619 -0.001348452 0.8147122 chr3 160823318
cg00160667 0.001335151 0.903308 chr1 29587357
cg00160670 -0.01082427 0.1674955 chr21 35320599
cg00160677 0.0002571808 0.8582621 chr5 72769681
cg00160780 0.003684452 0.2043095 chr11 124611639
cg00160818 -0.01084239 0.02794985 chr6 31126356
cg00160828 -0.0007044118 0.8741575 chr8 2549270
cg00160886 -0.002093235 0.3939498 chr3 157216105
cg00160911 -0.001874025 0.8869822 chr14 70041888
cg00160914 -0.006014319 0.4866097 chr1 112299263
cg00160976 -0.001655142 0.6388521 chr3 150730619
cg00161024 0.000302458 0.8451853 chr16 90039582
cg00161114 0.007614414 0.6642264 chr9 31542525
cg00161122 -0.005173314 0.04291813 chr5 133721251
cg00161124 0.004787525 0.3857679 chr1 234366259
cg00161142 -0.003524354 0.370379 chr6 75992555
cg00161175 -0.003452323 0.3192007 chr16 70822112
cg00161229 0.0001402815 0.7263785 chr6 114292531
cg00161243 -0.01027363 0.4060596 chr13 39156009
cg00161295 -0.01081055 0.01818354 chr11 66323778
cg00161345 -0.001156346 0.7871734 chr16 66866226
cg00161373 -0.003737642 0.3148596 chr9 93344976
cg00161498 0.0001485631 0.986898 chr5 87030133
cg00161513 -0.001509853 0.7693274 chr12 51906448
cg00161556 -0.01508757 0.4177135 chr11 19138045
cg00161683 -0.002346273 0.636641 chr8 95563352
cg00161705 0.0008033711 0.5303004 chr15 67838196
cg00161715 -0.006309782 0.5137342 chr3 72128806
cg00161770 -0.001529269 0.6806071 chr1 63043009
cg00161853 -0.001334478 0.6650132 chr14 90117765
cg00161878 -0.000724372 0.8479775 chr10 135015300
cg00161931 -0.00102639 0.215737 chr8 98656567
cg00161955 -0.0008073855 0.7011607 chr8 82608057
cg00161968 0.01024399 0.2496896 chr3 182817338
cg00161970 -0.0003600342 0.3468693 chr1 167684333
cg00161971 -0.0007714373 0.8185976 chr19 47268148
cg00162001 -0.00230143 0.6019481 chr2 42479385
cg00162064 0.006248787 0.5809823 chr1 44998151
cg00162104 -0.001722571 0.1988385 chr4 2926894
cg00162206 -0.0002100221 0.6823828 chr2 113239913
cg00162231 0.001948051 0.4426191 chr3 11035357
cg00162282 0.004345346 0.4077609 chr16 88579739
cg00162304 -0.003171239 0.4934559 chr11 60282281
cg00162344 0.001429547 0.8197437 chr4 8583937
cg00162348 0.003994389 0.02480978 chr16 30773695
cg00162361 0.0030103 0.7253936 chr10 80848009
cg00162401 0.001586543 0.3076039 chr6 52859823
cg00162421 -0.0007986286 0.519053 chr1 10508962
cg00162517 -0.0005176236 0.9135864 chr19 35781587
cg00162541 0.00069589 0.8147798 chr19 16607016
cg00162548 -0.001863081 0.6409284 chr10 90503788
cg00162611 -0.009151089 0.02133382 chr16 85529669
cg00162633 0.004694733 0.1063166 chr2 239538919
cg00162643 -5.153331e-05 0.9606504 chr9 32526492
cg00162721 0.0004894883 0.7225675 chr22 19459483
cg00162751 -0.0009402184 0.5979655 chr1 220921532
cg00162806 0.0001084038 0.9882103 chr10 135051929
cg00162859 -0.0005342767 0.7796894 chr8 131268256
cg00162902 -0.0038339 0.2993531 chr6 119315207
cg00162921 0.0005172625 0.5498924 chr7 143000990
cg00162929 0.006528338 0.4197835 chr8 13487005
cg00162940 -0.0001970835 0.889859 chr17 58676765
cg00162969 0.009452897 0.4338753 chr12 132933532
cg00163006 -0.0006716803 0.8371948 chr17 4417124
cg00163018 0.002785817 0.5254805 chr1 237413813
cg00163037 -0.001619463 0.3764594 chr11 43964802
cg00163089 -0.002416718 0.5503797 chr1 184616329
cg00163144 -0.00053201 0.8501683 chr10 8442640
cg00163171 0.003127615 0.2932412 chr12 31963379
cg00163217 0.004834048 0.1065962 chr13 113104656
cg00163294 -0.006101469 0.1044438 chr10 658822
cg00163295 -0.0001308138 0.9731265 chr5 16272183
cg00163365 -0.0002559748 0.9703226 chr4 84203456
cg00163372 0.003000298 0.6703825 chr8 128752988
cg00163394 -0.004451463 0.2036056 chr20 19321924
cg00163419 -0.0006318354 0.7501712 chr17 47270433
cg00163459 0.003911178 0.3590192 chr20 10411528
cg00163462 -0.001265117 0.671931 chr1 76723043
cg00163472 0.003506074 0.3589119 chr5 140865902
cg00163480 -0.01972383 0.04656247 chr14 94759797
cg00163481 0.0002110451 0.9303152 chr1 224302350
cg00163510 0.004701194 0.1640292 chr1 214722952
cg00163541 -0.004226927 0.3560948 chr1 238811442
cg00163546 -0.007676053 0.1591038 chr18 34971057
cg00163549 -0.001092671 0.8154148 chr6 33246185
cg00163554 0.0008883196 0.9150058 chr10 375799
cg00163576 -0.003601299 0.5021971 chr3 86331369
cg00163650 -0.005138159 0.5880987 chr8 32176360
cg00163674 0.003569246 0.5642024 chr21 46115778
cg00163727 0.007271137 0.3900991 chr6 98989775
cg00163735 0.001070742 0.8742457 chr19 4692258
cg00163859 -0.003721331 0.3651298 chr8 99917203
cg00163965 -0.008656566 0.07584976 chr22 23396072
cg00164053 0.003489579 0.6522619 chr7 107720759
cg00164078 -0.001467215 0.6636737 chr2 6791105
cg00164084 0.0006654084 0.8947166 chr1 32728593
cg00164121 0.001791068 0.0974588 chr2 174228024
cg00164123 -0.008416809 0.2158033 chr19 13352274
cg00164150 -7.189444e-05 0.9613461 chr2 20101139
cg00164189 -0.003957289 0.6902771 chr22 30821186
cg00164196 -0.00163788 0.6778327 chr2 162095477
cg00164235 -0.0004070582 0.4115261 chr4 4855231
cg00164282 0.003751232 0.4581637 chr17 30830732
cg00164390 0.003035427 0.2395098 chr8 90913979
cg00164406 0.003876896 0.1794935 chr5 66123790
cg00164429 0.004119071 0.2683513 chr3 53772039
cg00164458 0.002472521 0.3845497 chr1 225676425
cg00164538 0.009969075 0.08239007 chr12 111629646
cg00164542 -0.0002631943 0.9048051 chr18 33709842
cg00164567 -0.0007966722 0.861127 chr10 29659113
cg00164583 0.001929743 0.391511 chr16 88554420
cg00164616 0.003300934 0.7705784 chr19 41099045
cg00164641 0.001574598 0.6463519 chr16 79030890
cg00164678 -0.005293269 0.6053442 chr19 10152171
cg00164720 -0.0002284094 0.7899415 chr10 89711620
cg00164727 -7.133514e-05 0.9810415 chr11 2158678
cg00164803 -0.0003658977 0.8706999 chr20 43125673
cg00164837 -0.0001141772 0.9750741 chr21 46391389
cg00164847 0.004610462 0.4489263 chr8 33425904
cg00164863 0.0008582442 0.9287519 chr6 131973841
cg00164894 -0.0004982877 0.8912527 chr1 55535598
cg00164896 -0.006113794 0.3934527 chr15 70477782
cg00164898 -0.002077129 0.3822767 chr22 50709127
cg00164906 -0.001815273 0.2372559 chr2 209055251
cg00164941 0.01811716 0.1905937 chr2 73523056
cg00164949 0.000409555 0.5746083 chr17 43037427
cg00164997 0.0008783717 0.7175727 chr6 25042548
cg00165011 -0.0003475584 0.584936 chr1 202927535
cg00165034 -0.0004533915 0.7225802 chr1 45474454
cg00165078 0.006022699 0.08265126 chr1 94799132
cg00165323 0.006612964 0.3250844 chr1 70035080
cg00165360 0.006197704 0.07781136 chr6 42906850
cg00165362 0.003068242 0.4655355 chr19 45739898
cg00165429 -0.003622901 0.1281656 chr1 90033656
cg00165535 0.000389028 0.8294924 chr1 100599025
cg00165619 0.01182155 0.09974022 chr1 22903087
cg00165631 -0.001515952 0.6968302 chr1 201159988
cg00165647 0.002806391 0.5282342 chr7 137942340
cg00165862 -0.0004651498 0.9127761 chr1 204183060
cg00165888 0.0006947967 0.5411557 chr4 68411268
cg00165981 0.004705745 0.1901646 chr5 74808039
cg00165994 -0.005562999 0.4257878 chr1 62054902
cg00166030 -0.002368998 0.3885287 chr2 201676216
cg00166106 0.0007062113 0.9336193 chr22 24133666
cg00166203 0.00338069 0.2715541 chr3 138642526
cg00166212 0.004460034 0.4814137 chr22 47792095
cg00166213 0.0002330981 0.8154905 chr5 53606452
cg00166216 0.00148532 0.3985668 chr3 194407860
cg00166239 -0.002292661 0.6740047 chr3 126983311
cg00166275 -0.003891933 0.1152936 chr18 13385744
cg00166327 -0.006133686 0.2118008 chr13 73356072
cg00166352 0.00190251 0.3397686 chr4 183836691
cg00166372 -0.0006824184 0.9624524 chr3 50232459
cg00166423 -0.00137748 0.5744125 chr9 109865716
cg00166601 0.005311539 0.2114713 chr3 43407807
cg00166635 -0.0002172736 0.560561 chr5 176561096
cg00166687 0.001789944 0.70455 chr7 5819198
cg00166696 -0.003544686 0.05198723 chr7 92856596
cg00166706 -1.899894e-06 0.9954507 chr1 32479264
cg00166722 0.005585157 0.2111751 chr3 10149974
cg00166727 0.00192334 0.7178781 chr21 44731374
cg00166741 0.001933019 0.1931183 chr22 38668535
cg00166785 -0.001496299 0.5778618 chr19 12941568
cg00166807 -0.003742644 0.1056718 chr9 37324740
cg00166836 0.01014158 0.2832441 chr6 149721425
cg00166915 0.002432418 0.4959945 chr14 101361359
cg00166917 -0.002047004 0.262018 chr1 115006998
cg00166981 0.006559225 0.1473288 chr3 193721980
cg00166995 -0.002723647 0.1525667 chr8 99129919
cg00167041 -0.002536712 0.2782301 chr3 50668380
cg00167076 0.001769199 0.7303029 chr3 12938944
cg00167102 -0.005225946 0.0757458 chr11 87933596
cg00167110 0.005358984 0.1454628 chr20 44573554
cg00167158 -0.002375988 0.2816763 chr2 157909644
cg00167273 -0.001592644 0.2912187 chr15 42841178
cg00167275 -0.004347497 0.5486497 chr10 88854588
cg00167301 0.004358624 0.09006702 chr22 45286241
cg00167491 6.660579e-05 0.9829702 chr5 44388799
cg00167504 -0.002416528 0.1314904 chr7 43798622
cg00167525 0.01051056 0.1019722 chr19 15190974
cg00167539 -5.278953e-05 0.8937635 chr7 150066156
cg00167545 -0.03563133 0.0005834959 chr7 1329467
cg00167654 0.001464049 0.3163396 chr17 5973536
cg00167670 -0.00326508 0.4638669 chr4 13922944
cg00167681 -0.000812233 0.8476473 chr5 148589961
cg00167684 0.0006102555 0.4260156 chr16 70505196
cg00167717 -0.00125432 0.7711111 chr8 144676961
cg00167763 0.01444164 0.1504598 chr22 43819240
cg00167820 -0.001116038 0.6314609 chr8 131663355
cg00167836 -0.0001342069 0.971431 chr11 112131713
cg00167840 0.001406144 0.9212936 chr8 143250199
cg00167883 -0.0002777039 0.8282619 chr14 64143556
cg00167916 -0.000936375 0.7646992 chr6 32795877
cg00167922 0.0005443828 0.5225297 chr14 95624468
cg00167941 0.0004333014 0.8892126 chr11 70116446
cg00167958 0.006889064 0.2572263 chr22 42677969
cg00167981 -0.001733698 0.548051 chr9 98221588
cg00167995 -0.001350817 0.2654035 chr17 60053797
cg00168009 -0.0001515948 0.6797375 chr3 194980766
cg00168032 -0.001336356 0.4482005 chr4 160018054
cg00168082 0.001168898 0.4844941 chr9 133589177
cg00168106 -0.001349888 0.3761522 chr11 65939686
cg00168118 -0.006165526 0.08554569 chr16 85669675
cg00168147 -0.002872137 0.4362748 chr22 36020612
cg00168156 -0.003198038 0.3555519 chr1 188640265
cg00168191 0.0001174441 0.9156081 chr19 3097565
cg00168205 -0.0003659954 0.7867846 chr12 120524932
cg00168225 -0.007573805 0.4359321 chr20 62086622
cg00168240 0.003084085 0.3891636 chr1 3347457
cg00168242 -0.00280656 0.5228095 chr6 39652978
cg00168301 -0.0008401535 0.6167894 chr13 102118282
cg00168389 0.0002457493 0.8694947 chr16 67295499
cg00168439 -0.005898502 0.04652953 chr3 55926920
cg00168459 -0.003002825 0.4349927 chr10 52134715
cg00168502 -0.002442918 0.3320261 chr5 178310723
cg00168514 -0.0007184044 0.05832259 chr20 4667753
cg00168602 -0.002465302 0.3936929 chr5 170012358
cg00168693 -0.004619143 0.03423905 chr7 116498719
cg00168694 -0.002196558 0.5396397 chr21 40193056
cg00168783 0.005949197 0.5485706 chr17 4962854
cg00168815 0.001254966 0.5125957 chr4 152020645
cg00168835 -0.002361729 0.2966639 chr1 212874153
cg00168937 4.401089e-05 0.9867605 chr5 148935142
cg00168942 -0.003647021 0.6311328 chr10 35894430
cg00168967 0.001461578 0.6508473 chr8 62505560
cg00168981 -0.02451657 0.0328011 chr22 39216109
cg00169019 -0.008181501 0.2230761 chr6 32056438
cg00169026 0.008636568 0.2933184 chr9 77816264
cg00169030 -0.01476543 0.4523949 chr17 32889449
cg00169061 -0.01244776 0.04194597 chr12 66089047
cg00169111 0.006403792 0.1969145 chr1 36639894
cg00169122 0.004211083 0.6456918 chr16 89488963
cg00169164 -0.000300833 0.7585403 chr12 6643639
cg00169172 -0.0014195 0.5337653 chr17 4719065
cg00169175 0.00206308 0.2261683 chr6 105307915
cg00169184 0.01525905 0.08564739 chr12 124908920
cg00169205 -0.004551163 0.5894003 chr7 119121930
cg00169303 0.006678004 0.1856513 chr10 90227592
cg00169304 -0.002943572 0.5945782 chr1 116193696
cg00169305 0.0003500128 0.4580123 chr4 141348932
cg00169354 -0.03485152 0.3540495 chr20 54922827
cg00169373 0.002683474 0.4205 chr3 50605269
cg00169401 -0.007281648 0.07175885 chr1 249111280
cg00169407 -0.009977644 0.2302499 chr18 44295231
cg00169412 0.003136951 0.2157666 chr6 27463347
cg00169419 -0.01219911 0.5253842 chr4 111530900
cg00169569 -0.0003195365 0.2798966 chr1 23037371
cg00169586 0.0006729149 0.5876726 chr17 61242738
cg00169617 -0.0007961938 0.9259798 chr3 87138700
cg00169633 0.0005708572 0.4183861 chr3 134093551
cg00169657 -0.006008524 0.09780612 chr5 32122073
cg00169677 0.001662149 0.6844956 chr8 144584408
cg00169694 -0.004466311 0.2859486 chr14 51808399
cg00169725 -0.004163167 0.46942 chr5 176543901
cg00169770 -0.005990107 0.1273863 chr19 32835049
cg00169776 0.00239057 0.6855154 chr1 2948512
cg00169782 -0.003727076 0.5058368 chr17 39791734
cg00169856 0.00434678 0.4951347 chr15 99297768
cg00169897 -0.001659992 0.2548338 chr16 89098782
cg00169917 -0.0003158951 0.4953085 chr10 120514287
cg00169964 0.005683937 0.7313714 chr10 85974172
cg00170003 -0.004395333 0.06238437 chr6 108490371
cg00170056 0.001561986 0.5578503 chr19 37861986
cg00170072 8.712088e-05 0.9656166 chr15 79271040
cg00170188 -0.002152273 0.59835 chr17 42441553
cg00170236 0.0009156056 0.7870763 chr7 99691604
cg00170242 -0.0008853737 0.9325074 chr10 132859649
cg00170295 -2.854503e-06 0.999572 chr6 46720370
cg00170307 0.003027157 0.6623772 chr7 95752710
cg00170381 0.004032102 0.4514229 chr1 32262136
cg00170421 -0.004636292 0.02638948 chr6 71996384
cg00170438 -0.007457984 0.1361191 chr20 60792389
cg00170459 -0.002954055 0.708301 chr4 136509310
cg00170483 0.01057218 0.1872461 chr1 110090242
cg00170487 -0.007635027 0.3970974 chr4 153871345
cg00170564 -0.001542111 0.5624831 chr12 107714106
cg00170714 -0.00337071 0.5494264 chr17 40724562
cg00170720 -0.006832028 0.2037408 chr19 49347869
cg00170796 0.01036228 0.1651453 chr1 76251537
cg00170868 -0.003752285 0.1129317 chr3 193157043
cg00170931 0.003930092 0.3741554 chr13 51915353
cg00170973 -0.0007078987 0.707792 chr17 58755074
cg00171084 -0.000244793 0.872068 chr1 110163175
cg00171092 -0.001819898 0.6732632 chr3 124531371
cg00171126 0.0001716777 0.894236 chr21 40752522
cg00171161 0.003990004 0.06215999 chr4 88343636
cg00171166 -0.0001326061 0.8418135 chr20 35444275
cg00171203 0.0001816836 0.9216418 chr1 35657571
cg00171275 4.73521e-05 0.9963982 chr18 57576300
cg00171290 0.0008077359 0.5633863 chr7 1160746
cg00171313 -0.003640369 0.3531116 chr10 79431863
cg00171421 0.0002351771 0.7946522 chr10 79396127
cg00171436 0.006276435 0.09666927 chr12 122985592
cg00171459 -0.001417292 0.7999704 chr7 5554215
cg00171464 -0.001322666 0.6364805 chr5 127270154
cg00171477 -0.001198238 0.463782 chr16 57230458
cg00171556 -0.0003778595 0.3762675 chr3 69063138
cg00171565 0.003205694 0.2728754 chr15 72523739
cg00171690 0.00867035 0.2437668 chr20 58569565
cg00171700 -0.004958402 0.2225649 chr5 123980736
cg00171704 0.00049699 0.8185256 chr14 67042580
cg00171725 0.001196384 0.6012061 chr6 31632320
cg00171729 0.002250665 0.5562807 chr6 52416856
cg00171785 0.005551701 0.2266643 chr11 6044373
cg00171816 -0.01619365 0.0655168 chr12 99227053
cg00171830 0.008102935 0.4115538 chr13 28346998
cg00171942 0.007994189 0.3038068 chr1 34088611
cg00171947 -0.0001584618 0.9147576 chr1 36185455
cg00171983 0.0004987383 0.6496734 chr16 9185448
cg00172020 -0.003141722 0.1758082 chr3 150264474
cg00172074 -0.001287682 0.345042 chr4 184237386
cg00172189 -0.002135993 0.2845816 chr18 45364325
cg00172225 -0.001541098 0.6148281 chr10 124912800
cg00172226 -0.001146709 0.2137158 chr20 55042436
cg00172227 0.002568251 0.6750319 chr1 18006887
cg00172249 0.005401362 0.2963189 chr7 65653179
cg00172270 -0.0002772082 0.4474365 chr12 50101356
cg00172297 -0.009076087 0.02025215 chr11 23750821
cg00172330 0.0001463459 0.7412428 chr1 28052294
cg00172340 0.008460653 0.08571025 chr6 13582456
cg00172371 0.0001139345 0.8239802 chr9 130478339
cg00172376 0.007758513 0.2085854 chr21 32929871
cg00172408 -8.011006e-05 0.8497742 chr1 111991531
cg00172488 -0.003246808 0.215255 chr2 98381912
cg00172548 -0.0101751 0.005605611 chr8 21651204
cg00172554 -0.001766305 0.5343443 chr4 36351932
cg00172597 0.001692805 0.4782582 chr1 223538379
cg00172603 -0.0044319 0.07484161 chr1 54822031
cg00172631 0.001627484 0.5558727 chr1 184435459
cg00172672 0.001386615 0.6873215 chr20 34895136
cg00172803 0.008595283 0.3295041 chr16 84076941
cg00172812 -0.01678898 0.3820925 chr1 23279685
cg00172846 0.000115702 0.9711495 chr13 67409393
cg00172849 -0.003848772 0.5712667 chr1 103574532
cg00172872 -0.0008687955 0.7932701 chr12 89461426
cg00172906 0.0007416897 0.7719315 chr9 92485670
cg00172979 0.007511723 0.09368204 chr19 19549603
cg00172982 -0.00468306 0.7238698 chr9 82322978
cg00172990 0.001387557 0.3115766 chr19 58239672
cg00173010 -0.0007674534 0.1191695 chr7 6487342
cg00173014 0.003252488 0.8379508 chr1 211090177
cg00173049 -0.002364079 0.4399665 chr5 90374470
cg00173063 0.009586303 0.06090948 chr8 144442437
cg00173098 -0.002108149 0.1053498 chr20 1445335
cg00173141 -3.206381e-05 0.9255183 chr1 210466172
cg00173309 -0.0009849866 0.5323561 chr12 3886796
cg00173322 0.004803596 0.536557 chr12 127152416
cg00173403 0.003147043 0.5305857 chr7 26035917
cg00173405 0.0011152 0.3258059 chr1 1335424
cg00173498 0.003061102 0.4701794 chr8 61912461
cg00173538 -0.001891119 0.6363937 chr6 42071219
cg00173546 -0.001056508 0.8672787 chr15 75918807
cg00173623 -9.286808e-05 0.8670921 chr15 58358236
cg00173641 -0.00160787 0.578798 chr13 76428926
cg00173659 -0.0007823236 0.9035156 chr7 156871088
cg00173667 0.00114582 0.6460652 chr2 198569667
cg00173760 -0.002464553 0.4739156 chr16 11695850
cg00173782 -0.0006138686 0.7972043 chr11 128392850
cg00173785 -0.001540262 0.5099246 chr15 64126425
cg00173787 -0.000432612 0.709363 chr1 156698861
cg00173799 -0.007859505 0.4304674 chr11 101001711
cg00173804 -0.002128066 0.4803555 chr1 180113669
cg00173820 0.001573257 0.8484874 chr4 105978652
cg00173854 -0.000464032 0.8512348 chr6 32939137
cg00173906 -0.004638044 0.2392263 chr3 112871562
cg00173911 -0.004837066 0.2596609 chr6 16371221
cg00173921 0.005069036 0.155098 chr11 18747708
cg00173940 -0.000416533 0.9153867 chr8 22766425
cg00174075 0.002686884 0.3433124 chr22 27077715
cg00174093 -0.002302696 0.3003543 chr12 56082047
cg00174096 0.0002736577 0.8369208 chr3 9439009
cg00174103 0.002354812 0.4278175 chr7 116654903
cg00174113 -0.007076386 0.2526981 chr9 71546748
cg00174132 0.002135058 0.1148794 chr9 120038091
cg00174179 -5.528408e-05 0.9910972 chr3 49450293
cg00174230 0.0002723021 0.6455709 chr10 126605506
cg00174275 -0.01212932 0.2146779 chr8 143210411
cg00174279 0.002494234 0.5959921 chr17 75525361
cg00174421 0.002886927 0.1296429 chr8 26372472
cg00174428 -0.007492658 0.02330393 chr1 165204791
cg00174447 -0.002223325 0.5082195 chr5 60090881
cg00174452 -0.003700664 0.4376362 chr1 9825023
cg00174466 0.0005270138 0.5617854 chr20 30945677
cg00174500 -0.003946971 0.5605415 chr14 23846479
cg00174508 -0.007390512 0.08276832 chr12 107774298
cg00174514 0.005113741 0.2864464 chr9 112669015
cg00174573 -0.0006518343 0.9064879 chr12 125172635
cg00174595 -0.00108444 0.6801928 chr13 46279628
cg00174618 -0.002319967 0.2026405 chr6 109334700
cg00174629 -0.003008233 0.4884165 chr14 42880748
cg00174654 0.009017645 0.09642564 chr1 115110293
cg00174718 0.00569433 0.3143268 chr6 47136110
cg00174734 0.002378672 0.5931845 chr14 69126547
cg00174743 -0.0005000353 0.8441617 chr21 47812611
cg00174761 0.005772242 0.2606698 chr18 11840705
cg00174791 -0.003776445 0.1501087 chr3 98216171
cg00174851 0.0002422237 0.9741766 chr7 134142981
cg00174855 0.001478389 0.810832 chr10 96336056
cg00174901 0.02271332 0.256349 chr19 709889
cg00174918 -0.0003462359 0.6147738 chr3 122513949
cg00174986 -0.0009530758 0.6826599 chr8 22276630
cg00174992 -0.01456081 0.002985813 chr2 169659121
cg00175066 -0.001011867 0.5091594 chr6 28893092
cg00175150 0.0004571737 0.915534 chr1 150486261
cg00175153 -0.01117477 0.04239658 chr16 2012763
cg00175180 0.01113854 0.1423649 chr20 44851583
cg00175237 0.004340082 0.4650741 chr3 125988314
cg00175273 -0.001030782 0.7847609 chr2 139190893
cg00175344 0.0009737427 0.5449508 chr13 79168044
cg00175395 -0.0009855985 0.8994639 chr6 4610744
cg00175403 0.002705822 0.6574951 chr1 12223543
cg00175441 -0.001745947 0.4331336 chr17 76100646
cg00175482 -0.003116609 0.4066182 chr7 22765723
cg00175487 0.003062264 0.5571582 chr14 101490186
cg00175573 0.003137542 0.599826 chr20 20433203
cg00175579 -0.00843772 0.0137083 chr6 33272215
cg00175605 0.005749366 0.3412666 chr22 43161412
cg00175641 -0.003658091 0.166126 chr4 81310511
cg00175702 -0.003300942 0.5149228 chr1 2109388
cg00175734 -0.0005579495 0.6237574 chr6 8082136
cg00175735 -0.0008739571 0.4730207 chr3 99903386
cg00175823 0.01759048 0.05527224 chr12 132977140
cg00175838 -0.003479309 0.4597455 chr6 31695027
cg00175844 0.000669401 0.8507924 chr8 141580128
cg00175859 -0.0008536502 0.2830578 chr6 138428631
cg00175945 -0.00334424 0.2055642 chr5 73194720
cg00175980 0.0002397573 0.6803387 chr12 120426618
cg00175987 -0.0008240606 0.5647231 chr18 72342044
cg00175999 -0.00558424 0.1208943 chr1 111685919
cg00176020 -0.03057773 0.04201497 chr22 24856594
cg00176111 0.002593503 0.450229 chr1 27331151
cg00176117 -0.0009687638 0.6068559 chr3 186914172
cg00176210 -0.0057008 0.2864299 chr8 41654967
cg00176231 -0.001161062 0.5392912 chr8 124001085
cg00176242 -0.001965251 0.4492603 chr3 37484303
cg00176264 0.005414196 0.2852529 chr14 70192960
cg00176309 0.002865098 0.5840947 chr21 46303258
cg00176348 -0.002978683 0.4573064 chr14 21055927
cg00176368 -0.004436758 0.2408068 chr11 38669144
cg00176407 -0.005442964 0.1389506 chr2 151906378
cg00176496 0.006425623 0.1191811 chr17 6376716
cg00176584 -0.01118079 0.1008921 chr8 142734084
cg00176638 -0.004256381 0.6821887 chr1 202778443
cg00176647 0.0006270596 0.8065952 chr12 108947982
cg00176657 -0.004734728 0.02587293 chr1 205193809
cg00176709 0.001405193 0.5579587 chr6 85483334
cg00176718 -0.01704664 0.3525368 chr6 28781594
cg00176735 -0.001338297 0.6208419 chr6 136386135
cg00176740 0.001758452 0.4068524 chr7 39472716
cg00176800 -0.002187963 0.6376464 chr22 34044908
cg00176801 -0.0008164997 0.7242308 chr4 174136070
cg00176835 0.002872185 0.2103475 chr17 18878136
cg00176876 -0.001918797 0.1552032 chr3 148748699
cg00176879 -0.001989996 0.6511891 chr20 2843525
cg00176888 -0.0004478118 0.6621807 chr17 56408804
cg00176908 0.003292967 0.03341431 chr7 2018485
cg00176928 0.001026674 0.853027 chr3 72741323
cg00176949 0.0005369685 0.849244 chr16 86160795
cg00176997 -0.00362153 0.229632 chr4 110083870
cg00177013 0.002840864 0.1366976 chr20 62339100
cg00177081 5.718388e-05 0.9912549 chr11 71135291
cg00177101 0.0002330725 0.9331316 chr9 120545390
cg00177142 -0.006713799 0.1817402 chr5 176729012
cg00177203 0.01092739 0.1332222 chr1 149901142
cg00177211 0.003673297 0.3949695 chr16 84352949
cg00177218 -0.003978082 0.6450125 chr7 2671104
cg00177237 0.005194027 0.242401 chr21 43658316
cg00177239 0.0004109334 0.976684 chr10 116581112
cg00177243 0.0008804119 0.9213791 chr10 18434068
cg00177313 0.00197488 0.6514936 chr18 3411487
cg00177388 0.002102427 0.6115669 chr5 72677886
cg00177390 -0.002541923 0.2427195 chr1 185126125
cg00177431 -0.001799596 0.6232275 chr20 56272862
cg00177436 0.00344105 0.1844556 chr14 74238791
cg00177451 -0.0009012804 0.5589595 chr16 51186266
cg00177496 -0.003557842 0.05247798 chr3 197283127
cg00177632 -0.0003385905 0.4796992 chr9 34380890
cg00177657 0.0003153677 0.6292442 chr8 142278585
cg00177698 -0.002197955 0.45149 chr17 46018875
cg00177797 0.001395463 0.5958777 chr1 180203837
cg00177875 -0.01017212 0.1701324 chr11 75478404
cg00177923 -0.0009640267 0.6205196 chr8 29952655
cg00178030 0.002654179 0.193311 chr16 16162238
cg00178042 0.002076262 0.6877992 chr9 80739203
cg00178061 -0.001237435 0.6734268 chr18 61107327
cg00178070 0.002639471 0.558371 chr18 8401871
cg00178119 -0.04277733 0.0005071519 chr8 105235184
cg00178122 0.0009590511 0.5481221 chr1 151039847
cg00178149 0.0006313932 0.7124588 chr3 39093426
cg00178249 0.001644093 0.8163413 chr8 77589908
cg00178356 -0.0001561177 0.8704284 chr13 28711810
cg00178359 -0.0001961978 0.9648514 chr16 56659460
cg00178427 0.005937156 0.2829888 chr1 42500551
cg00178429 -0.001562713 0.5980447 chr8 103668860
cg00178434 -0.001060006 0.8159181 chr17 60249134
cg00178435 0.0005760103 0.7544889 chr13 21573670
cg00178437 0.0009759171 0.639611 chr18 48405279
cg00178506 -0.000622567 0.9043748 chr12 132102029
cg00178511 -0.002378232 0.3878649 chr3 48632778
cg00178551 0.002389437 0.7955331 chr8 1164044
cg00178562 -0.001676595 0.5050572 chr1 16966354
cg00178635 0.003700328 0.1345531 chr17 80771428
cg00178648 -0.003720396 0.279888 chr3 62008370
cg00178661 -0.001023071 0.486994 chr1 117208338
cg00178728 0.003664733 0.4167841 chr4 22516158
cg00178749 0.004266311 0.3308329 chr2 11681859
cg00178790 -0.001051875 0.721982 chr18 13726864
cg00178850 -0.004477301 0.5686384 chr1 236559675
cg00178864 -0.004885209 0.4271935 chr4 140201574
cg00178877 -0.003116255 0.4096381 chr1 27874258
cg00178897 0.0007107699 0.7107945 chr2 175208588
cg00178928 -0.00290123 0.6492714 chr2 233366275
cg00178984 0.001834666 0.7401363 chr12 60091171
cg00178998 -0.0008669109 0.8166839 chr12 27678513
cg00179014 -0.0007724243 0.4192234 chr9 129677717
cg00179026 -0.007386554 0.2418259 chr6 155654609
cg00179062 -0.001133453 0.5227956 chr2 16246134
cg00179070 -0.003266381 0.5635936 chr17 48279007
cg00179078 -0.0007447599 0.05803847 chr11 64510588
cg00179082 0.007296443 0.5225558 chr7 73698370
cg00179087 -0.0001549166 0.7839542 chr14 35183881
cg00179110 -0.002519127 0.496836 chr2 25942734
cg00179128 -0.003118129 0.1230356 chr13 31040164
cg00179196 0.002210527 0.2780224 chr16 117934
cg00179217 0.003153555 0.009470389 chr6 31831340
cg00179272 0.003467658 0.3085138 chr1 112050099
cg00179328 -0.0009436658 0.116196 chr3 111393448
cg00179374 0.01313946 0.09161478 chr7 132259150
cg00179413 0.002588956 0.2954578 chr1 200850706
cg00179423 0.002623028 0.2675725 chr8 145653749
cg00179532 -0.0003327181 0.4033742 chr17 79684775
cg00179663 -0.001792469 0.6382088 chr4 92189705
cg00179699 0.01139951 0.1058452 chr20 52029503
cg00179787 -0.002625847 0.06507668 chr4 37979303
cg00179795 0.01295667 0.30133 chr10 131695114
cg00179844 0.002140457 0.7759004 chr2 98530285
cg00179921 -0.0001633206 0.9809081 chr22 39927437
cg00179940 -0.02199275 0.07128544 chr12 126978053
cg00180012 0.0001181714 0.9555267 chr6 108615929
cg00180093 0.0005338312 0.809013 chr10 70011219
cg00180097 -0.0006810766 0.8011262 chr6 31601157
cg00180138 0.001693783 0.2034621 chr14 24589977
cg00180225 0.002327932 0.4509821 chr12 104601597
cg00180266 -0.002224581 0.454439 chr12 49073590
cg00180277 5.301067e-05 0.9751251 chr6 160389851
cg00180343 -0.0009208197 0.8306033 chr18 74090880
cg00180447 0.002030993 0.8457785 chr3 126260260
cg00180470 0.000684358 0.4696771 chr16 11343465
cg00180559 -0.001917251 0.4221141 chr1 233496768
cg00180684 -0.001570232 0.6518574 chr6 164241413
cg00180722 -0.001242326 0.5651994 chr15 80996815
cg00180762 -0.002214915 0.6788932 chr12 26379588
cg00180787 0.002154018 0.4415213 chr18 56543057
cg00180799 -0.0005386558 0.8978054 chr9 123676841
cg00180806 0.001600456 0.8661234 chr13 114324947
cg00180865 -0.0002424897 0.9757074 chr4 162978267
cg00180930 -0.004372143 0.05981418 chr6 31746832
cg00180963 -0.003421651 0.1585237 chr15 45626808
cg00181034 -0.0003728876 0.9330265 chr2 73306638
cg00181054 -0.0002114889 0.8927356 chr13 95254340
cg00181061 -0.004024338 0.3082428 chr16 55671734
cg00181116 0.002489729 0.1864878 chr19 7599473
cg00181125 0.005356672 0.2211021 chr12 22095182
cg00181154 0.009659085 0.05250051 chr3 186646995
cg00181189 -0.001001538 0.8582514 chr5 126188498
cg00181224 -0.003080166 0.02283126 chr6 143471185
cg00181233 -0.00442617 0.457408 chr21 39146132
cg00181257 0.01167014 0.3955748 chr9 139500576
cg00181263 -0.002339158 0.4944008 chr2 237173812
cg00181327 0.005700185 0.1024586 chr13 31439278
cg00181419 0.009399457 0.4412985 chr16 4748987
cg00181432 -0.002649295 0.664151 chr3 194393818
cg00181439 0.001172531 0.7922279 chr6 78172691
cg00181486 -0.001639779 0.6516748 chr11 1994030
cg00181497 -0.007684972 0.1855906 chr14 71822206
cg00181517 -0.006881751 0.4738846 chr4 6570681
cg00181527 -0.0006383454 0.3317642 chr9 135754163
cg00181669 0.0012849 0.6014293 chr3 44000978
cg00181731 0.006345987 0.3482796 chr13 41052081
cg00181753 0.000276565 0.890017 chr10 44353548
cg00181820 -0.008362925 0.3679666 chr8 31196494
cg00181834 0.01423599 0.001057577 chr10 23463015
cg00181849 0.001524292 0.4680483 chr16 920856
cg00181889 -0.001223059 0.3823292 chr4 154261731
cg00181964 -0.001752141 0.680885 chr14 105801095
cg00181978 0.01536072 0.07272724 chr1 38324220
cg00182026 0.001201281 0.6342632 chr17 73282900
cg00182040 0.00930206 0.2339599 chr6 14337524
cg00182053 0.001266801 0.504427 chr12 31538503
cg00182087 -0.0042293 0.4908956 chr19 57679551
cg00182149 0.005453829 0.3426708 chr19 18760578
cg00182168 0.0008785385 0.4916616 chr2 223804425
cg00182170 -0.002983424 0.1380675 chr9 21852933
cg00182202 0.002894324 0.3946471 chr16 4257902
cg00182204 -0.004849649 0.06878189 chr5 60712495
cg00182205 -0.001695372 0.7005612 chr17 74918111
cg00182256 0.0004999464 0.9245649 chr22 49376518
cg00182273 -0.002216175 0.7927088 chr16 66876847
cg00182294 0.0002771081 0.8130366 chr11 66025139
cg00182385 0.0004586997 0.9772832 chr9 103997624
cg00182393 -0.003209835 0.3272402 chr13 106381542
cg00182416 0.0002339877 0.9425885 chr19 54263917
cg00182421 0.009151513 0.1449266 chr3 170586396
cg00182534 0.0006720308 0.5788074 chr12 5541234
cg00182635 0.001274318 0.8308537 chr1 225877787
cg00182639 0.001402129 0.8154316 chr12 114841671
cg00182640 -0.0005682816 0.5410439 chr1 29382056
cg00182712 -0.004202307 0.2571536 chr5 43397617
cg00182727 -0.000847165 0.8410054 chr20 44640501
cg00182758 0.000809266 0.5753635 chr17 43047971
cg00182761 0.006268195 0.1046659 chr9 139846862
cg00182780 -0.002568354 0.6471543 chr7 123973418
cg00182781 -0.0001888288 0.9723844 chr18 58377732
cg00182893 0.022927 0.1684216 chr6 139861189
cg00182937 0.001187934 0.6816019 chr6 44123614
cg00182994 -0.001743233 0.6635085 chr16 2234571
cg00182998 -0.0002075425 0.8779846 chr1 23866331
cg00183100 -0.0004307763 0.8723909 chr7 2006518
cg00183107 -0.004566287 0.07847656 chr4 143767118
cg00183186 0.001869396 0.4713581 chr6 78174065
cg00183317 -0.00312447 0.2164267 chr10 126810786
cg00183355 -0.0003680044 0.281223 chr21 34100294
cg00183415 -0.001937442 0.2559002 chr10 71008388
cg00183457 0.003039266 0.5640664 chr2 219991744
cg00183468 -0.0002528729 0.966309 chr3 142926178
cg00183480 -0.001235127 0.7648191 chr21 43387536
cg00183590 -0.001485957 0.3829962 chr8 119293165
cg00183606 0.0004049605 0.8900608 chr2 84517474
cg00183639 -0.006064688 0.07670047 chr20 47834055
cg00183647 -0.0008329948 0.8329116 chr3 59035993
cg00183684 -0.0007180463 0.927323 chr1 86043834
cg00183741 0.003034898 0.8330687 chr6 23178052
cg00183742 -0.00050786 0.5191864 chr1 71513499
cg00183776 -0.001251934 0.2087501 chr18 77555682
cg00183786 0.002870694 0.5555069 chr2 71817620
cg00183804 0.001058188 0.4657511 chr19 34746203
cg00183886 -0.002482789 0.4847941 chr4 53524296
cg00183888 -0.009973718 0.186403 chr7 155276880
cg00183889 -0.006312425 0.4164443 chr7 33765202
cg00183916 -0.003211252 0.2557966 chr17 14204936
cg00183927 -0.01826949 0.03690927 chr13 49524963
cg00183936 -0.005209475 0.482098 chr15 101397192
cg00183957 -0.002045323 0.1651845 chr10 102747175
cg00183990 -0.002050983 0.2954597 chr21 35983928
cg00184011 0.001384288 0.6168229 chr11 464353
cg00184032 -0.0006504742 0.661227 chr3 31494263
cg00184189 -0.001080773 0.2708868 chr3 150470483
cg00184203 0.001903386 0.8343078 chr2 187558402
cg00184235 -0.002156032 0.2881212 chr8 126442434
cg00184240 -0.00439035 0.04749188 chr12 122666660
cg00184279 -6.716541e-05 0.9805748 chr6 2986848
cg00184376 0.0018992 0.6018029 chr13 28499045
cg00184390 -0.002325085 0.2519169 chr20 61669338
cg00184394 0.004945999 0.05994774 chr8 144675558
cg00184452 0.001495619 0.754884 chr1 50887477
cg00184457 0.0003659627 0.8735687 chr8 8946301
cg00184461 -0.002454078 0.5790976 chr9 139409725
cg00184593 -0.004125186 0.6502232 chr4 15940066
cg00184690 -0.003568118 0.5204592 chr7 67890188
cg00184732 0.001792919 0.8362573 chr15 51633821
cg00184799 -0.003373157 0.6635991 chr8 38722544
cg00184826 0.001381214 0.7429589 chr7 28312246
cg00184876 -0.003037419 0.244027 chr17 64188163
cg00184884 0.0005181625 0.561325 chr22 31892343
cg00184893 0.003123526 0.434889 chr17 8021705
cg00184919 0.007681521 0.1936012 chr1 226039749
cg00184953 -0.005097484 0.2739537 chr6 31146222
cg00185032 0.000130645 0.9402949 chr8 144398577
cg00185034 0.005866427 0.5234908 chr8 8610660
cg00185066 -0.0004733412 0.7685034 chr13 80910763
cg00185103 -0.002005739 0.3014836 chr19 44430886
cg00185122 0.003069323 0.2893595 chr16 3099434
cg00185137 -0.002296084 0.03911 chr3 16293913
cg00185205 0.007008755 0.2071149 chr6 161400483
cg00185413 0.002330708 0.5140071 chr3 125927866
cg00185430 -0.003492496 0.4862967 chr5 60960175
cg00185482 0.001047262 0.8218609 chr2 213902216
cg00185486 0.000610668 0.5741266 chr5 94046548
cg00185563 -0.006656785 0.2191274 chr22 44778480
cg00185566 0.003416995 0.2021122 chr1 14925856
cg00185567 0.009891466 0.3150884 chr20 49272200
cg00185615 -0.006325277 0.1890775 chr19 50303374
cg00185622 -0.0005330246 0.6684205 chr2 197504238
cg00185653 0.01200062 0.1796732 chr1 204098731
cg00185660 0.004039375 0.2468136 chr10 131667994
cg00185723 0.02508162 0.09324085 chr1 193029818
cg00185804 0.01083678 0.5327072 chr8 22907738
cg00185839 -0.0008161878 0.5804433 chr11 804954
cg00185850 -0.0009016574 0.4565583 chr1 15853773
cg00185867 -0.006519671 0.5019583 chr7 38348929
cg00185912 -0.003524998 0.2641543 chr15 53090533
cg00185988 -0.002966986 0.03268174 chr2 169311665
cg00186034 -0.00245897 0.1231458 chr13 38924378
cg00186115 -0.004970116 0.0701594 chr7 128899141
cg00186141 -0.001614241 0.493415 chr7 131241768
cg00186143 -0.00333013 0.08819944 chr2 7029602
cg00186181 0.001497257 0.7964055 chr1 203498197
cg00186207 0.004034896 0.4182008 chr2 134788575
cg00186374 0.009869699 0.131193 chr2 151659068
cg00186414 -0.00133394 0.02741655 chr6 105851244
cg00186462 0.002708618 0.8856505 chr3 100401284
cg00186464 -0.009860311 0.2373473 chr5 142024615
cg00186468 -0.002482689 0.784359 chr5 86709228
cg00186476 0.008047966 0.2956532 chr4 4358323
cg00186504 -0.005912031 0.1518324 chr1 217152706
cg00186529 0.009532075 0.512401 chr6 170452864
cg00186532 -0.00240021 0.3596832 chr2 43482920
cg00186575 0.000509518 0.8964807 chr1 54642648
cg00186580 0.002044942 0.412025 chr10 134833469
cg00186699 -0.005692954 0.1943723 chr10 21466288
cg00186701 0.002138317 0.8554909 chr8 98290510
cg00186724 -0.003044029 0.1469931 chr3 193361784
cg00186789 -0.009779559 0.05844124 chr6 170347574
cg00186814 0.0006910645 0.9157163 chr16 71349703
cg00186815 -0.0006467366 0.8630114 chr8 1048135
cg00186842 0.0003354517 0.760113 chr1 41125900
cg00186849 -0.0022093 0.1301099 chr2 142239215
cg00186909 0.00399611 0.6810536 chr12 93129288
cg00186916 -0.002231611 0.258106 chr8 9227318
cg00186954 0.008190936 0.01434163 chr11 8933980
cg00187055 0.003073431 0.491579 chr11 126648491
cg00187059 -0.001488653 0.8332787 chr6 33289693
cg00187089 -0.00306015 0.5209239 chr15 84541079
cg00187099 -0.001678523 0.5165113 chr15 69352022
cg00187120 -0.02252555 0.01023829 chr7 54731309
cg00187129 -1.813666e-05 0.9938227 chr16 66580422
cg00187186 0.006307038 0.3557698 chr20 45622284
cg00187200 -0.001695782 0.5829128 chr15 85826908
cg00187229 0.002863389 0.709309 chr4 788140
cg00187244 0.003340075 0.4856419 chr22 41492007
cg00187299 -0.0002579959 0.9742855 chr10 72545473
cg00187322 0.002320438 0.3333847 chr7 33934504
cg00187327 -0.003226793 0.3267505 chr22 28191781
cg00187375 -0.0001907694 0.9695413 chr3 49850499
cg00187380 0.011911 0.01354968 chr12 54427384
cg00187403 0.003874206 0.4248562 chr12 90234391
cg00187414 -2.202752e-07 0.9999353 chr4 37892193
cg00187451 0.003308284 0.473074 chr11 27603188
cg00187465 -0.003554103 0.3008617 chr1 52830898
cg00187503 0.003177864 0.05260218 chr18 74729519
cg00187535 -0.001298313 0.8131816 chr19 7747028
cg00187551 -0.002733621 0.485075 chr9 103947497
cg00187554 0.004241346 0.3810501 chr15 27789526
cg00187557 -0.001428086 0.5755014 chr5 139081136
cg00187614 0.001050163 0.6839301 chr1 42500967
cg00187635 0.0001907325 0.910651 chr16 83986795
cg00187671 -0.001835784 0.4480359 chr17 79269466
cg00187686 0.006686059 0.3449254 chr11 59634218
cg00187692 0.001179978 0.3031689 chr13 52199954
cg00187704 -0.001555855 0.8149123 chr5 146131753
cg00187813 0.005433717 0.1814718 chr9 108438623
cg00187828 -0.0005471205 0.7730224 chr11 62803296
cg00187837 -0.003251706 0.5579296 chr2 102721024
cg00187889 -0.006950479 0.209113 chr6 159463103
cg00187987 -0.0004818861 0.2221083 chr5 89770517
cg00188032 0.0003529015 0.9143364 chr5 96141721
cg00188055 0.003896163 0.1839383 chr6 32076079
cg00188168 -0.0007670374 0.7367066 chr9 90262972
cg00188206 -0.004699393 0.2863325 chr11 44746950
cg00188243 0.007877261 0.113628 chr22 24723825
cg00188298 -0.0002627761 0.7495425 chr10 97667731
cg00188321 0.0005339236 0.6061116 chr6 33358615
cg00188356 -0.0087625 0.3380229 chr2 180139789
cg00188402 -0.007129093 0.3796108 chr22 47242898
cg00188443 -0.001155968 0.8557943 chr14 23010044
cg00188450 -0.0004299621 0.3536389 chr3 71834279
cg00188472 -0.002617926 0.5246128 chr8 124192936
cg00188488 0.01387997 0.2981492 chr22 43318660
cg00188547 -0.0017301 0.4083216 chr8 101162809
cg00188627 0.02116099 0.167403 chr3 159557779
cg00188654 -0.007762744 0.2589938 chr16 3696402
cg00188659 0.002973575 0.4842881 chr13 95949658
cg00188704 0.004097722 0.3797025 chr7 27140797
cg00188748 0.003665227 0.6701908 chr9 130564509
cg00188811 -0.0007332179 0.4182551 chr7 23054843
cg00188822 -0.0002763577 0.4221439 chr20 44044780
cg00188832 -0.003321196 0.3950822 chr4 96994641
cg00188837 -0.004493823 0.2112168 chr2 187120798
cg00188868 -0.006094232 0.04758051 chr13 68090252
cg00188990 -0.0007375282 0.7437259 chr19 16637152
cg00189061 0.0008247504 0.7110637 chr16 20709548
cg00189101 -9.728806e-07 0.9997642 chr2 242088304
cg00189117 -0.0001479981 0.7910725 chr2 38830280
cg00189137 -0.00487835 0.5785397 chr8 99838648
cg00189176 9.410377e-05 0.9342822 chr22 24132508
cg00189220 -0.0009295265 0.6422342 chr8 64080646
cg00189366 0.009939429 0.410221 chr10 43846705
cg00189389 -0.001425501 0.5522374 chr3 18490249
cg00189457 -0.0006726528 0.4343115 chr11 10326728
cg00189533 -0.0005469444 0.8361358 chr10 126919073
cg00189626 -0.005413963 0.2672663 chr1 47078952
cg00189689 -0.002492264 0.5506074 chr11 413350
cg00189850 0.0002373946 0.9432443 chr19 41118033
cg00189887 0.004459041 0.309952 chr17 55951557
cg00189888 -0.0004781696 0.6000328 chr1 150723558
cg00189927 -0.002467513 0.3370599 chr18 70395349
cg00189939 0.003751205 0.4715815 chr9 96575084
cg00189975 0.001870236 0.689501 chr3 170767884
cg00189989 -0.005060685 0.3289902 chr22 19513176
cg00190034 0.004157486 0.2557982 chr8 38584636
cg00190065 0.00280577 0.3172408 chr10 21682984
cg00190116 0.01086289 0.08367773 chr14 22986483
cg00190162 -0.002307036 0.6768121 chr7 158826920
cg00190186 -0.0008929581 0.5978693 chr15 41625387
cg00190206 0.00669224 0.5988998 chr2 176999353
cg00190228 -0.01527896 0.1162356 chr11 119362985
cg00190281 0.0221303 0.1652865 chr19 39601120
cg00190291 -0.001935469 0.1640071 chr9 84306322
cg00190294 -0.00502048 0.3674457 chr3 52873158
cg00190319 0.002468851 0.4142833 chr3 47462780
cg00190321 -0.001657356 0.2796269 chr15 52121780
cg00190330 0.00497622 0.7539708 chr13 50702184
cg00190338 -0.002119066 0.452261 chr19 33356525
cg00190355 -0.008885253 0.2741908 chr5 497639
cg00190412 -0.003192754 0.4383152 chr6 10836303
cg00190508 0.001275508 0.143853 chr4 170304328
cg00190545 -0.001560952 0.6862536 chr17 37073701
cg00190582 -0.00324569 0.6589584 chr13 111463718
cg00190596 0.0001892057 0.7195949 chr16 46722642
cg00190611 -0.008425053 0.3693426 chr17 34982511
cg00190674 -0.002349412 0.2235895 chr3 133969921
cg00190709 -0.003102054 0.6231856 chr8 49838577
cg00190738 0.005273647 0.1563842 chr5 112042650
cg00190795 -0.003839434 0.3412019 chr3 195599898
cg00190835 -0.002287479 0.1173375 chr17 60700976
cg00190875 -0.002574035 0.2546443 chr12 49883737
cg00190900 0.00335513 0.1114944 chr17 71170372
cg00190941 -0.0008490731 0.526817 chr12 16042939
cg00190989 0.0002391633 0.9439463 chr2 98796035
cg00190993 0.008228389 0.02007652 chr14 102430184
cg00191006 -0.009298769 0.1077502 chr12 4959649
cg00191102 -0.001143314 0.7379455 chr8 1958171
cg00191177 -0.001284498 0.6372815 chr5 32465537
cg00191178 0.01851014 0.3095095 chr3 74663024
cg00191181 0.002421804 0.3155045 chr13 47150059
cg00191409 0.0001464975 0.9798263 chr12 65093708
cg00191435 -0.0004464615 0.8112414 chr5 86415878
cg00191458 -0.01579681 0.3170828 chr5 169757859
cg00191463 -0.002716644 0.5224378 chr7 83097391
cg00191477 0.0001761056 0.8791367 chr13 93879022
cg00191594 -8.287413e-06 0.9944385 chr1 231401915
cg00191625 -0.01580176 0.008562328 chr22 40021996
cg00191629 0.0002522985 0.7673974 chr13 110439004
cg00191665 0.0001447705 0.9750928 chr3 128478302
cg00191710 -0.00180774 0.385064 chr22 35644679
cg00191853 0.008889816 0.8667912 chr8 101177733
cg00191882 0.001205191 0.362933 chr17 64188481
cg00191934 -0.005665262 0.07947936 chr5 76051274
cg00192026 0.001632931 0.8589083 chr4 174411279
cg00192031 0.00155648 0.7075547 chr7 47620790
cg00192136 -0.002827796 0.6052232 chr11 20178496
cg00192172 0.002789271 0.1958333 chr5 60347157
cg00192220 0.004919903 0.3186148 chr16 48570215
cg00192230 0.0024834 0.4393595 chr14 71185309
cg00192275 0.003714171 0.4042113 chr10 134874942
cg00192468 -0.001705408 0.618694 chr7 123235568
cg00192533 -0.00163854 0.6178852 chr15 27017906
cg00192535 0.0002243858 0.9664803 chr11 34609696
cg00192554 -0.005621526 0.5686012 chr12 105144882
cg00192605 -0.0108085 0.4323617 chr2 98950447
cg00192636 0.001271046 0.6155064 chr17 77804193
cg00192701 -0.0005351526 0.8703929 chr6 4103029
cg00192703 9.903864e-05 0.9828199 chr2 198023748
cg00192773 0.01078876 0.04279852 chr16 30131641
cg00192819 0.0003966429 0.9258338 chr18 76486611
cg00192823 0.009603957 0.03408236 chr9 137113224
cg00192856 9.462119e-05 0.9540054 chr16 71446866
cg00192882 -0.003765288 0.423782 chr17 19291120
cg00192907 -0.005448578 0.1382229 chr7 36118634
cg00192913 -0.0002703868 0.914752 chr3 168720356
cg00192928 -0.01842774 0.04873657 chr4 67762407
cg00192962 0.0009965351 0.435101 chr3 113557792
cg00192969 -0.003798249 0.3909093 chr1 66813597
cg00193021 -0.002515146 0.2741908 chr4 90758120
cg00193135 0.000392994 0.9130119 chr2 201612677
cg00193210 0.01760643 0.2703872 chr22 31985572
cg00193283 0.004359983 0.7464301 chr3 10806047
cg00193490 -0.002200847 0.6521407 chr19 10402525
cg00193521 -0.002651341 0.7829666 chr17 68133597
cg00193576 -0.007951869 0.2284721 chr8 142875422
cg00193581 0.006865052 0.3505083 chr1 77879926
cg00193613 -0.008282927 0.2148813 chr17 77042810
cg00193695 0.006700166 0.4386419 chr18 76186879
cg00193853 -0.001409767 0.7175788 chr4 8127257
cg00193859 -0.002026818 0.5644031 chr7 139723923
cg00193867 0.005768014 0.4316326 chr4 6437362
cg00193902 -0.002663331 0.2477805 chr7 98579722
cg00193959 -0.0002214444 0.9685126 chr10 129232405
cg00193963 -0.003782116 0.3424121 chr7 29923832
cg00194044 -0.001301473 0.7221258 chr3 128141434
cg00194126 0.003714293 0.6307488 chr2 157186312
cg00194144 0.0001810162 0.9637787 chr10 126902392
cg00194146 -0.007767779 0.1337655 chr6 13488404
cg00194186 -0.0005130297 0.6888231 chr5 176513793
cg00194207 -0.0009484212 0.4279409 chr17 27056055
cg00194230 0.003539613 0.5612969 chr3 126207662
cg00194245 0.001225286 0.5562228 chr15 42636773
cg00194277 -7.173256e-05 0.9729243 chr7 30795751
cg00194325 -0.0002337354 0.9513348 chr2 159940344
cg00194374 0.0001944648 0.941761 chr1 226890928
cg00194465 -0.0009467819 0.0273276 chr10 7860511
cg00194540 -0.003285569 0.4618044 chr9 134497345
cg00194681 -0.001776988 0.06573821 chr8 124428640
cg00194690 0.001579866 0.700037 chr9 101530423
cg00194771 0.0007262167 0.8760341 chr12 13256639
cg00194780 -0.003570587 0.2606321 chr17 8172728
cg00194886 -0.002014241 0.1953231 chr1 226494497
cg00194976 0.004432285 0.4805203 chr15 66441676
cg00195054 -0.001941702 0.6049611 chr6 39158716
cg00195218 -0.000186243 0.9219852 chr19 45504516
cg00195250 0.008368069 0.2034954 chr20 50247428
cg00195322 0.01839753 0.02168525 chr20 48278559
cg00195402 -0.003868092 0.3766849 chr10 95140036
cg00195561 -0.004433179 0.6021025 chr11 46408584
cg00195646 0.002529736 0.6626364 chr4 105895196
cg00195689 -0.008894207 0.1885442 chr3 113931498
cg00195749 0.005828644 0.1667773 chr17 77764418
cg00195796 0.002372288 0.6008588 chr3 181444131
cg00195828 -0.0002203912 0.9453081 chr8 8680903
cg00196119 -0.004329442 0.2636369 chr3 52479977
cg00196122 -0.001593353 0.3360077 chr19 53233372
cg00196150 4.24363e-05 0.9800541 chr3 100051798
cg00196166 -0.006262404 0.06023553 chr14 85853028
cg00196167 -7.53774e-05 0.8545546 chr7 139026058
cg00196170 0.001798638 0.6372862 chr12 111791912
cg00196200 -0.00462686 0.6012247 chr15 93688604
cg00196267 0.004973347 0.338944 chr5 176857637
cg00196366 0.005073088 0.2716279 chr3 17795258
cg00196372 -0.0003345135 0.8091059 chr9 96708288
cg00196377 -0.0006029293 0.6378791 chr1 222912461
cg00196387 3.745915e-05 0.9768915 chr12 4713984
cg00196407 -0.00190325 0.7175952 chr17 959496
cg00196414 -0.003339277 0.4331431 chr2 176947764
cg00196440 0.005657573 0.394991 chr12 7000017
cg00196474 -0.0001301248 0.9302763 chr3 71702735
cg00196660 0.002133982 0.741825 chr17 73720645
cg00196671 0.001314064 0.5154917 chr18 28682229
cg00196715 -0.00118687 0.6587483 chr10 7212815
cg00196774 -0.00236539 0.1079074 chr4 37961217
cg00196787 0.004997815 0.06870276 chr17 32907132
cg00196827 -0.0005264302 0.8715717 chr18 55108068
cg00196955 -0.002687193 0.2631631 chr11 28373379
cg00196971 0.005889385 0.3635491 chr19 40092811
cg00196983 0.002904651 0.7397285 chr16 23766648
cg00197028 -0.002639693 0.4342607 chr1 44055699
cg00197058 -0.02225971 0.01612992 chr17 59554672
cg00197173 -0.001213947 0.5806477 chr6 44125647
cg00197306 -0.005345119 0.1575768 chr5 111703381
cg00197313 0.001507536 0.3657067 chr8 24813120
cg00197322 -0.01041709 0.07344128 chr7 1990554
cg00197364 -0.01676701 0.1147278 chr13 19731788
cg00197373 0.006216087 0.1191242 chr5 180581937
cg00197381 0.001134389 0.5526531 chr5 137673669
cg00197452 -0.002403811 0.8458577 chr22 47786618
cg00197495 0.003963445 0.04144567 chr10 93392836
cg00197517 -0.00538451 0.2889765 chr18 5197468
cg00197534 0.00304594 0.5922068 chr18 56277080
cg00197612 -0.009998858 0.1788834 chr21 32716820
cg00197641 -0.0007734237 0.7569301 chr14 23299461
cg00197649 -0.0006641331 0.8821779 chr2 69777228
cg00197659 0.004909951 0.2563581 chr8 144944518
cg00197681 -0.0008353688 0.615523 chr13 76056419
cg00197692 0.0005657739 0.4162345 chr3 122102920
cg00197993 0.00163591 0.4247324 chr6 1201056
cg00198066 -0.01324434 0.2802927 chr2 136964552
cg00198080 0.01085304 0.07323311 chr12 107249142
cg00198102 0.001002295 0.4845733 chr1 145576003
cg00198141 0.00263789 0.5469441 chr6 168449330
cg00198148 -0.001145539 0.7731442 chr6 125432820
cg00198173 -0.006283988 0.5420269 chr2 146569089
cg00198226 -0.002463218 0.817158 chr13 19526903
cg00198241 -0.000299067 0.8987281 chr4 147854898
cg00198311 -0.006258053 0.1084201 chr15 29285352
cg00198546 -0.001046904 0.4047472 chr16 22025618
cg00198586 0.003513291 0.6007104 chr3 123861151
cg00198594 -0.007240197 0.1775715 chr3 192734341
cg00198603 0.001293729 0.5791034 chr10 15761192
cg00198604 0.0004315996 0.8457175 chr3 193548821
cg00198703 -0.0009675194 0.4790139 chr6 35226017
cg00198708 -0.004466786 0.355254 chr15 88928628
cg00198729 -0.001858857 0.5800752 chr17 42020748
cg00198750 0.003802617 0.4399332 chr1 9005913
cg00198820 0.0001248601 0.955902 chr14 25473535
cg00198926 -0.0009520346 0.7765714 chr12 91252122
cg00198969 -0.0006905374 0.7105412 chr13 44117628
cg00199000 8.955519e-05 0.936309 chr16 89350310
cg00199007 0.009685802 0.1708042 chr20 61583910
cg00199027 -0.001518484 0.7934585 chr17 1040002
cg00199047 -0.001665114 0.732573 chr8 1648314
cg00199059 0.00971792 0.2081697 chr20 45317219
cg00199091 0.02215299 0.03057289 chr6 42228954
cg00199355 -0.002006661 0.6478651 chr10 64663777
cg00199399 -0.0008981784 0.6782408 chr8 49304043
cg00199519 -0.00214175 0.4582936 chr17 18023121
cg00199753 0.0005655052 0.8890962 chr12 113519288
cg00199799 0.007148167 0.2498754 chr10 130894873
cg00199820 -0.002176548 0.3135284 chr13 40283284
cg00199846 -0.0004348323 0.3987196 chr13 37393246
cg00200020 0.0008204137 0.7095465 chr3 127937549
cg00200038 2.368988e-05 0.9942162 chr12 98865316
cg00200056 -0.001498967 0.6913892 chr6 140862587
cg00200063 5.893399e-05 0.9595828 chr17 58469941
cg00200074 -0.005671272 0.5611575 chr7 103848802
cg00200164 -0.001435802 0.2592672 chr6 26028781
cg00200189 0.003791223 0.2582613 chr22 20757360
cg00200289 -0.0007704423 0.07411643 chr17 73401734
cg00200298 0.002309817 0.3805795 chr6 89790339
cg00200469 0.0001187973 0.9591225 chr9 32573832
cg00200515 -0.004798726 0.3984471 chr3 101592635
cg00200526 -0.01517125 0.1193028 chr19 36157401
cg00200563 -0.0155833 0.1251537 chr5 147764304
cg00200582 -0.0007902154 0.740601 chr9 7394148
cg00200645 0.004248015 0.2928873 chr17 58235778
cg00200658 -0.000456004 0.8402578 chr6 74013300
cg00200734 0.0006170348 0.8751932 chr9 970379
cg00200755 -0.004154184 0.5177045 chr15 88945783
cg00200763 9.566813e-05 0.9539331 chr3 44378735
cg00200803 -0.02220677 0.07117146 chr20 44838776
cg00200884 -0.002988145 0.6104874 chr7 24797596
cg00200916 -0.001658884 0.7531286 chr9 98823593
cg00200956 -0.003888296 0.3972425 chr1 208741176
cg00201025 0.002293189 0.7539168 chr3 137832372
cg00201070 -0.001132093 0.8083246 chr8 57126507
cg00201145 0.008887491 0.01136962 chr1 26436760
cg00201175 -0.008806447 0.1568228 chr12 48690546
cg00201185 9.715529e-06 0.9808838 chr12 124457418
cg00201192 -0.002384807 0.181678 chr4 48829788
cg00201196 0.004509156 0.4213663 chr16 8738469
cg00201234 -0.0003624154 0.5759665 chr3 13590968
cg00201257 0.001172412 0.6226199 chr12 57390405
cg00201275 0.0009657706 0.5345571 chr6 43974774
cg00201321 0.005118675 0.3321954 chr2 136467641
cg00201365 -0.002606747 0.4606313 chr4 93013085
cg00201375 0.01168115 0.105559 chr17 21256838
cg00201393 0.0006524982 0.8721569 chr12 93568010
cg00201414 -0.005595676 0.5298016 chr13 52769768
cg00201445 0.001862454 0.3329661 chr3 192634310
cg00201468 0.0009633234 0.4782314 chr9 88137984
cg00201552 -0.00197432 0.5974286 chr6 106080031
cg00201568 -0.0008984047 0.4076393 chr3 71214907
cg00201616 -0.0004466268 0.6960611 chr7 157090728
cg00201670 0.002668275 0.3070149 chr21 46221900
cg00201779 -0.01991094 0.2791061 chr6 72131020
cg00201797 0.004522985 0.2706281 chr16 28009836
cg00201819 -0.004391867 0.4171977 chr10 134910421
cg00201852 -0.001109174 0.7214854 chr1 82066162
cg00201968 0.003407632 0.5471314 chr7 144354238
cg00201978 0.001124425 0.8179898 chr22 49178443
cg00202130 -0.0002218779 0.831379 chr9 36190707
cg00202150 -0.004504031 0.4027549 chr3 62328932
cg00202166 0.0002102729 0.8214014 chr13 25338289
cg00202176 0.004488502 0.3766212 chr9 139436536
cg00202190 0.003148729 0.1231867 chr7 148333974
cg00202246 -0.0009741569 0.6477246 chr9 107331777
cg00202249 -0.0004522699 0.3442312 chr2 209119199
cg00202258 -0.003260944 0.3079491 chr21 30872441
cg00202266 -0.001494577 0.8827735 chr1 205168888
cg00202333 0.005153763 0.4571483 chr10 104434593
cg00202337 -0.000274812 0.9070129 chr5 57940119
cg00202345 -0.002139904 0.6798173 chr10 77503513
cg00202368 -0.007034895 0.4727999 chr16 22967226
cg00202369 -0.007419079 0.2232156 chr16 88475018
cg00202403 -0.001345802 0.4853789 chr17 41624089
cg00202441 -0.006607283 0.3761448 chr4 47033126
cg00202454 -0.02321842 0.03289927 chr15 42371886
cg00202460 -0.005339594 0.5853264 chr15 83680873
cg00202479 0.001991674 0.5069731 chr6 31760383
cg00202512 0.002840713 0.2825926 chr4 180718945
cg00202520 -0.006858829 0.09508236 chr19 47861183
cg00202522 -0.006317408 0.3641891 chr1 156127527
cg00202530 -0.001688103 0.8427913 chr5 140552133
cg00202561 -0.0003450849 0.7695134 chr7 157053587
cg00202568 0.0004372794 0.8886659 chr8 55528166
cg00202610 0.002024588 0.5776358 chr16 28508033
cg00202617 0.001189487 0.2702989 chr1 40538552
cg00202628 -4.091083e-05 0.9859325 chr2 89157509
cg00202702 0.0006936663 0.7145497 chr11 101918157
cg00202760 -0.0234943 0.0007697745 chr16 88871911
cg00202819 -0.002045822 0.3892874 chr12 102134014
cg00202829 0.002238759 0.4818104 chr15 74609868
cg00202934 0.002002333 0.8207596 chr22 38619091
cg00202992 0.002989749 0.6152849 chr5 118741167
cg00203035 0.001448854 0.407706 chr16 4674659
cg00203038 0.002963196 0.3071808 chr16 1647214
cg00203089 -0.000203611 0.6306508 chr2 109151278
cg00203124 0.01479324 0.09122768 chr5 153860358
cg00203160 0.004562147 0.2159748 chr19 48968685
cg00203284 -0.002298086 0.4337929 chr1 47910914
cg00203291 -0.001753201 0.2870135 chr15 37176035
cg00203347 0.001425309 0.7908412 chr12 108603943
cg00203364 0.01531437 0.04181212 chr2 153285969
cg00203409 -0.001952377 0.5058571 chr9 72791817
cg00203410 -0.003257795 0.04656469 chr4 153581373
cg00203456 -0.000111887 0.9560625 chr6 28092370
cg00203461 0.004588509 0.1526698 chr10 70287181
cg00203463 0.0004567138 0.8974093 chr9 140150331
cg00203466 0.01562109 0.2041258 chr3 149954839
cg00203504 -0.003697182 0.2298073 chr2 153142070
cg00203564 -0.002698149 0.1505722 chr3 176133845
cg00203594 0.001216369 0.5216653 chr12 109531054
cg00203617 -0.001695016 0.2741293 chr12 109915424
cg00203658 0.0001490888 0.9675419 chr12 125514452
cg00203667 -0.002619185 0.2784774 chr16 25157610
cg00203687 -0.003670753 0.6926645 chr13 20681200
cg00203736 0.0007633826 0.8439212 chr7 55022567
cg00203805 -0.0009311431 0.7124723 chr17 78460028
cg00203838 0.004216763 0.4676161 chr19 16666655
cg00203915 -0.004892016 0.6845608 chr7 1314422
cg00204065 -0.00112926 0.787524 chr11 2740220
cg00204159 -0.0001458237 0.9421468 chr17 18907454
cg00204249 0.006005858 0.02334161 chr17 76425249
cg00204262 -0.001819705 0.7201927 chr19 39323158
cg00204375 0.003411689 0.2104747 chr14 104150951
cg00204390 -0.0001632507 0.8414986 chr9 37034213
cg00204465 -0.000253579 0.9554454 chr17 73583945
cg00204501 -0.0003589296 0.3077701 chr15 30114651
cg00204526 0.009381067 0.2313646 chr15 92621977
cg00204532 -0.001256229 0.7163941 chr3 4533398
cg00204649 0.005771895 0.1229515 chr21 43227994
cg00204727 -0.001367778 0.9072405 chr5 141185856
cg00204735 -0.002634334 0.5124655 chr1 205905138
cg00204743 -0.003300171 0.8557641 chr6 30848726
cg00204748 0.006039436 0.457085 chr12 29376779
cg00204775 0.00165176 0.5962882 chr3 186960988
cg00204782 -0.001004134 0.6574477 chr22 19753364
cg00204802 0.0002861542 0.9360683 chr13 113496682
cg00204949 -0.001038394 0.3764099 chr3 156264871
cg00204972 -0.001467659 0.5644748 chr10 88751690
cg00204976 -0.002471995 0.4521246 chr2 237475243
cg00204984 -0.002060784 0.08796092 chr16 48614901
cg00204989 -0.01134057 0.1925408 chr10 30404218
cg00205063 -0.001150577 0.4216827 chr2 102183435
cg00205076 0.01335711 0.1625833 chr18 683501
cg00205083 -0.0003592159 0.9677081 chr7 151090892
cg00205112 -0.0005747159 0.9325062 chr7 86759403
cg00205189 0.0006579537 0.7469609 chr17 42178861
cg00205263 -0.0001870005 0.8335843 chr10 81741554
cg00205293 -0.0105073 0.02718077 chr2 121211221
cg00205332 0.0005898183 0.829151 chr20 62062624
cg00205384 -0.0009592007 0.7602931 chr15 80732623
cg00205485 -0.001457547 0.3305778 chr1 153958871
cg00205501 -0.002154664 0.5513782 chr2 45908860
cg00205527 -0.0001838556 0.7868564 chr8 146052732
cg00205586 -0.005243421 0.3779196 chr5 34687480
cg00205605 -0.008655705 0.3209094 chr1 2516401
cg00205636 -0.004148719 0.2633635 chr6 40412178
cg00205651 -0.001645516 0.5830285 chr10 80654873
cg00205658 0.001448729 0.3290314 chr7 120628002
cg00205665 0.0008231067 0.6113705 chr15 66707615
cg00205669 -0.002958083 0.604086 chr8 82141774
cg00205746 -0.0007607378 0.7312311 chr10 16723244
cg00205756 0.008585792 0.4160636 chr16 7762118
cg00205765 -0.002689841 0.5632126 chr7 43415898
cg00205786 -0.005725695 0.2339032 chr16 49669842
cg00205889 -0.001842368 0.2750139 chr17 3960366
cg00205913 0.00849315 0.2063511 chr3 13837712
cg00206052 0.005620589 0.0005937072 chr10 103348143
cg00206058 0.004595963 0.3243031 chr2 11750918
cg00206063 -0.01255099 0.007328214 chr10 3805252
cg00206125 -0.0008094527 0.667326 chr11 133942028
cg00206155 0.007582334 0.2337785 chr6 13481495
cg00206168 -0.0007962171 0.6688575 chr11 65308501
cg00206185 -0.003207433 0.4889387 chr2 177737806
cg00206233 -0.002092348 0.5824813 chr21 44011158
cg00206266 -0.002506102 0.4896236 chr20 43558846
cg00206356 0.02374077 0.0006737802 chr4 56659922
cg00206381 -0.002364296 0.5116842 chr11 128264244
cg00206389 -0.003182427 0.2714316 chr3 180948630
cg00206394 -0.0009359014 0.8065755 chr9 130881600
cg00206407 0.006457607 0.4207187 chr20 62178943
cg00206468 -0.01237852 0.2698651 chr16 85990019
cg00206487 -0.0002480452 0.9502315 chr8 28228641
cg00206490 -0.0008586061 0.8613853 chr16 89469729
cg00206542 -0.003669382 0.5283111 chr11 59210965
cg00206636 0.001795592 0.4485104 chr3 183855493
cg00206639 -0.004289523 0.7023598 chr15 99987871
cg00206678 0.004610642 0.4291029 chr11 68266990
cg00206718 0.006253328 0.2212168 chr11 44998808
cg00206779 -0.002584512 0.4257824 chr8 105341338
cg00206853 0.0004394741 0.5042242 chr16 3647862
cg00206908 -0.00159485 0.5436607 chr1 35161227
cg00206965 -0.009783247 0.4617774 chr22 38112914
cg00206966 0.002811569 0.4415485 chr11 66297930
cg00207099 0.0005144059 0.9415772 chr11 73677080
cg00207125 0.0002301629 0.961096 chr4 15398071
cg00207189 0.01193713 0.3559138 chr1 231244795
cg00207193 -0.001094899 0.4851806 chr8 71522293
cg00207226 -0.002215095 0.8397613 chr5 126407100
cg00207227 0.0004768761 0.9335435 chr1 38723190
cg00207280 0.004312935 0.2307455 chr8 126441393
cg00207283 -0.00100769 0.6055595 chr3 127553098
cg00207329 0.0005717941 0.9490359 chr4 183133948
cg00207352 -0.007384862 0.1530862 chr3 48470181
cg00207389 -0.0005186218 0.8267892 chr20 18569003
cg00207392 0.004906842 0.3526402 chr16 27248847
cg00207441 -0.0002192278 0.9201152 chr2 3175600
cg00207494 -0.005081992 0.2494389 chr7 148703518
cg00207507 -0.001238719 0.7731786 chr1 55445392
cg00207534 -0.0003102269 0.4756662 chr16 71929512
cg00207636 -0.0008683355 0.5657903 chr17 18907528
cg00207731 -0.004607186 0.5972324 chr15 91416118
cg00207833 0.01029559 0.08254789 chr15 23085646
cg00207856 0.009981828 0.4294639 chr7 1054120
cg00207865 -0.0024746 0.2059178 chr1 111149644
cg00207873 -0.009659773 0.06535867 chr16 84492862
cg00207921 0.004330626 0.4599465 chr1 1098992
cg00207926 -0.0006675562 0.2623896 chr22 37915326
cg00207939 -0.00278817 0.6049616 chr2 150573311
cg00207947 -0.0008650925 0.4897271 chr10 114910801
cg00207965 0.002874785 0.5843196 chr21 34697220
cg00207981 0.004664338 0.1351018 chr11 82765927
cg00208000 -0.001773166 0.4769763 chr1 85638384
cg00208116 -0.002468823 0.227998 chr7 105516571
cg00208153 -0.001767553 0.6074674 chr13 58206058
cg00208274 -0.002761805 0.6499376 chr7 4779342
cg00208305 -0.0004980603 0.9159428 chr5 139938040
cg00208310 -0.000410736 0.8079019 chr1 161369785
cg00208349 -0.004736991 0.43045 chr3 63997428
cg00208412 0.002624044 0.1947662 chr10 99609481
cg00208461 -0.001587545 0.1785497 chr11 47664272
cg00208485 -0.002569467 0.5753157 chr5 110073614
cg00208504 0.003532582 0.4397301 chr4 140200520
cg00208728 0.0008525578 0.7644976 chr8 23045641
cg00208734 0.0003606225 0.9122453 chr13 36788843
cg00208761 -0.001537818 0.5562244 chr17 26849962
cg00208768 -0.003556845 0.5060221 chr17 73265381
cg00208830 0.002342188 0.4826904 chr1 183154778
cg00208868 0.0005243877 0.9210473 chr10 120706746
cg00208912 -0.004038183 0.2819791 chr1 101185248
cg00208951 -0.0100527 0.03991482 chr3 129087749
cg00208967 -0.004880774 0.5885118 chr19 10047924
cg00209038 0.001742865 0.5362266 chr2 48982683
cg00209050 -0.0009672553 0.5355653 chr20 16801919
cg00209066 -0.002473581 0.203804 chr22 50218923
cg00209105 0.0001900373 0.9612301 chr1 240754637
cg00209129 0.007467521 0.5303278 chr8 134261913
cg00209206 -0.0005969564 0.8786558 chr16 1574816
cg00209355 -0.0042345 0.02725028 chr1 23370587
cg00209398 0.001415644 0.797344 chr7 4347881
cg00209431 0.007393555 0.2988485 chr22 42552804
cg00209484 -0.001056595 0.834792 chr22 40059157
cg00209520 -0.006216537 0.7108302 chr2 98962546
cg00209576 -0.001354767 0.8979987 chr21 42443462
cg00209622 -0.0006072374 0.320372 chr19 54371159
cg00209623 0.003788405 0.3300808 chr3 193851106
cg00209655 -0.005789488 0.5186542 chr2 216871800
cg00209676 -0.007026749 0.016395 chr1 227951435
cg00209677 0.0004334789 0.6947224 chr19 33577653
cg00209695 0.003954232 0.3524793 chr15 67168259
cg00209786 -0.007149922 0.1271207 chr20 56752779
cg00209831 -0.0002970554 0.9536113 chr15 52592006
cg00209918 2.336857e-05 0.9760735 chr16 30991472
cg00209923 0.005692058 0.3902942 chr15 69071924
cg00210002 -0.002008686 0.5037909 chr6 31866208
cg00210003 -0.008332585 0.1006415 chr3 27698966
cg00210007 -0.001766522 0.7377091 chr1 217251566
cg00210016 0.00245042 0.5403845 chr17 18919146
cg00210019 -0.000489766 0.7815916 chr4 41462328
cg00210042 0.002861385 0.08857048 chr16 88761096
cg00210098 0.0004764862 0.5711995 chr3 12883308
cg00210133 -0.001299597 0.7502512 chr22 50632714
cg00210144 -0.003053576 0.04091018 chr17 7210280
cg00210186 -0.0009194376 0.5159322 chr9 37905641
cg00210192 -0.0001036883 0.9685297 chr16 73103019
cg00210204 -0.0002862911 0.928149 chr6 10748101
cg00210210 0.01492148 0.3004039 chr6 99798738
cg00210249 -0.005477485 0.1401252 chr10 71135679
cg00210271 0.001613661 0.5979657 chr12 54088934
cg00210288 -0.004448103 0.3445393 chr22 19044753
cg00210346 -0.002981781 0.3221013 chr12 4605814
cg00210378 0.001270643 0.7367314 chr22 19829201
cg00210426 0.005387102 0.135148 chr19 49976497
cg00210470 0.006315116 0.1546719 chr6 31581498
cg00210473 0.002890998 0.1649335 chr6 41341942
cg00210528 0.003019245 0.750767 chr12 117218630
cg00210538 0.0006166378 0.7455216 chr10 65245820
cg00210548 0.002949241 0.3225069 chr20 44539639
cg00210562 0.01678342 0.06559426 chr15 89914046
cg00210648 0.005950807 0.0738028 chr6 31890849
cg00210702 -0.0009445031 0.8521282 chr15 77797805
cg00210811 0.000743877 0.784785 chr3 113701820
cg00210842 2.326484e-05 0.984772 chr12 99039578
cg00210856 0.01426502 0.1859328 chr5 158466226
cg00210939 0.0005047257 0.9351834 chr17 79546777
cg00210953 -0.01194334 0.134702 chr4 85159754
cg00210994 -0.00127334 0.2045464 chr3 99594893
cg00211064 0.0009401203 0.7367239 chr7 63370802
cg00211069 -0.001711365 0.673978 chr6 135260435
cg00211086 0.0002194868 0.9344909 chr16 86751671
cg00211087 0.006195551 0.4699625 chr17 73805065
cg00211110 -0.0003478075 0.5018419 chr12 51157716
cg00211115 0.01678969 0.1341668 chr11 69257736
cg00211126 0.001234216 0.700649 chr11 65404405
cg00211177 -0.0009204896 0.4296832 chr8 103866556
cg00211208 -0.0001151768 0.8168619 chr16 88770157
cg00211232 -0.004100776 0.5189485 chr5 168939760
cg00211337 -4.104442e-05 0.9901998 chr2 230670550
cg00211403 -0.00216827 0.6938424 chr12 108525241
cg00211436 0.002638675 0.2929077 chr16 31054411
cg00211489 0.0003595782 0.8047714 chr15 40826026
cg00211496 0.01756001 0.05050616 chr7 39234456
cg00211507 -0.005139479 0.2441866 chr22 42962252
cg00211601 -0.002358065 0.1158153 chr11 61197816
cg00211609 -0.01145419 0.0725273 chr1 1178039
cg00211630 0.005991814 0.5375814 chr11 74022875
cg00211631 -0.007253862 0.03149953 chr4 54568314
cg00211648 -0.0003191768 0.6209917 chr1 71513501
cg00211661 -0.003322098 0.2076513 chr11 72433619
cg00211669 0.002719448 0.6341567 chr9 74556600
cg00211726 0.004618168 0.5094091 chr9 139833725
cg00211800 -0.0002953097 0.492783 chr15 41136353
cg00211821 -0.001281784 0.4297673 chr17 16978673
cg00211835 -0.0004268506 0.9479534 chr1 242149795
cg00211883 0.001388382 0.7690356 chr3 176378514
cg00211944 0.00366703 0.7426811 chr21 32437281
cg00211961 -0.001180736 0.5584632 chr6 32042099
cg00211997 0.001480451 0.8099047 chr4 160124241
cg00212057 -0.001016886 0.4309037 chr10 93755661
cg00212058 -0.003673469 0.1651553 chr15 44082690
cg00212245 -0.002405149 0.2623937 chr8 102385327
cg00212275 -0.01621052 0.1486057 chr2 112472694
cg00212470 0.000548292 0.8967447 chr1 41301421
cg00212520 -0.002002553 0.7172156 chr3 42451096
cg00212549 6.334698e-05 0.9627651 chr3 122747620
cg00212660 0.001010812 0.353409 chr2 25632754
cg00212774 -0.0009654682 0.7213904 chr22 40113288
cg00212786 0.005276746 0.1115567 chr2 133171941
cg00212811 -0.003117232 0.7828848 chr16 65159613
cg00212888 -0.001231821 0.8607616 chr15 81905069
cg00212909 -8.349651e-05 0.8424479 chr3 101396052
cg00212979 0.005882502 0.0885018 chr11 64647505
cg00212988 -0.00305698 0.07951677 chr10 95326311
cg00213004 0.0009187688 0.7522394 chr1 228593622
cg00213008 0.001000335 0.7742611 chr10 12811635
cg00213034 -0.002363353 0.4547856 chr4 100079349
cg00213052 -0.001502728 0.8754063 chr18 77397557
cg00213082 -8.983692e-06 0.9994557 chr12 47338061
cg00213091 -0.001501084 0.700448 chr10 134596846
cg00213098 0.007460599 0.4062881 chr2 10729277
cg00213113 0.006649072 0.09969406 chr1 1933170
cg00213119 0.001362348 0.6506517 chr4 3525178
cg00213123 -0.007998403 0.1475521 chr15 75019070
cg00213142 0.003114505 0.7013118 chr3 51672239
cg00213177 -0.002321664 0.5426705 chr12 51690687
cg00213189 -1.718446e-05 0.9951178 chr7 143012820
cg00213192 0.002075802 0.4201403 chr2 159363889
cg00213281 -0.01458133 0.02417642 chr2 149639822
cg00213295 0.008037828 0.3843835 chr17 32925561
cg00213301 -0.005243773 0.6108641 chr15 37170017
cg00213331 0.004448304 0.05370571 chr5 138463463
cg00213334 0.003361341 0.1749392 chr3 99341589
cg00213436 -0.003046262 0.06114855 chr9 37128623
cg00213439 -0.002906159 0.5576379 chr5 10127027
cg00213487 -0.001320452 0.8918842 chr15 75341903
cg00213550 0.0002669538 0.8396796 chr17 73693709
cg00213606 0.0003421796 0.522418 chr15 22946987
cg00213616 -0.002032208 0.2306139 chr9 90329076
cg00213643 0.001425314 0.0925927 chr16 89610925
cg00213663 0.001988929 0.4642426 chr8 42428333
cg00213668 0.002419384 0.5746128 chr7 98028207
cg00213714 0.003940463 0.2821159 chr9 119449370
cg00213729 0.009061921 0.2067017 chr6 71668029
cg00213745 -0.000546657 0.891683 chr3 124730836
cg00213761 -0.0008657685 0.6625432 chr12 15139528
cg00213817 -0.000961127 0.5509428 chr6 3337413
cg00213822 -0.02422496 0.01399119 chr6 10210316
cg00213828 0.0006614099 0.4866175 chr2 162017918
cg00213870 0.006324342 0.1767676 chr17 74748401
cg00213900 -0.001558718 0.8394124 chr18 45867023
cg00213967 -0.0001433671 0.7794114 chr3 12851900
cg00214012 -0.006502998 0.0161137 chr15 29326467
cg00214041 -0.0005594706 0.8720724 chr22 39680882
cg00214044 -0.004639302 0.5608005 chr13 32885906
cg00214056 -0.0004127631 0.3672939 chr18 46478384
cg00214120 -0.0008788648 0.7515067 chr8 12646896
cg00214140 0.0003225169 0.9592838 chr9 97786649
cg00214165 -0.0002577106 0.9320318 chr5 7869652
cg00214171 -0.006126444 0.2117518 chr17 73642991
cg00214250 0.0008799558 0.6639226 chr7 157711173
cg00214268 0.006114277 0.5802201 chr2 98766037
cg00214294 -0.001422696 0.003905233 chr4 39046192
cg00214313 0.006530482 0.1044137 chr9 98082940
cg00214346 7.446933e-05 0.8699353 chr17 66508517
cg00214353 0.003410284 0.454443 chr16 57313917
cg00214395 -0.002135572 0.6183446 chr3 149167242
cg00214487 -0.003454529 0.1502066 chr2 160901204
cg00214548 0.0008461678 0.7680649 chr1 12804720
cg00214566 0.001035304 0.6652441 chr17 263918
cg00214628 0.0106748 0.174069 chr17 46583511
cg00214688 0.004288856 0.425403 chr10 33201038
cg00214698 -0.00312401 0.2144216 chr13 21579097
cg00214724 -0.001069323 0.4911256 chr19 6108194
cg00214875 0.0006467437 0.6908831 chr14 71693940
cg00214970 -0.006043591 0.4611747 chr2 229047701
cg00215011 0.01136643 0.3003097 chr2 202119221
cg00215017 -0.0002057585 0.9550906 chr10 134818683
cg00215019 -0.0004807221 0.9529711 chr10 50311040
cg00215066 0.003853501 0.2235813 chr19 17212316
cg00215103 0.001683365 0.4522996 chr20 62401049
cg00215133 0.004140247 0.3864873 chr18 76616808
cg00215182 0.008444676 0.1577248 chr1 22979495
cg00215204 -0.01212443 0.02984771 chr14 99647646
cg00215224 -0.001129204 0.531659 chr15 35839876
cg00215350 -0.007303686 0.03876829 chr17 6555120
cg00215432 -0.0002268093 0.5907298 chr2 219866437
cg00215483 0.005347252 0.5165713 chr12 68878137
cg00215495 -0.003967796 0.1190043 chr5 40269086
cg00215521 0.001371146 0.4164279 chr22 17650811
cg00215550 -0.01012416 0.1249881 chr15 76195667
cg00215587 0.009950993 0.54237 chr15 23810843
cg00215611 -0.005794287 0.6362656 chr2 219860717
cg00215671 -0.005583367 0.05894486 chr8 38257673
cg00215712 -0.01148847 0.07824538 chr2 11515248
cg00215722 -0.007176162 0.1399396 chr8 125842989
cg00215736 -0.0007126565 0.8852447 chr13 44625095
cg00215758 0.001533832 0.3758002 chr7 157291897
cg00215787 -0.01171055 0.1190315 chr10 4048359
cg00215801 -0.000997837 0.4951767 chr6 34855797
cg00215851 -0.002012079 0.4739106 chr4 46427528
cg00215887 0.001835469 0.9151185 chr20 16710047
cg00215896 -0.001329437 0.7313302 chr17 12291754
cg00215902 0.01994753 0.1050389 chr11 122198071
cg00216044 -0.0002878395 0.2891623 chr11 133907110
cg00216055 0.00574993 0.5199492 chr2 136889249
cg00216056 -0.000644056 0.6668221 chr2 187350710
cg00216061 -0.01180117 0.0785292 chr16 88547579
cg00216070 -0.002038563 0.03931357 chr12 108926410
cg00216073 0.001036333 0.6430686 chr6 150186468
cg00216116 0.001518544 0.7950005 chr2 27346508
cg00216138 -0.004333607 0.3848559 chr15 37171175
cg00216166 -0.007269444 0.3453046 chr1 2707569
cg00216180 0.003497447 0.3427513 chr13 114778713
cg00216205 -0.0009924664 0.8601763 chr14 54468109
cg00216277 0.001763303 0.8048517 chr20 1550240
cg00216281 -0.004731962 0.1480712 chr1 35498726
cg00216304 9.366576e-06 0.9961816 chr17 77956798
cg00216305 0.008579679 0.3738051 chr16 51625890
cg00216310 0.0009865977 0.6668606 chr19 19638882
cg00216340 -0.0005585518 0.7737949 chr7 7327989
cg00216361 -0.0009382986 0.5778088 chr3 115342527
cg00216435 -0.00504778 0.2581219 chr5 143268144
cg00216512 0.0003489613 0.9057997 chr3 64337491
cg00216523 -0.002691848 0.4301893 chr8 8751477
cg00216589 -0.0005006346 0.912382 chr2 26897342
cg00216659 -0.001204353 0.5652525 chr2 196521989
cg00216676 -0.002752909 0.4983799 chr11 134112382
cg00216756 -0.003629539 0.006953924 chr19 8028035
cg00216758 -0.002265621 0.3258396 chr11 560589
cg00216804 -0.002512762 0.4691873 chr3 184478329
cg00216831 3.398232e-05 0.9522965 chr16 4666438
cg00216901 -0.01643868 0.0498896 chr20 36156919
cg00216913 0.0004366755 0.7192269 chr16 86012840
cg00216961 -0.0006430594 0.7933139 chr12 6054731
cg00217055 -0.001537093 0.3264586 chr17 76798820
cg00217171 0.002438597 0.5641421 chr16 1590847
cg00217225 0.001072571 0.6995362 chr4 153213645
cg00217298 0.001411979 0.3969471 chr6 74020052
cg00217306 -0.02030971 0.0323235 chr3 141681567
cg00217379 0.001726697 0.403188 chr7 155559176
cg00217420 -0.008996725 0.1119477 chr16 88771527
cg00217426 -0.002667303 0.3003549 chr6 128981144
cg00217442 0.0009473461 0.8184563 chr8 23022694
cg00217444 -0.001527191 0.5117225 chr4 41937297
cg00217461 -0.001914793 0.6664387 chr1 244997292
cg00217553 -0.0007516326 0.6643138 chr3 5208420
cg00217584 0.0001289035 0.9732069 chr15 101604085
cg00217688 -0.0002616139 0.8883612 chr15 81203371
cg00217795 -0.02842779 0.07028786 chr14 80677688
cg00217953 0.002002476 0.8127242 chr2 97527635
cg00217971 0.009967901 0.001887136 chr1 28833691
cg00218090 0.008796613 0.2450995 chr14 100485810
cg00218103 -0.006074573 0.4064885 chr22 46465977
cg00218114 -0.001701862 0.811786 chr1 65157404
cg00218134 0.002273272 0.5259655 chr17 19882222
cg00218146 -0.0001026845 0.7303052 chr15 31619396
cg00218149 -0.003500743 0.4273689 chr16 3194070
cg00218229 0.00189273 0.813321 chr8 131515581
cg00218404 0.007822721 0.1765077 chr18 8781983
cg00218409 0.0004927308 0.9197186 chr2 74963008
cg00218415 -0.002173545 0.3242783 chr20 60586720
cg00218447 -0.004285169 0.004124001 chr12 54428171
cg00218458 -0.00813141 0.09890986 chr10 95875919
cg00218469 -0.0002788091 0.8339194 chr8 131081924
cg00218484 -0.004799872 0.05483003 chr4 169399885
cg00218620 -0.004490136 0.177206 chr2 219866460
cg00218631 -0.0003488954 0.3813746 chr11 17298064
cg00218649 -0.00615109 0.06155843 chr5 180238208
cg00218742 -2.54089e-05 0.9955384 chr8 142012213
cg00218767 -0.0004933197 0.6971928 chr13 28002738
cg00218770 0.00469338 0.1566638 chr20 60469025
cg00218792 -0.005240282 0.043541 chr15 81468599
cg00218840 0.005336541 0.6001955 chr1 228787343
cg00218893 -0.0001231959 0.985242 chr17 73073239
cg00218914 0.006333823 0.02472941 chr3 129146731
cg00218939 -0.001289787 0.7638479 chr18 54728381
cg00218945 -0.0002297068 0.8582546 chr22 43265579
cg00218999 0.005191141 0.06028398 chr12 13105149
cg00219040 -2.409305e-05 0.9941361 chr1 7170971
cg00219151 -0.006324043 0.02773544 chr10 61470282
cg00219169 -0.03055051 0.2566438 chr10 530951
cg00219210 -0.0006370431 0.5998594 chr17 12893648
cg00219216 -0.0008618772 0.8432641 chr16 27873237
cg00219233 -0.0001420885 0.9735256 chr7 44488884
cg00219282 0.007947217 0.3144498 chr6 159654898
cg00219303 -0.008840673 0.06586744 chr22 38146969
cg00219321 0.0006785707 0.8887258 chr5 153318647
cg00219327 0.0009569278 0.8326413 chr13 75949597
cg00219330 0.002024297 0.3001697 chr11 111944734
cg00219426 -0.004484208 0.04544733 chr15 50875697
cg00219543 8.589069e-05 0.9558962 chr6 170190519
cg00219578 0.002890925 0.2399528 chr15 56657280
cg00219585 0.002941692 0.3602991 chr12 2114225
cg00219596 -0.001364857 0.7718173 chr20 15827334
cg00219598 0.0002760475 0.8829845 chr2 64078686
cg00219763 0.001571262 0.7836593 chr3 151388224
cg00219792 0.0005400554 0.6430875 chr12 83053315
cg00219795 -0.004340143 0.2610092 chr7 48314460
cg00219816 0.003959514 0.7091058 chr8 96280555
cg00219833 0.0001516274 0.7955309 chr14 52780896
cg00219855 0.004184069 0.6471398 chr7 627915
cg00219921 -0.009500664 0.05371861 chr2 87012810
cg00220102 -0.002954623 0.8493662 chr16 8806756
cg00220113 -0.01445572 0.00651795 chr8 142450415
cg00220145 -3.652514e-05 0.9868763 chr3 68983234
cg00220152 -0.007327755 0.2600428 chr19 46803912
cg00220162 0.003993299 0.5572871 chr17 35297652
cg00220221 -0.0005770008 0.8127008 chr22 33178792
cg00220225 -0.008585331 0.316632 chr3 50194470
cg00220243 0.02130363 0.05572789 chr9 132330135
cg00220248 -0.002598922 0.492559 chr15 38164845
cg00220302 5.048365e-05 0.9754283 chr13 28009775
cg00220335 0.001596994 0.772571 chr5 1343783
cg00220369 0.01217726 0.03668233 chr5 161112663
cg00220389 0.0009217414 0.03901032 chr17 80455521
cg00220415 -0.003295376 0.04274145 chr4 177752334
cg00220419 -0.003372175 0.3025676 chr3 53405521
cg00220455 0.001856862 0.4032935 chr11 67171191
cg00220492 -0.0004059848 0.835719 chr15 36871852
cg00220571 -0.005901154 0.3430774 chr12 49982772
cg00220575 -0.002782454 0.1962848 chr6 46457310
cg00220654 2.35311e-05 0.9977729 chr1 212382611
cg00220661 -0.008776385 0.03607312 chr18 74241269
cg00220673 0.0009286294 0.7397604 chr2 11735535
cg00220677 -0.0006889455 0.8448119 chr5 35230935
cg00220692 0.001730088 0.5872161 chr10 103343122
cg00220721 0.009464294 0.5205325 chr11 36422443
cg00220737 -0.006809958 0.2909304 chr4 44448469
cg00220769 0.003121507 0.3698656 chr6 153305382
cg00220822 -0.007069257 0.06201002 chr14 70015991
cg00220845 -0.0003110983 0.6761497 chr19 5935454
cg00220952 -1.019592e-05 0.9748215 chr17 75084623
cg00220955 -0.0001660334 0.5765416 chr16 68279164
cg00220965 -0.001551901 0.2508814 chr15 66019512
cg00221012 -0.007096736 0.3824922 chr17 79495664
cg00221035 -0.000657596 0.8396582 chr7 7222342
cg00221070 0.003823504 0.6100746 chr5 63255805
cg00221095 0.0263414 0.1639248 chr8 70444130
cg00221096 -0.004772236 0.05307717 chr17 67312052
cg00221143 0.01787362 0.1431361 chr19 46912056
cg00221271 0.00045661 0.9422537 chr11 85912347
cg00221327 0.00054768 0.7027164 chr6 33291381
cg00221344 -0.0009350933 0.5103474 chr1 45696178
cg00221357 0.0002307612 0.6381105 chr2 129076651
cg00221394 0.0004188405 0.3794569 chr12 133707523
cg00221400 -0.0003388032 0.8931743 chr18 34235154
cg00221462 0.0004093611 0.8766985 chr7 42293921
cg00221494 0.003240369 0.1935152 chr13 98794593
cg00221513 -0.001815414 0.5564371 chr14 100316173
cg00221525 0.0006956519 0.7971175 chr16 31085579
cg00221530 0.0006711741 0.9234433 chr7 31557809
cg00221546 0.001301037 0.6761735 chr7 91269967
cg00221625 0.0005106569 0.7287192 chr2 241499851
cg00221654 0.003198604 0.630553 chr11 44333030
cg00221658 0.006584157 0.3898187 chr7 43912425
cg00221668 -0.002011332 0.6556765 chr11 394072
cg00221694 0.01830282 0.0194633 chr5 178803998
cg00221709 0.002037054 0.7306554 chr15 96905554
cg00221714 -0.001166299 0.7977761 chr14 30468661
cg00221718 0.01074645 0.331286 chr3 128914668
cg00221736 -0.002135105 0.2906987 chr7 86819455
cg00221745 0.0004710088 0.6095328 chr10 104179478
cg00221747 0.0003864182 0.66683 chr11 2152428
cg00221794 -0.001285336 0.8816898 chr2 20776620
cg00221805 0.004125918 0.2832079 chr6 158440284
cg00221904 0.005832845 0.2079738 chr4 8136852
cg00221908 -8.205237e-05 0.9829044 chr5 14711828
cg00221980 -0.004471534 0.3297906 chr10 81074718
cg00221983 -0.00290461 0.0269125 chr13 96086251
cg00221993 0.00016054 0.9325672 chr10 91434745
cg00222053 -0.003584945 0.2473926 chr20 35886417
cg00222056 0.006916954 0.09800387 chr6 52535647
cg00222174 -0.00159111 0.3384603 chr7 55584235
cg00222175 -0.007241557 0.501295 chr22 34049875
cg00222291 0.0005974774 0.5872595 chr16 22385662
cg00222341 -0.002549166 0.424448 chr15 83951913
cg00222452 -0.009199747 0.08143871 chr5 124485794
cg00222455 -0.002028911 0.65961 chr3 23632628
cg00222472 -0.0225159 0.1022698 chr1 164545783
cg00222601 -0.0002912084 0.7770776 chr5 179718685
cg00222646 -0.002514296 0.2703689 chr14 90855548
cg00222656 0.000828305 0.7665077 chr10 134183785
cg00222684 -0.0006087889 0.8456969 chr3 36902435
cg00222690 -0.003662439 0.03940239 chr6 53516423
cg00222736 0.003685755 0.4967778 chr10 15290984
cg00222799 -0.01306176 0.04228951 chr21 43655464
cg00222801 0.0001516589 0.9467352 chr2 10829047
cg00222830 0.008465128 0.2215558 chr22 33382686
cg00222842 0.001626386 0.7878647 chr6 40678675
cg00222867 0.004487397 0.1517303 chr15 85677925
cg00222963 -0.02632576 0.04389008 chr8 33462278
cg00222982 -0.0009390529 0.2790722 chr11 125439225
cg00222995 0.006634266 0.07470621 chr6 33421704
cg00223010 -0.0002177864 0.9642431 chr20 30125910
cg00223042 0.001648112 0.7349457 chr2 65126816
cg00223043 0.0001915465 0.9905085 chr22 31011643
cg00223046 -0.001754357 0.7050037 chr1 6130188
cg00223115 0.002483749 0.7120434 chr6 106234848
cg00223135 0.007369121 0.07914718 chr15 43799245
cg00223136 -0.01365629 0.117325 chr5 3609364
cg00223186 0.002905328 0.01944669 chr1 180472200
cg00223245 -0.005997039 0.5869425 chr3 64307530
cg00223315 0.0003607746 0.8905071 chr9 115624602
cg00223445 -0.001463867 0.2282775 chr1 20988876
cg00223564 0.0007431826 0.8895475 chr15 44956213
cg00223593 -0.001948124 0.8661503 chr12 34371784
cg00223647 0.005624545 0.07209324 chr6 3900395
cg00223648 -0.001698486 0.5126665 chr9 96216198
cg00223681 0.001230442 0.8613286 chr2 177024117
cg00223703 -0.001230711 0.778335 chr2 234366916
cg00223715 -0.003260231 0.6524742 chr22 49063003
cg00223792 -0.002192477 0.1974888 chr4 75618840
cg00223900 -0.0001356158 0.8081483 chr6 31671154
cg00223950 -0.001276977 0.4395458 chr1 19536222
cg00223958 0.0006664272 0.9505411 chr2 44104983
cg00223963 -0.003187284 0.005156914 chr15 64674713
cg00224028 -0.002369902 0.519786 chr7 84671333
cg00224057 -0.004991212 0.4108559 chr2 74700092
cg00224083 0.01180262 0.3797888 chr4 139773135
cg00224126 0.00253417 0.1677408 chr12 62861053
cg00224174 0.0002822187 0.9207016 chr5 133300959
cg00224187 0.002977391 0.1860154 chr11 6630017
cg00224202 -0.0004392893 0.9597529 chr6 138893614
cg00224222 -0.003146224 0.7388194 chr8 139699051
cg00224299 0.0009193353 0.6749493 chr1 26185997
cg00224312 -0.0009865785 0.6018379 chr12 56727386
cg00224335 0.003490122 0.5880666 chr21 31747827
cg00224343 0.00018274 0.8822991 chr9 125853552
cg00224369 0.004324102 0.3008114 chr2 217496919
cg00224471 0.01637787 0.2237736 chr5 169918864
cg00224480 7.27155e-05 0.9626738 chr2 65849345
cg00224487 -0.0001103662 0.9033574 chr14 77789550
cg00224508 -0.0006084762 0.7186595 chr1 151031323
cg00224563 -2.676981e-05 0.9442554 chr13 100741287
cg00224565 -0.00184451 0.680973 chr19 30168522
cg00224650 0.0004941043 0.8605972 chr1 203041726
cg00224671 0.0003485634 0.907765 chr9 133884384
cg00224673 0.002304306 0.1869271 chr5 134639938
cg00224730 -0.0145101 0.04058873 chr6 145315294
cg00224755 -0.004644487 0.7447578 chr14 103570663
cg00224807 -0.02154479 0.3160782 chr2 238065650
cg00224834 0.001555036 0.4253577 chr4 48205502
cg00224911 0.001993185 0.03459684 chr4 74486142
cg00224929 0.003019394 0.4912306 chr2 171705463
cg00225006 0.01198096 0.02991264 chr15 83477872
cg00225019 0.0004090725 0.7637972 chr11 111728784
cg00225067 0.0002568482 0.9170608 chr3 45647141
cg00225144 0.001048915 0.4970379 chr9 103114332
cg00225157 0.00210054 0.6733105 chr6 33173038
cg00225196 -0.0259362 0.06764826 chr8 37556863
cg00225221 -0.001376791 0.7355081 chr10 82092685
cg00225394 0.01892021 0.01141549 chr17 30131007
cg00225553 0.0001309834 0.9363217 chr6 33281505
cg00225576 -0.0003609849 0.2648239 chr15 69591355
cg00225587 0.00148879 0.6335479 chr15 90626648
cg00225603 0.009588958 0.2619889 chr7 20865639
cg00225623 -0.002806574 0.2037577 chr13 24845891
cg00225697 0.005505191 0.1661275 chr6 112684258
cg00225765 0.001387629 0.2641731 chr4 5052464
cg00225830 0.0108051 0.1231708 chr16 13214589
cg00225858 0.01088342 0.2416556 chr16 84223841
cg00225910 0.001875286 0.625518 chr1 26694733
cg00225947 0.002410516 0.6151118 chr6 44618847
cg00226093 0.0001103078 0.9851139 chr20 61611214
cg00226265 0.0004741257 0.1370856 chr6 32134490
cg00226340 -0.000114879 0.9819004 chr9 34636243
cg00226489 -0.002264136 0.7499534 chr10 17212031
cg00226502 -0.004607669 0.4625495 chr19 13800110
cg00226580 -0.006533709 0.06168605 chr5 89000691
cg00226608 5.67908e-05 0.8544208 chr12 860480
cg00226615 0.001294072 0.5489167 chr6 31853565
cg00226651 0.005106611 0.5331403 chr17 2338521
cg00226754 0.0001476096 0.8082459 chr12 124068984
cg00226815 -0.003050823 0.6827059 chr3 47029143
cg00226822 -0.01093533 0.1368683 chr4 1157673
cg00226831 -0.001899766 0.7281974 chr15 42371511
cg00226849 0.0008438099 0.845514 chr18 72201785
cg00226904 0.0005789625 0.798119 chr18 61157065
cg00226984 0.005206797 0.3036089 chr2 239047305
cg00227093 -0.0005089494 0.9524053 chr5 149979838
cg00227154 -0.01216692 0.241047 chr19 55034805
cg00227156 -0.01872025 0.2436728 chr22 18463646
cg00227222 0.001629266 0.2065868 chr2 65539313
cg00227225 0.0004784899 0.7825552 chr15 48011091
cg00227271 0.002488049 0.4486989 chr6 164006934
cg00227355 -0.001880081 0.2823572 chr7 96336147
cg00227490 -0.0005404437 0.8073848 chr11 9336016
cg00227559 -0.002000177 0.6268793 chr16 3042716
cg00227578 -0.0008048209 0.4595478 chr5 34657676
cg00227651 0.002143052 0.1581669 chr12 128310456
cg00227662 0.002009168 0.2614952 chr9 97021465
cg00227665 -0.003528325 0.7024242 chr16 87735443
cg00227772 -0.001516217 0.4838041 chr11 8476473
cg00227781 -7.156953e-06 0.9890408 chr17 72450036
cg00227784 0.000247947 0.9846139 chr3 126391755
cg00227790 0.00212271 0.8372845 chr15 93347048
cg00227932 -0.0001552001 0.97327 chr16 81772902
cg00228017 0.002288463 0.2624523 chr18 53447841
cg00228018 -0.002316912 0.1801469 chr1 47082699
cg00228118 -0.001900627 0.5774774 chr9 110478622
cg00228144 0.004701262 0.3948952 chr11 63551684
cg00228281 -0.00159021 0.410563 chr7 50800963
cg00228390 0.00106375 0.7666708 chr6 168197667
cg00228444 0.0008166813 0.5367337 chr18 11851369
cg00228476 0.0003819 0.9187822 chr11 92617656
cg00228496 -0.0008421297 0.8983609 chr2 85875472
cg00228553 -0.0001166346 0.9786311 chr12 96031625
cg00228629 0.006766065 0.2641157 chr4 160323371
cg00228640 -0.002167424 0.7535716 chr4 17421224
cg00228689 -0.000525406 0.8986651 chr1 53742112
cg00228708 0.004993371 0.4560252 chr10 135048062
cg00228735 0.003795571 0.4751243 chr7 131304505
cg00228738 -0.002764954 0.4327797 chr9 95944545
cg00228756 -0.002426254 0.6235153 chr20 47865161
cg00228796 0.004425048 0.09307397 chr1 21670736
cg00228830 -0.004251295 0.702726 chr6 158014024
cg00228900 0.004031017 0.4248822 chr5 169918619
cg00228908 -0.001193042 0.6684854 chr17 1487573
cg00228931 0.004199372 0.4235777 chr1 19716911
cg00228973 0.001263602 0.6641062 chr10 131773923
cg00228984 -0.0003559074 0.9766876 chr20 1471884
cg00229039 -0.0002676233 0.5047512 chr17 71308211
cg00229111 0.004462449 0.2296024 chr6 108133671
cg00229225 0.001894271 0.6347811 chr22 41216526
cg00229231 -0.004714017 0.4870974 chr1 40861911
cg00229232 -0.0008531757 0.114765 chr17 21187761
cg00229245 0.0002961372 0.4171443 chr4 150999547
cg00229359 0.001979105 0.4501555 chr2 70556142
cg00229368 -0.0004314373 0.3418942 chr3 184279621
cg00229387 -0.002542137 0.6294463 chr6 43445942
cg00229423 -0.0029836 0.5317144 chr3 98451116
cg00229428 0.008436068 0.3676942 chr12 131767018
cg00229457 0.005884538 0.3402628 chr17 72891112
cg00229477 -0.001590342 0.7269167 chr10 101697616
cg00229508 -0.01700937 0.01593966 chr15 76019993
cg00229532 -0.002268703 0.2583334 chr12 117415439
cg00229538 0.0004191494 0.8521259 chr11 67295885
cg00229754 -0.01550523 0.2108798 chr15 25018302
cg00229768 -0.001326799 0.705432 chr12 58481610
cg00229809 0.004775493 0.5202834 chr22 46761622
cg00229868 -0.0007847947 0.8888956 chr16 85520891
cg00230074 -0.0006637908 0.9103854 chr17 72358042
cg00230120 -0.001097236 0.7330346 chr12 1609346
cg00230138 -0.002036117 0.2877085 chr14 22859646
cg00230183 -0.007560164 0.2256436 chr16 88882565
cg00230205 0.001782186 0.4758001 chr4 722282
cg00230207 -0.001819542 0.6181369 chr3 11122747
cg00230214 -0.003586004 0.3842328 chr1 156122422
cg00230269 -0.001578844 0.6778696 chr11 59561218
cg00230271 0.00247732 0.06953799 chr4 107237183
cg00230282 0.0007518079 0.9278338 chr2 219331047
cg00230302 0.0009102612 0.6258001 chr9 21802598
cg00230316 0.007313491 0.09263322 chr1 11909446
cg00230342 -0.002288512 0.6469627 chr9 131174026
cg00230346 -0.0001625177 0.9483756 chr6 74634112
cg00230368 -0.0001256504 0.9547615 chr6 160389833
cg00230393 0.007075131 0.100828 chr10 48429179
cg00230407 -0.006630022 0.1054112 chr4 927552
cg00230509 -0.001702208 0.1645462 chr11 47767881
cg00230517 -0.001769425 0.2779798 chr2 65648650
cg00230550 -0.001180474 0.7244426 chr3 9784878
cg00230584 -0.002764154 0.6771777 chr5 97833812
cg00230631 -9.029946e-05 0.8079768 chr8 50822294
cg00230665 0.0006258158 0.149221 chr2 197790943
cg00230686 -0.009896755 0.04650864 chr15 40234684
cg00230689 0.003807326 0.2926343 chr7 26368063
cg00230700 -0.0006737009 0.3991904 chr4 84457956
cg00230715 -0.00146191 0.6963113 chr5 106854267
cg00230725 0.00417516 0.3672151 chr18 7453101
cg00230753 -0.002547741 0.2548004 chr17 28504890
cg00230837 -0.001087861 0.6542732 chr5 9714909
cg00230869 -0.0006267829 0.06499063 chr2 70418140
cg00230895 0.007754107 0.5110157 chr2 197792303
cg00230899 5.594695e-05 0.8698921 chr16 89766723
cg00230924 0.003471662 0.644661 chr12 52542742
cg00230967 -0.01218648 0.07092174 chr2 228020341
cg00231049 0.001227386 0.2801844 chr1 23855119
cg00231140 2.448812e-05 0.989855 chr18 47339702
cg00231239 -0.001983917 0.7226908 chr12 113534615
cg00231299 0.0007357083 0.3936413 chr6 167136206
cg00231338 -0.0005338442 0.8558689 chr12 14711607
cg00231346 0.0004395006 0.891452 chr16 54480318
cg00231361 0.004235006 0.2930843 chr3 5017589
cg00231372 -0.007838523 0.3534817 chr2 73598351
cg00231389 -0.00201372 0.8461101 chr16 8806753
cg00231405 0.00129256 0.4395773 chr17 30469333
cg00231422 -0.002184248 0.3242691 chr16 67204233
cg00231483 -0.01192019 0.184792 chr18 70211959
cg00231504 -0.01149769 0.02821187 chr6 100906448
cg00231521 -0.002129725 0.3159544 chr19 52643038
cg00231618 -0.004943414 0.1100442 chr6 36842207
cg00231644 0.00502129 0.3105182 chr6 3158512
cg00231728 -0.004878911 0.4269039 chr4 113442709
cg00231754 0.001475484 0.5421772 chr2 38176859
cg00231771 0.007205191 0.3817124 chr6 35748776
cg00231812 0.004418947 0.09307759 chr18 14998120
cg00231855 -0.0005860281 0.09815169 chr10 97453638
cg00231875 -0.00311002 0.1448216 chr11 14288293
cg00231907 0.001607777 0.5086348 chr2 128434259
cg00231918 -0.008148087 0.4222191 chr4 2819393
cg00231920 0.004842966 0.04030339 chr20 2821308
cg00231927 -0.0002945272 0.9784529 chr7 157502620
cg00231945 -0.008421081 0.3296979 chr21 46238781
cg00232044 -0.002529967 0.01486299 chr12 104712771
cg00232091 0.006824137 0.4240384 chr20 43182352
cg00232092 0.005519184 0.4332588 chr7 5518887
cg00232105 0.01058924 0.1500974 chr14 100752338
cg00232160 -0.000497082 0.9237588 chr9 129468157
cg00232201 0.003499275 0.4732438 chr9 113763001
cg00232231 -0.002238413 0.6194099 chr11 34268826
cg00232261 -0.001974716 0.8289535 chr3 186355746
cg00232292 0.008560724 0.3843878 chr8 35361662
cg00232387 -0.02219863 0.1057722 chr19 2717526
cg00232402 0.002603753 0.4706153 chr18 77385290
cg00232417 -0.001040053 0.7564926 chr2 110885228
cg00232445 0.00358045 0.3457251 chr16 78310016
cg00232450 -0.00765235 0.1224367 chr7 80421169
cg00232453 0.003839899 0.422979 chr6 31864574
cg00232480 -0.0001578249 0.9644612 chr12 9391153
cg00232483 -0.001528918 0.7849878 chr16 19849514
cg00232500 -0.005365039 0.2651013 chr9 14910689
cg00232535 0.0005481194 0.9289672 chr7 5593287
cg00232624 -0.002913816 0.1762091 chr4 56280818
cg00232679 -0.003528656 0.7297527 chr5 1405588
cg00232685 -0.0003231978 0.8422168 chr22 29977063
cg00232731 -0.000193812 0.9291062 chr16 89545078
cg00232735 4.914111e-05 0.8597008 chr11 132934139
cg00232745 0.0003080504 0.8815345 chr3 140999728
cg00232806 0.0006664827 0.9154438 chr20 5888139
cg00232827 0.003092745 0.8515528 chr5 172096764
cg00232831 0.00160245 0.3667845 chr2 161113856
cg00232868 0.01210049 0.03058808 chr21 17358642
cg00232874 0.001160203 0.3442298 chr16 85588351
cg00232916 -0.003041626 0.02057606 chr7 129795284
cg00232996 0.001337248 0.5725725 chr6 32094729
cg00233018 -0.004267671 0.3823267 chr4 2943520
cg00233028 0.005934158 0.4251072 chr11 44642914
cg00233079 -0.0006601743 0.2778719 chr4 108745587
cg00233174 0.009324872 0.3066582 chr2 31499671
cg00233198 -0.00704017 0.5442315 chr13 24844684
cg00233257 6.800934e-06 0.9984652 chr6 30063768
cg00233307 0.0006139444 0.9051462 chr19 39109076
cg00233343 0.0066325 0.1359826 chr14 105211867
cg00233420 -0.01906968 0.2728207 chr11 43290958
cg00233464 -0.003435603 0.6072553 chr1 12213275
cg00233512 0.001516973 0.8160556 chr17 76346287
cg00233552 0.001997248 0.5175971 chr7 151612760
cg00233565 0.0001123092 0.9886414 chr5 176160659
cg00233633 0.001757372 0.7021144 chr7 29153560
cg00233687 -0.0003768048 0.7719491 chr5 132202144
cg00233725 0.003068135 0.5409156 chr1 9675704
cg00233745 -0.01616244 0.06317145 chr20 61349491
cg00233779 -0.00025428 0.9503892 chr20 56227686
cg00233874 0.002644178 0.757288 chr22 33186037
cg00233887 -0.001883367 0.0743685 chr5 138274697
cg00233907 -0.003065555 0.01634446 chr18 33732367
cg00233943 -0.004574631 0.3673459 chr17 59553911
cg00233948 -0.001893277 0.5772423 chr5 36619356
cg00234046 -0.006642337 0.4608178 chr10 73169245
cg00234061 0.0009578407 0.3568718 chr12 105589121
cg00234176 0.003474342 0.3540127 chr5 156642893
cg00234200 -0.005042755 0.122908 chr15 58723769
cg00234212 -0.0003701606 0.8249236 chr3 105850083
cg00234248 -0.0001217668 0.9418743 chr11 92180636
cg00234261 0.009532253 0.06947879 chr7 151106082
cg00234293 0.001391065 0.4298624 chr9 2015104
cg00234294 0.002091766 0.1276825 chr7 100731366
cg00234321 -0.005449808 0.1405224 chr3 126061332
cg00234363 0.01040733 0.2528924 chr8 61649271
cg00234370 -0.003535319 0.1006963 chr1 36021674
cg00234384 -0.0001121452 0.9645683 chr5 54179570
cg00234385 0.006423687 0.1841545 chr20 684348
cg00234446 0.0006000513 0.5505027 chr18 74208345
cg00234462 3.005333e-06 0.9968546 chr15 29967031
cg00234608 -0.0007698838 0.5777801 chr9 139702971
cg00234613 -0.000216856 0.9378745 chr4 87418006
cg00234616 0.0008086146 0.8709747 chr2 74740572
cg00234624 -0.0006174592 0.8395252 chr9 103114721
cg00234625 -0.006776691 0.2225947 chr5 177811648
cg00234691 -0.001700489 0.1604222 chr5 75379273
cg00234719 -0.0009541651 0.7451791 chr4 174106425
cg00234726 0.0001266556 0.9592668 chr2 216756432
cg00234736 -0.001127009 0.6972642 chr7 37262335
cg00234809 0.0002144015 0.9082479 chr14 103024412
cg00234944 -0.0006836868 0.9306656 chr2 100858410
cg00234998 -0.002377457 0.5950426 chr11 3254324
cg00235058 4.405326e-05 0.9790182 chr18 55227546
cg00235070 -0.001171344 0.3991658 chr9 128098957
cg00235126 -0.0003179531 0.902077 chr20 54917719
cg00235173 0.001314324 0.4788242 chr2 24491784
cg00235260 0.0001231306 0.9113833 chr15 100882250
cg00235270 -9.520152e-05 0.9771458 chr16 638109
cg00235289 0.008392334 0.1157643 chr9 19155071
cg00235313 -0.004612454 0.09239091 chr5 54749496
cg00235336 0.003031124 0.4643932 chr4 42117223
cg00235367 0.005686632 0.01667374 chr3 147110322
cg00235442 0.0007571184 0.8898703 chr7 157408294
cg00235460 0.003117948 0.4813767 chr2 175867417
cg00235484 0.01206949 0.1908314 chr6 136825415
cg00235508 -0.007227449 0.5761097 chr17 79439311
cg00235537 0.0001223546 0.9603571 chr1 150049259
cg00235538 0.0009210587 0.9042282 chr3 48329258
cg00235562 -0.00344284 0.422947 chr7 34892318
cg00235629 0.0006178879 0.9303643 chr2 242484617
cg00235645 -0.000486351 0.4795558 chr15 40886408
cg00235657 -0.0006478148 0.8513208 chr17 76567556
cg00235671 -0.002677465 0.6229129 chr2 162886026
cg00235740 -0.007913479 0.2776524 chr6 137769079
cg00235786 0.001323368 0.5236525 chr5 97903451
cg00235865 3.586625e-06 0.9974335 chr2 64069505
cg00235870 0.001649158 0.6555116 chr2 219526577
cg00235907 0.001754736 0.5761126 chr20 4451815
cg00235933 0.003316219 0.3961419 chr5 79865808
cg00235934 -0.006000971 0.1327833 chr3 193765230
cg00236004 -0.01375459 0.4009309 chr10 106166501
cg00236005 0.006224627 0.2742572 chr10 64279749
cg00236052 -3.816678e-05 0.9946709 chr12 132683752
cg00236270 -0.001658814 0.2629612 chr2 233633258
cg00236302 -0.005169282 0.3155846 chr12 69004867
cg00236305 0.0003423465 0.9284446 chr2 1796076
cg00236406 0.001851274 0.5388759 chr1 31190876
cg00236467 0.00551362 0.2702492 chr20 32237366
cg00236569 0.002687132 0.5395711 chr12 50323001
cg00236576 0.01023326 0.1268209 chr17 81039406
cg00236601 0.001826732 0.5091277 chr19 36746737
cg00236696 -0.001144397 0.5262313 chr12 104458385
cg00236729 -0.009970692 0.02486045 chr10 62409865
cg00236766 -0.007691742 0.01874573 chr2 219268000
cg00236783 -0.002063049 0.7920717 chr1 205393098
cg00236831 0.001133101 0.3710758 chr12 14518751
cg00236832 -0.001658303 0.4461235 chr17 38465489
cg00236877 -0.002362822 0.4255978 chr5 82877412
cg00236919 -0.0009364908 0.8595222 chr4 48018263
cg00236922 -0.005146481 0.2513037 chr10 71635875
cg00236924 -0.0006895377 0.7160979 chr22 30752522
cg00236991 -0.001572814 0.7602503 chr1 177953446
cg00237010 0.001213233 0.778105 chr12 772861
cg00237080 8.925677e-05 0.9937928 chr19 46899291
cg00237086 0.003280785 0.7422865 chr8 6796499
cg00237156 -0.0002347346 0.9142439 chr9 114557446
cg00237177 -3.047753e-05 0.9843622 chr15 61233587
cg00237179 0.0002187536 0.913956 chr18 72759385
cg00237268 0.01289086 0.4849762 chr4 7287615
cg00237313 0.003683855 0.1488236 chr10 121437973
cg00237390 0.001021017 0.8412713 chr1 93423079
cg00237391 0.0001222855 0.7915735 chr6 35265643
cg00237398 0.001527509 0.5416184 chr8 26484254
cg00237475 -0.006311309 0.1969897 chr15 68118521
cg00237489 0.0003710663 0.9104089 chr6 166511686
cg00237494 -0.0004883146 0.9200868 chr17 725811
cg00237547 0.03018527 0.02982483 chr14 106385493
cg00237554 0.006449661 0.1873446 chr9 108081551
cg00237565 -0.001634972 0.3174233 chr3 25824807
cg00237586 0.0004682261 0.8564045 chr2 33107130
cg00237606 -0.005217338 0.326551 chr6 29455256
cg00237625 -0.001109584 0.8699049 chr22 39485267
cg00237631 -0.003707289 0.3034695 chr7 25896850
cg00237714 0.0005014301 0.9250264 chr16 28169559
cg00237753 0.01261644 0.1309815 chr16 85785218
cg00237761 -0.005512234 0.06091866 chr2 203410507
cg00237825 0.008745148 0.4867997 chr20 29844575
cg00237876 0.008324363 0.287602 chr17 41924043
cg00237904 -0.00162849 0.8500519 chr11 2020314
cg00237947 -0.005320718 0.005576454 chr11 65429275
cg00238023 0.000805479 0.4233988 chr16 58743589
cg00238107 0.005370636 0.6845571 chr17 71417309
cg00238123 -0.001208441 0.8939445 chr2 10613977
cg00238137 0.0005714519 0.6573153 chr2 101179574
cg00238144 -0.001875573 0.5109413 chr8 121597132
cg00238182 0.006950271 0.04573009 chr22 43621788
cg00238213 -0.006802052 0.3217672 chr7 75896399
cg00238249 -0.009198149 0.3854914 chr6 71276258
cg00238283 0.004141191 0.6014686 chr7 158059790
cg00238318 -0.003379994 0.1752688 chr10 94607950
cg00238349 0.00197614 0.6892745 chr3 52187791
cg00238353 0.01091662 0.08662539 chr10 129785537
cg00238362 -0.00166926 0.508464 chr6 32038011
cg00238391 0.01154446 0.07228338 chr7 150977475
cg00238426 -0.0003993666 0.7925641 chr9 115650856
cg00238427 0.009489163 0.3877954 chr20 61338260
cg00238438 -0.0008743352 0.5831377 chr3 157697371
cg00238446 -0.002116107 0.5071395 chr15 42066496
cg00238508 0.02178204 0.0879749 chr3 71907737
cg00238510 0.01754183 0.004896592 chr2 38961590
cg00238533 0.003599933 0.7521872 chr1 174768656
cg00238541 0.004731518 0.1818556 chr12 109631314
cg00238543 -0.002853991 0.3453649 chr20 56246759
cg00238570 -0.001577212 0.6916762 chr2 110871644
cg00238593 0.005349671 0.05860406 chr12 113619684
cg00238662 0.001903444 0.6699863 chr6 43235803
cg00238692 -0.001141053 0.5783364 chr12 76448912
cg00238698 -0.003754604 0.5298712 chr9 128604965
cg00238745 -0.003984128 0.6813055 chr8 91257342
cg00238770 0.001093071 0.6672511 chr12 6809215
cg00238805 0.01502092 0.05184583 chr2 239949449
cg00238815 0.002761292 0.5182927 chr8 144808056
cg00238818 0.004687471 0.5973168 chr5 176880261
cg00238848 0.006476035 0.1301635 chr11 72408252
cg00238897 -0.0005648826 0.5957778 chr2 10444450
cg00238899 0.0002400316 0.846468 chr10 112046866
cg00238910 -0.002131662 0.7833028 chr3 193713303
cg00238944 0.001605793 0.6798821 chr12 94340481
cg00238994 -0.002317174 0.2373499 chr19 2977310
cg00239003 -0.003243878 0.3038176 chr19 45458398
cg00239025 0.001631275 0.583721 chr2 96937097
cg00239071 -0.003243904 0.3689302 chr14 100789737
cg00239074 -0.001432638 0.2853843 chr16 53169246
cg00239117 0.001526406 0.4044644 chr2 238928702
cg00239150 -0.005248099 0.5094235 chr3 194545682
cg00239171 -0.003367715 0.2522642 chr4 136198747
cg00239272 0.0009673719 0.7516006 chr13 114762045
cg00239350 0.003319151 0.01433681 chr6 35465851
cg00239353 0.002734664 0.5416381 chr16 3115133
cg00239394 -0.001405733 0.5503163 chr2 85109389
cg00239420 0.009169682 0.04371711 chr20 21371672
cg00239446 0.0009475837 0.3631991 chr19 18648362
cg00239467 0.0003739015 0.8225561 chr3 154042361
cg00239490 -0.0004198196 0.9007764 chr5 170221919
cg00239491 -0.0002349356 0.8580013 chr13 113405479
cg00239563 -0.002134732 0.8454103 chr4 81128029
cg00239577 -0.003976335 0.02986179 chr6 8027233
cg00239654 -0.0001561967 0.6902587 chr12 56660898
cg00239657 0.001073821 0.9155428 chr5 2703942
cg00239659 -0.002691712 0.3611772 chr10 125297415
cg00239685 0.0003709652 0.879484 chr3 39148342
cg00239772 0.0004739001 0.9123155 chr19 6268065
cg00239835 0.0008795188 0.8546284 chr11 72379867
cg00239838 -0.0003095649 0.9161814 chr19 35204549
cg00239847 0.00687814 0.1740235 chr20 56265517
cg00239870 -0.003724276 0.1101489 chr10 90967896
cg00239882 0.001775209 0.7968453 chr6 162864598
cg00239899 0.0003109958 0.9239258 chr10 131566729
cg00239915 -0.01178402 0.4788198 chr7 157809596
cg00239964 -0.005459525 0.01486312 chr16 69278028
cg00239988 -0.0001923925 0.9430441 chr5 134606261
cg00240007 -0.001451409 0.6499195 chr12 54730529
cg00240054 -0.006749793 0.1580817 chr4 63509944
cg00240178 -0.003183997 0.4627559 chr6 74232108
cg00240195 -0.0008814657 0.9110307 chr2 157184880
cg00240205 0.007239271 0.1289818 chr2 69450115
cg00240229 -0.008460752 0.3099705 chr6 26439594
cg00240246 0.01015919 0.1609722 chr10 126168085
cg00240378 0.001193011 0.04769218 chr2 8850020
cg00240432 0.003836777 0.06388398 chr7 19157296
cg00240442 0.001819444 0.3552595 chr2 27392879
cg00240517 -0.001292356 0.5020173 chr2 183457634
cg00240569 -0.0002829862 0.9029856 chr17 43025343
cg00240598 0.002061871 0.5620973 chr5 76363946
cg00240653 0.00244986 0.3142717 chr12 55378411
cg00240719 0.007081367 0.4533348 chr12 132169130
cg00240732 0.008318666 0.574804 chr7 70923396
cg00240734 -3.577138e-05 0.9432524 chr6 118241486
cg00240767 -0.001314501 0.5331723 chr16 28564522
cg00240799 0.003445767 0.3907655 chr12 4682547
cg00240828 -0.00240033 0.1738831 chr14 54692574
cg00240850 0.001465749 0.7502639 chr6 6982334
cg00240860 -0.001378234 0.4931616 chr16 15702420
cg00240875 -0.001420827 0.5686916 chr6 32817673
cg00240880 -0.003260418 0.2551413 chr20 43343233
cg00240971 -0.001106329 0.2119452 chr7 21510198
cg00241002 0.001623785 0.6328016 chr10 26931912
cg00241022 -0.001228598 0.4774278 chr11 34209523
cg00241041 0.002153214 0.6627908 chr4 59005143
cg00241074 -0.0003116841 0.8607284 chr7 151487761
cg00241076 0.00830559 0.4063047 chr16 27120945
cg00241081 0.0002248172 0.9342201 chr14 68989387
cg00241085 -0.0002126733 0.5038271 chr22 32058294
cg00241127 -0.004038045 0.1162303 chr3 166388833
cg00241142 0.001339532 0.8459073 chr15 96155191
cg00241273 -0.005356631 0.1348229 chr13 107172856
cg00241274 -0.003856726 0.2136338 chr18 44199541
cg00241281 0.002456551 0.6364788 chr14 105779794
cg00241290 -0.0003441944 0.8493646 chr8 61763110
cg00241427 0.0008246504 0.712041 chr8 893319
cg00241432 0.01415228 0.4453374 chr13 95846842
cg00241558 0.001714883 0.4545708 chr10 60159299
cg00241626 0.002740083 0.278758 chr18 77731847
cg00241638 0.00952941 0.4210822 chr8 144097644
cg00241650 -0.0001492343 0.6703605 chr7 149171786
cg00241664 0.0007223215 0.8743414 chr16 1611966
cg00241712 -0.0008736547 0.7857033 chr22 43116077
cg00241731 0.009721882 0.5083482 chr4 156275195
cg00241745 0.003764881 0.6247308 chr10 567945
cg00241813 -0.001055942 0.6564991 chr5 43280252
cg00241967 0.003185233 0.2899926 chr6 4609631
cg00241998 -3.861689e-05 0.8940946 chr4 40058606
cg00242020 -0.007982619 0.1067454 chr8 37797632
cg00242031 -0.002214726 0.770387 chr5 174869880
cg00242035 0.002572797 0.3250504 chr11 47416358
cg00242039 0.0005309633 0.7058487 chr19 58447434
cg00242096 -0.000253498 0.8702332 chr1 236074111
cg00242098 -0.006594802 0.2180378 chr1 152730718
cg00242140 -0.001837781 0.1787218 chr3 132294681
cg00242147 0.00312697 0.4617742 chr1 68696816
cg00242242 -0.001001673 0.6161652 chr1 235716901
cg00242263 -0.008249755 0.3218967 chr4 80132081
cg00242268 -0.0009424236 0.5142524 chr8 104389512
cg00242285 -0.004991792 0.2517181 chr3 124480225
cg00242299 -0.0008935131 0.7009517 chr8 95565392
cg00242325 -0.002208881 0.5283288 chr10 3759639
cg00242341 -0.004902892 0.5285377 chr11 72447419
cg00242394 0.0005995798 0.9629775 chr10 101609948
cg00242436 -0.005962526 0.5990322 chr12 99606127
cg00242443 -0.002137445 0.3422833 chr15 74887909
cg00242472 0.0008492802 0.9362719 chr6 52046244
cg00242478 0.000709309 0.6285311 chr17 79790735
cg00242526 -0.002522893 0.7978101 chr2 242659876
cg00242561 0.004234045 0.131674 chr12 56215013
cg00242597 0.0003511842 0.8587854 chr9 19380425
cg00242627 -0.004733714 0.1213493 chr1 156815187
cg00242629 0.003490096 0.2439349 chr11 35303099
cg00242653 -0.002928645 0.320404 chr1 82857354
cg00242772 0.001105501 0.5982723 chr18 73119991
cg00242786 -0.001790239 0.6264163 chr13 114108471
cg00242795 -0.001047663 0.381744 chr5 134580164
cg00242839 0.03748869 0.002187795 chr10 6130578
cg00242858 -0.0009448171 0.1883352 chr19 2218067
cg00242903 -0.002640271 0.01866095 chr7 148424413
cg00242949 -0.01416272 0.2849104 chr6 88106888
cg00242950 -0.03076687 0.05938892 chr3 112899162
cg00242951 0.002643661 0.7572642 chr3 9596482
cg00242955 -0.0004315124 0.9363298 chr4 102644994
cg00242965 -0.01690463 0.2270994 chr11 68658969
cg00242976 -0.002834114 0.8470432 chr20 44440824
cg00242998 -0.004753638 0.09451429 chr20 32807971
cg00243184 -0.001959232 0.3405793 chr22 42840270
cg00243187 0.003205024 0.1710681 chr11 128746214
cg00243193 0.001769807 0.797929 chr22 43190232
cg00243263 -0.0005576378 0.4985109 chr15 43712796
cg00243272 -0.003528935 0.4684158 chr22 50720468
cg00243281 -0.004423224 0.4415686 chr11 2597838
cg00243313 -2.94373e-05 0.9834102 chr5 1883413
cg00243323 -0.003475682 0.2486897 chr9 86690399
cg00243364 0.003369506 0.6678391 chr8 79527876
cg00243365 -0.002426806 0.4883029 chr6 130882897
cg00243457 -0.001671991 0.5820408 chr1 215717563
cg00243480 0.002083337 0.9126232 chr14 34269416
cg00243514 -0.0006406328 0.8291102 chr16 82351256
cg00243547 -0.0007168302 0.3210866 chr10 28822073
cg00243551 -0.01125537 0.02323947 chr3 25346615
cg00243574 0.001577345 0.7843304 chr12 54410727
cg00243592 0.002922226 0.5742622 chr6 36087554
cg00243661 0.001826006 0.6342982 chr11 6913644
cg00243731 -0.002755935 0.07383277 chr4 73433915
cg00243763 0.001522308 0.6487481 chr19 8371770
cg00243882 -0.002075764 0.4993194 chr2 27237462
cg00243897 -0.006420794 0.1790799 chr12 122326549
cg00243952 0.0009345807 0.7063491 chr7 43965708
cg00243963 0.008620935 0.2140811 chr10 128259627
cg00244001 0.005629793 0.1987154 chr10 126336805
cg00244006 -0.001572638 0.487604 chr5 153418819
cg00244040 0.01319722 0.0005050835 chr14 61788914
cg00244111 0.0007046822 0.6258112 chr3 149086884
cg00244178 0.001883932 0.5375475 chr16 52846793
cg00244260 0.001804769 0.6401901 chr19 35895070
cg00244308 -0.001287236 0.860537 chr2 220253656
cg00244310 -0.0006211457 0.8355241 chr2 236578090
cg00244312 0.008351298 0.4407088 chr2 131622518
cg00244317 -0.002070561 0.1788339 chr4 129785576
cg00244352 -0.0008779333 0.7760018 chr6 15495498
cg00244391 -0.0006773902 0.9272911 chr6 109420291
cg00244392 -0.0001537912 0.8519871 chr3 132379783
cg00244478 -0.0005612459 0.723421 chr9 84462721
cg00244517 -0.001527899 0.7905987 chr4 57371467
cg00244524 0.0001322761 0.6698705 chr22 46646378
cg00244610 -0.001122105 0.7861507 chr17 30614384
cg00244634 -0.000410265 0.8464291 chr12 100661419
cg00244654 0.0005983512 0.1166572 chr2 9983430
cg00244679 0.002945398 0.4371866 chr11 71036280
cg00244745 -0.003485708 0.1845835 chr13 100636276
cg00244747 0.005176009 0.6096958 chr12 58016626
cg00244776 -0.01019864 0.2141679 chr6 30883192
cg00244810 -0.002667878 0.322258 chr12 122620589
cg00244842 0.01228887 0.3129688 chr20 52431565
cg00244854 0.0004601735 0.8789354 chr3 66481913
cg00244882 0.0005636379 0.9047035 chr10 7708290
cg00244959 -0.0003628195 0.8751406 chr1 223312031
cg00244979 -0.0004102084 0.6162981 chr16 31214139
cg00244983 -0.001761432 0.4307735 chr10 123872936
cg00245011 -0.001428783 0.8071724 chr2 110281484
cg00245018 -0.0005713511 0.9415448 chr11 70592308
cg00245032 -0.003058368 0.06380864 chr2 32502380
cg00245050 0.001429621 0.8331328 chr1 220661023
cg00245057 -0.003892228 0.06865335 chr8 93494911
cg00245098 0.004075049 0.6010061 chr14 22983106
cg00245115 0.0001003621 0.970913 chr3 35756255
cg00245150 0.001348662 0.806512 chr15 82243353
cg00245192 0.00195409 0.2438859 chr3 127541455
cg00245454 -0.003916283 0.3065142 chr4 159746160
cg00245465 0.002551567 0.6781261 chr12 8756853
cg00245470 0.005743289 0.3071138 chr18 60057235
cg00245492 -0.004896021 0.129069 chr1 240370865
cg00245502 0.005444843 0.4658613 chr5 148608919
cg00245538 0.002639162 0.1576976 chr13 61989770
cg00245613 -0.003450894 0.5694552 chr8 143326069
cg00245615 0.005336648 0.135425 chr7 141674668
cg00245635 -0.001001514 0.7357886 chr16 1968935
cg00245746 -0.005172651 0.1894281 chr2 674940
cg00245789 -0.0005273779 0.5668365 chr10 105128183
cg00245802 0.001796415 0.9064882 chr9 132205387
cg00245808 0.0003356608 0.7897754 chr11 71797047
cg00245833 -0.001919031 0.669124 chr2 64251309
cg00245850 0.03105293 0.09642912 chr8 143925513
cg00245856 0.0007537066 0.7142941 chr13 113707783
cg00245885 -0.0007200572 0.7515042 chr5 134680139
cg00245890 0.01658089 0.0893538 chr3 58574042
cg00245896 0.002284924 0.8366895 chr4 8034100
cg00245957 -0.002437014 0.09450184 chr1 172248635
cg00245973 -0.002083941 0.6370445 chr2 199432154
cg00245986 0.005661806 0.1252932 chr8 1435873
cg00246003 -0.002998977 0.1162386 chr7 69154040
cg00246041 -0.003833714 0.02779032 chr10 12085127
cg00246059 0.0007750982 0.7176435 chr20 44981981
cg00246121 0.0004628145 0.9472591 chr5 141030607
cg00246208 0.007081409 0.2180591 chr16 87758888
cg00246280 -0.00091908 0.6811045 chr7 101882532
cg00246301 -0.004196696 0.418123 chr2 101086963
cg00246303 -0.004342079 0.2980914 chr10 61195313
cg00246332 -0.002591036 0.576528 chr12 79809932
cg00246366 -0.002335691 0.06056794 chr16 4321381
cg00246386 -0.001673644 0.06343333 chr20 2674548
cg00246402 0.001140544 0.426788 chr10 13708238
cg00246409 -0.001537026 0.8576573 chr5 43874085
cg00246451 -0.002068217 0.6757985 chr1 155949012
cg00246486 0.001476238 0.6234771 chr3 112642487
cg00246547 -0.002558969 0.3566991 chr2 86250660
cg00246768 -0.003954102 0.3121939 chr8 3245147
cg00246840 0.00303377 0.4914736 chr13 76267059
cg00246915 -0.001543088 0.491706 chr12 121134013
cg00246932 -0.0007888319 0.1503912 chr16 56228498
cg00246969 0.004423826 0.5066074 chr13 99159656
cg00247020 -0.003185281 0.1575104 chr3 47844655
cg00247033 0.001609426 0.8471234 chr3 38882643
cg00247103 -0.004035525 0.3156399 chr11 2793804
cg00247269 -0.00129302 0.8874021 chr16 57480410
cg00247315 -0.0004163815 0.347642 chr2 145090263
cg00247334 0.0281638 0.009328423 chr3 8811543
cg00247360 0.008262014 0.1312449 chr20 42892947
cg00247361 -0.002324796 0.4530359 chr4 114541072
cg00247373 -0.005371876 0.2965096 chr12 29541429
cg00247489 -0.0003271159 0.809916 chr1 207628182
cg00247512 0.00163693 0.6126103 chr1 117115307
cg00247530 -0.002550642 0.5216704 chr1 48694626
cg00247535 0.01386657 0.1021589 chr3 138737553
cg00247557 0.001917868 0.6665193 chr18 5197071
cg00247571 0.0002138105 0.9216417 chr13 50707065
cg00247599 0.0006785413 0.7032214 chr6 27777649
cg00247614 0.0003566895 0.7911547 chr20 689300
cg00247616 0.001691768 0.5409548 chr12 124004379
cg00247629 -0.007814692 0.2792788 chr4 995263
cg00247631 -0.008701495 0.1828241 chr6 35479350
cg00247737 -0.001045718 0.6183431 chr6 73247426
cg00247748 0.003496366 0.1730401 chr3 14692858
cg00247830 -0.002419899 0.6253499 chr10 3575024
cg00247847 0.002454374 0.5095609 chr10 125661810
cg00247855 -0.003053295 0.6469529 chr5 132683002
cg00247870 -0.00829345 0.359004 chr2 9839765
cg00247962 -0.005301676 0.2508994 chr9 130744307
cg00247963 0.01557608 0.01746309 chr16 20863151
cg00247998 -5.907067e-05 0.9931927 chr5 7529982
cg00248073 0.003808265 0.3761266 chr6 137496886
cg00248242 -0.001273574 0.6314745 chr2 240867059
cg00248297 -0.003062838 0.5827366 chr10 128943833
cg00248310 0.005434236 0.05238547 chr3 101292685
cg00248391 -0.002174097 0.6509754 chr3 102878090
cg00248439 0.002401278 0.3233368 chr10 121146185
cg00248521 0.002094405 0.5972359 chr16 2232251
cg00248574 2.23845e-05 0.9883387 chr4 878435
cg00248638 -0.003307846 0.2628845 chr11 14521711
cg00248713 -0.00476941 0.5271616 chr20 61980283
cg00248776 0.00123787 0.5114029 chr12 132616264
cg00248805 0.001774612 0.5185253 chr17 78882549
cg00248813 -0.005022535 0.3808719 chr7 73115280
cg00248828 -0.005280912 0.3227294 chr17 34087579
cg00248856 0.01244222 0.0293917 chr11 69464272
cg00248875 0.002666932 0.1270158 chr17 79256144
cg00248879 -0.0002068955 0.8613375 chr21 34951864
cg00248938 -0.004445767 0.6593564 chr22 32455196
cg00249030 9.34545e-05 0.983259 chr1 33546871
cg00249032 -0.0004178185 0.7982878 chr20 43975752
cg00249181 0.001607192 0.4244294 chr19 45682354
cg00249205 -0.00121383 0.8691898 chr16 31012263
cg00249251 -0.002456791 0.3675556 chr7 22005752
cg00249264 -0.0006680685 0.899765 chr16 55542747
cg00249268 -0.001908887 0.8399694 chr18 45458594
cg00249334 0.003137367 0.4349616 chr3 191054913
cg00249357 0.007116043 0.2803308 chr15 73900218
cg00249374 0.0005468199 0.7010476 chr1 168678879
cg00249383 -0.01669607 0.2262754 chr16 2287763
cg00249428 -0.004557898 0.09981697 chr6 143850541
cg00249503 -0.001888386 0.7900416 chr17 76565078
cg00249522 6.484237e-05 0.9833671 chr1 169878814
cg00249544 0.0007602507 0.8838073 chr6 151955054
cg00249576 0.003688605 0.5676632 chr6 28412636
cg00249584 0.00314042 0.6360292 chr11 8833047
cg00249614 -0.004695029 0.09935729 chr1 59593751
cg00249632 -0.0009435153 0.08971424 chr4 1872469
cg00249674 -0.006628987 0.1235661 chr11 102493049
cg00249974 -0.0016518 0.5063519 chr1 156254149
cg00249997 -0.0007227331 0.1625557 chr17 75277602
cg00250036 0.007189771 0.4709906 chr14 34077061
cg00250092 0.001536369 0.7233804 chr20 33461847
cg00250123 -0.01172553 0.07910958 chr4 69048335
cg00250171 -0.001482687 0.5171564 chr5 2848768
cg00250196 0.006197654 0.2326606 chr2 16836324
cg00250209 -0.001771624 0.2916849 chr2 69590742
cg00250391 0.007082246 0.2018317 chr11 93850000
cg00250409 -0.0007649593 0.7353376 chr16 73206310
cg00250414 0.002530084 0.6459389 chr7 157522373
cg00250419 0.0008181938 0.5581952 chr11 134025929
cg00250422 -0.002588401 0.2165474 chr15 28352347
cg00250430 -0.005203834 0.2262493 chr9 1051579
cg00250454 -0.001489449 0.4172192 chr17 63181565
cg00250483 0.006963159 0.6029149 chr1 163172914
cg00250500 0.0009092038 0.2469394 chr10 77169599
cg00250525 0.004327573 0.06903094 chr8 37719489
cg00250572 -0.001571984 0.706403 chr9 111929883
cg00250581 -0.004389087 0.2713989 chr2 150716867
cg00250645 -0.008247307 0.3709321 chr8 72534391
cg00250658 0.002928697 0.5023196 chr1 223349112
cg00250743 -0.001072323 0.6879998 chr10 123264130
cg00250751 -0.002517637 0.7816988 chr1 156059702
cg00250811 -0.0005366889 0.7318021 chr20 270900
cg00251102 0.0006928838 0.7951658 chr18 24209551
cg00251111 0.001932413 0.6825909 chr21 45725103
cg00251125 0.0071616 0.305151 chr1 228395450
cg00251128 0.002328773 0.2214358 chr3 155383345
cg00251250 -0.0004208642 0.3653598 chr1 234746546
cg00251270 0.00406348 0.06244564 chr10 3536362
cg00251358 0.004407754 0.3253362 chr5 81931501
cg00251377 0.001619252 0.4246605 chr2 173604625
cg00251405 0.01022017 0.2696011 chr1 33219246
cg00251434 -0.001942672 0.5117266 chr5 64623604
cg00251443 -0.0001822124 0.9764215 chr22 42052796
cg00251519 -0.001937947 0.6185315 chr2 97481232
cg00251536 0.0008244998 0.2156682 chr1 45205438
cg00251594 -0.0005286915 0.8356851 chr6 30519942
cg00251610 -0.004199246 0.04545082 chr5 158527817
cg00251618 0.001210559 0.861375 chr16 2835624
cg00251664 -0.002206551 0.4257021 chr2 152567427
cg00251678 -0.006345282 0.1759825 chr1 3305629
cg00251681 0.00528723 0.5805858 chr1 24795151
cg00251705 -0.0004197664 0.7283464 chr11 57434686
cg00251716 -0.001683213 0.2565247 chr1 243479948
cg00251738 -0.001003043 0.6906383 chr7 77428046
cg00251767 0.0005751217 0.6476991 chr8 60010714
cg00251802 -4.596504e-05 0.9872357 chr3 176368575
cg00251824 0.003690702 0.6672527 chr8 641466
cg00251905 0.004006294 0.42617 chr12 116718617
cg00251927 -0.001135347 0.5336899 chr12 11959098
cg00251973 -0.01259891 0.02280162 chr12 30946591
cg00252027 0.001684543 0.551777 chr12 68658506
cg00252058 0.009791334 0.1477177 chr1 32001306
cg00252095 -0.000790202 0.8227322 chr4 1334868
cg00252149 -0.001752231 0.5532794 chr1 228611269
cg00252210 -0.001056503 0.7692936 chr12 121416304
cg00252282 -0.003156925 0.4917913 chr12 5542736
cg00252332 -0.0005463302 0.09247819 chr13 73633178
cg00252408 -0.004225562 0.1297698 chr1 98389381
cg00252418 -0.003470617 0.7209663 chr7 154540325
cg00252422 0.002841687 0.1492812 chr1 115259226
cg00252442 -0.002866756 0.3001164 chr1 201451260
cg00252472 -0.0003678561 0.9627688 chr6 150739173
cg00252534 -1.21336e-05 0.9988407 chr7 45612397
cg00252543 0.002723768 0.1749331 chr9 137821044
cg00252594 0.003686976 0.4311294 chr14 102974737
cg00252615 0.00257903 0.7647905 chr5 160976283
cg00252616 -0.001331994 0.3852181 chr4 698303
cg00252654 -0.00128092 0.5437458 chr19 36980732
cg00252701 -0.0008220002 0.1399494 chr1 193091045
cg00252733 -0.003351436 0.5345629 chr10 102727239
cg00252781 0.02468476 0.08598329 chr1 179334658
cg00252799 -2.715071e-05 0.9964786 chr7 38836218
cg00252803 0.004674019 0.5854487 chr8 102461875
cg00252804 -0.0008064861 0.9410199 chr1 6170117
cg00252813 -0.004149886 0.2279849 chr12 6642229
cg00252814 0.0007986263 0.8348164 chr7 150647757
cg00252873 0.002912568 0.4624976 chr1 60325930
cg00252934 0.005133955 0.3744972 chr3 36782736
cg00253023 0.0002944298 0.9350227 chr17 66539073
cg00253045 -0.005422284 0.2047803 chr1 12555729
cg00253058 -0.002032188 0.641224 chr10 5241574
cg00253121 -0.003769793 0.4061679 chr17 9120669
cg00253171 -0.001119958 0.6370862 chr16 78291326
cg00253182 -0.008204231 0.1173181 chr9 2619314
cg00253228 0.01255242 0.1374831 chr8 145025610
cg00253236 -0.001073786 0.5530936 chr22 37529160
cg00253248 0.00139612 0.4978103 chr17 48948878
cg00253269 -0.003830763 0.5541275 chr17 7965013
cg00253313 0.0002709114 0.9793506 chr8 103269580
cg00253339 0.00642846 0.1537188 chr16 29855911
cg00253346 -0.002220107 0.6337794 chr22 42324281
cg00253379 -0.001424782 0.4073217 chr16 54404709
cg00253398 -0.008754918 0.06595131 chr22 46833806
cg00253401 0.005037671 0.1527826 chr9 102274191
cg00253403 -0.002937891 0.4167572 chr4 71553554
cg00253526 0.0006628247 0.7845676 chr14 93421782
cg00253553 -0.003443762 0.08098859 chr5 52599391
cg00253555 0.0005827066 0.7871302 chr19 19051622
cg00253564 -1.003679e-05 0.9982718 chr1 6552403
cg00253658 0.07074693 0.1034725 chr16 54210496
cg00253680 0.0004040098 0.8357233 chr21 29911587
cg00253681 -0.002058562 0.6768893 chr12 14996583
cg00253705 0.002563847 0.4523474 chr1 162635313
cg00253724 0.0007505479 0.8980057 chr18 47430302
cg00253847 0.0006983656 0.8690196 chr9 138773749
cg00253848 -0.0009063321 0.9086211 chr16 88000177
cg00253851 0.001123649 0.496894 chr16 8223276
cg00253971 -0.01528706 0.0005030228 chr19 4038851
cg00254017 -0.001599298 0.8288154 chr5 56119093
cg00254079 -5.384659e-05 0.9061358 chr7 115850376
cg00254133 0.002287036 0.08764703 chr20 61340542
cg00254181 -0.001633463 0.4057559 chr4 86874275
cg00254204 0.002132998 0.5023811 chr14 76211269
cg00254258 0.005010271 0.8955743 chr1 3105189
cg00254270 0.001710917 0.5645802 chr10 112246721
cg00254283 0.0004895812 0.91339 chr17 80483750
cg00254284 -0.000892142 0.454829 chr19 47501986
cg00254306 0.02420971 0.132023 chr12 126346041
cg00254338 -0.001525476 0.3478027 chr12 26726020
cg00254378 -0.003107829 0.2862524 chr5 120081741
cg00254415 0.0006334459 0.8164071 chr14 65942477
cg00254426 0.0007698077 0.4168221 chr21 30374028
cg00254448 -0.0007060439 0.8349599 chr1 50898431
cg00254470 0.0004600669 0.9624487 chr8 129006087
cg00254480 0.0004436604 0.3007818 chr22 32058214
cg00254486 0.000358988 0.8715517 chr6 170591088
cg00254495 0.000268287 0.9752898 chr19 1582340
cg00254556 -0.0008769365 0.9047655 chr8 27318934
cg00254608 0.003665282 0.07562547 chr12 124813321
cg00254622 0.009599773 0.3136712 chr13 113812825
cg00254679 0.008151605 0.1342989 chr6 137060682
cg00254681 -0.006699013 0.01555618 chr6 32118457
cg00254714 -0.004088977 0.1763334 chr20 2309923
cg00254793 0.01603173 0.1153016 chr9 112541442
cg00254868 -0.0007494557 0.2285813 chr9 132934695
cg00254874 0.005913072 0.3797734 chr20 4583079
cg00254886 0.00153284 0.6384509 chr5 134824841
cg00254888 -0.001465518 0.2667256 chr6 163880196
cg00254978 0.0002505733 0.416317 chr19 48111325
cg00255054 -0.0009662765 0.7295942 chr3 197712605
cg00255093 0.009562721 0.1746337 chr13 51504471
cg00255099 -0.003896555 0.5578298 chr5 1225525
cg00255135 -0.01737496 0.03872251 chr8 143090366
cg00255142 -0.004610951 0.1980081 chr6 31830812
cg00255189 -0.0129256 0.1726507 chr21 42847772
cg00255247 -0.002235818 0.3615961 chr9 6450637
cg00255275 0.003353843 0.45784 chr8 131668478
cg00255350 0.00376368 0.5881031 chr15 101672157
cg00255368 0.001854335 0.4760218 chr1 217310887
cg00255405 0.004536201 0.1344037 chr1 179335598
cg00255562 -0.002179482 0.6057192 chr4 3386719
cg00255573 -0.007460887 0.1243524 chr14 66313911
cg00255575 0.007833796 0.3408359 chr10 29264973
cg00255630 0.0008032128 0.7002349 chr2 169652805
cg00255660 -0.007771295 0.2637353 chr16 3630187
cg00255699 0.005799662 0.4234168 chr1 40307257
cg00255726 -0.004921025 0.3833581 chr8 21769114
cg00255752 -0.0005492945 0.5354228 chr16 12005841
cg00255759 0.001162703 0.2672757 chr10 73699748
cg00255799 -0.004021417 0.570236 chr16 83841040
cg00255811 0.0007370454 0.6858705 chr16 22217330
cg00255821 -0.0008683825 0.2174712 chr1 47489413
cg00255837 0.0003233863 0.775019 chr1 113009082
cg00255853 -0.0002249908 0.5484109 chr6 33176439
cg00255882 0.003303501 0.879397 chr2 128569347
cg00255889 0.006970678 0.6348652 chr13 26586288
cg00255919 -0.008161825 0.7881058 chr5 131827918
cg00255921 0.0009303002 0.04606852 chr9 91933654
cg00255925 0.002122275 0.1573869 chr1 223316634
cg00255967 0.002587758 0.5345129 chr17 28286483
cg00256008 -0.0046835 0.1833735 chr14 20802297
cg00256042 0.003449054 0.1353701 chr19 46018501
cg00256046 -0.04756433 0.04895884 chr1 217306763
cg00256068 0.0002934867 0.9307526 chr20 47280201
cg00256074 -0.000469759 0.72967 chr16 30386150
cg00256076 0.001015096 0.03149729 chr12 95942086
cg00256081 0.002585125 0.1268447 chr16 88901299
cg00256144 0.001202968 0.7122701 chr1 213665467
cg00256150 0.001641695 0.3385667 chr12 51006841
cg00256155 -0.004448777 0.1463928 chr1 47915647
cg00256166 0.003354849 0.07155905 chr15 86338428
cg00256178 -0.0003473955 0.9011382 chr16 66410279
cg00256201 -0.002355784 0.4640767 chr2 84803398
cg00256226 -0.0005675169 0.5726716 chr6 33236299
cg00256278 0.001099548 0.4709378 chr8 15978004
cg00256281 0.0004244569 0.8431368 chr22 41985642
cg00256294 -0.007959912 0.3626736 chr12 86947455
cg00256349 -0.00711435 0.4948084 chr10 60235752
cg00256353 0.002692182 0.641178 chr3 45823127
cg00256380 -0.002480408 0.2785262 chr15 78894639
cg00256393 0.001272211 0.2154062 chr14 55625397
cg00256414 0.003834419 0.5047894 chr14 96676817
cg00256463 -0.00368928 0.6646487 chr10 121155987
cg00256485 -0.01966602 0.02013125 chr5 1494980
cg00256512 0.001319369 0.4869343 chr2 3687584
cg00256526 -0.00761629 0.05743881 chr20 7678961
cg00256529 -0.0001854217 0.9618509 chr8 134748155
cg00256591 0.001165093 0.6078988 chr6 33246459
cg00256668 0.005533861 0.118993 chr1 225639708
cg00256675 -0.006100721 0.1121885 chr4 802962
cg00256707 -0.0006890487 0.7162153 chr5 149410232
cg00256709 -0.02054997 0.2019544 chr1 168721676
cg00256745 -0.0005785586 0.7149293 chr11 64808437
cg00256767 -0.007038307 0.07230467 chr1 203096899
cg00256785 -0.0003774541 0.2053128 chr12 133464357
cg00256789 -0.006011309 0.440318 chr2 241083754
cg00256845 -0.001867794 0.05214924 chr16 28118730
cg00256873 -0.001530234 0.809433 chr4 6037615
cg00256923 -0.0003475518 0.6070693 chr3 59035723
cg00257014 -0.001613631 0.6395252 chr6 53664160
cg00257029 0.001819064 0.7007604 chr6 106279548
cg00257047 -0.008130532 0.261261 chr2 88849457
cg00257103 -1.701436e-05 0.9907726 chr6 3017128
cg00257187 0.005948175 0.5078517 chr10 91401349
cg00257202 -1.001771e-05 0.9800008 chr4 2263672
cg00257225 -0.002156702 0.6263488 chr3 185552643
cg00257248 -0.009139599 0.2605708 chr8 25473629
cg00257271 0.0004980595 0.5897119 chr5 43040885
cg00257296 -0.0004282861 0.8667284 chr12 120799373
cg00257303 -0.0008650861 0.7708172 chr4 123300294
cg00257453 0.001381347 0.7414153 chr17 7454819
cg00257455 -0.0001394793 0.9816052 chr1 65530538
cg00257473 0.0009446655 0.4691406 chr1 41305866
cg00257474 -0.001206555 0.440834 chr19 56652107
cg00257497 0.001241801 0.3068665 chr5 176396997
cg00257542 0.0002853505 0.8809733 chr18 43753531
cg00257563 -0.001450875 0.8220778 chr14 99670241
cg00257590 -0.005604518 0.2626286 chr4 140576146
cg00257704 -0.0006015797 0.1115688 chr17 77903985
cg00257712 -0.003155935 0.325543 chr4 2251938
cg00257769 -0.003979442 0.07270982 chr13 25001166
cg00257786 -0.0003883846 0.1978538 chr1 173991688
cg00257800 -0.002042544 0.5487287 chr2 57938135
cg00257893 0.004327291 0.1715588 chr6 138820840
cg00257954 -0.005296987 0.2187856 chr1 78841416
cg00258006 -0.0006367359 0.783188 chr22 27047193
cg00258015 -0.002721126 0.1841895 chr3 151395791
cg00258081 -0.008985578 0.6982068 chr11 43290962
cg00258132 0.0007083204 0.2486952 chr13 47371412
cg00258165 0.007337879 0.4573541 chr19 7459349
cg00258198 0.01224019 0.06944107 chr3 53199037
cg00258203 0.005768531 0.03205522 chr6 117801545
cg00258209 0.001728379 0.4976576 chr1 174595294
cg00258316 -0.03020627 0.0463385 chr1 8194341
cg00258390 -0.001353243 0.4277498 chr2 38415083
cg00258409 0.00449557 0.5144275 chr4 166299942
cg00258499 0.0007194067 0.6381028 chr1 5920035
cg00258500 -0.001081248 0.5821857 chr11 34128850
cg00258550 0.002048813 0.08408249 chr21 34851087
cg00258559 -0.002762455 0.4385995 chr4 53236479
cg00258597 0.009062647 0.02645812 chr8 23567607
cg00258633 -0.0002249128 0.9366765 chr4 86745824
cg00258692 -0.003396476 0.5996997 chr9 15511667
cg00258694 -0.0003791773 0.6930764 chr4 56815070
cg00258779 -0.002488803 0.06306927 chr17 75051947
cg00258809 0.01023945 0.301619 chr3 72704324
cg00258873 -0.005866745 0.5319027 chr6 30312687
cg00258937 -0.002175899 0.6553205 chr5 1738217
cg00258976 -0.0003522846 0.373475 chr16 89283889
cg00259070 -0.001827951 0.7801546 chr15 75335123
cg00259083 0.002381817 0.6037477 chr3 124017729
cg00259097 0.000320961 0.9519634 chr16 70770604
cg00259111 0.01627867 0.1920153 chr20 22542761
cg00259234 0.0003107813 0.6708528 chr17 79844397
cg00259249 0.0144826 0.271293 chr1 35246726
cg00259279 0.001017005 0.7110865 chr1 2439424
cg00259282 0.00189317 0.5536226 chr2 65305163
cg00259345 -0.01664604 0.05541538 chr2 186604075
cg00259388 0.0006976798 0.8385932 chr8 98907498
cg00259404 -0.0007660325 0.8358194 chr6 28885568
cg00259461 -0.001157567 0.4758806 chr12 67756139
cg00259467 -0.001155877 0.7505492 chr1 153105266
cg00259518 0.006650703 0.2168759 chr2 43397515
cg00259549 0.02309216 0.2714852 chr8 689968
cg00259581 -0.0007001114 0.5865308 chr1 42785618
cg00259588 -0.0001277484 0.9622406 chr9 101559271
cg00259636 -0.002283426 0.1981824 chr4 144689669
cg00259643 0.0006129591 0.8304389 chr18 48663792
cg00259667 -0.004157025 0.3317583 chr14 50018081
cg00259742 0.005261577 0.3761449 chr11 1871101
cg00259785 -0.002591877 0.1658617 chr19 35263967
cg00259834 0.006791099 0.1829939 chr3 16553499
cg00259873 -0.0008737409 0.5363425 chr4 24858656
cg00259882 -0.0005637613 0.3533614 chr11 70049130
cg00259887 0.0001892934 0.6876716 chr8 110551965
cg00259945 -8.135022e-05 0.9824182 chr19 38809881
cg00259966 -0.002275225 0.125028 chr17 73873924
cg00260012 0.006264136 0.1301365 chr2 31031702
cg00260072 0.006261539 0.2270722 chr5 64809775
cg00260116 0.01035459 0.1615799 chr7 100813838
cg00260169 -0.0006462829 0.5951561 chr15 90233087
cg00260201 0.007301292 0.3679463 chr17 46029581
cg00260230 0.01730219 0.04036297 chr2 145668660
cg00260231 -2.160185e-05 0.9951668 chr1 173524381
cg00260235 -0.005754058 0.1521686 chr11 69931262
cg00260259 9.788718e-05 0.9772893 chr17 50134858
cg00260437 -0.0001663899 0.6927344 chr9 115983735
cg00260489 -0.004890598 0.4755898 chr1 154844136
cg00260497 -0.001448818 0.1563434 chr14 21906511
cg00260499 0.003077494 0.1945135 chr19 3405140
cg00260512 -0.008875877 0.1184528 chr11 61280916
cg00260575 0.0005949323 0.9059429 chr8 144927120
cg00260634 -0.003402623 0.04965598 chr2 219847233
cg00260642 0.0007538605 0.4951522 chr18 3602109
cg00260647 0.001345054 0.6099826 chr6 30524003
cg00260655 0.0009156338 0.1481711 chr10 99094743
cg00260664 0.005718674 0.2619109 chr7 37105350
cg00260668 -0.005811303 0.05787772 chr2 3329507
cg00260680 -0.000507526 0.8806091 chr21 38641729
cg00260775 -0.0004822294 0.9050595 chr1 97639703
cg00260798 0.005485104 0.1367595 chr2 25054280
cg00260802 0.004320508 0.03052224 chr20 21372203
cg00260803 0.004228437 0.09165015 chr16 2107101
cg00260807 -0.001268518 0.5830575 chr9 2933130
cg00260818 0.002078354 0.1174166 chr15 75646539
cg00260857 -0.0004172899 0.28915 chr15 76196158
cg00260883 -0.004836428 0.5099925 chr16 72128480
cg00260888 0.0004126081 0.4294568 chr20 30865478
cg00260889 -0.005372319 0.07531114 chr4 80869858
cg00260911 0.006819121 0.1265998 chr2 239509305
cg00260914 -0.0001796857 0.9311257 chr17 79875458
cg00260919 -0.0027516 0.1392877 chr13 45563807
cg00260937 0.0156353 0.5134881 chr7 128520193
cg00260950 -0.0005903719 0.8779911 chr7 151681964
cg00261082 -0.002681937 0.242628 chr2 209563429
cg00261144 0.003680418 0.2205774 chr9 139360435
cg00261325 0.000200959 0.9418123 chr5 178199408
cg00261337 -2.190687e-05 0.990984 chr15 102198820
cg00261416 0.004784676 0.08035797 chr5 39425545
cg00261430 -0.0004484308 0.2344525 chr2 54950462
cg00261510 0.002864747 0.6456669 chr3 8660422
cg00261534 -0.0001362749 0.9368147 chr10 3826854
cg00261552 -0.0007831349 0.6558241 chr12 12764894
cg00261553 0.001253537 0.4323042 chr8 144816217
cg00261591 0.005294117 0.2035887 chr19 41255981
cg00261592 -0.001394244 0.6769223 chr5 149659812
cg00261647 -0.001351186 0.7748613 chr11 34955871
cg00261650 0.000558663 0.745737 chr1 110998938
cg00261668 -0.0008295396 0.871325 chr1 16346317
cg00261688 -0.0002868569 0.8669629 chr2 190305566
cg00261690 0.005030137 0.4827202 chr1 28856281
cg00261770 0.0002010621 0.9599229 chr1 3312754
cg00261781 -0.0002984857 0.4566341 chr2 20212517
cg00261832 2.536225e-05 0.9905722 chr6 132270033
cg00261942 -0.004704845 0.08505292 chr11 118272014
cg00262030 0.01232682 0.06359645 chr8 61837048
cg00262031 -0.001163449 0.3401042 chr16 58498574
cg00262054 -0.003408973 0.583155 chr17 27491416
cg00262061 0.006196907 0.2386563 chr3 39322775
cg00262132 -0.006972593 0.5551282 chr4 113430381
cg00262159 -0.002138122 0.7381426 chr4 8108207
cg00262195 -0.001117929 0.3863189 chr19 36561453
cg00262225 0.001566077 0.6235244 chr12 106586614
cg00262246 -0.001862073 0.1349185 chr3 136007461
cg00262280 -0.004866532 0.03718941 chr7 137687055
cg00262325 0.006003406 0.1056507 chr8 54891213
cg00262344 0.01206284 0.4276172 chr18 23713741
cg00262357 -0.004525257 0.5026896 chr5 141081730
cg00262368 0.0003472326 0.9053131 chr12 69081084
cg00262415 0.001595127 0.329669 chr1 1242732
cg00262446 0.004426804 0.4861276 chr4 101439228
cg00262542 0.005556818 0.5253733 chr2 218845156
cg00262563 0.002755516 0.4895146 chr9 38016509
cg00262607 -0.005918444 0.306583 chr20 48653187
cg00262621 0.004488455 0.3379791 chr1 1566374
cg00262757 -0.001498079 0.6772561 chr11 47921770
cg00262776 -0.0003408586 0.5987742 chr12 14720726
cg00262850 0.005347032 0.0991877 chr5 72607530
cg00262856 -0.0003091094 0.7047333 chr12 54635572
cg00263032 -0.002118933 0.6094219 chr6 154540505
cg00263146 0.01039418 0.1952895 chr5 17221971
cg00263210 0.0008742083 0.5941835 chr1 173838039
cg00263240 -0.02463547 0.2195334 chr2 242711599
cg00263248 0.004862797 0.5376334 chr14 98444151
cg00263263 -0.001544766 0.3852167 chr9 90111409
cg00263307 -0.0006416151 0.4528397 chr17 29672336
cg00263326 -0.003797299 0.1663075 chr7 35838357
cg00263358 -0.008208468 0.09542697 chr7 45120286
cg00263368 0.007106008 0.3631128 chr7 150999591
cg00263370 -0.002161316 0.1558402 chr5 96076936
cg00263426 -0.002591998 0.4921392 chr10 101105118
cg00263584 -0.0002298535 0.5444662 chr18 9913505
cg00263589 0.002195065 0.6190472 chr14 24556022
cg00263592 0.003457788 0.2902755 chr12 29302279
cg00263619 0.01009095 0.2130235 chr12 94727462
cg00263677 0.0001760298 0.8956085 chr16 84885230
cg00263700 -0.001244532 0.8353003 chr16 968257
cg00263736 -0.001989604 0.5495292 chr8 54826478
cg00263792 -0.001458953 0.4314563 chr10 98590849
cg00263899 0.001514446 0.7412562 chr14 61906190
cg00263902 -0.002336666 0.7979036 chr20 47549062
cg00263923 0.003446546 0.06396215 chr7 157166456
cg00264110 -1.397157e-05 0.9936693 chr15 70772760
cg00264112 0.0006076253 0.8577262 chr18 55504387
cg00264129 0.001809723 0.5489042 chr5 139725093
cg00264133 0.002009684 0.3052266 chr17 73154796
cg00264136 -0.01199476 0.07272512 chr19 13326697
cg00264142 -1.815568e-05 0.9688801 chr5 145562434
cg00264176 0.002379815 0.131494 chr11 61612775
cg00264195 0.0005943927 0.732501 chr1 87577317
cg00264208 0.0006192819 0.7903705 chr22 42466584
cg00264236 -0.001577335 0.6241679 chr16 89634049
cg00264291 -0.001281133 0.5235396 chr4 54298874
cg00264346 -0.0005556666 0.3758355 chr17 37793307
cg00264380 -0.0002324281 0.6432276 chr18 48405387
cg00264384 0.004261994 0.4090738 chr4 26050525
cg00264409 0.0009036036 0.7186327 chr2 192059979
cg00264419 -0.004962996 0.03407289 chr8 22922124
cg00264441 -0.0008945261 0.6402636 chr11 57250469
cg00264464 -0.004219769 0.4451137 chr10 110469795
cg00264500 -0.0002474354 0.9484577 chr20 62186943
cg00264528 -0.01163292 0.07300427 chr3 170746012
cg00264591 -0.0003009101 0.5158841 chr5 1883514
cg00264650 0.0009650855 0.723938 chr9 22030259
cg00264740 -0.005128098 0.5079305 chr16 67841294
cg00264754 0.005434554 0.1618355 chr11 40136810
cg00264799 -0.001685167 0.8254455 chr12 102848839
cg00264873 -0.002754501 0.8467587 chr18 72917924
cg00264994 -0.007884593 0.2032489 chr17 47991806
cg00265022 0.006147045 0.2025748 chr12 6750467
cg00265143 -0.001331659 0.7356611 chr12 43085647
cg00265212 -0.004625044 0.1254194 chr12 498607
cg00265225 0.0003076221 0.9395242 chr6 109827691
cg00265238 0.000607977 0.8688754 chr7 39989474
cg00265276 0.03623375 0.002603081 chr15 24068671
cg00265277 -0.0006300541 0.8982127 chr9 140731552
cg00265304 0.0046584 0.2302811 chr18 8782520
cg00265307 -0.0006156752 0.8757529 chr6 31652969
cg00265317 -0.0007512736 0.4149342 chr16 70472993
cg00265360 0.0003319833 0.8988533 chr17 1101278
cg00265415 0.0002250325 0.8839159 chr1 235667507
cg00265442 0.001463456 0.5489773 chr5 132113386
cg00265490 0.001543346 0.4223289 chr8 98655845
cg00265512 0.008731441 0.02700845 chr15 89147917
cg00265634 0.002826653 0.3548073 chr8 144798319
cg00265739 -0.0002729343 0.8889647 chr5 58114030
cg00265769 -0.0004738243 0.8837261 chr12 125256406
cg00265783 0.003952589 0.2679162 chr17 45891043
cg00265788 0.002446838 0.1887154 chr22 37912254
cg00265801 -0.0001518315 0.9616467 chr19 47834063
cg00265826 -0.003337004 0.8396104 chr6 82323837
cg00265863 -0.001715302 0.3372862 chr1 28286348
cg00265896 -0.004158377 0.4834373 chr1 20977524
cg00265925 0.003244928 0.7300114 chr14 39938424
cg00265952 -0.001675899 0.1749459 chr8 48892489
cg00266009 -1.294852e-05 0.9940387 chr8 85095275
cg00266128 0.007433885 0.1614338 chr7 139445706
cg00266240 -0.004072599 0.2087974 chr1 146698431
cg00266265 -0.001401358 0.790257 chr3 12738026
cg00266322 0.0002406209 0.470493 chr17 72889549
cg00266388 0.005357231 0.1896978 chr10 134184547
cg00266389 -0.001687953 0.4017892 chr11 2867748
cg00266433 -0.008652904 0.02227364 chr5 59481426
cg00266535 0.002702504 0.6360441 chr1 27695876
cg00266566 0.002012211 0.1858335 chr9 32565609
cg00266604 -0.00082421 0.6694509 chr6 30178343
cg00266619 -0.005080963 0.05821876 chr9 14774405
cg00266647 0.003059336 0.7056249 chr12 976027
cg00266703 -0.0017778 0.4283944 chr3 36900435
cg00266715 -0.0002239457 0.7664715 chr17 14204362
cg00266764 0.001202666 0.8212829 chr5 17444953
cg00266771 -0.005292149 0.7056071 chr7 117145422
cg00266860 0.0009020969 0.8833363 chr15 80054018
cg00266865 0.007846023 0.4476044 chr22 29977949
cg00266968 -0.0004942258 0.9532686 chr7 2041505
cg00267012 -0.001794024 0.2452363 chr8 69242940
cg00267013 -0.002047216 0.7180661 chr22 49635759
cg00267054 -0.001596348 0.4117013 chr2 64246689
cg00267122 -0.00995385 0.0289591 chr2 233469415
cg00267140 0.01743202 0.3938166 chr17 43058567
cg00267142 -0.002744009 0.5537243 chr6 167104601
cg00267156 0.0003235992 0.9428906 chr2 45420334
cg00267165 0.0030944 0.7647227 chr6 6690273
cg00267172 0.000924728 0.8498998 chr10 11487791
cg00267196 -3.419012e-05 0.98693 chr8 135710113
cg00267272 0.003709468 0.5697935 chr16 47493072
cg00267274 -0.002017605 0.4073611 chr7 5806497
cg00267286 -0.05283223 0.0009149459 chr10 16564187
cg00267320 -0.01803792 0.0628381 chr10 111533258
cg00267323 -0.0006853718 0.8627966 chr7 36445177
cg00267355 8.503205e-05 0.9866322 chr7 2658308
cg00267360 0.000824035 0.6937476 chr8 101119691
cg00267373 -0.0004208784 0.5126724 chr16 2024786
cg00267408 -0.001131421 0.6305424 chr7 36895294
cg00267416 -0.004071805 0.01324917 chr16 78568060
cg00267422 -0.002231419 0.2334404 chr19 42772781
cg00267482 0.0008359922 0.3169647 chr15 93447504
cg00267596 -0.0001430981 0.7127017 chr17 46724138
cg00267652 -0.000522079 0.7984379 chr1 211739788
cg00267689 -0.002978499 0.741788 chr3 155100398
cg00267694 -0.006696433 0.2588996 chr8 34280422
cg00267713 0.000670031 0.9094507 chr1 155053851
cg00267746 -0.0004418064 0.9352137 chr20 57463984
cg00267751 0.003952577 0.02574931 chr4 4861618
cg00267793 0.0005671339 0.8826192 chr4 153100811
cg00267817 0.004789989 0.6127498 chr9 140305982
cg00267839 0.002611869 0.6899178 chr8 1337571
cg00267997 -0.003247768 0.07130694 chr7 116787906
cg00268004 0.003344167 0.4181329 chr9 139268214
cg00268009 0.002953279 0.004974105 chr4 100010211
cg00268019 -0.0002358428 0.9476372 chr2 160761302
cg00268085 0.001294897 0.9139705 chr13 111014385
cg00268086 0.00201212 0.4500962 chr17 5487376
cg00268149 -0.001510756 0.2461036 chr4 184017790
cg00268185 0.009851149 0.2010392 chr3 123602768
cg00268219 -0.001489997 0.1546916 chr9 36402453
cg00268322 -0.001618868 0.7209064 chr3 126237562
cg00268330 -0.0003219833 0.8717246 chr8 91801473
cg00268338 0.002158559 0.2758942 chr10 93169495
cg00268374 0.001657372 0.6457814 chr13 107035255
cg00268409 -0.0008596526 0.5872199 chr1 26606610
cg00268509 -0.01236286 0.2407439 chr6 148685438
cg00268518 -0.000419057 0.1613811 chr11 71164106
cg00268580 -0.001398063 0.5914004 chr3 3527293
cg00268685 0.003334302 0.2437736 chr15 40761721
cg00268698 -0.001222851 0.4220673 chr2 201741652
cg00268735 0.004587387 0.3592784 chr18 61429876
cg00268744 -0.0008330782 0.8519336 chr16 68281186
cg00268755 -0.001695044 0.7656045 chr3 33943831
cg00268840 -0.0001601942 0.6387122 chr11 44332653
cg00268856 -0.0001470298 0.9753163 chr4 46509486
cg00268945 -0.001027816 0.5995961 chr13 81229541
cg00268953 0.000144017 0.991468 chr4 1107227
cg00268961 -0.003662692 0.3090445 chr3 76014517
cg00268967 0.006378888 0.06061485 chr12 58002603
cg00268971 -0.003069992 0.2031974 chr13 29825284
cg00268989 0.0002280436 0.8907497 chr10 77887140
cg00269033 0.001328667 0.3643124 chr16 4806079
cg00269041 0.00547935 0.3258191 chr5 156698625
cg00269115 -0.001154502 0.2880417 chr1 23695530
cg00269140 -0.001496909 0.4188341 chr7 86389542
cg00269245 -0.001097894 0.4737889 chr16 56858002
cg00269287 0.00214928 0.3823444 chr17 80578401
cg00269395 -0.0002936529 0.9556396 chr16 88537364
cg00269406 -0.006666471 0.2798731 chr11 128548468
cg00269416 0.000538471 0.7959922 chr16 15982627
cg00269445 -9.845892e-05 0.9841998 chr22 40735101
cg00269553 0.007251084 0.6550379 chr8 52321814
cg00269606 0.0003046165 0.9220795 chr8 67090928
cg00269643 -0.002116422 0.03235817 chr7 128784416
cg00269659 0.005299388 0.2850122 chr16 27729685
cg00269670 0.009506497 0.2221995 chr13 36497729
cg00269682 0.002293861 0.4028061 chr19 11345414
cg00269725 0.04041104 0.06314896 chr6 156983315
cg00269767 1.795237e-05 0.9956364 chr1 232853488
cg00269800 -0.002762656 0.8699247 chr5 140563151
cg00269817 0.003502786 0.8362167 chr8 57361797
cg00269908 0.0005653616 0.9523166 chr7 100231916
cg00269996 -0.004216853 0.2699034 chr6 42979961
cg00270036 -0.00123944 0.6231814 chr15 32928807
cg00270048 -0.006753823 0.08287961 chr10 2123807
cg00270093 -0.000983935 0.7520744 chr19 50027944
cg00270141 0.002895455 0.06554557 chr2 466826
cg00270159 -0.001232005 0.344141 chr15 60973747
cg00270259 -0.01361233 0.1515686 chr8 22018172
cg00270291 -0.0004486959 0.4176647 chr16 74734230
[truncated: 31,138,645 more chars]
